# Supplementary material for: Evidence for Large Complex Networks of Plant Short Silencing RNAs
Source: PLoS One. 2010 Mar 26;5(3):e9901. doi: 10.1371/journal.pone.0009901 (PMC2845630; doi:10.1371/journal.pone.0009901)
Supplement: Text S1 — Table of counts of sRNAs sequenced from Col 0 and ATTEX1 mutant of Arabidopsis aligining to TAIR7 lRNA. (0.03 MB TXT) [file pone.0009901.s003.txt]

AGI	posn	tex1_1	tex1_2	wt_1	wt_2
AT1G29910	1:10473283..10472264	2	4	3	10
AT1G29920	1:10475943..10474768	5	5	2	10
AT1G29930	1:10477989..10479032	3	6	0.01	6
AT1G30580	1:10835520..10831655	0.01	1	5	10
AT1G30835	1:10966888..10968859	3	2	0.01	0.01
AT1G31173	1:11137346..11138950	3687	238	2592	501
AT1G31270	1:11178330..11178639	1	4	2	4
AT1G31280	1:11181692..11185325	277	108	232	166
AT1G31920	1:11463828..11461835	0.01	0.01	2	3
AT1G32010	1:11512020..11509321	4	1	3	5
AT1G01300	1:116943..118764	6	2	1	1
AT1G32582	1:11785916..11786017	20	3	9	18
AT1G33000	1:11957948..11958142	3	1	5	4
AT1G33415	1:12118972..12126573	5	2	7	16
AT1G33420	1:12123556..12120866	3	1	7	11
AT1G33450	1:12139208..12139760	6	2	0.01	0.01
AT1G33950	1:12339162..12333026	3	5	0.01	2
AT1G34315	1:12516499..12514084	0.01	2	2	3
AT1G34390	1:12555983..12559060	3	2	1	4
AT1G34410	1:12577700..12580802	10	3	2	5
AT1G34550	1:12652624..12646674	1	0.01	3	2
AT1G34610	1:12675562..12679281	3	6	1	5
AT1G34740	1:12728167..12722202	4	4	2	10
AT1G34910	1:12804812..12805312	0.01	2	2	4
AT1G35080	1:12828180..12826103	2	6	1	12
AT1G35110	1:12840975..12833376	7	3	3	9
AT1G35240	1:12930501..12927435	8	9	7	15
AT1G35540	1:13108612..13111678	3	4	1	10
AT1G35650	1:13191727..13187263	4	2	3	3
AT1G35770	1:13276890..13270778	7	4	2	7
AT1G35820	1:13310469..13309331	1	4	6	6
AT1G36230	1:13615263..13612197	2	5	6	6
AT1G36670	1:13866548..13865447	10	2	7	5
AT1G36675	1:13868780..13870702	8	6	19	14
AT1G36745	1:13912349..13912891	3	6	9	11
AT1G36756	1:13918543..13919028	14	22	8	51
AT1G36763	1:13922716..13922322	2	4	2	3
AT1G36925	1:13987687..13988501	5	3	1	9
AT1G37000	1:14038479..14039586	2	1	2	3
AT1G04950	1:1407500..1403084	0.01	0.01	2	3
AT1G37050	1:14082282..14085513	6	6	3	6
AT1G40230	1:15417336..15418247	3	2	0.01	1
AT1G41650	1:15478906..15479442	8	1	2	5
AT1G41750	1:15524877..15524452	9	12	9	31
AT1G41810	1:15582998..15582258	3	3	1	3
AT1G41855	1:15640046..15642179	1	0.01	5	2
AT1G42367	1:15837528..15837076	2	0.01	3	4
AT1G42580	1:15994615..15994136	5	4	3	6
AT1G42630	1:16027738..16028202	11	13	13	12
AT1G43090	1:16221590..16219637	0.01	1	2	3
AT1G43330	1:16361469..16362463	5	9	10	12
AT1G43415	1:16381414..16381845	1	4	2	8
AT1G43590	1:16416561..16417067	5	0.01	3	7
AT1G43660	1:16452800..16453084	5	2	1	5
AT1G43665	1:16456244..16455421	1	1	4	6
AT1G05560	1:1647146..1645497	4	2	2	4
AT1G43720	1:16497520..16498518	0.01	1	2	3
AT1G43730	1:16512224..16511163	7	3	5	2
AT1G43780	1:16566251..16569839	2	8	4	13
AT1G43880	1:16630750..16632385	5	7	3	11
AT1G43970	1:16683709..16685373	5	2	1	8
AT1G44030	1:16729083..16726677	8	7	17	13
AT1G44880	1:16962482..16956826	4	0.01	3	2
AT1G45090	1:17052001..17046981	1	3	2	6
AT1G47660	1:17537991..17536381	0.01	5	3	9
AT1G47960	1:17687298..17684826	6	1	6	4
AT1G48267	1:17829398..17829487	390	582	298	827
AT1G48410	1:17896254..17889766	26	18	4	40
AT1G48742	1:18030677..18030506	16547	5191	12503	5601
AT1G49190	1:18195010..18197266	3	3	0.01	2
AT1G50055	1:18553710..18552872	271	203	33	58
AT1G50735	1:18811062..18810176	36	40	11	34
AT1G52960	1:19735299..19738872	1	1	4	7
AT1G52990	1:19747117..19744171	24	10	8	7
AT1G53265	1:19865143..19864766	7	7	8	7
AT1G53500	1:19973425..19970612	0.01	0.01	2	3
AT1G53640	1:20029129..20024553	0.01	0.01	2	3
AT1G53660	1:20036950..20039614	8	8	1	12
AT1G53683	1:20043284..20043131	4	0.01	3	2
AT1G06580	1:2016053..2014002	26	10	11	18
AT1G54040	1:20177617..20174383	28	81	36	83
AT1G54050	1:20183949..20183090	0.01	0.01	2	5
AT1G54430	1:20323221..20317523	9	3	4	4
AT1G55325	1:20641103..20650885	0.01	0.01	5	6
AT1G55850	1:20880365..20883148	0.01	1	3	3
AT1G56100	1:20987644..20984034	29	5	6	4
AT1G58602	1:21750019..21769348	6	11	8	14
AT1G58807	1:21784239..21787961	0.01	1	2	7
AT1G58848	1:21795448..21800715	0.01	3	5	7
AT1G59218	1:21831698..21836373	1	0.01	3	7
AT1G59835	1:22029086..22028706	4	2	0.01	1
AT1G07310	1:2248960..2247508	0.01	0.01	2	4
AT1G62030	1:22930263..22927915	3	2	5	16
AT1G62035	1:22933869..22933754	19	5	24	7
AT1G01040	1:23146..31227	1	9	18	140
AT1G62540	1:23155459..23159382	7	7	3	13
AT1G62560	1:23163488..23166314	12	6	7	6
AT1G62580	1:23176998..23180596	15	7	6	5
AT1G62590	1:23182913..23180595	37	44	0.01	2
AT1G62630	1:23189577..23192258	6	3	4	5
AT1G62670	1:23210330..23208438	263	372	11	30
AT1G62910	1:23302722..23306827	940	949	34	66
AT1G62930	1:23310199..23312348	420	543	19	28
AT1G63070	1:23390832..23388989	71	34	4	0.01
AT1G63080	1:23394481..23391296	409	450	43	45
AT1G63130	1:23416395..23418814	608	682	21	28
AT1G63150	1:23423061..23425244	222	435	10	26
AT1G63230	1:23454319..23455976	34	8	0.01	0.01
AT1G63320	1:23493195..23492549	7	4	2	0.01
AT1G63330	1:23493293..23495184	36	56	2	3
AT1G63360	1:23505834..23503180	1	5	3	5
AT1G63400	1:23510985..23512718	106	50	4	5
AT1G63870	1:23715564..23710794	4	5	2	0.01
AT1G63880	1:23719787..23715939	3	5	1	4
AT1G64410	1:23935866..23930056	3	2	2	2
AT1G64580	1:23992412..23988741	22	26	5	35
AT1G64640	1:24026859..24025948	1	3	3	4
AT1G66290	1:24718506..24716969	7	27	8	31
AT1G66690	1:24874513..24873217	38	94	32	136
AT1G66700	1:24878409..24876954	37	103	47	169
AT1G66725	1:24887594..24888222	332	806	163	806
AT1G66783	1:24916959..24916869	227842	75248	150609	87245
AT1G66795	1:24924767..24924857	228659	75386	150905	87065
AT1G66880	1:24950591..24959274	5	0.01	3	5
AT1G67870	1:25454675..25453030	4	6	1	5
AT1G68040	1:25506539..25508895	4	2	0.01	0.01
AT1G68330	1:25614586..25615865	0.01	0.01	2	4
AT1G68840	1:25883990..25885399	29	10	5	4
AT1G69170	1:26008731..26010926	274	23	515	57
AT1G69795	1:26276533..26276439	0.01	0.01	3	2
AT1G70070	1:26397859..26393679	1	1	2	3
AT1G08390	1:2642211..2643282	0.01	0.01	3	2
AT1G70320	1:26504944..26492185	0.01	0.01	2	5
AT1G70760	1:26690892..26692046	4	2	0.01	0.01
AT1G01720	1:268330..269819	4	3	0.01	5
AT1G72610	1:27343706..27342776	0.01	6	5	8
AT1G72645	1:27352043..27352881	2	3	2	10
AT1G73687	1:27717076..27716895	2235	7389	1783	13103
AT1G73870	1:27782827..27784337	4	2	1	1
AT1G74100	1:27869355..27868006	8	1	19	28
AT1G08740	1:2800084..2795646	4	3	2	0.01
AT1G76065	1:28550270..28549232	3	6	6	5
AT1G76100	1:28559662..28558881	3	4	2	3
AT1G76135	1:28573702..28573822	17	5	3	16
AT1G76880	1:28870488..28873119	12	6	7	8
AT1G77230	1:29021023..29022858	1	2	2	6
AT1G77235	1:29021414..29021722	1	2	2	6
AT1G77990	1:29328246..29322793	8	10	4	8
AT1G78080	1:29369142..29370966	0.01	0.01	2	6
AT1G80180	1:30162476..30161718	11	3	0.01	3
AT1G09750	1:3157503..3159147	1	0.01	3	7
AT1G11270	1:3786990..3780429	5	4	4	9
AT1G11700	1:3945737..3946613	26	7	2	9
AT1G02120	1:395761..399897	1	2	3	3
AT1G11735	1:3961464..3961348	28	8	42	18
AT1G11785	1:3980955..3979861	3	3	0.01	3
AT1G12220	1:4144933..4147815	3	2	0.01	12
AT1G12280	1:4177557..4174873	0.01	3	4	9
AT1G12290	1:4181245..4178591	0.01	1	2	3
AT1G12300	1:4186122..4183064	6	14	0.01	3
AT1G12330	1:4194656..4196747	3	0.01	4	3
AT1G12620	1:4297082..4294592	8	20	0.01	1
AT1G12775	1:4353904..4355927	24	25	0.01	0.01
AT1G12820	1:4371291..4368758	12	20	9	36
AT1G13360	1:4577890..4576954	6	6	3	7
AT1G14800	1:5099567..5102553	12	5	2	4
AT1G02470	1:513611..511765	3	2	3	0.01
AT1G14920	1:5149221..5151349	4	7	0.01	2
AT1G15405	1:5298161..5297870	12	50	22	199
AT1G15890	1:5461311..5464217	0.01	4	3	3
AT1G18000	1:6196222..6194536	22	34	11	41
AT1G18010	1:6199891..6201477	18	28	11	48
AT1G18075	1:6220641..6220826	20565	2405	14399	3556
AT1G18130	1:6235888..6238792	4	3	0.01	4
AT1G18650	1:6420549..6418850	2	2	3	2
AT1G19410	1:6716430..6714483	5	4	3	7
AT1G20375	1:7058184..7058300	13	5	6	11
AT1G20400	1:7075828..7072182	9	4	4	13
AT1G20860	1:7258666..7253996	3	0.01	2	4
AT1G01180	1:75633..77446	5	2	1	1
AT1G21780	1:7651871..7654003	3	2	4	6
AT1G21770	1:7652277..7651635	3	2	4	6
AT1G21835	1:7665653..7665925	9	6	3	4
AT1G03200	1:780602..781285	10	8	6	8
AT1G22330	1:7886531..7887703	2	4	2	5
AT1G01183	1:79032..78932	10312	3338	3399	5921
AT1G03240	1:792986..792222	6	9	3	13
AT1G22610	1:7994280..7997577	1	0.01	2	5
AT1G23720	1:8388644..8391529	7	4	5	2
AT1G23930	1:8461449..8459071	10	1	5	6
AT1G03420	1:846663..847738	7	8	2	8
AT1G03410	1:847682..844435	7	8	2	8
AT1G24370	1:8645615..8643750	3	3	2	8
AT1G24793	1:8766379..8771029	10	5	5	7
AT1G24851	1:8778267..8779043	3	1	4	4
AT1G24880	1:8780759..8785408	3	6	2	9
AT1G24938	1:8792067..8789363	9	4	4	4
AT1G25025	1:8800795..8801571	5	3	5	4
AT1G25054	1:8803287..8808081	10	3	5	6
AT1G25112	1:8815173..8815949	6	4	0.01	7
AT1G25141	1:8817665..8822520	7	6	4	8
AT1G25155	1:8824808..8822679	3	2	1	1
AT1G25210	1:8832043..8836784	8	1	2	6
AT1G25220	1:8839488..8837057	3	2	2	0.01
AT1G25886	1:9015213..9010245	8	8	3	7
AT1G26558	1:9175598..9177585	5	3	1	9
AT1G26860	1:9305787..9304969	5	4	2	4
AT1G26920	1:9329499..9330385	1	2	4	9
AT1G27340	1:9495507..9498072	0.01	4	2	3
AT1G27360	1:9501064..9503856	587	49	962	117
AT1G27370	1:9508468..9505188	551	41	986	88
AT1G27570	1:9575525..9582363	6	2	1	3
AT1G27680	1:9631272..9634584	4	1	2	5
AT1G27780	1:9677030..9682969	9	1	5	3
AT1G27810	1:9687003..9686055	3	2	0.01	3
AT1G28310	1:9913824..9911885	1	0.01	4	4
AT2G23480	2:10008973..10011768	9	7	2	11
AT2G23610	2:10053612..10051259	6	3	0.01	0.01
AT2G03330	2:1008457..1014119	12	3	4	4
AT2G24880	2:10597941..10597633	12	8	4	15
AT2G24930	2:10615109..10611053	2	4	5	6
AT2G25095	2:10683632..10683551	117975	29371	174578	60320
AT2G25490	2:10857610..10854453	0.01	2	3	2
AT2G25510	2:10863477..10864234	3	4	2	1
AT2G25900	2:11048796..11050249	3	2	2	6
AT2G03730	2:1140183..1137608	3	1	4	3
AT2G26975	2:11519939..11520631	10	4	2	4
AT2G27400	2:11729546..11728617	274	298	40	128
AT2G28056	2:11950681..11948738	79	12	51	12
AT2G28290	2:12063290..12080160	0.01	1	2	3
AT2G29240	2:12584889..12580448	6	1	4	6
AT2G04037	2:1306133..1305660	1	4	5	8
AT2G30830	2:13141361..13139784	2	9	0.01	0.01
AT2G04063	2:1350174..1349755	7	8	34	56
AT2G04066	2:1353514..1352884	2	4	3	1
AT2G33810	2:14312077..14313148	3	3	5	6
AT2G33815	2:14313129..14312084	3	3	5	6
AT2G33860	2:14336054..14332345	17	9	6	5
AT2G34410	2:14525485..14529701	0.01	1	2	5
AT2G34420	2:14530647..14529603	3	3	0.01	5
AT2G04330	2:1513139..1510447	5	6	2	8
AT2G36792	2:15427434..15429043	1	2	4	8
AT2G36790	2:15428945..15427269	1	2	4	8
AT2G37160	2:15615906..15620013	3	0.01	2	5
AT2G38230	2:16018534..16019586	15	8	7	21
AT2G38325	2:16069032..16069138	93	52	67	64
AT2G04600	2:1609755..1608073	0.01	1	2	6
AT2G39175	2:16347360..16347438	2	18	6	31
AT2G39675	2:16545355..16544366	4666	5160	415	1076
AT2G39681	2:16547495..16546462	1712	973	57	106
AT2G39730	2:16580626..16577824	0.01	0.01	3	3
AT2G40805	2:17036779..17036977	77	28	50	59
AT2G42200	2:17594485..17596708	584	41	983	99
AT2G05082	2:1813297..1812131	0.01	1	2	4
AT2G01420	2:183327..180104	1	1	2	6
AT2G44550	2:18398218..18396457	11	4	4	5
AT2G44560	2:18400783..18398856	6	6	2	14
AT2G45160	2:18627225..18624937	65	12	26	33
AT2G45380	2:18710167..18706502	4	2	3	2
AT2G45540	2:18779303..18764563	0.01	1	2	9
AT2G45930	2:18909871..18908465	5	5	3	12
AT2G45960	2:18917368..18919055	3	1	3	7
AT2G46255	2:19001705..19001929	408	328	337	597
AT2G46560	2:19132928..19122443	3	2	0.01	2
AT2G46685	2:19183196..19183331	42156	7209	15682	12626
AT2G47015	2:19326850..19328096	18	27	15	49
AT2G47020	2:19329461..19326755	18	27	15	49
AT2G47275	2:19422122..19422256	779	220	557	300
AT2G47585	2:19527840..19527917	816	5509	838	12187
AT2G05642	2:2100864..2098250	4	0.01	2	3
AT2G05645	2:2102108..2101494	0.01	1	4	2
AT2G05752	2:2170525..2169302	3	3	4	8
AT2G06420	2:2538740..2540361	92	66	65	108
AT2G06480	2:2570234..2570640	10	8	4	25
AT2G01570	2:257549..255248	0.01	0.01	2	3
AT2G06510	2:2585015..2587683	0.01	2	5	10
AT2G06555	2:2604829..2604192	68	38	19	68
AT2G06570	2:2624899..2622600	1	3	5	3
AT2G06904	2:2806622..2807365	13	14	20	54
AT2G06906	2:2807964..2807412	3	9	8	17
AT2G06908	2:2815395..2816346	1	7	3	8
AT2G07020	2:2911195..2908470	1	2	2	4
AT2G01670	2:298093..296509	3	3	0.01	4
AT2G07190	2:2987364..2988942	2	0.01	3	4
AT2G07215	2:2997886..2996773	0.01	3	4	3
AT2G07240	2:3012136..3007099	19	7	9	9
AT2G07310	2:3036384..3034794	3	5	0.01	6
AT2G07320	2:3042857..3037410	2	3	3	5
AT2G07520	2:3135109..3135777	30	21	71	35
AT2G07749	2:3247231..3247971	5	5	4	5
AT2G07777	2:3251542..3250754	10	5	3	12
AT2G07779	2:3255367..3254774	38	108	22	172
AT2G07674	2:3269148..3269903	8	12	4	12
AT2G07669	2:3283221..3283550	0.01	0.01	4	2
AT2G07772	2:3301801..3300975	2	3	3	2
AT2G07687	2:3312648..3311651	9	1	7	8
AT2G01755	2:332780..332193	1	2	7	4
AT2G07692	2:3341541..3340703	9	9	5	12
AT2G07785	2:3348111..3350015	18	15	2	17
AT2G07698	2:3361471..3364124	19	10	26	19
AT2G07706	2:3384223..3381898	0.01	0.01	4	5
AT2G07713	2:3407215..3407583	8	1	2	9
AT2G07715	2:3411177..3412100	111	104	60	146
AT2G07718	2:3426260..3427201	3	3	1	3
AT2G07719	2:3433492..3432792	3	3	3	3
AT2G07728	2:3453683..3456124	1	1	2	3
AT2G07787	2:3476925..3478701	5	3	3	2
AT2G07740	2:3571570..3570258	2	7	6	4
AT2G07760	2:3586275..3584417	3	0.01	2	6
AT2G07770	2:3586860..3588939	14	13	13	23
AT2G07981	2:3614983..3617713	8	7	6	10
AT2G08986	2:3625141..3633543	31	17	11	39
AT2G01010	2:3706..5513	964	1572	1021	2880
AT2G09840	2:3712533..3712042	4	1	4	7
AT2G10175	2:3870636..3869975	0.01	2	3	3
AT2G01900	2:405917..409013	1	2	3	2
AT2G10606	2:4149555..4149405	290	196	199	454
AT2G10965	2:4330753..4332030	11	7	6	11
AT2G10970	2:4340661..4339921	5	2	12	5
AT2G11010	2:4368951..4373001	40	26	55	57
AT2G11015	2:4373282..4373722	5	2	2	2
AT2G11830	2:4780327..4778947	1	1	4	3
AT2G12100	2:4880669..4885648	7	6	2	6
AT2G12345	2:4980916..4980407	2	2	4	8
AT2G02080	2:521706..518158	1	1	3	8
AT2G13150	2:5444138..5445541	0.01	2	2	9
AT2G13430	2:5597134..5598504	11	6	1	7
AT2G13431	2:5598371..5598050	11	6	1	7
AT2G13450	2:5607005..5605503	3	3	0.01	2
AT2G13730	2:5733085..5732639	2	1	2	4
AT2G13770	2:5743685..5744929	1	3	2	5
AT2G01020	2:5782..5945	35	18	25	32
AT2G14000	2:5893067..5891682	12	28	20	76
AT2G14010	2:5895403..5900108	5	4	3	8
AT2G14080	2:5932268..5936682	0.01	2	2	3
AT2G14140	2:5974260..5978569	2	3	0.01	4
AT2G14560	2:6221054..6222983	2	4	0.01	3
AT2G14570	2:6230999..6228862	3	2	3	4
AT2G14770	2:6337224..6342014	3	1	3	2
AT2G15320	2:6674786..6673398	2	3	0.01	0.01
AT2G15420	2:6735265..6731030	5	4	5	6
AT2G15550	2:6792262..6790268	1	2	4	8
AT2G15710	2:6849730..6852185	0.01	0.01	4	2
AT2G16020	2:6980438..6980668	3	1	4	4
AT2G16030	2:6981981..6980755	23	24	21	44
AT2G16040	2:6983099..6984676	8	3	3	9
AT2G16586	2:7198019..7199020	5	5	8	23
AT2G16660	2:7228707..7225788	6	6	6	12
AT2G01070	2:75520..77865	0.01	0.01	3	2
AT2G02750	2:773539..771150	43	8	35	26
AT2G18130	2:7891017..7886390	5	2	2	0.01
AT2G02800	2:799441..795514	16	2	9	1
AT2G18570	2:8070402..8072090	9	15	4	16
AT2G18610	2:8084396..8083430	3	2	0.01	4
AT2G02835	2:821290..820436	32	28	30	65
AT2G02840	2:821632..822099	11	7	11	18
AT2G19360	2:8385746..8390456	8	6	6	6
AT2G19420	2:8418783..8420965	695	185	1230	402
AT2G19425	2:8419700..8419598	695	185	1229	402
AT2G02950	2:856537..854946	5	10	1	3
AT2G20950	2:9010216..9013019	5	3	2	2
AT2G21100	2:9056485..9055212	16	10	6	6
AT2G21300	2:9127027..9121235	0.01	0.01	3	3
AT2G21920	2:9354239..9350490	15	3	2	3
AT2G23130	2:9851379..9852465	3	5	0.01	6
AT2G23348	2:9949894..9948269	3	3	1	4
AT3G27400	3:10141560..10144462	6	2	0.01	3
AT3G03990	3:1033775..1034913	27	31	14	55
AT3G28550	3:10705166..10701944	0.01	3	6	2
AT3G28780	3:10809695..10807155	3	2	0.01	5
AT3G28925	3:10959124..10960818	2	4	0.01	4
AT3G29080	3:11070589..11072613	10	4	1	10
AT3G29265	3:11232949..11233659	10	14	10	16
AT3G29710	3:11551545..11548749	1	6	3	10
AT3G29796	3:11711040..11715507	3	3	0.01	6
AT3G30190	3:11823753..11824820	28	10	33	19
AT3G30230	3:11884267..11881714	3	3	5	6
AT3G30560	3:12154428..12160021	6	1	2	7
AT3G30690	3:12247980..12247360	1	1	3	5
AT3G30700	3:12257659..12257039	5	2	1	5
AT3G30710	3:12296616..12294291	5	1	4	7
AT3G30810	3:12495302..12498859	32	37	18	62
AT3G30820	3:12532322..12533714	4	5	4	6
AT3G30843	3:12610729..12609750	12	10	25	17
AT3G31310	3:12679707..12681196	1	1	2	7
AT3G31320	3:12697106..12698481	17	6	14	14
AT3G31410	3:12786060..12782958	8	2	7	15
AT3G31910	3:12912093..12910356	0.01	0.01	4	4
AT3G31950	3:12952592..12955072	12	10	8	11
AT3G32050	3:13072295..13071339	7	2	4	0.01
AT3G32080	3:13082051..13080461	9	12	8	16
AT3G32140	3:13142722..13141934	2	3	4	8
AT3G32160	3:13149153..13149666	31	31	22	66
AT3G32180	3:13166495..13166126	2	1	6	7
AT3G32190	3:13168270..13166991	10	7	11	14
AT3G32200	3:13175240..13174794	8	9	4	9
AT3G32260	3:13222881..13225169	3	2	0.01	4
AT3G32280	3:13237545..13243867	2	1	4	4
AT3G32902	3:13432214..13431516	3	2	3	3
AT3G32904	3:13456520..13455151	4	12	4	25
AT3G33073	3:13652925..13652020	5	4	8	9
AT3G01370	3:139018..143713	2	2	5	14
AT3G33131	3:13934660..13935501	0.01	1	2	3
AT3G41768	3:14208663..14210470	988	1556	1071	2920
AT3G41979	3:14210739..14210902	27	26	30	47
AT3G42130	3:14309869..14309227	0.01	1	6	3
AT3G42190	3:14375912..14382054	4	2	1	2
AT3G42240	3:14409279..14408316	11	2	12	10
AT3G42300	3:14465318..14466582	6	6	2	16
AT3G42310	3:14470804..14472483	20	19	11	29
AT3G42320	3:14493635..14489392	1	1	7	2
AT3G42380	3:14514596..14514903	1	3	9	18
AT3G42450	3:14597100..14599368	12	16	9	20
AT3G42490	3:14641386..14640436	4	5	4	15
AT3G42530	3:14650769..14646026	5	9	4	17
AT3G42560	3:14691251..14691746	5	8	0.01	8
AT3G42580	3:14701807..14706913	10	4	4	13
AT3G42723	3:14852177..14849378	6	2	4	2
AT3G42730	3:14856224..14862091	2	1	8	9
AT3G42820	3:14938020..14932025	13	12	8	21
AT3G42910	3:14988749..14985091	10	4	1	13
AT3G42970	3:15035795..15036132	7	5	3	11
AT3G43150	3:15154683..15155333	4	4	3	7
AT3G43160	3:15177549..15179213	5	4	3	6
AT3G43230	3:15218355..15220813	0.01	2	2	4
AT3G43270	3:15236448..15233113	4	8	3	6
AT3G43330	3:15290335..15292896	0.01	0.01	3	2
AT3G43350	3:15297061..15301796	2	3	5	3
AT3G43490	3:15409847..15411067	1	4	2	5
AT3G43680	3:15587444..15589257	2	4	1	0.01
AT3G43833	3:15698693..15699619	37	17	31	24
AT3G43863	3:15728816..15728061	6	6	3	9
AT3G43990	3:15796165..15793525	7	2	3	2
AT3G44210	3:15927257..15928319	0.01	0.01	3	3
AT3G44570	3:16169891..16170822	1043	887	1007	1706
AT3G44580	3:16171990..16171499	36	85	49	153
AT3G44720	3:16282639..16284331	2	3	2	3
AT3G45140	3:16536395..16540337	4	5	3	6
AT3G45380	3:16658157..16655506	3	2	0.01	2
AT3G45820	3:16851968..16851015	8	2	0.01	2
AT3G45990	3:16915121..16911763	6	9	1	4
AT3G46550	3:17148859..17147441	4	3	0.01	4
AT3G47330	3:17447897..17445478	1	2	3	3
AT3G47350	3:17457803..17460191	25	18	4	20
AT3G48060	3:17759357..17754099	0.01	0.01	4	5
AT3G48720	3:18057308..18060448	70	37	28	58
AT3G48780	3:18100079..18104073	4	1	2	6
AT3G49070	3:18204714..18203464	5	4	6	12
AT3G06130	3:1855067..1852895	2	2	3	3
AT3G51370	3:19080342..19083174	0.01	4	2	9
AT3G51375	3:19084429..19084520	59	12	26	24
AT3G52030	3:19312850..19315205	3	1	5	5
AT3G52540	3:19500828..19499530	3	2	0.01	2
AT3G52830	3:19588983..19589243	23	9	11	21
AT3G06435	3:1970790..1969127	1255	2306	507	1202
AT3G53380	3:19802394..19800040	0.01	0.01	3	3
AT3G01500	3:198026..194731	0.01	1	3	2
AT3G54920	3:20356073..20359560	2	3	0.01	6
AT3G55000	3:20392485..20394764	1	14	2	35
AT3G55200	3:20471510..20475451	0.01	0.01	38	149
AT3G55220	3:20481921..20477898	0.01	0.01	40	139
AT3G56410	3:20932317..20927151	0.01	0.01	3	4
AT3G57400	3:21249410..21251205	0.01	0.01	3	2
AT3G57700	3:21395894..21396916	0.01	0.01	3	2
AT3G57710	3:21398376..21396936	3	16	2	43
AT3G57720	3:21398699..21400703	8	3	5	12
AT3G57730	3:21402539..21400941	5	17	8	25
AT3G57800	3:21422698..21418766	4	3	0.01	0.01
AT3G57920	3:21457012..21455298	559	63	938	90
AT3G59940	3:22153877..22155416	18	3	8	15
AT3G60630	3:22423583..22421340	52	19	29	35
AT3G60990	3:22580948..22580258	4	3	1	0.01
AT3G61580	3:22797022..22798947	4	3	2	4
AT3G61897	3:22933185..22933296	22785	3830	7330	7218
AT3G62490	3:23125975..23123476	8	3	0.01	5
AT3G62980	3:23287350..23284091	6	3	2	3
AT3G63200	3:23356877..23358539	1	2	3	5
AT3G63375	3:23417152..23417242	4346	9339	4433	15600
AT3G07390	3:2365307..2366502	3	6	0.01	6
AT3G07460	3:2385719..2384424	2	3	0.01	7
AT3G08680	3:2637566..2640844	3	3	0.01	0.01
AT3G09162	3:2808273..2807672	2	0.01	3	2
AT3G09170	3:2817774..2814055	4	3	1	2
AT3G09510	3:2921810..2923264	5	0.01	2	5
AT3G10340	3:3204018..3208027	26	43	6	40
AT3G10745	3:3366435..3366336	4673	5616	2494	10352
AT3G02020	3:343842..340563	10	3	5	13
AT3G11440	3:3602099..3605110	0.01	1	7	2
AT3G12920	3:4123515..4121890	2	1	4	3
AT3G13405	3:4359209..4359019	15	26	9	47
AT3G13855	3:4560662..4561577	3	1	3	10
AT3G13857	3:4561114..4561352	3	1	3	10
AT3G14310	3:4775126..4771909	1	2	4	2
AT3G14385	3:4805857..4805691	6	5	4	8
AT3G02380	3:488700..487243	9	3	5	11
AT3G14660	3:4924784..4927441	2	3	1	16
AT3G14735	3:4951292..4952084	2	5	7	4
AT3G15095	3:5081787..5084088	0.01	1	2	3
AT3G15600	3:5279439..5281424	4	11	6	11
AT3G15730	3:5330329..5333752	9	12	11	27
AT3G17185	3:5861497..5862443	378	360	229	513
AT3G17400	3:5954893..5955450	3	2	1	1
AT3G18217	3:6244699..6244535	237702	77190	156769	88618
AT3G19350	3:6705499..6706133	11	29	2	38
AT3G21130	3:7408252..7409355	1	3	4	4
AT3G21570	3:7600889..7600156	5	5	1	1
AT3G21750	3:7664352..7666202	5	7	0.01	12
AT3G21760	3:7667034..7668731	8	10	2	11
AT3G21755	3:7668572..7666815	8	10	0.01	10
AT3G22120	3:7796317..7794964	4	2	1	2
AT3G22142	3:7808053..7803611	1	3	2	5
AT3G22380	3:7913126..7919491	0.01	4	3	16
AT3G03405	3:810802..809882	11	7	11	5
AT3G22886	3:8108028..8108629	4431	8939	4305	15340
AT3G23125	3:8236168..8236253	1487	923	883	1520
AT3G23690	3:8531019..8528639	36	21	15	19
AT3G23820	3:8603451..8605469	11	10	6	15
AT3G24390	3:8857638..8852810	6	1	2	11
AT3G24480	3:8902645..8901161	0.01	4	5	4
AT3G24520	3:8941073..8942881	0.01	3	2	7
AT3G24518	3:8942495..8941136	0.01	3	2	7
AT3G25460	3:9233903..9232818	7	0.01	5	10
AT3G26730	3:9824922..9828675	3	4	1	1
AT3G26810	3:9869082..9871877	34	24	10	33
AT3G26812	3:9873402..9873197	5	3	4	21
AT3G26816	3:9877340..9877130	1	5	2	10
AT3G26818	3:9879616..9879405	148	0.01	75	3
AT3G27040	3:9979164..9976149	2	4	2	5
AT4G18150	4:10050222..10053801	4	1	3	2
AT4G18205	4:10073769..10075282	5	3	1	2
AT4G02320	4:1026118..1022725	2	3	0.01	4
AT4G18670	4:10278502..10275472	32	29	11	49
AT4G19100	4:10453426..10454370	6	7	7	13
AT4G19095	4:10453532..10452900	2	1	8	2
AT4G19280	4:10541513..10540051	1	2	6	4
AT4G19395	4:10578663..10578766	54	393	54	1092
AT4G02440	4:1072481..1073779	6	0.01	4	3
AT4G20170	4:10896689..10899151	9	1	4	4
AT4G21060	4:11240741..11244871	14	2	15	4
AT4G21366	4:11383552..11383966	0.01	1	4	8
AT4G21370	4:11387147..11383895	13	4	4	17
AT4G21820	4:11577536..11584065	9	2	0.01	4
AT4G21960	4:11648474..11646186	14	3	12	13
AT4G22485	4:11846488..11844518	0.01	0.01	2	3
AT4G22770	4:11965695..11963639	9	2	0.01	3
AT4G23713	4:12352966..12353141	63	24	23	42
AT4G23750	4:12376204..12378032	1	0.01	2	4
AT4G24415	4:12623546..12626442	4	70	1	150
AT4G02910	4:1289615..1288486	6	10	2	13
AT4G25660	4:13083416..13085195	0.01	1	3	2
AT4G02970	4:1317499..1319179	6	9	21	21
AT4G26255	4:13293950..13296474	16	7	2	5
AT4G26540	4:13398097..13394528	3	1	4	3
AT4G26730	4:13472585..13473315	2	4	2	5
AT4G27700	4:13827829..13826380	0.01	1	2	5
AT4G28080	4:13957424..13948609	4	5	5	12
AT4G29090	4:14333534..14335261	3	0.01	2	3
AT4G29200	4:14400204..14398060	0.01	5	2	4
AT4G03300	4:1447372..1456750	4	4	2	4
AT4G29740	4:14566271..14569338	3	4	1	0.01
AT4G03380	4:1490227..1485048	7	4	1	3
AT4G30972	4:15074951..15075030	116379	29316	174955	60266
AT4G31160	4:15145942..15153081	0.01	0.01	3	5
AT4G03445	4:1528368..1528132	38	31	9	49
AT4G03455	4:1535659..1535424	33	21	10	49
AT4G31877	4:15415879..15413325	116903	29587	173931	59849
AT4G31910	4:15441088..15443906	6	2	0.01	9
AT4G03570	4:1594103..1590411	16	2	9	3
AT4G03580	4:1596983..1599089	81	102	79	164
AT4G03590	4:1602948..1600778	3	0.01	3	4
AT4G33290	4:16049577..16050869	5	2	0.01	5
AT4G03660	4:1625144..1625893	4	1	4	2
AT4G03690	4:1631725..1634898	7	3	6	2
AT4G34710	4:16562974..16560067	3	11	1	18
AT4G03740	4:1663513..1661990	13	9	10	6
AT4G35290	4:16789554..16793685	4	2	0.01	0.01
AT4G36925	4:17403977..17404447	2	0.01	2	4
AT4G37550	4:17643575..17645824	0.01	0.01	2	3
AT4G03830	4:1790438..1792456	1	0.01	3	3
AT4G38770	4:18098558..18096803	3	1	4	3
AT4G03890	4:1836408..1837816	2	4	0.01	6
AT4G39840	4:18484895..18486808	2	4	3	2
AT4G40100	4:18583230..18584510	4	0.01	2	3
AT4G03935	4:1874685..1869050	5	2	6	4
AT4G04070	4:1954606..1951540	38	33	47	34
AT4G04130	4:1977181..1982783	21	14	3	9
AT4G04530	4:2256555..2252063	14	27	11	35
AT4G04540	4:2259578..2262136	3	5	2	2
AT4G04545	4:2270609..2274894	7	7	12	13
AT4G00500	4:227396..225028	3	0.01	2	4
AT4G04570	4:2289957..2292753	3	2	2	2
AT4G04650	4:2355211..2353987	1	2	4	4
AT4G04780	4:2431118..2433548	5	2	0.01	4
AT4G04840	4:2449558..2451587	4	3	2	2
AT4G04925	4:2506161..2506784	3	4	0.01	3
AT4G05280	4:2697579..2703503	2	6	4	7
AT4G05580	4:2841645..2841995	3	6	4	8
AT4G05616	4:2983688..2982093	4	3	9	11
AT4G05633	4:3004432..3002436	13	10	19	14
AT4G05640	4:3022681..3023682	6	0.01	2	6
AT4G06479	4:3067500..3068766	7	6	2	5
AT4G06526	4:3320942..3318299	23	29	25	61
AT4G00885	4:369991..369856	11187	3236	3753	5869
AT4G07435	4:4225573..4224486	4	6	10	15
AT4G07440	4:4228284..4226980	1	2	2	3
AT4G07520	4:4345234..4341583	4	9	3	13
AT4G07530	4:4368612..4365347	71	64	58	144
AT4G07740	4:4539635..4540679	0.01	3	3	8
AT4G07932	4:4732195..4733421	3	16	4	33
AT4G08097	4:5004093..5005929	1	1	2	6
AT4G08111	4:5057171..5055664	2	2	6	2
AT4G08113	4:5064588..5067428	17	23	17	30
AT4G01220	4:515853..513213	2	1	5	3
AT4G08340	4:5271145..5264212	2	8	3	7
AT4G00140	4:53449..51166	2	3	1	3
AT4G08593	4:5469342..5470463	2	7	1	10
AT4G08620	4:5500310..5506262	6	9	6	15
AT4G08630	4:5511956..5506995	14	11	13	29
AT4G08670	4:5538207..5536696	1	1	2	4
AT4G08691	4:5556351..5555659	13	14	7	34
AT4G08710	4:5567739..5570569	6	4	8	4
AT4G08760	4:5591130..5584736	5	4	4	3
AT4G08850	4:5640633..5636486	4	0.01	3	4
AT4G08880	4:5685008..5691310	3	5	4	14
AT4G08990	4:5764778..5770493	3	0.01	4	2
AT4G00150	4:59286..57199	58	24	30	40
AT4G09360	4:5940183..5943277	5	2	1	3
AT4G09490	4:6016572..6015559	7	1	8	2
AT4G11177	4:6819288..6819324	0.01	0.01	2	4
AT4G11340	4:6899125..6894203	8	4	2	0.01
AT4G12770	4:7511563..7506379	6	3	4	6
AT4G13340	4:7758606..7761053	6	15	6	18
AT4G13470	4:7829478..7827969	3	3	0.01	1
AT4G13495	4:7842963..7846770	156	95	101	357
AT4G13570	4:7884512..7885660	15	43	6	43
AT4G13885	4:8030750..8028907	26	17	8	15
AT4G14540	4:8344612..8345214	4	3	5	4
AT4G15096	4:8620593..8622632	4	2	0.01	1
AT4G16370	4:9250112..9247321	5	2	0.01	2
AT4G16860	4:9495835..9488485	6	2	0.01	2
AT4G16900	4:9516560..9512026	5	0.01	2	4
AT4G02210	4:976129..973924	0.01	0.01	3	2
AT4G17910	4:9960416..9948866	8	3	4	7
AT5G28170	5:10152151..10154738	5	9	8	6
AT5G28220	5:10193123..10190361	0.01	0.01	2	3
AT5G28237	5:10213602..10207357	6	2	2	1
AT5G28250	5:10219027..10224684	10	11	2	14
AT5G28300	5:10295287..10292655	7	3	9	7
AT5G28480	5:10433341..10438296	9	4	2	7
AT5G28550	5:10559783..10557726	8	6	4	13
AT5G28560	5:10566850..10567134	21	41	23	126
AT5G28623	5:10622675..10621965	4	2	1	5
AT5G28626	5:10632245..10633948	5	4	1	1
AT5G28760	5:10786312..10788953	3	2	1	11
AT5G28785	5:10817198..10818481	8	3	2	6
AT5G28800	5:10822884..10823642	2	7	3	10
AT5G28810	5:10824437..10826579	7	2	5	4
AT5G28823	5:10839830..10837853	100	75	114	140
AT5G28824	5:10845760..10842664	27	38	36	83
AT5G28890	5:10904804..10904106	5	2	1	2
AT5G28930	5:10968251..10972491	2	6	3	2
AT5G28970	5:11002034..11009301	9	7	2	11
AT5G29020	5:11041955..11046506	13	9	10	18
AT5G29070	5:11133520..11132179	4	3	2	9
AT5G29090	5:11149626..11150544	7	5	5	4
AT5G29624	5:11302368..11303834	0.01	0.01	3	3
AT5G31752	5:11453443..11451567	0.01	0.01	2	3
AT5G31412	5:11560998..11558693	0.01	2	3	2
AT5G31753	5:11713960..11714929	8	7	7	10
AT5G31787	5:11730343..11730871	6	9	5	9
AT5G32161	5:11848105..11848686	9	2	7	14
AT5G04275	5:1188300..1188212	76	10	41	17
AT5G32312	5:11962588..11962061	5	4	8	8
AT5G32482	5:12132212..12133237	17	4	4	19
AT5G32590	5:12241552..12238819	5	8	3	19
AT5G32600	5:12268873..12266929	1	0.01	7	4
AT5G32605	5:12273885..12272197	2	3	0.01	1
AT5G32613	5:12280485..12282271	10	21	7	34
AT5G32621	5:12288590..12290958	5	3	2	7
AT5G33220	5:12483340..12486151	2	5	3	3
AT5G33806	5:12802069..12804528	4	3	6	5
AT5G34869	5:13078385..13079460	3	8	2	7
AT5G34855	5:13138826..13137418	0.01	0.01	3	2
AT5G34860	5:13202001..13199922	12	45	23	81
AT5G34870	5:13202751..13205176	14	17	24	31
AT5G34908	5:13242297..13242545	4	2	4	0.01
AT5G35260	5:13521868..13523201	0.01	1	7	2
AT5G35290	5:13535536..13535117	5	5	7	39
AT5G35407	5:13629028..13629162	1418	1021	1173	2300
AT5G35470	5:13699978..13699706	2	0.01	3	3
AT5G35475	5:13704556..13704008	0.01	0.01	3	3
AT5G35490	5:13707047..13707778	3	3	3	4
AT5G35603	5:13803510..13802477	2	3	3	9
AT5G35604	5:13806575..13805435	5	2	0.01	2
AT5G35655	5:13864817..13863881	2	4	0.01	3
AT5G35794	5:13985342..13982786	5	5	1	8
AT5G35920	5:14073667..14074134	1	4	3	6
AT5G36070	5:14190083..14190965	1	4	2	9
AT5G36080	5:14201653..14202507	4	5	6	16
AT5G36860	5:14534339..14529461	7	3	3	6
AT5G36870	5:14535546..14551160	8	5	1	5
AT5G36900	5:14564154..14565433	4	4	0.01	2
AT5G36905	5:14575028..14577414	3	1	4	7
AT5G37110	5:14686824..14692143	8	2	1	3
AT5G37390	5:14851085..14848662	4	2	1	3
AT5G38190	5:15251418..15255136	2	5	0.01	5
AT5G38850	5:15572386..15575962	2542	1905	880	2518
AT5G39770	5:15944777..15936469	23	16	10	26
AT5G40395	5:16183615..16183408	3	8	7	7
AT5G40450	5:16212849..16201878	0.01	1	2	9
AT5G41663	5:16677868..16677697	66	26	16	58
AT5G41905	5:16792886..16792752	29930	3982	9296	7156
AT5G42930	5:17229654..17227774	12	9	5	8
AT5G43270	5:17381001..17377529	542	49	1012	98
AT5G43603	5:17533535..17533625	29363	4046	9346	7148
AT5G43725	5:17576768..17581450	11	6	8	6
AT5G43730	5:17577494..17580040	11	6	8	6
AT5G43740	5:17581965..17586029	32	36	34	61
AT5G44890	5:18148352..18143911	2	2	4	3
AT5G06043	5:1817506..1817138	1	4	3	4
AT5G45307	5:18376120..18376032	58	388	53	1092
AT5G45570	5:18489528..18492801	5	1	2	6
AT5G46315	5:18804306..18805217	3	5	4	8
AT5G46510	5:18877678..18884240	1	5	4	16
AT5G46520	5:18884994..18889642	1	1	3	11
AT5G46845	5:19026405..19026325	6	17	2	20
AT5G47225	5:19191816..19193058	3	1	2	3
AT5G47300	5:19215352..19216602	4	4	1	3
AT5G48190	5:19560705..19561395	3	2	0.01	1
AT5G48860	5:19830091..19828877	6	2	1	3
AT5G49440	5:20065465..20066823	11	1	2	5
AT5G49590	5:20145962..20146780	2	3	4	2
AT5G50570	5:20601785..20599309	238	36	498	52
AT5G50670	5:20635065..20632930	259	28	494	48
AT5G51090	5:20790420..20789463	57	13	16	8
AT5G52070	5:21178537..21182251	5	3	2	4
AT5G53160	5:21577944..21579486	2	3	0.01	0.01
AT5G53740	5:21828859..21832134	5	2	0.01	9
AT5G54700	5:22242735..22240322	3	1	3	5
AT5G55565	5:22530814..22527243	0.01	1	7	5
AT5G55835	5:22614343..22614238	264	64	312	119
AT5G57735	5:23411231..23411726	5	0.01	2	4
AT5G58465	5:23654173..23654292	78	50	44	69
AT5G59505	5:24005698..24005822	14	2	8	4
AT5G59732	5:24081704..24083380	3	2	0.01	1
AT5G59730	5:24083396..24081103	3	2	0.01	1
AT5G60408	5:24310319..24310524	168	304	20	188
AT5G60450	5:24329924..24325548	6	9	9	10
AT5G61430	5:24719987..24718348	7	5	2	7
AT5G62000	5:24927584..24932440	5	6	0.01	7
AT5G63020	5:25303228..25300289	23	16	18	17
AT5G63715	5:25522039..25522128	29594	4018	9266	7099
AT5G08130	5:2609607..2606201	5	3	1	8
AT5G65610	5:26236484..26238254	0.01	0.01	2	5
AT5G65630	5:26245675..26243058	3	1	2	9
AT5G08185	5:2635437..2634105	111	213	86	366
AT5G66045	5:26428883..26428820	5	3	2	3
AT5G08220	5:2642992..2642281	0.01	0.01	3	2
AT5G67420	5:26923252..26921515	3	1	2	3
AT5G08712	5:2838651..2838758	22896	3956	7439	7246
AT5G08717	5:2840629..2840729	22839	3938	7509	7217
AT5G01747	5:287583..287731	868	5804	833	12513
AT5G09670	5:2998933..2995913	4	6	3	28
AT5G09850	5:3065890..3063252	1	1	8	8
AT5G10010	5:3127907..3131728	8	26	6	14
AT5G01820	5:314997..313190	2	0.01	5	3
AT5G10945	5:3456733..3456648	182783	46868	234201	87037
AT5G11180	5:3561576..3557262	12	4	2	5
AT5G11977	5:3867214..3867309	117029	29444	174321	60594
AT5G13825	5:4466055..4464970	13	6	5	10
AT5G13890	5:4480923..4478845	11	12	4	13
AT5G14060	5:4535403..4539195	16	12	11	46
AT5G14565	5:4694629..4697016	3	1	2	6
AT5G15420	5:5008967..5007829	13	2	2	4
AT5G15740	5:5137629..5134530	2	5	3	8
AT5G16640	5:5460979..5463020	17	4	0.01	1
AT5G17165	5:5647785..5643120	3	8	4	8
AT5G20380	5:6892434..6887727	976	1790	880	1852
AT5G20700	5:7007119..7005846	2	5	2	8
AT5G20750	5:7027775..7031292	2	3	0.01	2
AT5G20960	5:7116740..7122776	3	2	5	6
AT5G22080	5:7313616..7310381	2	1	2	11
AT5G22960	5:7685055..7684017	8	69	7	70
AT5G23065	5:7740700..7740613	101	159	68	355
AT5G24240	5:8234153..8230945	9	11	0.01	4
AT5G24250	5:8234655..8233699	9	11	0.01	4
AT5G24990	5:8610540..8611697	2	7	3	2
AT5G25130	5:8668302..8670197	2	3	1	4
AT5G25757	5:8967505..8965248	0.01	1	2	3
AT5G26147	5:9136129..9136218	118534	29645	172992	60515
AT5G26290	5:9226082..9227876	24	16	12	10
AT5G26650	5:9343788..9345014	127	69	114	168
AT5G26640	5:9348177..9347844	0.01	2	3	2
AT5G27300	5:9620813..9624179	3	0.01	2	3
AT5G27606	5:9752005..9753407	72	109	98	183
AT5G27807	5:9852668..9852787	229	132	208	207
AT5G27890	5:9903644..9905918	6	3	0.01	0.01
AT5G27960	5:9992774..9991689	28	22	44	32
ATCG00920	C:101012..102502	1	2	5	4
ATCG00950	C:104691..107500	5	3	8	10
ATCG00960	C:107599..107701	6	2	4	1
ATCG01010	C:112638..110398	3	3	0.01	4
ATCG01050	C:117185..115665	19	13	10	16
ATCG01130	C:129244..123884	9	6	6	5
ATCG01170	C:131050..130948	1	5	5	3
ATCG01180	C:133958..131149	4	5	4	5
ATCG01210	C:137637..136147	5	2	5	1
ATCG00020	C:1444..383	58	54	204	153
ATCG00160	C:15723..15013	2	4	0.01	2
ATCG00400	C:46894..47490	0.01	1	3	4
ATCG00490	C:54958..56397	4	3	4	4
ATCG00640	C:67488..67688	21	17	13	29
ATCG00650	C:67917..68222	2	7	4	11
ATCG00010	C:76..4	0.01	5	11	7
ATCG00090	C:7785..7872	11	15	51	60
ATCG00740	C:78890..77901	8	0.01	3	4
ATCG00860	C:86474..93358	6	1	2	3
ATMG00020	M:11415..8848	10	7	4	8
ATMG00510	M:132071..138153	26	20	14	25
ATMG00513	M:142998..140724	7	11	4	15
ATMG00520	M:146312..144294	14	11	6	15
ATMG00516	M:147048..143219	23	21	8	37
ATMG00540	M:150783..151151	8	1	2	9
ATMG00560	M:154744..157345	114	104	68	145
ATMG00580	M:161693..169674	49	43	20	56
ATMG00050	M:16856..17251	5	3	4	5
ATMG00590	M:169796..170737	3	3	1	3
ATMG00040	M:17791..16844	5	5	4	6
ATMG00660	M:190553..190104	9	4	7	12
ATMG00670	M:191882..191055	2	5	4	9
ATMG00680	M:201729..202097	3	8	4	4
ATMG00730	M:217631..219077	11	1	9	8
ATMG00740	M:220773..220471	7	3	5	6
ATMG00750	M:220830..221189	8	5	1	10
ATMG00060	M:22086..20571	3	7	0.01	10
ATMG00810	M:228431..227709	11	7	7	12
ATMG00830	M:233042..231894	3	1	2	5
ATMG01010	M:261461..261105	4	10	0.01	8
ATMG01090	M:279463..280251	11	8	5	13
ATMG01110	M:283789..283034	5	6	5	9
ATMG00090	M:28733..25482	3	5	5	8
ATMG01120	M:289083..287917	15	11	2	14
ATMG01190	M:303689..302166	5	5	3	6
ATMG01280	M:319463..318588	11	3	3	4
ATMG01310	M:326099..326509	2	3	0.01	1
ATMG01330	M:329465..329082	5	5	2	3
ATMG01320	M:333105..327890	52	46	36	42
ATMG01360	M:351413..349830	3	3	1	6
ATMG01390	M:363284..361350	11	5	6	5
ATMG00160	M:42628..40502	23	26	19	45
ATMG00180	M:53611..51293	10	8	4	20
ATMG00285	M:81297..79740	1	1	2	3
