# Supplementary material for: Evidence for Large Complex Networks of Plant Short Silencing RNAs
Source: PLoS One. 2010 Mar 26;5(3):e9901. doi: 10.1371/journal.pone.0009901 (PMC2845630; doi:10.1371/journal.pone.0009901)
Supplement: Cytoscape S1 — Cytoscape File of mir173 network and extensions described in Figure 2 and text. Can be viewed with Cytoscape http://www.cytoscape.org. Node and edge colouring in the network are as per Figure 3. (0.55 MB ZIP) [file pone.0009901.s005.zip]

Archive with 9 entries (9 files):
- CytoscapeSession-2008_11_10-14_54/session_vizmap.props
- CytoscapeSession-2008_11_10-14_54/session_cytoscape.props
- CytoscapeSession-2008_11_10-14_54/session_bookmarks.xml
- CytoscapeSession-2008_11_10-14_54/cysession.xml
- CytoscapeSession-2008_11_10-14_54/Figure_2+all_targets_of_sRNAs_from_ppr_level_genes.xgmml
- CytoscapeSession-2008_11_10-14_54/Figure_2+PPR.xgmml
- CytoscapeSession-2008_11_10-14_54/Figure_2+all_ppr_level_genes.xgmml
- CytoscapeSession-2008_11_10-14_54/Figure_2_two_steps_from_mir173.xgmml
- CytoscapeSession-2008_11_10-14_54/plugins/FilterPlugin/session_filters.props
