# Supplementary material for: Evidence for Large Complex Networks of Plant Short Silencing RNAs
Source: PLoS One. 2010 Mar 26;5(3):e9901. doi: 10.1371/journal.pone.0009901 (PMC2845630; doi:10.1371/journal.pone.0009901)
Supplement: Cytoscape S1 — Cytoscape File of mir173 network and extensions described in Figure 2 and text. Can be viewed with Cytoscape http://www.cytoscape.org. Node and edge colouring in the network are as per Figure 3. (0.55 MB ZIP) [file pone.0009901.s005.zip › CytoscapeSession-2008_11_10-14_54/session_vizmap.props]

#This file specifies visual mappings for Cytoscape and has been automatically generated.
# WARNING: any changes you make to this file while Cytoscape is running may be overwritten.
# Any changes may make these visual mappings unreadable.
# Please make sure you know what you are doing before modifying this file by hand.
#Mon Nov 10 14:54:02 GMT 2008

edgeAppearanceCalculator.Sample1.defaultEdgeColor=0,0,0
edgeAppearanceCalculator.Sample1.defaultEdgeFont=Default,plain,10
edgeAppearanceCalculator.Sample1.defaultEdgeFontSize=10.0
edgeAppearanceCalculator.Sample1.defaultEdgeLabel=
edgeAppearanceCalculator.Sample1.defaultEdgeLabelColor=0,0,0
edgeAppearanceCalculator.Sample1.defaultEdgeLabelOpacity=255
edgeAppearanceCalculator.Sample1.defaultEdgeLabelPosition=C,C,c,0,0
edgeAppearanceCalculator.Sample1.defaultEdgeLineStyle=SOLID
edgeAppearanceCalculator.Sample1.defaultEdgeLineWidth=1.0
edgeAppearanceCalculator.Sample1.defaultEdgeOpacity=255
edgeAppearanceCalculator.Sample1.defaultEdgeSourceArrow=NONE
edgeAppearanceCalculator.Sample1.defaultEdgeSourceArrowColor=0,0,0
edgeAppearanceCalculator.Sample1.defaultEdgeSourceArrowOpacity=255
edgeAppearanceCalculator.Sample1.defaultEdgeSourceArrowShape=NONE
edgeAppearanceCalculator.Sample1.defaultEdgeTargetArrow=NONE
edgeAppearanceCalculator.Sample1.defaultEdgeTargetArrowColor=0,0,0
edgeAppearanceCalculator.Sample1.defaultEdgeTargetArrowOpacity=255
edgeAppearanceCalculator.Sample1.defaultEdgeTargetArrowShape=NONE
edgeAppearanceCalculator.Sample1.defaultEdgeToolTip=
edgeAppearanceCalculator.Sample1.defaultNodeBorderColor=0,0,0
edgeAppearanceCalculator.Sample1.defaultNodeBorderOpacity=255
edgeAppearanceCalculator.Sample1.defaultNodeFillColor=255,255,255
edgeAppearanceCalculator.Sample1.defaultNodeFont=Default,plain,12
edgeAppearanceCalculator.Sample1.defaultNodeFontSize=12.0
edgeAppearanceCalculator.Sample1.defaultNodeHight=30.0
edgeAppearanceCalculator.Sample1.defaultNodeLabel=
edgeAppearanceCalculator.Sample1.defaultNodeLabelColor=0,0,0
edgeAppearanceCalculator.Sample1.defaultNodeLabelOpacity=255
edgeAppearanceCalculator.Sample1.defaultNodeLabelPosition=C,C,c,0,0
edgeAppearanceCalculator.Sample1.defaultNodeLineStyle=SOLID
edgeAppearanceCalculator.Sample1.defaultNodeLineWidth=1.0
edgeAppearanceCalculator.Sample1.defaultNodeOpacity=255
edgeAppearanceCalculator.Sample1.defaultNodeShape=rect
edgeAppearanceCalculator.Sample1.defaultNodeSize=35.0
edgeAppearanceCalculator.Sample1.defaultNodeToolTip=
edgeAppearanceCalculator.Sample1.defaultNodeWidth=70.0
edgeAppearanceCalculator.Sample1.edgeColorCalculator=BasicDiscrete
edgeAppearanceCalculator.Sample1.edgeLabelCalculator=EdgeLabel
edgeAppearanceCalculator.Sample1.edgeLineStyleCalculator=InteractionType
edgeAppearanceCalculator.Sample1.nodeSizeLocked=true
edgeAppearanceCalculator.Sample2.defaultEdgeColor=0,0,0
edgeAppearanceCalculator.Sample2.defaultEdgeFont=Default,plain,10
edgeAppearanceCalculator.Sample2.defaultEdgeFontSize=10.0
edgeAppearanceCalculator.Sample2.defaultEdgeLabel=
edgeAppearanceCalculator.Sample2.defaultEdgeLabelColor=0,0,0
edgeAppearanceCalculator.Sample2.defaultEdgeLabelOpacity=255
edgeAppearanceCalculator.Sample2.defaultEdgeLabelPosition=C,C,c,0,0
edgeAppearanceCalculator.Sample2.defaultEdgeLineStyle=SOLID
edgeAppearanceCalculator.Sample2.defaultEdgeLineWidth=1.0
edgeAppearanceCalculator.Sample2.defaultEdgeOpacity=255
edgeAppearanceCalculator.Sample2.defaultEdgeSourceArrow=NONE
edgeAppearanceCalculator.Sample2.defaultEdgeSourceArrowColor=0,0,0
edgeAppearanceCalculator.Sample2.defaultEdgeSourceArrowOpacity=255
edgeAppearanceCalculator.Sample2.defaultEdgeSourceArrowShape=NONE
edgeAppearanceCalculator.Sample2.defaultEdgeTargetArrow=NONE
edgeAppearanceCalculator.Sample2.defaultEdgeTargetArrowColor=0,0,0
edgeAppearanceCalculator.Sample2.defaultEdgeTargetArrowOpacity=255
edgeAppearanceCalculator.Sample2.defaultEdgeTargetArrowShape=NONE
edgeAppearanceCalculator.Sample2.defaultEdgeToolTip=
edgeAppearanceCalculator.Sample2.defaultNodeBorderColor=0,0,0
edgeAppearanceCalculator.Sample2.defaultNodeBorderOpacity=255
edgeAppearanceCalculator.Sample2.defaultNodeFillColor=255,255,255
edgeAppearanceCalculator.Sample2.defaultNodeFont=Default,plain,12
edgeAppearanceCalculator.Sample2.defaultNodeFontSize=12.0
edgeAppearanceCalculator.Sample2.defaultNodeHight=30.0
edgeAppearanceCalculator.Sample2.defaultNodeLabel=
edgeAppearanceCalculator.Sample2.defaultNodeLabelColor=0,0,0
edgeAppearanceCalculator.Sample2.defaultNodeLabelOpacity=255
edgeAppearanceCalculator.Sample2.defaultNodeLabelPosition=C,C,c,0,0
edgeAppearanceCalculator.Sample2.defaultNodeLineStyle=SOLID
edgeAppearanceCalculator.Sample2.defaultNodeLineWidth=1.0
edgeAppearanceCalculator.Sample2.defaultNodeOpacity=255
edgeAppearanceCalculator.Sample2.defaultNodeShape=rect
edgeAppearanceCalculator.Sample2.defaultNodeSize=35.0
edgeAppearanceCalculator.Sample2.defaultNodeToolTip=
edgeAppearanceCalculator.Sample2.defaultNodeWidth=70.0
edgeAppearanceCalculator.Sample2.nodeSizeLocked=true
edgeAppearanceCalculator.default.defaultEdgeColor=0,0,255
edgeAppearanceCalculator.default.defaultEdgeFont=Default,plain,10
edgeAppearanceCalculator.default.defaultEdgeFontSize=10.0
edgeAppearanceCalculator.default.defaultEdgeLabel=
edgeAppearanceCalculator.default.defaultEdgeLabelColor=0,0,0
edgeAppearanceCalculator.default.defaultEdgeLabelOpacity=255
edgeAppearanceCalculator.default.defaultEdgeLabelPosition=C,C,c,0,0
edgeAppearanceCalculator.default.defaultEdgeLineStyle=SOLID
edgeAppearanceCalculator.default.defaultEdgeLineWidth=1.0
edgeAppearanceCalculator.default.defaultEdgeOpacity=255
edgeAppearanceCalculator.default.defaultEdgeSourceArrow=NONE
edgeAppearanceCalculator.default.defaultEdgeSourceArrowColor=0,0,0
edgeAppearanceCalculator.default.defaultEdgeSourceArrowOpacity=255
edgeAppearanceCalculator.default.defaultEdgeSourceArrowShape=NONE
edgeAppearanceCalculator.default.defaultEdgeTargetArrow=NONE
edgeAppearanceCalculator.default.defaultEdgeTargetArrowColor=0,0,0
edgeAppearanceCalculator.default.defaultEdgeTargetArrowOpacity=255
edgeAppearanceCalculator.default.defaultEdgeTargetArrowShape=NONE
edgeAppearanceCalculator.default.defaultEdgeToolTip=
edgeAppearanceCalculator.default.defaultNodeBorderColor=0,0,0
edgeAppearanceCalculator.default.defaultNodeBorderOpacity=255
edgeAppearanceCalculator.default.defaultNodeFillColor=255,255,255
edgeAppearanceCalculator.default.defaultNodeFont=Default,plain,12
edgeAppearanceCalculator.default.defaultNodeFontSize=12.0
edgeAppearanceCalculator.default.defaultNodeHight=30.0
edgeAppearanceCalculator.default.defaultNodeLabel=
edgeAppearanceCalculator.default.defaultNodeLabelColor=0,0,0
edgeAppearanceCalculator.default.defaultNodeLabelOpacity=255
edgeAppearanceCalculator.default.defaultNodeLabelPosition=C,C,c,0,0
edgeAppearanceCalculator.default.defaultNodeLineStyle=SOLID
edgeAppearanceCalculator.default.defaultNodeLineWidth=1.0
edgeAppearanceCalculator.default.defaultNodeOpacity=255
edgeAppearanceCalculator.default.defaultNodeShape=rect
edgeAppearanceCalculator.default.defaultNodeSize=35.0
edgeAppearanceCalculator.default.defaultNodeToolTip=
edgeAppearanceCalculator.default.defaultNodeWidth=70.0
edgeAppearanceCalculator.default.nodeSizeLocked=true
edgeAppearanceCalculator.default2.defaultEdgeColor=0,0,255
edgeAppearanceCalculator.default2.defaultEdgeFont=Default,plain,10
edgeAppearanceCalculator.default2.defaultEdgeFontSize=10.0
edgeAppearanceCalculator.default2.defaultEdgeLabel=
edgeAppearanceCalculator.default2.defaultEdgeLabelColor=0,0,0
edgeAppearanceCalculator.default2.defaultEdgeLabelOpacity=255
edgeAppearanceCalculator.default2.defaultEdgeLabelPosition=C,C,c,0,0
edgeAppearanceCalculator.default2.defaultEdgeLineStyle=SOLID
edgeAppearanceCalculator.default2.defaultEdgeLineWidth=1.0
edgeAppearanceCalculator.default2.defaultEdgeOpacity=255
edgeAppearanceCalculator.default2.defaultEdgeSourceArrow=NONE
edgeAppearanceCalculator.default2.defaultEdgeSourceArrowColor=0,0,0
edgeAppearanceCalculator.default2.defaultEdgeSourceArrowOpacity=255
edgeAppearanceCalculator.default2.defaultEdgeSourceArrowShape=NONE
edgeAppearanceCalculator.default2.defaultEdgeTargetArrow=NONE
edgeAppearanceCalculator.default2.defaultEdgeTargetArrowColor=0,0,0
edgeAppearanceCalculator.default2.defaultEdgeTargetArrowOpacity=255
edgeAppearanceCalculator.default2.defaultEdgeTargetArrowShape=NONE
edgeAppearanceCalculator.default2.defaultEdgeToolTip=
edgeAppearanceCalculator.default2.defaultNodeBorderColor=0,0,0
edgeAppearanceCalculator.default2.defaultNodeBorderOpacity=255
edgeAppearanceCalculator.default2.defaultNodeFillColor=255,255,255
edgeAppearanceCalculator.default2.defaultNodeFont=Default,plain,12
edgeAppearanceCalculator.default2.defaultNodeFontSize=12.0
edgeAppearanceCalculator.default2.defaultNodeHight=30.0
edgeAppearanceCalculator.default2.defaultNodeLabel=
edgeAppearanceCalculator.default2.defaultNodeLabelColor=0,0,0
edgeAppearanceCalculator.default2.defaultNodeLabelOpacity=255
edgeAppearanceCalculator.default2.defaultNodeLabelPosition=C,C,c,0,0
edgeAppearanceCalculator.default2.defaultNodeLineStyle=SOLID
edgeAppearanceCalculator.default2.defaultNodeLineWidth=1.0
edgeAppearanceCalculator.default2.defaultNodeOpacity=255
edgeAppearanceCalculator.default2.defaultNodeShape=rect
edgeAppearanceCalculator.default2.defaultNodeSize=35.0
edgeAppearanceCalculator.default2.defaultNodeToolTip=
edgeAppearanceCalculator.default2.defaultNodeWidth=70.0
edgeAppearanceCalculator.default2.nodeSizeLocked=true
edgeAppearanceCalculator.temp.defaultEdgeColor=0,0,0
edgeAppearanceCalculator.temp.defaultEdgeFont=Default,plain,10
edgeAppearanceCalculator.temp.defaultEdgeFontSize=10.0
edgeAppearanceCalculator.temp.defaultEdgeLabel=
edgeAppearanceCalculator.temp.defaultEdgeLabelColor=0,0,0
edgeAppearanceCalculator.temp.defaultEdgeLabelOpacity=255
edgeAppearanceCalculator.temp.defaultEdgeLabelPosition=C,C,c,0,0
edgeAppearanceCalculator.temp.defaultEdgeLineStyle=SOLID
edgeAppearanceCalculator.temp.defaultEdgeLineWidth=1.0
edgeAppearanceCalculator.temp.defaultEdgeOpacity=255
edgeAppearanceCalculator.temp.defaultEdgeSourceArrow=NONE
edgeAppearanceCalculator.temp.defaultEdgeSourceArrowColor=0,0,0
edgeAppearanceCalculator.temp.defaultEdgeSourceArrowOpacity=255
edgeAppearanceCalculator.temp.defaultEdgeSourceArrowShape=NONE
edgeAppearanceCalculator.temp.defaultEdgeTargetArrow=NONE
edgeAppearanceCalculator.temp.defaultEdgeTargetArrowColor=0,0,0
edgeAppearanceCalculator.temp.defaultEdgeTargetArrowOpacity=255
edgeAppearanceCalculator.temp.defaultEdgeTargetArrowShape=NONE
edgeAppearanceCalculator.temp.defaultEdgeToolTip=
edgeAppearanceCalculator.temp.defaultNodeBorderColor=0,0,0
edgeAppearanceCalculator.temp.defaultNodeBorderOpacity=255
edgeAppearanceCalculator.temp.defaultNodeFillColor=255,255,255
edgeAppearanceCalculator.temp.defaultNodeFont=Default,plain,12
edgeAppearanceCalculator.temp.defaultNodeFontSize=12.0
edgeAppearanceCalculator.temp.defaultNodeHight=30.0
edgeAppearanceCalculator.temp.defaultNodeLabel=
edgeAppearanceCalculator.temp.defaultNodeLabelColor=0,0,0
edgeAppearanceCalculator.temp.defaultNodeLabelOpacity=255
edgeAppearanceCalculator.temp.defaultNodeLabelPosition=C,C,c,0,0
edgeAppearanceCalculator.temp.defaultNodeLineStyle=SOLID
edgeAppearanceCalculator.temp.defaultNodeLineWidth=1.0
edgeAppearanceCalculator.temp.defaultNodeOpacity=255
edgeAppearanceCalculator.temp.defaultNodeShape=rect
edgeAppearanceCalculator.temp.defaultNodeSize=35.0
edgeAppearanceCalculator.temp.defaultNodeToolTip=
edgeAppearanceCalculator.temp.defaultNodeWidth=70.0
edgeAppearanceCalculator.temp.edgeColorCalculator=BasicDiscrete
edgeAppearanceCalculator.temp.edgeTargetArrowShapeCalculator=BasicDiscrete
edgeAppearanceCalculator.temp.nodeSizeLocked=true
edgeColorCalculator.BasicDiscrete.mapping.controller=interaction
edgeColorCalculator.BasicDiscrete.mapping.controllerType=4
edgeColorCalculator.BasicDiscrete.mapping.map.OSR=102,204,0
edgeColorCalculator.BasicDiscrete.mapping.map.SRT=51,153,255
edgeColorCalculator.BasicDiscrete.mapping.map.cr=255,150,0
edgeColorCalculator.BasicDiscrete.mapping.map.gd=0,255,255
edgeColorCalculator.BasicDiscrete.mapping.map.gl=0,255,0
edgeColorCalculator.BasicDiscrete.mapping.map.pd=204,204,255
edgeColorCalculator.BasicDiscrete.mapping.map.pp=0,0,255
edgeColorCalculator.BasicDiscrete.mapping.map.pr=255,0,255
edgeColorCalculator.BasicDiscrete.mapping.map.rc=150,150,0
edgeColorCalculator.BasicDiscrete.mapping.type=DiscreteMapping
edgeColorCalculator.BasicDiscrete.visualPropertyType=EDGE_COLOR
edgeFontFaceCalculator.BasicContinuous.mapping.boundaryvalues=2
edgeFontFaceCalculator.BasicContinuous.mapping.bv0.domainvalue=0.0010
edgeFontFaceCalculator.BasicContinuous.mapping.bv0.equal=Default,bold,12
edgeFontFaceCalculator.BasicContinuous.mapping.bv0.greater=Default,plain,11
edgeFontFaceCalculator.BasicContinuous.mapping.bv0.lesser=Default,bold,12
edgeFontFaceCalculator.BasicContinuous.mapping.bv1.domainvalue=0.01
edgeFontFaceCalculator.BasicContinuous.mapping.bv1.equal=Default,plain,11
edgeFontFaceCalculator.BasicContinuous.mapping.bv1.greater=Default,italic,10
edgeFontFaceCalculator.BasicContinuous.mapping.bv1.lesser=Default,plain,11
edgeFontFaceCalculator.BasicContinuous.mapping.controller=pvalues
edgeFontFaceCalculator.BasicContinuous.mapping.interpolator=FlatInterpolator
edgeFontFaceCalculator.BasicContinuous.mapping.type=ContinuousMapping
edgeFontFaceCalculator.BasicContinuous.visualPropertyType=EDGE_FONT_FACE
edgeFontFaceCalculator.BasicDiscrete.mapping.controller=interaction
edgeFontFaceCalculator.BasicDiscrete.mapping.controllerType=4
edgeFontFaceCalculator.BasicDiscrete.mapping.map.pd=Serif,italic,11
edgeFontFaceCalculator.BasicDiscrete.mapping.map.pp=Serif,bold,12
edgeFontFaceCalculator.BasicDiscrete.mapping.type=DiscreteMapping
edgeFontFaceCalculator.BasicDiscrete.visualPropertyType=EDGE_FONT_FACE
edgeFontSizeCalculator.BasicContinuous.mapping.boundaryvalues=2
edgeFontSizeCalculator.BasicContinuous.mapping.bv0.domainvalue=0.0010
edgeFontSizeCalculator.BasicContinuous.mapping.bv0.equal=12.0
edgeFontSizeCalculator.BasicContinuous.mapping.bv0.greater=11.0
edgeFontSizeCalculator.BasicContinuous.mapping.bv0.lesser=12.0
edgeFontSizeCalculator.BasicContinuous.mapping.bv1.domainvalue=0.01
edgeFontSizeCalculator.BasicContinuous.mapping.bv1.equal=11.0
edgeFontSizeCalculator.BasicContinuous.mapping.bv1.greater=10.0
edgeFontSizeCalculator.BasicContinuous.mapping.bv1.lesser=11.0
edgeFontSizeCalculator.BasicContinuous.mapping.controller=pvalues
edgeFontSizeCalculator.BasicContinuous.mapping.interpolator=FlatInterpolator
edgeFontSizeCalculator.BasicContinuous.mapping.type=ContinuousMapping
edgeFontSizeCalculator.BasicContinuous.visualPropertyType=EDGE_FONT_SIZE
edgeFontSizeCalculator.BasicDiscrete.mapping.controller=interaction
edgeFontSizeCalculator.BasicDiscrete.mapping.controllerType=4
edgeFontSizeCalculator.BasicDiscrete.mapping.map.pd=11.0
edgeFontSizeCalculator.BasicDiscrete.mapping.map.pp=12.0
edgeFontSizeCalculator.BasicDiscrete.mapping.type=DiscreteMapping
edgeFontSizeCalculator.BasicDiscrete.visualPropertyType=EDGE_FONT_SIZE
edgeLabelCalculator.BasicContinuous.mapping.boundaryvalues=2
edgeLabelCalculator.BasicContinuous.mapping.bv0.domainvalue=0.0010
edgeLabelCalculator.BasicContinuous.mapping.bv0.equal=good
edgeLabelCalculator.BasicContinuous.mapping.bv0.greater=ok
edgeLabelCalculator.BasicContinuous.mapping.bv0.lesser=good
edgeLabelCalculator.BasicContinuous.mapping.bv1.domainvalue=0.01
edgeLabelCalculator.BasicContinuous.mapping.bv1.equal=ok
edgeLabelCalculator.BasicContinuous.mapping.bv1.greater=poor
edgeLabelCalculator.BasicContinuous.mapping.bv1.lesser=ok
edgeLabelCalculator.BasicContinuous.mapping.controller=pvalues
edgeLabelCalculator.BasicContinuous.mapping.interpolator=FlatInterpolator
edgeLabelCalculator.BasicContinuous.mapping.type=ContinuousMapping
edgeLabelCalculator.BasicContinuous.visualPropertyType=EDGE_LABEL
edgeLabelCalculator.BasicDiscrete.mapping.controller=interaction
edgeLabelCalculator.BasicDiscrete.mapping.controllerType=4
edgeLabelCalculator.BasicDiscrete.mapping.map.pd=pd
edgeLabelCalculator.BasicDiscrete.mapping.map.pp=pp
edgeLabelCalculator.BasicDiscrete.mapping.type=DiscreteMapping
edgeLabelCalculator.BasicDiscrete.visualPropertyType=EDGE_LABEL
edgeLabelCalculator.EdgeLabel.mapping.controller=interaction
edgeLabelCalculator.EdgeLabel.mapping.type=PassThroughMapping
edgeLabelCalculator.EdgeLabel.visualPropertyType=EDGE_LABEL
edgeLabelCalculator.testPassThrough.mapping.controller=label
edgeLabelCalculator.testPassThrough.mapping.type=PassThroughMapping
edgeLabelCalculator.testPassThrough.visualPropertyType=EDGE_LABEL
edgeLineStyleCalculator.BasicContinuous.mapping.boundaryvalues=2
edgeLineStyleCalculator.BasicContinuous.mapping.bv0.domainvalue=0.0010
edgeLineStyleCalculator.BasicContinuous.mapping.bv0.equal=SOLID
edgeLineStyleCalculator.BasicContinuous.mapping.bv0.greater=SOLID
edgeLineStyleCalculator.BasicContinuous.mapping.bv0.lesser=SOLID
edgeLineStyleCalculator.BasicContinuous.mapping.bv1.domainvalue=0.01
edgeLineStyleCalculator.BasicContinuous.mapping.bv1.equal=SOLID
edgeLineStyleCalculator.BasicContinuous.mapping.bv1.greater=SOLID
edgeLineStyleCalculator.BasicContinuous.mapping.bv1.lesser=SOLID
edgeLineStyleCalculator.BasicContinuous.mapping.controller=pvalues
edgeLineStyleCalculator.BasicContinuous.mapping.interpolator=FlatInterpolator
edgeLineStyleCalculator.BasicContinuous.mapping.type=ContinuousMapping
edgeLineStyleCalculator.BasicContinuous.visualPropertyType=EDGE_LINE_STYLE
edgeLineStyleCalculator.BasicDiscrete.mapping.controller=interaction
edgeLineStyleCalculator.BasicDiscrete.mapping.controllerType=4
edgeLineStyleCalculator.BasicDiscrete.mapping.map.pd=SOLID
edgeLineStyleCalculator.BasicDiscrete.mapping.map.pp=SOLID
edgeLineStyleCalculator.BasicDiscrete.mapping.type=DiscreteMapping
edgeLineStyleCalculator.BasicDiscrete.visualPropertyType=EDGE_LINE_STYLE
edgeLineStyleCalculator.InteractionType.mapping.controller=interaction
edgeLineStyleCalculator.InteractionType.mapping.controllerType=4
edgeLineStyleCalculator.InteractionType.mapping.map.pd=SOLID
edgeLineStyleCalculator.InteractionType.mapping.map.pp=SOLID
edgeLineStyleCalculator.InteractionType.mapping.type=DiscreteMapping
edgeLineStyleCalculator.InteractionType.visualPropertyType=EDGE_LINE_STYLE
edgeLineWidthCalculator.BasicContinuous.mapping.boundaryvalues=2
edgeLineWidthCalculator.BasicContinuous.mapping.bv0.domainvalue=0.0010
edgeLineWidthCalculator.BasicContinuous.mapping.bv0.equal=
edgeLineWidthCalculator.BasicContinuous.mapping.bv0.greater=
edgeLineWidthCalculator.BasicContinuous.mapping.bv0.lesser=
edgeLineWidthCalculator.BasicContinuous.mapping.bv1.domainvalue=0.01
edgeLineWidthCalculator.BasicContinuous.mapping.bv1.equal=
edgeLineWidthCalculator.BasicContinuous.mapping.bv1.greater=
edgeLineWidthCalculator.BasicContinuous.mapping.bv1.lesser=
edgeLineWidthCalculator.BasicContinuous.mapping.controller=pvalues
edgeLineWidthCalculator.BasicContinuous.mapping.interpolator=FlatInterpolator
edgeLineWidthCalculator.BasicContinuous.mapping.type=ContinuousMapping
edgeLineWidthCalculator.BasicContinuous.visualPropertyType=EDGE_LINE_WIDTH
edgeLineWidthCalculator.BasicDiscrete.mapping.controller=interaction
edgeLineWidthCalculator.BasicDiscrete.mapping.controllerType=4
edgeLineWidthCalculator.BasicDiscrete.mapping.type=DiscreteMapping
edgeLineWidthCalculator.BasicDiscrete.visualPropertyType=EDGE_LINE_WIDTH
edgeLineWidthCalculator.InteractionType.mapping.controller=interaction
edgeLineWidthCalculator.InteractionType.mapping.controllerType=4
edgeLineWidthCalculator.InteractionType.mapping.type=DiscreteMapping
edgeLineWidthCalculator.InteractionType.visualPropertyType=EDGE_LINE_WIDTH
edgeTargetArrowColorCalculator.BasicContinuous.mapping.boundaryvalues=2
edgeTargetArrowColorCalculator.BasicContinuous.mapping.bv0.domainvalue=0.0010
edgeTargetArrowColorCalculator.BasicContinuous.mapping.bv0.equal=0,0,0
edgeTargetArrowColorCalculator.BasicContinuous.mapping.bv0.greater=0,0,0
edgeTargetArrowColorCalculator.BasicContinuous.mapping.bv0.lesser=0,0,0
edgeTargetArrowColorCalculator.BasicContinuous.mapping.bv1.domainvalue=0.01
edgeTargetArrowColorCalculator.BasicContinuous.mapping.bv1.equal=0,0,0
edgeTargetArrowColorCalculator.BasicContinuous.mapping.bv1.greater=0,0,0
edgeTargetArrowColorCalculator.BasicContinuous.mapping.bv1.lesser=0,0,0
edgeTargetArrowColorCalculator.BasicContinuous.mapping.controller=pvalues
edgeTargetArrowColorCalculator.BasicContinuous.mapping.interpolator=FlatInterpolator
edgeTargetArrowColorCalculator.BasicContinuous.mapping.type=ContinuousMapping
edgeTargetArrowColorCalculator.BasicContinuous.visualPropertyType=EDGE_TGTARROW_COLOR
edgeTargetArrowColorCalculator.BasicDiscrete.mapping.controller=interaction
edgeTargetArrowColorCalculator.BasicDiscrete.mapping.controllerType=4
edgeTargetArrowColorCalculator.BasicDiscrete.mapping.map.OSR=0,0,0
edgeTargetArrowColorCalculator.BasicDiscrete.mapping.map.SRT=0,0,0
edgeTargetArrowColorCalculator.BasicDiscrete.mapping.map.pd=0,0,0
edgeTargetArrowColorCalculator.BasicDiscrete.mapping.map.pp=0,0,0
edgeTargetArrowColorCalculator.BasicDiscrete.mapping.type=DiscreteMapping
edgeTargetArrowColorCalculator.BasicDiscrete.visualPropertyType=EDGE_TGTARROW_COLOR
edgeTargetArrowShapeCalculator.BasicContinuous.mapping.boundaryvalues=2
edgeTargetArrowShapeCalculator.BasicContinuous.mapping.bv0.domainvalue=0.0010
edgeTargetArrowShapeCalculator.BasicContinuous.mapping.bv0.equal=NONE
edgeTargetArrowShapeCalculator.BasicContinuous.mapping.bv0.greater=NONE
edgeTargetArrowShapeCalculator.BasicContinuous.mapping.bv0.lesser=NONE
edgeTargetArrowShapeCalculator.BasicContinuous.mapping.bv1.domainvalue=0.01
edgeTargetArrowShapeCalculator.BasicContinuous.mapping.bv1.equal=NONE
edgeTargetArrowShapeCalculator.BasicContinuous.mapping.bv1.greater=NONE
edgeTargetArrowShapeCalculator.BasicContinuous.mapping.bv1.lesser=NONE
edgeTargetArrowShapeCalculator.BasicContinuous.mapping.controller=pvalues
edgeTargetArrowShapeCalculator.BasicContinuous.mapping.interpolator=FlatInterpolator
edgeTargetArrowShapeCalculator.BasicContinuous.mapping.type=ContinuousMapping
edgeTargetArrowShapeCalculator.BasicContinuous.visualPropertyType=EDGE_TGTARROW_SHAPE
edgeTargetArrowShapeCalculator.BasicDiscrete.mapping.controller=interaction
edgeTargetArrowShapeCalculator.BasicDiscrete.mapping.controllerType=4
edgeTargetArrowShapeCalculator.BasicDiscrete.mapping.map.OSR=NONE
edgeTargetArrowShapeCalculator.BasicDiscrete.mapping.map.SRT=NONE
edgeTargetArrowShapeCalculator.BasicDiscrete.mapping.map.pd=NONE
edgeTargetArrowShapeCalculator.BasicDiscrete.mapping.map.pp=NONE
edgeTargetArrowShapeCalculator.BasicDiscrete.mapping.type=DiscreteMapping
edgeTargetArrowShapeCalculator.BasicDiscrete.visualPropertyType=EDGE_TGTARROW_SHAPE
edgeTooltipCalculator.BasicContinuous.mapping.boundaryvalues=2
edgeTooltipCalculator.BasicContinuous.mapping.bv0.domainvalue=0.0010
edgeTooltipCalculator.BasicContinuous.mapping.bv0.equal=smallest
edgeTooltipCalculator.BasicContinuous.mapping.bv0.greater=small
edgeTooltipCalculator.BasicContinuous.mapping.bv0.lesser=smallest
edgeTooltipCalculator.BasicContinuous.mapping.bv1.domainvalue=0.01
edgeTooltipCalculator.BasicContinuous.mapping.bv1.equal=small
edgeTooltipCalculator.BasicContinuous.mapping.bv1.greater=large
edgeTooltipCalculator.BasicContinuous.mapping.bv1.lesser=small
edgeTooltipCalculator.BasicContinuous.mapping.controller=pvalues
edgeTooltipCalculator.BasicContinuous.mapping.interpolator=FlatInterpolator
edgeTooltipCalculator.BasicContinuous.mapping.type=ContinuousMapping
edgeTooltipCalculator.BasicContinuous.visualPropertyType=EDGE_TOOLTIP
edgeTooltipCalculator.BasicDiscrete.mapping.controller=interaction
edgeTooltipCalculator.BasicDiscrete.mapping.controllerType=4
edgeTooltipCalculator.BasicDiscrete.mapping.map.pd=pd Tip
edgeTooltipCalculator.BasicDiscrete.mapping.map.pp=pp Tip
edgeTooltipCalculator.BasicDiscrete.mapping.type=DiscreteMapping
edgeTooltipCalculator.BasicDiscrete.visualPropertyType=EDGE_TOOLTIP
globalAppearanceCalculator.Sample1.defaultBackgroundColor=255,255,255
globalAppearanceCalculator.Sample1.defaultEdgeReverseSelectionColor=0,255,0
globalAppearanceCalculator.Sample1.defaultEdgeSelectionColor=255,0,0
globalAppearanceCalculator.Sample1.defaultNodeReverseSelectionColor=0,255,0
globalAppearanceCalculator.Sample1.defaultNodeSelectionColor=255,255,0
globalAppearanceCalculator.Sample1.defaultSloppySelectionColor=128,128,128
globalAppearanceCalculator.Sample2.defaultBackgroundColor=255,255,255
globalAppearanceCalculator.Sample2.defaultEdgeReverseSelectionColor=0,255,0
globalAppearanceCalculator.Sample2.defaultEdgeSelectionColor=255,0,0
globalAppearanceCalculator.Sample2.defaultNodeReverseSelectionColor=0,255,0
globalAppearanceCalculator.Sample2.defaultNodeSelectionColor=255,255,0
globalAppearanceCalculator.Sample2.defaultSloppySelectionColor=128,128,128
globalAppearanceCalculator.default.defaultBackgroundColor=204,204,255
globalAppearanceCalculator.default.defaultEdgeReverseSelectionColor=0,255,0
globalAppearanceCalculator.default.defaultEdgeSelectionColor=255,0,0
globalAppearanceCalculator.default.defaultNodeReverseSelectionColor=0,255,0
globalAppearanceCalculator.default.defaultNodeSelectionColor=255,255,0
globalAppearanceCalculator.default.defaultSloppySelectionColor=128,128,128
globalAppearanceCalculator.default2.defaultBackgroundColor=204,204,255
globalAppearanceCalculator.default2.defaultEdgeReverseSelectionColor=0,255,0
globalAppearanceCalculator.default2.defaultEdgeSelectionColor=255,0,0
globalAppearanceCalculator.default2.defaultNodeReverseSelectionColor=0,255,0
globalAppearanceCalculator.default2.defaultNodeSelectionColor=255,255,0
globalAppearanceCalculator.default2.defaultSloppySelectionColor=128,128,128
globalAppearanceCalculator.temp.defaultBackgroundColor=255,255,255
globalAppearanceCalculator.temp.defaultEdgeReverseSelectionColor=0,255,0
globalAppearanceCalculator.temp.defaultEdgeSelectionColor=255,0,0
globalAppearanceCalculator.temp.defaultNodeReverseSelectionColor=0,255,0
globalAppearanceCalculator.temp.defaultNodeSelectionColor=255,255,0
globalAppearanceCalculator.temp.defaultSloppySelectionColor=128,128,128
nodeAppearanceCalculator.Sample1.defaultEdgeColor=0,0,0
nodeAppearanceCalculator.Sample1.defaultEdgeFont=SanSerif,plain,10
nodeAppearanceCalculator.Sample1.defaultEdgeFontSize=10.0
nodeAppearanceCalculator.Sample1.defaultEdgeLabel=
nodeAppearanceCalculator.Sample1.defaultEdgeLabelColor=0,0,0
nodeAppearanceCalculator.Sample1.defaultEdgeLabelOpacity=255
nodeAppearanceCalculator.Sample1.defaultEdgeLabelPosition=C,C,c,0,0
nodeAppearanceCalculator.Sample1.defaultEdgeLineStyle=SOLID
nodeAppearanceCalculator.Sample1.defaultEdgeLineWidth=1.0
nodeAppearanceCalculator.Sample1.defaultEdgeOpacity=255
nodeAppearanceCalculator.Sample1.defaultEdgeSourceArrow=NONE
nodeAppearanceCalculator.Sample1.defaultEdgeSourceArrowColor=0,0,0
nodeAppearanceCalculator.Sample1.defaultEdgeSourceArrowOpacity=255
nodeAppearanceCalculator.Sample1.defaultEdgeSourceArrowShape=NONE
nodeAppearanceCalculator.Sample1.defaultEdgeTargetArrow=NONE
nodeAppearanceCalculator.Sample1.defaultEdgeTargetArrowColor=0,0,0
nodeAppearanceCalculator.Sample1.defaultEdgeTargetArrowOpacity=255
nodeAppearanceCalculator.Sample1.defaultEdgeTargetArrowShape=NONE
nodeAppearanceCalculator.Sample1.defaultEdgeToolTip=
nodeAppearanceCalculator.Sample1.defaultNodeBorderColor=0,0,0
nodeAppearanceCalculator.Sample1.defaultNodeBorderOpacity=255
nodeAppearanceCalculator.Sample1.defaultNodeFillColor=204,204,255
nodeAppearanceCalculator.Sample1.defaultNodeFont=Default,plain,12
nodeAppearanceCalculator.Sample1.defaultNodeFontSize=12.0
nodeAppearanceCalculator.Sample1.defaultNodeHight=30.0
nodeAppearanceCalculator.Sample1.defaultNodeLabel=
nodeAppearanceCalculator.Sample1.defaultNodeLabelColor=0,0,0
nodeAppearanceCalculator.Sample1.defaultNodeLabelOpacity=255
nodeAppearanceCalculator.Sample1.defaultNodeLabelPosition=C,C,c,0,0
nodeAppearanceCalculator.Sample1.defaultNodeLineStyle=SOLID
nodeAppearanceCalculator.Sample1.defaultNodeLineWidth=1.0
nodeAppearanceCalculator.Sample1.defaultNodeOpacity=255
nodeAppearanceCalculator.Sample1.defaultNodeShape=ellipse
nodeAppearanceCalculator.Sample1.defaultNodeSize=35.0
nodeAppearanceCalculator.Sample1.defaultNodeToolTip=
nodeAppearanceCalculator.Sample1.defaultNodeWidth=35.0
nodeAppearanceCalculator.Sample1.nodeLabelCalculator=NodeLabel
nodeAppearanceCalculator.Sample1.nodeSizeLocked=true
nodeAppearanceCalculator.Sample2.defaultEdgeColor=0,0,0
nodeAppearanceCalculator.Sample2.defaultEdgeFont=SanSerif,plain,10
nodeAppearanceCalculator.Sample2.defaultEdgeFontSize=10.0
nodeAppearanceCalculator.Sample2.defaultEdgeLabel=
nodeAppearanceCalculator.Sample2.defaultEdgeLabelColor=0,0,0
nodeAppearanceCalculator.Sample2.defaultEdgeLabelOpacity=255
nodeAppearanceCalculator.Sample2.defaultEdgeLabelPosition=C,C,c,0,0
nodeAppearanceCalculator.Sample2.defaultEdgeLineStyle=SOLID
nodeAppearanceCalculator.Sample2.defaultEdgeLineWidth=1.0
nodeAppearanceCalculator.Sample2.defaultEdgeOpacity=255
nodeAppearanceCalculator.Sample2.defaultEdgeSourceArrow=NONE
nodeAppearanceCalculator.Sample2.defaultEdgeSourceArrowColor=0,0,0
nodeAppearanceCalculator.Sample2.defaultEdgeSourceArrowOpacity=255
nodeAppearanceCalculator.Sample2.defaultEdgeSourceArrowShape=NONE
nodeAppearanceCalculator.Sample2.defaultEdgeTargetArrow=NONE
nodeAppearanceCalculator.Sample2.defaultEdgeTargetArrowColor=0,0,0
nodeAppearanceCalculator.Sample2.defaultEdgeTargetArrowOpacity=255
nodeAppearanceCalculator.Sample2.defaultEdgeTargetArrowShape=NONE
nodeAppearanceCalculator.Sample2.defaultEdgeToolTip=
nodeAppearanceCalculator.Sample2.defaultNodeBorderColor=0,0,0
nodeAppearanceCalculator.Sample2.defaultNodeBorderOpacity=255
nodeAppearanceCalculator.Sample2.defaultNodeFillColor=255,255,255
nodeAppearanceCalculator.Sample2.defaultNodeFont=Default,plain,12
nodeAppearanceCalculator.Sample2.defaultNodeFontSize=12.0
nodeAppearanceCalculator.Sample2.defaultNodeHight=30.0
nodeAppearanceCalculator.Sample2.defaultNodeLabel=
nodeAppearanceCalculator.Sample2.defaultNodeLabelColor=0,0,0
nodeAppearanceCalculator.Sample2.defaultNodeLabelOpacity=255
nodeAppearanceCalculator.Sample2.defaultNodeLabelPosition=C,C,c,0,0
nodeAppearanceCalculator.Sample2.defaultNodeLineStyle=SOLID
nodeAppearanceCalculator.Sample2.defaultNodeLineWidth=1.0
nodeAppearanceCalculator.Sample2.defaultNodeOpacity=255
nodeAppearanceCalculator.Sample2.defaultNodeShape=ellipse
nodeAppearanceCalculator.Sample2.defaultNodeSize=35.0
nodeAppearanceCalculator.Sample2.defaultNodeToolTip=
nodeAppearanceCalculator.Sample2.defaultNodeWidth=35.0
nodeAppearanceCalculator.Sample2.nodeFillColorCalculator=RedGreen
nodeAppearanceCalculator.Sample2.nodeLabelCalculator=NodeLabel
nodeAppearanceCalculator.Sample2.nodeSizeLocked=true
nodeAppearanceCalculator.default.defaultEdgeColor=0,0,0
nodeAppearanceCalculator.default.defaultEdgeFont=SanSerif,plain,10
nodeAppearanceCalculator.default.defaultEdgeFontSize=10.0
nodeAppearanceCalculator.default.defaultEdgeLabel=
nodeAppearanceCalculator.default.defaultEdgeLabelColor=0,0,0
nodeAppearanceCalculator.default.defaultEdgeLabelOpacity=255
nodeAppearanceCalculator.default.defaultEdgeLabelPosition=C,C,c,0,0
nodeAppearanceCalculator.default.defaultEdgeLineStyle=SOLID
nodeAppearanceCalculator.default.defaultEdgeLineWidth=1.0
nodeAppearanceCalculator.default.defaultEdgeOpacity=255
nodeAppearanceCalculator.default.defaultEdgeSourceArrow=NONE
nodeAppearanceCalculator.default.defaultEdgeSourceArrowColor=0,0,0
nodeAppearanceCalculator.default.defaultEdgeSourceArrowOpacity=255
nodeAppearanceCalculator.default.defaultEdgeSourceArrowShape=NONE
nodeAppearanceCalculator.default.defaultEdgeTargetArrow=NONE
nodeAppearanceCalculator.default.defaultEdgeTargetArrowColor=0,0,0
nodeAppearanceCalculator.default.defaultEdgeTargetArrowOpacity=255
nodeAppearanceCalculator.default.defaultEdgeTargetArrowShape=NONE
nodeAppearanceCalculator.default.defaultEdgeToolTip=
nodeAppearanceCalculator.default.defaultNodeBorderColor=0,0,0
nodeAppearanceCalculator.default.defaultNodeBorderOpacity=255
nodeAppearanceCalculator.default.defaultNodeFillColor=255,153,153
nodeAppearanceCalculator.default.defaultNodeFont=Default,plain,12
nodeAppearanceCalculator.default.defaultNodeFontSize=12.0
nodeAppearanceCalculator.default.defaultNodeHight=30.0
nodeAppearanceCalculator.default.defaultNodeLabel=
nodeAppearanceCalculator.default.defaultNodeLabelColor=0,0,0
nodeAppearanceCalculator.default.defaultNodeLabelOpacity=255
nodeAppearanceCalculator.default.defaultNodeLabelPosition=C,C,c,0,0
nodeAppearanceCalculator.default.defaultNodeLineStyle=SOLID
nodeAppearanceCalculator.default.defaultNodeLineWidth=1.0
nodeAppearanceCalculator.default.defaultNodeOpacity=255
nodeAppearanceCalculator.default.defaultNodeShape=roundrect
nodeAppearanceCalculator.default.defaultNodeSize=35.0
nodeAppearanceCalculator.default.defaultNodeToolTip=
nodeAppearanceCalculator.default.defaultNodeWidth=35.0
nodeAppearanceCalculator.default.nodeFillColorCalculator=RedGreen
nodeAppearanceCalculator.default.nodeLabelCalculator=NodeLabel
nodeAppearanceCalculator.default.nodeShapeCalculator=BasicContinuous
nodeAppearanceCalculator.default.nodeSizeLocked=true
nodeAppearanceCalculator.default2.defaultEdgeColor=0,0,0
nodeAppearanceCalculator.default2.defaultEdgeFont=SanSerif,plain,10
nodeAppearanceCalculator.default2.defaultEdgeFontSize=10.0
nodeAppearanceCalculator.default2.defaultEdgeLabel=
nodeAppearanceCalculator.default2.defaultEdgeLabelColor=0,0,0
nodeAppearanceCalculator.default2.defaultEdgeLabelOpacity=255
nodeAppearanceCalculator.default2.defaultEdgeLabelPosition=C,C,c,0,0
nodeAppearanceCalculator.default2.defaultEdgeLineStyle=SOLID
nodeAppearanceCalculator.default2.defaultEdgeLineWidth=1.0
nodeAppearanceCalculator.default2.defaultEdgeOpacity=255
nodeAppearanceCalculator.default2.defaultEdgeSourceArrow=NONE
nodeAppearanceCalculator.default2.defaultEdgeSourceArrowColor=0,0,0
nodeAppearanceCalculator.default2.defaultEdgeSourceArrowOpacity=255
nodeAppearanceCalculator.default2.defaultEdgeSourceArrowShape=NONE
nodeAppearanceCalculator.default2.defaultEdgeTargetArrow=NONE
nodeAppearanceCalculator.default2.defaultEdgeTargetArrowColor=0,0,0
nodeAppearanceCalculator.default2.defaultEdgeTargetArrowOpacity=255
nodeAppearanceCalculator.default2.defaultEdgeTargetArrowShape=NONE
nodeAppearanceCalculator.default2.defaultEdgeToolTip=
nodeAppearanceCalculator.default2.defaultNodeBorderColor=0,0,0
nodeAppearanceCalculator.default2.defaultNodeBorderOpacity=255
nodeAppearanceCalculator.default2.defaultNodeFillColor=255,153,153
nodeAppearanceCalculator.default2.defaultNodeFont=Default,plain,12
nodeAppearanceCalculator.default2.defaultNodeFontSize=12.0
nodeAppearanceCalculator.default2.defaultNodeHight=30.0
nodeAppearanceCalculator.default2.defaultNodeLabel=
nodeAppearanceCalculator.default2.defaultNodeLabelColor=0,0,0
nodeAppearanceCalculator.default2.defaultNodeLabelOpacity=255
nodeAppearanceCalculator.default2.defaultNodeLabelPosition=C,C,c,0,0
nodeAppearanceCalculator.default2.defaultNodeLineStyle=SOLID
nodeAppearanceCalculator.default2.defaultNodeLineWidth=1.0
nodeAppearanceCalculator.default2.defaultNodeOpacity=255
nodeAppearanceCalculator.default2.defaultNodeShape=roundrect
nodeAppearanceCalculator.default2.defaultNodeSize=35.0
nodeAppearanceCalculator.default2.defaultNodeToolTip=
nodeAppearanceCalculator.default2.defaultNodeWidth=35.0
nodeAppearanceCalculator.default2.nodeFillColorCalculator=RedGreen
nodeAppearanceCalculator.default2.nodeLabelCalculator=NodeLabel
nodeAppearanceCalculator.default2.nodeShapeCalculator=BasicContinuous
nodeAppearanceCalculator.default2.nodeSizeLocked=true
nodeAppearanceCalculator.temp.defaultEdgeColor=0,0,0
nodeAppearanceCalculator.temp.defaultEdgeFont=SanSerif,plain,10
nodeAppearanceCalculator.temp.defaultEdgeFontSize=10.0
nodeAppearanceCalculator.temp.defaultEdgeLabel=
nodeAppearanceCalculator.temp.defaultEdgeLabelColor=0,0,0
nodeAppearanceCalculator.temp.defaultEdgeLabelOpacity=255
nodeAppearanceCalculator.temp.defaultEdgeLabelPosition=C,C,c,0,0
nodeAppearanceCalculator.temp.defaultEdgeLineStyle=SOLID
nodeAppearanceCalculator.temp.defaultEdgeLineWidth=1.0
nodeAppearanceCalculator.temp.defaultEdgeOpacity=255
nodeAppearanceCalculator.temp.defaultEdgeSourceArrow=NONE
nodeAppearanceCalculator.temp.defaultEdgeSourceArrowColor=0,0,0
nodeAppearanceCalculator.temp.defaultEdgeSourceArrowOpacity=255
nodeAppearanceCalculator.temp.defaultEdgeSourceArrowShape=NONE
nodeAppearanceCalculator.temp.defaultEdgeTargetArrow=NONE
nodeAppearanceCalculator.temp.defaultEdgeTargetArrowColor=0,0,0
nodeAppearanceCalculator.temp.defaultEdgeTargetArrowOpacity=255
nodeAppearanceCalculator.temp.defaultEdgeTargetArrowShape=NONE
nodeAppearanceCalculator.temp.defaultEdgeToolTip=
nodeAppearanceCalculator.temp.defaultNodeBorderColor=0,0,0
nodeAppearanceCalculator.temp.defaultNodeBorderOpacity=255
nodeAppearanceCalculator.temp.defaultNodeFillColor=255,255,255
nodeAppearanceCalculator.temp.defaultNodeFont=Default,plain,12
nodeAppearanceCalculator.temp.defaultNodeFontSize=12.0
nodeAppearanceCalculator.temp.defaultNodeHight=30.0
nodeAppearanceCalculator.temp.defaultNodeLabel=
nodeAppearanceCalculator.temp.defaultNodeLabelColor=0,0,0
nodeAppearanceCalculator.temp.defaultNodeLabelOpacity=255
nodeAppearanceCalculator.temp.defaultNodeLabelPosition=S,N,c,0,0
nodeAppearanceCalculator.temp.defaultNodeLineStyle=SOLID
nodeAppearanceCalculator.temp.defaultNodeLineWidth=1.0
nodeAppearanceCalculator.temp.defaultNodeOpacity=255
nodeAppearanceCalculator.temp.defaultNodeShape=rect
nodeAppearanceCalculator.temp.defaultNodeSize=35.0
nodeAppearanceCalculator.temp.defaultNodeToolTip=
nodeAppearanceCalculator.temp.defaultNodeWidth=35.0
nodeAppearanceCalculator.temp.nodeFillColorCalculator=se
nodeAppearanceCalculator.temp.nodeLabelCalculator=NodeLabel
nodeAppearanceCalculator.temp.nodeLineStyleCalculator=BasicDiscrete
nodeAppearanceCalculator.temp.nodeShapeCalculator=BasicDiscrete
nodeAppearanceCalculator.temp.nodeSizeLocked=true
nodeAppearanceCalculator.temp.nodeUniformSizeCalculator=BasicDiscrete
nodeFillColorCalculator.RedGreen.mapping.boundaryvalues=3
nodeFillColorCalculator.RedGreen.mapping.bv0.domainvalue=-2.5
nodeFillColorCalculator.RedGreen.mapping.bv0.equal=255,0,0
nodeFillColorCalculator.RedGreen.mapping.bv0.greater=255,0,0
nodeFillColorCalculator.RedGreen.mapping.bv0.lesser=0,0,255
nodeFillColorCalculator.RedGreen.mapping.bv1.domainvalue=0.0
nodeFillColorCalculator.RedGreen.mapping.bv1.equal=255,255,255
nodeFillColorCalculator.RedGreen.mapping.bv1.greater=255,255,255
nodeFillColorCalculator.RedGreen.mapping.bv1.lesser=255,255,255
nodeFillColorCalculator.RedGreen.mapping.bv2.domainvalue=2.1
nodeFillColorCalculator.RedGreen.mapping.bv2.equal=0,255,102
nodeFillColorCalculator.RedGreen.mapping.bv2.greater=0,0,0
nodeFillColorCalculator.RedGreen.mapping.bv2.lesser=0,255,102
nodeFillColorCalculator.RedGreen.mapping.interpolator=LinearNumberToColorInterpolator
nodeFillColorCalculator.RedGreen.mapping.type=ContinuousMapping
nodeFillColorCalculator.RedGreen.visualPropertyType=NODE_FILL_COLOR
nodeFillColorCalculator.se.mapping.controller=Node Type
nodeFillColorCalculator.se.mapping.controllerType=4
nodeFillColorCalculator.se.mapping.map.Gene=0,0,204
nodeFillColorCalculator.se.mapping.map.PPR=204,0,204
nodeFillColorCalculator.se.mapping.map.gene=0,0,204
nodeFillColorCalculator.se.mapping.map.smallRNA=255,0,51
nodeFillColorCalculator.se.mapping.map.srna=255,0,51
nodeFillColorCalculator.se.mapping.map.target=0,0,204
nodeFillColorCalculator.se.mapping.type=DiscreteMapping
nodeFillColorCalculator.se.visualPropertyType=NODE_FILL_COLOR
nodeFontFaceCalculator.BasicContinuous.mapping.boundaryvalues=3
nodeFontFaceCalculator.BasicContinuous.mapping.bv0.domainvalue=-1.0
nodeFontFaceCalculator.BasicContinuous.mapping.bv0.equal=Serif,italic,12
nodeFontFaceCalculator.BasicContinuous.mapping.bv0.greater=Serif,italic,12
nodeFontFaceCalculator.BasicContinuous.mapping.bv0.lesser=Serif,italic,12
nodeFontFaceCalculator.BasicContinuous.mapping.bv1.domainvalue=0.0
nodeFontFaceCalculator.BasicContinuous.mapping.bv1.equal=null,plain,10
nodeFontFaceCalculator.BasicContinuous.mapping.bv1.greater=Serif,bold,12
nodeFontFaceCalculator.BasicContinuous.mapping.bv1.lesser=Serif,italic,12
nodeFontFaceCalculator.BasicContinuous.mapping.bv2.domainvalue=1.0
nodeFontFaceCalculator.BasicContinuous.mapping.bv2.equal=Serif,bold,12
nodeFontFaceCalculator.BasicContinuous.mapping.bv2.greater=Serif,bold,12
nodeFontFaceCalculator.BasicContinuous.mapping.bv2.lesser=Serif,bold,12
nodeFontFaceCalculator.BasicContinuous.mapping.controller=expression
nodeFontFaceCalculator.BasicContinuous.mapping.interpolator=FlatInterpolator
nodeFontFaceCalculator.BasicContinuous.mapping.type=ContinuousMapping
nodeFontFaceCalculator.BasicContinuous.visualPropertyType=NODE_FONT_FACE
nodeFontFaceCalculator.BasicDiscrete.mapping.controller=GO Biological Process (level 4)
nodeFontFaceCalculator.BasicDiscrete.mapping.controllerType=-1
nodeFontFaceCalculator.BasicDiscrete.mapping.map.autophagy=Serif,italic,11
nodeFontFaceCalculator.BasicDiscrete.mapping.map.biological_process\ unknown=Serif,plain,10
nodeFontFaceCalculator.BasicDiscrete.mapping.map.cell\ cycle=Serif,bold,12
nodeFontFaceCalculator.BasicDiscrete.mapping.type=DiscreteMapping
nodeFontFaceCalculator.BasicDiscrete.visualPropertyType=NODE_FONT_FACE
nodeFontSizeCalculator.BasicContinuous.mapping.boundaryvalues=3
nodeFontSizeCalculator.BasicContinuous.mapping.bv0.domainvalue=-1.0
nodeFontSizeCalculator.BasicContinuous.mapping.bv0.equal=12.0
nodeFontSizeCalculator.BasicContinuous.mapping.bv0.greater=12.0
nodeFontSizeCalculator.BasicContinuous.mapping.bv0.lesser=12.0
nodeFontSizeCalculator.BasicContinuous.mapping.bv1.domainvalue=0.0
nodeFontSizeCalculator.BasicContinuous.mapping.bv1.equal=10.0
nodeFontSizeCalculator.BasicContinuous.mapping.bv1.greater=12.0
nodeFontSizeCalculator.BasicContinuous.mapping.bv1.lesser=12.0
nodeFontSizeCalculator.BasicContinuous.mapping.bv2.domainvalue=1.0
nodeFontSizeCalculator.BasicContinuous.mapping.bv2.equal=12.0
nodeFontSizeCalculator.BasicContinuous.mapping.bv2.greater=12.0
nodeFontSizeCalculator.BasicContinuous.mapping.bv2.lesser=12.0
nodeFontSizeCalculator.BasicContinuous.mapping.controller=expression
nodeFontSizeCalculator.BasicContinuous.mapping.interpolator=FlatInterpolator
nodeFontSizeCalculator.BasicContinuous.mapping.type=ContinuousMapping
nodeFontSizeCalculator.BasicContinuous.visualPropertyType=NODE_FONT_SIZE
nodeFontSizeCalculator.BasicDiscrete.mapping.controller=GO Biological Process (level 4)
nodeFontSizeCalculator.BasicDiscrete.mapping.controllerType=-1
nodeFontSizeCalculator.BasicDiscrete.mapping.map.autophagy=11.0
nodeFontSizeCalculator.BasicDiscrete.mapping.map.biological_process\ unknown=10.0
nodeFontSizeCalculator.BasicDiscrete.mapping.map.cell\ cycle=12.0
nodeFontSizeCalculator.BasicDiscrete.mapping.type=DiscreteMapping
nodeFontSizeCalculator.BasicDiscrete.visualPropertyType=NODE_FONT_SIZE
nodeLabelCalculator.BasicContinuous.mapping.boundaryvalues=3
nodeLabelCalculator.BasicContinuous.mapping.bv0.domainvalue=-1.0
nodeLabelCalculator.BasicContinuous.mapping.bv0.equal=under
nodeLabelCalculator.BasicContinuous.mapping.bv0.greater=under
nodeLabelCalculator.BasicContinuous.mapping.bv0.lesser=under
nodeLabelCalculator.BasicContinuous.mapping.bv1.domainvalue=0.0
nodeLabelCalculator.BasicContinuous.mapping.bv1.equal=zero
nodeLabelCalculator.BasicContinuous.mapping.bv1.greater=over
nodeLabelCalculator.BasicContinuous.mapping.bv1.lesser=under
nodeLabelCalculator.BasicContinuous.mapping.bv2.domainvalue=1.0
nodeLabelCalculator.BasicContinuous.mapping.bv2.equal=over
nodeLabelCalculator.BasicContinuous.mapping.bv2.greater=over
nodeLabelCalculator.BasicContinuous.mapping.bv2.lesser=over
nodeLabelCalculator.BasicContinuous.mapping.controller=expression
nodeLabelCalculator.BasicContinuous.mapping.interpolator=FlatInterpolator
nodeLabelCalculator.BasicContinuous.mapping.type=ContinuousMapping
nodeLabelCalculator.BasicContinuous.visualPropertyType=NODE_LABEL
nodeLabelCalculator.BasicDiscrete.mapping.controller=GO Biological Process (level 4)
nodeLabelCalculator.BasicDiscrete.mapping.controllerType=-1
nodeLabelCalculator.BasicDiscrete.mapping.map.autophagy=autophagy
nodeLabelCalculator.BasicDiscrete.mapping.map.biological_process\ unknown=unknown
nodeLabelCalculator.BasicDiscrete.mapping.map.cell\ cycle=cell cycle
nodeLabelCalculator.BasicDiscrete.mapping.type=DiscreteMapping
nodeLabelCalculator.BasicDiscrete.visualPropertyType=NODE_LABEL
nodeLabelCalculator.BasicPassThrough.mapping.controller=label
nodeLabelCalculator.BasicPassThrough.mapping.type=PassThroughMapping
nodeLabelCalculator.BasicPassThrough.visualPropertyType=NODE_LABEL
nodeLabelCalculator.NodeLabel.mapping.controller=ID
nodeLabelCalculator.NodeLabel.mapping.type=PassThroughMapping
nodeLabelCalculator.NodeLabel.visualPropertyType=NODE_LABEL
nodeLabelCalculator.id\ as\ node\ labels.mapping.controller=ID
nodeLabelCalculator.id\ as\ node\ labels.mapping.type=PassThroughMapping
nodeLabelCalculator.id\ as\ node\ labels.visualPropertyType=NODE_LABEL
nodeLineStyleCalculator.BasicContinuous.mapping.boundaryvalues=3
nodeLineStyleCalculator.BasicContinuous.mapping.bv0.domainvalue=-1.0
nodeLineStyleCalculator.BasicContinuous.mapping.bv0.equal=SOLID
nodeLineStyleCalculator.BasicContinuous.mapping.bv0.greater=SOLID
nodeLineStyleCalculator.BasicContinuous.mapping.bv0.lesser=SOLID
nodeLineStyleCalculator.BasicContinuous.mapping.bv1.domainvalue=0.0
nodeLineStyleCalculator.BasicContinuous.mapping.bv1.equal=SOLID
nodeLineStyleCalculator.BasicContinuous.mapping.bv1.greater=SOLID
nodeLineStyleCalculator.BasicContinuous.mapping.bv1.lesser=SOLID
nodeLineStyleCalculator.BasicContinuous.mapping.bv2.domainvalue=1.0
nodeLineStyleCalculator.BasicContinuous.mapping.bv2.equal=SOLID
nodeLineStyleCalculator.BasicContinuous.mapping.bv2.greater=SOLID
nodeLineStyleCalculator.BasicContinuous.mapping.bv2.lesser=SOLID
nodeLineStyleCalculator.BasicContinuous.mapping.controller=expression
nodeLineStyleCalculator.BasicContinuous.mapping.interpolator=FlatInterpolator
nodeLineStyleCalculator.BasicContinuous.mapping.type=ContinuousMapping
nodeLineStyleCalculator.BasicContinuous.visualPropertyType=NODE_LINE_STYLE
nodeLineStyleCalculator.BasicDiscrete.mapping.controller=Node Type
nodeLineStyleCalculator.BasicDiscrete.mapping.controllerType=4
nodeLineStyleCalculator.BasicDiscrete.mapping.map.autophagy=SOLID
nodeLineStyleCalculator.BasicDiscrete.mapping.map.biological_process\ unknown=SOLID
nodeLineStyleCalculator.BasicDiscrete.mapping.map.cell\ cycle=SOLID
nodeLineStyleCalculator.BasicDiscrete.mapping.map.gene=SOLID
nodeLineStyleCalculator.BasicDiscrete.mapping.map.srna=SOLID
nodeLineStyleCalculator.BasicDiscrete.mapping.type=DiscreteMapping
nodeLineStyleCalculator.BasicDiscrete.visualPropertyType=NODE_LINE_STYLE
nodeLineWidthCalculator.BasicContinuous.mapping.boundaryvalues=3
nodeLineWidthCalculator.BasicContinuous.mapping.bv0.domainvalue=-1.0
nodeLineWidthCalculator.BasicContinuous.mapping.bv0.equal=
nodeLineWidthCalculator.BasicContinuous.mapping.bv0.greater=
nodeLineWidthCalculator.BasicContinuous.mapping.bv0.lesser=
nodeLineWidthCalculator.BasicContinuous.mapping.bv1.domainvalue=0.0
nodeLineWidthCalculator.BasicContinuous.mapping.bv1.equal=
nodeLineWidthCalculator.BasicContinuous.mapping.bv1.greater=
nodeLineWidthCalculator.BasicContinuous.mapping.bv1.lesser=
nodeLineWidthCalculator.BasicContinuous.mapping.bv2.domainvalue=1.0
nodeLineWidthCalculator.BasicContinuous.mapping.bv2.equal=
nodeLineWidthCalculator.BasicContinuous.mapping.bv2.greater=
nodeLineWidthCalculator.BasicContinuous.mapping.bv2.lesser=
nodeLineWidthCalculator.BasicContinuous.mapping.controller=expression
nodeLineWidthCalculator.BasicContinuous.mapping.interpolator=FlatInterpolator
nodeLineWidthCalculator.BasicContinuous.mapping.type=ContinuousMapping
nodeLineWidthCalculator.BasicContinuous.visualPropertyType=NODE_LINE_WIDTH
nodeLineWidthCalculator.BasicDiscrete.mapping.controller=Node Type
nodeLineWidthCalculator.BasicDiscrete.mapping.controllerType=4
nodeLineWidthCalculator.BasicDiscrete.mapping.type=DiscreteMapping
nodeLineWidthCalculator.BasicDiscrete.visualPropertyType=NODE_LINE_WIDTH
nodeShapeCalculator.BasicContinuous.mapping.boundaryvalues=3
nodeShapeCalculator.BasicContinuous.mapping.bv0.domainvalue=-1.0
nodeShapeCalculator.BasicContinuous.mapping.bv0.equal=ellipse
nodeShapeCalculator.BasicContinuous.mapping.bv0.greater=ellipse
nodeShapeCalculator.BasicContinuous.mapping.bv0.lesser=ellipse
nodeShapeCalculator.BasicContinuous.mapping.bv1.domainvalue=0.0
nodeShapeCalculator.BasicContinuous.mapping.bv1.equal=diamond
nodeShapeCalculator.BasicContinuous.mapping.bv1.greater=rect
nodeShapeCalculator.BasicContinuous.mapping.bv1.lesser=ellipse
nodeShapeCalculator.BasicContinuous.mapping.bv2.domainvalue=1.0
nodeShapeCalculator.BasicContinuous.mapping.bv2.equal=rect
nodeShapeCalculator.BasicContinuous.mapping.bv2.greater=rect
nodeShapeCalculator.BasicContinuous.mapping.bv2.lesser=rect
nodeShapeCalculator.BasicContinuous.mapping.interpolator=FlatInterpolator
nodeShapeCalculator.BasicContinuous.mapping.type=ContinuousMapping
nodeShapeCalculator.BasicContinuous.visualPropertyType=NODE_SHAPE
nodeShapeCalculator.BasicDiscrete.mapping.controller=Node Type
nodeShapeCalculator.BasicDiscrete.mapping.controllerType=4
nodeShapeCalculator.BasicDiscrete.mapping.map.PPR=roundrect
nodeShapeCalculator.BasicDiscrete.mapping.map.autophagy=rect
nodeShapeCalculator.BasicDiscrete.mapping.map.biological_process\ unknown=ellipse
nodeShapeCalculator.BasicDiscrete.mapping.map.cell\ cycle=diamond
nodeShapeCalculator.BasicDiscrete.mapping.map.gene=roundrect
nodeShapeCalculator.BasicDiscrete.mapping.map.smallRNA=roundrect
nodeShapeCalculator.BasicDiscrete.mapping.map.srna=roundrect
nodeShapeCalculator.BasicDiscrete.mapping.map.target=roundrect
nodeShapeCalculator.BasicDiscrete.mapping.type=DiscreteMapping
nodeShapeCalculator.BasicDiscrete.visualPropertyType=NODE_SHAPE
nodeTooltipCalculator.BasicContinuous.mapping.boundaryvalues=3
nodeTooltipCalculator.BasicContinuous.mapping.bv0.domainvalue=-1.0
nodeTooltipCalculator.BasicContinuous.mapping.bv0.equal=less
nodeTooltipCalculator.BasicContinuous.mapping.bv0.greater=less
nodeTooltipCalculator.BasicContinuous.mapping.bv0.lesser=less
nodeTooltipCalculator.BasicContinuous.mapping.bv1.domainvalue=0.0
nodeTooltipCalculator.BasicContinuous.mapping.bv1.equal=same
nodeTooltipCalculator.BasicContinuous.mapping.bv1.greater=more
nodeTooltipCalculator.BasicContinuous.mapping.bv1.lesser=less
nodeTooltipCalculator.BasicContinuous.mapping.bv2.domainvalue=1.0
nodeTooltipCalculator.BasicContinuous.mapping.bv2.equal=more
nodeTooltipCalculator.BasicContinuous.mapping.bv2.greater=more
nodeTooltipCalculator.BasicContinuous.mapping.bv2.lesser=more
nodeTooltipCalculator.BasicContinuous.mapping.controller=expression
nodeTooltipCalculator.BasicContinuous.mapping.interpolator=FlatInterpolator
nodeTooltipCalculator.BasicContinuous.mapping.type=ContinuousMapping
nodeTooltipCalculator.BasicContinuous.visualPropertyType=NODE_TOOLTIP
nodeTooltipCalculator.BasicDiscrete.mapping.controller=GO Biological Process (level 4)
nodeTooltipCalculator.BasicDiscrete.mapping.controllerType=-1
nodeTooltipCalculator.BasicDiscrete.mapping.map.autophagy=autophagy Tip
nodeTooltipCalculator.BasicDiscrete.mapping.map.biological_process\ unknown=unknown Tip
nodeTooltipCalculator.BasicDiscrete.mapping.map.cell\ cycle=cell cycle Tip
nodeTooltipCalculator.BasicDiscrete.mapping.type=DiscreteMapping
nodeTooltipCalculator.BasicDiscrete.visualPropertyType=NODE_TOOLTIP
nodeUniformSizeCalculator.BasicContinuous.mapping.boundaryvalues=3
nodeUniformSizeCalculator.BasicContinuous.mapping.bv0.domainvalue=-1.0
nodeUniformSizeCalculator.BasicContinuous.mapping.bv0.equal=100.0
nodeUniformSizeCalculator.BasicContinuous.mapping.bv0.greater=100.0
nodeUniformSizeCalculator.BasicContinuous.mapping.bv0.lesser=100.0
nodeUniformSizeCalculator.BasicContinuous.mapping.bv1.domainvalue=0.0
nodeUniformSizeCalculator.BasicContinuous.mapping.bv1.equal=50.0
nodeUniformSizeCalculator.BasicContinuous.mapping.bv1.greater=50.0
nodeUniformSizeCalculator.BasicContinuous.mapping.bv1.lesser=50.0
nodeUniformSizeCalculator.BasicContinuous.mapping.bv2.domainvalue=1.0
nodeUniformSizeCalculator.BasicContinuous.mapping.bv2.equal=100.0
nodeUniformSizeCalculator.BasicContinuous.mapping.bv2.greater=100.0
nodeUniformSizeCalculator.BasicContinuous.mapping.bv2.lesser=100.0
nodeUniformSizeCalculator.BasicContinuous.mapping.controller=expression
nodeUniformSizeCalculator.BasicContinuous.mapping.interpolator=LinearNumberToNumberInterpolator
nodeUniformSizeCalculator.BasicContinuous.mapping.type=ContinuousMapping
nodeUniformSizeCalculator.BasicContinuous.visualPropertyType=NODE_SIZE
nodeUniformSizeCalculator.BasicDiscrete.mapping.controller=Node Type
nodeUniformSizeCalculator.BasicDiscrete.mapping.controllerType=4
nodeUniformSizeCalculator.BasicDiscrete.mapping.map.PPR=35.0
nodeUniformSizeCalculator.BasicDiscrete.mapping.map.autophagy=50.0
nodeUniformSizeCalculator.BasicDiscrete.mapping.map.biological_process\ unknown=10.0
nodeUniformSizeCalculator.BasicDiscrete.mapping.map.cell\ cycle=60.0
nodeUniformSizeCalculator.BasicDiscrete.mapping.map.gene=35.0
nodeUniformSizeCalculator.BasicDiscrete.mapping.map.smallRNA=35.0
nodeUniformSizeCalculator.BasicDiscrete.mapping.map.srna=35.0
nodeUniformSizeCalculator.BasicDiscrete.mapping.map.target=35.0
nodeUniformSizeCalculator.BasicDiscrete.mapping.type=DiscreteMapping
nodeUniformSizeCalculator.BasicDiscrete.visualPropertyType=NODE_SIZE
