# Supplementary material for: Evidence for Large Complex Networks of Plant Short Silencing RNAs
Source: PLoS One. 2010 Mar 26;5(3):e9901. doi: 10.1371/journal.pone.0009901 (PMC2845630; doi:10.1371/journal.pone.0009901)
Supplement: Cytoscape S1 — Cytoscape File of mir173 network and extensions described in Figure 2 and text. Can be viewed with Cytoscape http://www.cytoscape.org. Node and edge colouring in the network are as per Figure 3. (0.55 MB ZIP) [file pone.0009901.s005.zip › CytoscapeSession-2008_11_10-14_54/session_cytoscape.props]

#Cytoscape Property File
#Mon Nov 10 14:54:02 GMT 2008
nodelinkouturl.Entrez.OMIM=http\://www.ncbi.nlm.nih.gov/entrez/query.fcgi?cmd\=Search&db\=omim&term\=%ID%&doptcmdl\=Synopsis
nodelinkouturl.Biological\ resources.BioGRID=http\://www.thebiogrid.org/search.php?keywords\=%ID%&searchbutton\=GO&organismid\=0
cytoscape.version.number=2.4.0
proxy.server.port=
nodelinkouturl.Reactome.Wormbase=http\://www.reactome.org/cgi-bin/link?SOURCE\=Wormbase&ID\=%ID%&FOCUS_SPECIES\=Caenorhabditis+elegans
vizmapper.cntMapperUpperLimit=2000
nodelinkouturl.Web\ resources.Google=http\://www.google.com/search?hl\=en&q\=%ID%&btnG\=Google+Search
nodelinkouturl.yeast.SGD=http\://db.yeastgenome.org/cgi-bin/locus.pl?locus\=%ID%
edgelinkouturl.iHop.human=http\://www.ihop-net.org/UniPub/iHOP/in?syns_1\=%ID1%&ncbi_tax_id_1\=9606&syns_2\=%ID2%&ncbi_tax_id_2\=9606
render.edgeLabelThreshold=120
nodelinkouturl.Entrez.Protein=http\://www.ncbi.nlm.nih.gov/entrez/query.fcgi?cmd\=Search&db\=Protein&term\=%ID%&doptcmdl\=GenPept
nodelinkouturl.Entrez.Pubmed=http\://www.ncbi.nlm.nih.gov/entrez/query.fcgi?cmd\=Search&db\=PubMed&term\=%ID%&doptcmdl\=Abstract
nodelinkouturl.yeast.iHOP=http\://www.ihop-net.org/UniPub/iHOP/?search\=%ID%&field\=all&ncbi_tax_id\=4932
nodelinkouturl.yeast.BioGRID=http\://www.thebiogrid.org/search.php?keywords\=%ID%&searchbutton\=GO&organismid\=4932
exportTextAsShape=true
nodelinkouturl.worm.WormBase=http\://www.wormbase.org/db/gene/gene?name\=%ID%
nodelinkouturl.human.iHOP=http\://www.ihop-net.org/UniPub/iHOP/?search\=%ID%&field\=all&ncbi_tax_id\=9606
defaultVisualStyle=default
proxy.server.type=
render.nodeBorderThreshold=200
secondaryViewThreshold=30000
nodelinkouturl.fly.FlyBase=http\://flybase.bio.indiana.edu/.bin/fbidq.html?%ID%
render.edgeArrowThreshold=300
nodelinkouturl.Biological\ resources.iHOP=http\://www.ihop-net.org/UniPub/iHOP/in?syns_1\=%ID%
nodelinkouturl.Biological\ resources.GeneCards=http\://www.genecards.org/cgi-bin/carddisp.pl?gene\=%ID%&alias\=yes
edgelinkouturl.iHop.yeast=http\://www.ihop-net.org/UniPub/iHOP/in?syns_1\=%ID1%&ncbi_tax_id_1\=4932&syns_2\=%ID2%&ncbi_tax_id_2\=4932
nodelinkouturl.Entrez.Nucleotide=http\://www.ncbi.nlm.nih.gov/entrez/query.fcgi?cmd\=Search&db\=nucleotide&term\=%ID%&doptcmdl\=GenBank
nodelinkouturl.Biological\ resources.Pfam=http\://www.sanger.ac.uk/cgi-bin/Pfam/getacc?%ID%
viewThreshold=10000
proxy.server=
nodelinkouturl.UniProt.EBI=http\://www.ebi.uniprot.org/uniprot-srv/uniProtView.do?proteinId\=%ID%&pager.offset\=0
nodelinkouturl.Entrez.Gene=http\://www.ncbi.nlm.nih.gov/entrez/query.fcgi?db\=gene&cmd\=Search&term\=%ID%
defaultSpeciesName=Saccharomyces cerevisiae
nodelinkouturl.Reactome.Entrez=http\://www.reactome.org/cgi-bin/link?SOURCE\=Entrez+Gene&ID\=%ID%
bioDataServer=PleaseSpecify
nodelinkouturl.mouse.MGI=http\://www.informatics.jax.org/javawi2/servlet/WIFetch?page\=searchTool&query\=%ID%&selectedQuery\=Genes+and+Markers
nodelinkouturl.Entrez.Structure=http\://www.ncbi.nlm.nih.gov/entrez/query.fcgi?cmd\=Search&db\=structure&term\=%ID%&doptcmdl\=Brief
nodelinkouturl.Reactome.RefSeq=http\://www.reactome.org/cgi-bin/link?SOURCE\=RefSeq&ID\=%ID%
nodelinkouturl.Biological\ resources.InterPro=http\://www.ebi.ac.uk/interpro/IEntry?ac\=%ID%
nodelinkouturl.Reactome.SGD=http\://www.reactome.org/cgi-bin/link?SOURCE\=SGD&ID\=%ID%&FOCUS_SPECIES\=Saccharomyces+cerevisiae
render.coarseDetailThreshold=2000
canonicalizeNames=true
nodelinkouturl.UniProt.PIR=http\://www.uniprot.org/entry/%ID%
nodelinkouturl.Reactome.UniProt=http\://www.reactome.org/cgi-bin/link?SOURCE\=UNIPROT&ID\=%ID%
viewType=tabbed
maximizeViewOnCreate=false
nodelinkouturl.Web\ resources.Ask=http\://www.ask.com/web?q\=%ID%&qsrc\=0&o\=0
render.nodeLabelThreshold=100
