# Supplementary material for: Evidence for Large Complex Networks of Plant Short Silencing RNAs
Source: PLoS One. 2010 Mar 26;5(3):e9901. doi: 10.1371/journal.pone.0009901 (PMC2845630; doi:10.1371/journal.pone.0009901)
Supplement: Cytoscape S1 — Cytoscape File of mir173 network and extensions described in Figure 2 and text. Can be viewed with Cytoscape http://www.cytoscape.org. Node and edge colouring in the network are as per Figure 3. (0.55 MB ZIP) [file pone.0009901.s005.zip › CytoscapeSession-2008_11_10-14_54/cysession.xml]

<?xml version="1.0" encoding="UTF-8" standalone="yes"?>
<cysession id="CytoscapeSession-2008_11_10-14_54" documentVersion="0.9" xmlns:xsi="http://www.w3.org/2001/XMLSchema-instance" xmlns:xlink="http://www.w3.org/1999/xlink">
    <sessionNote>You can add note for this session here.</sessionNote>
    <sessionState>
        <desktop>
            <desktopSize width="1590" height="1138"/>
            <networkFrames>
                <networkFrame y="0" x="0" width="1329" height="848" frameID="Figure_2+all_targets_of_sRNAs_from_ppr_level_genes"/>
                <networkFrame y="0" x="0" width="1341" height="902" frameID="Figure_2+PPR"/>
                <networkFrame y="0" x="0" width="1341" height="908" frameID="Figure_2+all_ppr_level_genes"/>
                <networkFrame y="0" x="0" width="1341" height="902" frameID="Figure_2_two_steps_from_mir173"/>
            </networkFrames>
        </desktop>
        <server>
            <ontologyServer/>
        </server>
        <cytopanels>
            <cytopanel id="CytoPanel1">
                <panelState>dock</panelState>
                <selectedPanel>0</selectedPanel>
                <panels>
                    <panel id="test"/>
                </panels>
            </cytopanel>
            <cytopanel id="CytoPanel2">
                <panelState>dock</panelState>
                <selectedPanel>0</selectedPanel>
                <panels>
                    <panel id="test"/>
                </panels>
            </cytopanel>
            <cytopanel id="CytoPanel3">
                <panelState>hide</panelState>
                <selectedPanel>-1</selectedPanel>
                <panels>
                    <panel id="test"/>
                </panels>
            </cytopanel>
        </cytopanels>
    </sessionState>
    <networkTree>
        <network visualStyle="temp" viewAvailable="true" id="Figure_2_two_steps_from_mir173" filename="Figure_2_two_steps_from_mir173.xgmml">
            <parent id="Network Root"/>
        </network>
        <network visualStyle="temp" viewAvailable="true" id="Figure_2+PPR" filename="Figure_2+PPR.xgmml">
            <parent id="Network Root"/>
            <selectedNodes>
                <node id="TGCATATACTCGAATACCT"/>
                <node id="TGTTGTGAAGTCTACATGAAGC"/>
                <node id="ATAATCAAGTGAATAGTTT"/>
                <node id="TGTTCAATAGATTTAGATGGTA"/>
                <node id="TCGGTGGATCTTAGAAAATTATTC"/>
                <node id="TTTGCATATACTCGAATACCTA"/>
                <node id="AT2G27400"/>
                <node id="TATTCTAGGATATGCAAAAGTTAT"/>
                <node id="ATTTCTCTACGCTATGTTGGACTT"/>
                <node id="TAAATGAGATTTTCAAGTCGT"/>
                <node id="TCGGTGGATCTTAGAAAATTA"/>
                <node id="ATAATCAAGTGAATAGTTTAA"/>
                <node id="TAATTACATGCATCTTTCACA"/>
                <node id="TTGAACTTGTGTATTTTGAA"/>
                <node id="TTTTGCATATCCTAGAATATA"/>
                <node id="TATGCAAAAGAGTAAGATGGA"/>
                <node id="CCGTAAAAAAAGTTGTAACTC"/>
                <node id="GGCTTGTAATGGGTGTTGTG"/>
                <node id="TGAATCTTATATGTTTAC"/>
                <node id="TCCAATGCTTTTTCTAGTTTCG"/>
                <node id="TATTCTAGGATATGCAAAAGT"/>
                <node id="AAACTAGAAAAAGCATTGGATA"/>
                <node id="TCCACCGATAAATGGTCTATT"/>
                <node id="CGGATGGTAGAAACATAGGTC"/>
                <node id="TAAAGAACAGTTGCTAATACA"/>
                <node id="TACTCGAATACCTATATGGGA"/>
                <node id="ATCCCATATAGGTATTCGAGT"/>
                <node id="AT5G16640"/>
                <node id="ATGATATTTGTAGTAATGGCG"/>
                <node id="TGTATATCCCATTTCTACCAT"/>
                <node id="AACATATCGACGAACTAGAAA"/>
                <node id="TGTTTCTACCATCCGATCAACAAG"/>
                <node id="TGAATGTGTTCAAGTAAATGAG"/>
                <node id="TATTTCAATAAATAATTGGTTC"/>
                <node id="TTCTAAGTTCAACATATCGAC"/>
                <node id="TATGCAAAAGAAAACAATGAA"/>
                <node id="TTTGAACTTGTGTATTTTGAAA"/>
                <node id="CATTGTTTTCTTTTGCATATC"/>
                <node id="TAGGTATTCGAGTATATGCAAA"/>
                <node id="CTACCATCTAAATCTATTGAA"/>
                <node id="AATTTTCTAAGATCTTATCGA"/>
                <node id="TGTTGGTATTCTTATTTTGCA"/>
                <node id="TAAGTCCAACATAGCGTAGAGAAA"/>
                <node id="ATTGTTTTCTTTTGCATATCC"/>
                <node id="GTAGTTTCTCTCCGAGGTGTA"/>
                <node id="CGTAAAAAAAGTTGTAACTCT"/>
                <node id="AT2G39675"/>
                <node id="GGTAGTTCAAGTATTCCAGAT"/>
                <node id="TTTTCTAAGATCCACCGATAA"/>
                <node id="TAACTCTTGTTGATCGGATGG"/>
                <node id="AT1G63230"/>
                <node id="TAAATGAGATTTTCAAGTCGTC"/>
                <node id="TACAAGCGAATAGACCATTTA"/>
                <node id="TATATCCCATTTCTACCATCTG"/>
                <node id="ATATCTTCCATTTCTCTACGC"/>
                <node id="TGTTTCAGTCTTATCCCCGTA"/>
                <node id="TGAATATGTTTAGTATTACA"/>
                <node id="TATGTTCACATTAAATGTTAT"/>
                <node id="TTACAAGCCTTGCAAAATAAG"/>
                <node id="CTTTTCTAGTTCGTCGATATGT"/>
                <node id="AT1G12775"/>
                <node id="TTATCGGTGGATCTTAGAAAA"/>
                <node id="TGTTGATCGGATGGTAGAAAC"/>
                <node id="AT1G63080"/>
                <node id="TTTTCTTTTGCATATCCTGGA"/>
                <node id="TATATGTTTCAGTCTTATC"/>
                <node id="ACAACTTTTTTTACGGGGATA"/>
                <node id="AGGCTTGTAATGGGTGTTGTG"/>
                <node id="ATATGTTTCAGTCTTATCCCCG"/>
                <node id="TTTATTTTGCATATACTGAAA"/>
                <node id="ATTTCTCTACGCTATGTTGGA"/>
                <node id="TAATGGCGAAACTAGAAAAAG"/>
                <node id="TGAAGTCTACATGAAGCAAGTC"/>
                <node id="TTCTAAGTCCAACATAGCGTATT"/>
                <node id="ATATTCATTGTTTTCTTTTGC"/>
                <node id="TTCTAAGTCCAACATAGCGT"/>
                <node id="ATATGCTATGTTGGACTTAGAATA"/>
                <node id="CAATGTCTTTTCTAGTTCGTC"/>
                <node id="CTAAATCTATTGAACATCGTGT"/>
                <node id="CTATGTTGGACTTAGGATG"/>
                <node id="TTCTAAGTCCAACATAGCA"/>
                <node id="AT1G62930"/>
                <node id="AGTAATGGCGAAACTAGAAAA"/>
                <node id="GTGAAGTCTACATGAAGCAAG"/>
                <node id="ATATCCTCGAATATGTTTTGT"/>
                <node id="TCTACCATCCGATCAACAAG"/>
                <node id="TGAAATATGTTTTGGTTAC"/>
                <node id="CAATAGATTTAGATGGTAGTT"/>
                <node id="ACAAGCCTTGCAAAATAAGAA"/>
                <node id="TTTCAAGTCGTCTAAAGAACA"/>
                <node id="ATGTGTTCAAGTAAATGAGAT"/>
                <node id="ACACGATGTTCAATAGATTTA"/>
                <node id="ATGGCGAAACTAGAAAAAGCA"/>
                <node id="TGGATATATTCTAGGATATGC"/>
                <node id="TTCGCCATTACTACAAATATC"/>
                <node id="CTAACATAGCGTTTGATTGGA"/>
                <node id="AGAATAATTTCCTAAGATCCA"/>
                <node id="TAACTTTTGCATATCCTAGAA"/>
                <node id="TACACCTCGGAGAGAAACTAC"/>
                <node id="ACTTAGAATACGCTATGTTGGA"/>
                <node id="ATTTCCTAAGATCCAATCAAA"/>
                <node id="TCCTAAGATCCAATCAAACGC"/>
                <node id="AT5G27300"/>
                <node id="TCAATAAATAATTGGTTCTAATAA"/>
                <node id="TCAATAAATAATTGGTTCTAA"/>
                <node id="CGTAAAAAAAGTTGTAACTC"/>
                <node id="TTTTGGTTACACGGAAACAAT"/>
                <node id="AT3G49620"/>
                <node id="AT1G62680"/>
                <node id="TGTTTTCTTTTGCATATCCTGG"/>
                <node id="TAATTGGTTCTAATAATACAA"/>
                <node id="AGTAAGATGGATCTTGATAAT"/>
                <node id="TGGTAGTTCAAGTATTCCAGAT"/>
                <node id="AGAACAGTTGCTAATACAGT"/>
                <node id="ATATGCAAAAGAAAACAATGA"/>
                <node id="TATATGGGATTAAAGACCTATG"/>
                <node id="TGAGATTTTCAAGTCGTCTAA"/>
                <node id="TTTCTACTTAATGAACAGTTG"/>
                <node id="TCTAGTTCGTCGATATGTTGA"/>
                <node id="TATTCCAGGATATGCAAAAG"/>
                <node id="TTCTAAGTCCAACATAGCAT"/>
                <node id="TGAACTTGTGTATTTTGAA"/>
                <node id="CGTCTAAAGAACAGTTGCTA"/>
                <node id="CATGGCTGGTGACAAATAGAC"/>
                <node id="TTTTGCATATCCTGGAATATG"/>
                <node id="ATATGTTTACTAAAACAAAGA"/>
                <node id="TAACATAGCGTTTGATTGGATC"/>
                <node id="TTTGAACTTGTGTATTTTGAA"/>
                <node id="ATATTCCAGGATATGCAAAAG"/>
                <node id="TATGTTTACTAAAACAAAGAT"/>
                <node id="TCTTCCATTTCTCTACGCTATG"/>
                <node id="TCTAAGTCCAACATAGCGTAG"/>
                <node id="TGGAATACTTGAACTACCATC"/>
                <node id="CTACCATCTGGAATACTTGAA"/>
                <node id="TATATGTTTCAGTCTTATCC"/>
                <node id="AGGCTTGTAATGGGTGTTGTGT"/>
                <node id="ACGCTATGTTGGACTTAGAAT"/>
                <node id="TATGTTTCAGTCTTATCCCCG"/>
                <node id="TATTCGAGGATATGCAGAAAA"/>
                <node id="TCTACCATCCGATCAACAAGA"/>
                <node id="GAGTTACAACTTTTTTTACGG"/>
                <node id="TCCGATCAACAAGAGTTACAA"/>
                <node id="TAATTTTCTAAGATCTTATCGA"/>
                <node id="TAAAAAGACTACACAACTCCC"/>
                <node id="TTGTTGATCGGATGGTAGAAAC"/>
                <node id="TCCAATGCTTTTTCTAGTTTC"/>
                <node id="CTAGTTCGTCGATATGTTGAA"/>
                <node id="ACTCTTGTTGATCGGATGGTA"/>
                <node id="TTCACGATATCTTCCATTTCT"/>
                <node id="ATGTCCAATGTCTTTTCTAGTTCG"/>
                <node id="AGTAGTTTCTCTCCGAGGTGT"/>
                <node id="TTCTAAGTCCAACATAGCGTAGAG"/>
                <node id="TTTTACGGGGATAAGACTGAAA"/>
                <node id="TCGGCCATGGTACATTAACAC"/>
                <node id="AT1G62670"/>
                <node id="ATATGTTTCAGTCTTATCCCC"/>
                <node id="CCCCGTAAAAAAAGTTGTAAC"/>
                <node id="CTAAGATCCAATCAAACGCTA"/>
                <node id="TCTCCGAGGTGTAGCGAAGAAG"/>
                <node id="AT1G62860"/>
                <node id="AGATTTTCAAGTCGTCTAAAGAAC"/>
                <node id="TCTTTTCTAGTTCGTCGATATG"/>
                <node id="TTCTAAGTCCAACATAGCG"/>
                <node id="ATATTCCAGGATATGCAAAAGAA"/>
                <node id="TAGAATAATTTCCTAAGATCC"/>
                <node id="TAGGTCTTTAATCCCATATAGG"/>
                <node id="ATATTCTAGGATATGCAAAAG"/>
                <node id="TATCCAATGCTTTTTCTAGTT"/>
                <node id="AT1G12620"/>
                <node id="GAAGTCTACATGAAGCAAGTC"/>
                <node id="ACATATTTCAGTATATGCAAA"/>
                <node id="TCGAATATGTTTTGTATTATT"/>
                <node id="AGAAATGGAAGATATCGTGAA"/>
                <node id="TGTGAAGTCTACATGAAGCAA"/>
                <node id="TAGTTTCGCCATTACTACAAA"/>
                <node id="AT1G63130"/>
                <node id="TCTAAGTCCAACATAGCGTAA"/>
                <node id="ATGTGTTCAAGTAAATGAGATT"/>
                <node id="ATATGCAAAAGAGTAAGATGG"/>
                <node id="ATTTTCAAGTCGTCTAAAGAA"/>
                <node id="ATCGGTGGATCTTAGAAAATT"/>
                <node id="TATATGTTTCAGTCTTATCCCC"/>
                <node id="TCAATAAATAATTGGTTCTAAT"/>
                <node id="ACAATTTGATTTCAGCTTTGG"/>
                <node id="TCGGAGAGAAACTACTCAAGC"/>
                <node id="TTATCAAGATCCATCTTACTC"/>
                <node id="AGAACCAATTATTTATTGAAA"/>
                <node id="CTTCCATTTCTCTACGCTATGT"/>
                <node id="ATATATGTTTCAGTCTTATCCCC"/>
                <node id="GAATGTGTTCAAGTAAATGAG"/>
                <node id="TAGTTCGTCGATATGTTGAACT"/>
                <node id="TTGCATATACTCGAATACCTA"/>
                <node id="AAGACCTATGTTTCTACCATCCG"/>
                <node id="TCGGTGGATCTTAGAAAATT"/>
                <node id="TCGCCATTACTACAAATATCATTC"/>
                <node id="ATGTGTTCAAGTAAATGAGATTT"/>
                <node id="TATATGCAAAAGAGTAAGATGG"/>
                <node id="TTGAACTTGTGTATTTTGAAA"/>
                <node id="AT3G23125"/>
                <node id="CGCCATTACTACAAATATCAT"/>
                <node id="TTCTAAGTCCAACATAGCATA"/>
                <node id="TGTCCAATGTCTTTTCTAGTTCGT"/>
                <node id="ACGCTATGTTGGACTTAGAATA"/>
                <node id="AGCATTGGATATATTCTAGGA"/>
                <node id="TATATGGGATTAAAGACCTAT"/>
                <node id="TCAAGTCGTCTAAAGAACAGTTGC"/>
                <node id="TTGTTTTGAATGTGTTCAAGTA"/>
                <node id="TTGTGAAGTCTACATGAAGCA"/>
                <node id="AT1G63150"/>
                <node id="TCGGTGGATCTTAGAAAATTATT"/>
                <node id="AT1G64580"/>
                <node id="TGTGAAGTCTACATGAAGCAAG"/>
                <node id="CTACCATCCGATCAACAAGAG"/>
                <node id="TATTCGAGGATATGCAGAAAAA"/>
                <node id="TAAGTAACTGTATTAGCAACTG"/>
                <node id="CCAATGTCTTTTCTAGTTCGT"/>
                <node id="CTGTTCTTTAGACGACTTGAAAAT"/>
                <node id="TCATTGTTTTCTTTTGCATATC"/>
                <node id="ATAGCGTTCGATAAGATCTTA"/>
                <node id="TTTTAAGTCTAACATAGCGTT"/>
                <node id="CACGATATCTTCCATTTCTCTAC"/>
                <node id="AT1G63320"/>
                <node id="CACGATGTTCAATAGATTTAG"/>
                <node id="TAGTTTCGCCATTACTACA"/>
                <node id="TTCTACCATCCGATCAACAAG"/>
                <node id="CCATTTCTCTACGCTATGTTGG"/>
                <node id="AAATGTTATTTTCTACTTAAT"/>
                <node id="TAGAAAATTATTTTAAGTCTA"/>
                <node id="TAGTCTCTTTTACAAGGTGTT"/>
                <node id="AT1G62590"/>
                <node id="TTCGCTTGCAGAGAGAAATCAC"/>
                <node id="TCGATATGTTGAACTTAGAAT"/>
                <node id="AT5G64320"/>
                <node id="CCCGTAAAAAAAGTTGTAACTC"/>
                <node id="TACGCTATGTTGGACTTAGAA"/>
                <node id="TTTTGCATATACTCGAATAC"/>
                <node id="TTAAATGTTATTTTCTACTTAAT"/>
                <node id="TTGTTTCCGTGTAACCAAAAC"/>
                <node id="CTAGAATATATCCAATGCTTT"/>
                <node id="TGTGAACATATTCAAGGA"/>
                <node id="TCTACCATCCGATCAACAAGAG"/>
                <node id="TTGTTGATCGGATGGTAGAAA"/>
                <node id="TCGGTGGATCTTAGAAAA"/>
                <node id="GGCCATGGTACATTAACACAAA"/>
                <node id="TTCTAAGTCCAACATAGCGTATTC"/>
                <node id="TCCAATGTCTTTTCTAGTTCG"/>
                <node id="GAACTAGAAAAGACATTGGAC"/>
                <node id="AT1G12300"/>
                <node id="TCCATTTCTCTACGCTATGTT"/>
                <node id="TATTCTAAGTCCAACATAGCG"/>
                <node id="TGTTGATCGGATGGTAGAAACA"/>
                <node id="ATAATTTTCTAAGATCCACCG"/>
                <node id="TGTGAACATATTCAAGGATAA"/>
                <node id="TCCAAGCGAATGATGATACTT"/>
                <node id="ATATGCAAAAGAGTAAGATGGA"/>
                <node id="GAATACTTGAACTACCATCTA"/>
                <node id="TTCTAGTTCGTCGATATGTTGA"/>
                <node id="ATCAAATTGTTTACAATTTCA"/>
                <node id="ATATATGTTTCAGTCTTATCCC"/>
                <node id="TATAGGTATTCGAGTATATGCA"/>
                <node id="ACGATATCTTCCATTTCTCTA"/>
                <node id="TCGGATGGTAGAAACATAGGTC"/>
                <node id="TTTTCTAAGATCCACCGATAAA"/>
                <node id="TAATACTAAACATATTCATGG"/>
                <node id="TGTACCAAAGCTGAAATCAAA"/>
                <node id="AT1G62910"/>
                <node id="TGTTGTGAAGTCTACATGAAG"/>
                <node id="TTATATGTTTACTAAAACAAAG"/>
                <node id="ATTTTCTAAGATCCACCGATA"/>
                <node id="CGAACGCTATGTTGGACTTAGGAT"/>
                <node id="AT1G50055"/>
                <node id="CTACGCTATGTTGGACTTAGAA"/>
                <node id="AT4G39530"/>
                <node id="TATCCTTGAATATGTTCACATT"/>
                <node id="AGTTCAAGTATTCCAGATGGTAG"/>
                <node id="CATTTCTCTACGCTATGTTGGA"/>
                <node id="TATTCCAGGATATGCAAAAGAA"/>
                <node id="TATCCTGGAATATGTCCAATG"/>
                <node id="TATGGGATTAAAGACCTATGT"/>
                <node id="TATAATCAAGTGAATAGTTTAA"/>
                <node id="TATGGGATTAAAGACCTATGTT"/>
                <node id="TAGGTCTTTAATCCCATATAG"/>
                <node id="ATGGGATTAAAGACCTATGTT"/>
                <node id="GCTTGTAATGGGTGTTGTGT"/>
                <node id="TGCTTTTTCTAGTTTCGCCAT"/>
                <node id="ACTCTTTTGCATATACTCGAA"/>
                <node id="TTTTGCATATACTCGAATACC"/>
                <node id="AT5G18475"/>
                <node id="ATATATCCAATGCTTTTTCTA"/>
                <node id="AT4G26800"/>
                <node id="TGAAAGATGCATGTAATTAGCT"/>
                <node id="CGCTATGTTGGACTTAGAATA"/>
                <node id="TTTAAGTCTAACATAGCGTTT"/>
                <node id="TAATTGGTTCTAATAATACAAA"/>
                <node id="ATAGGTCTTTAATCCCATATA"/>
                <node id="GTTGTGAAGTCTACATGAAGC"/>
                <node id="TCATTCACGATATCTTCCATTT"/>
                <node id="TTCTTTAGACGACTTGAAAAT"/>
                <node id="TCGTCTAAAGAACAGTTGCTAAT"/>
                <node id="TATATGTTTCAGTCTTATCCC"/>
                <node id="ATATATGTTTCAGTCTTATCC"/>
                <node id="CCGAGGTGTAGCGAAGAAGCA"/>
                <node id="AT3G20730"/>
                <node id="CCTATGTTTCTACCATCCGAT"/>
                <node id="TATATGCAAAAGAGTAAGATG"/>
                <node id="AT2G41720"/>
                <node id="GTAGTTTCTCTCCGAGGTGTAGCGA"/>
                <node id="TCTAAGTCCAACATAGCGTATT"/>
                <node id="TGTGAACATATTCAAGGATAAC"/>
                <node id="AT2G27800"/>
                <node id="TCGCCATTACTACAAATATCATT"/>
                <node id="TTCTAAGTCCAACATAGCGTAT"/>
                <node id="TTCAAGTCGTCTAAAGAACAG"/>
                <node id="AAAGACCTATGTTTCTACCATCCG"/>
                <node id="TCCTAAGTCCAACATAGC"/>
                <node id="AGTCGTCTAAAGAACAGTTGCTAA"/>
                <node id="TATGCAAAAGTTATCCTTGAA"/>
                <node id="TAATTTTCTAAGATCCACCGA"/>
                <node id="TTTCTACCATCCGATCAACAA"/>
                <node id="GATGGTAGTTCAAGTATTCCA"/>
                <node id="TTTCTACCATCCGATCAACAAG"/>
                <node id="TATTCAAGGATAACTTTTGCA"/>
                <node id="AAACTAGAAAAAGCATTGGAT"/>
                <node id="TCGTCTAAAGAACAGTTGCTAA"/>
                <node id="TTACAAAAGATATAAAATGAA"/>
                <node id="AT5G04780"/>
                <node id="TACATATATGTTTCAGTCTTA"/>
                <node id="AT2G39681"/>
                <node id="CTATATGGGATTAAAGACCTAT"/>
                <node id="TGGTAGAAACATAGGTCTTTA"/>
                <node id="AT2G39680"/>
                <node id="CGTCTAAAGAACAGTTGCTAAT"/>
                <node id="CGTTTGATTGGATCTTAGGAAA"/>
                <node id="TTCTAAGTTCAACATATCGACGAA"/>
                <node id="TTGTAATGGGTGTTGTGTAGT"/>
                <node id="AT1G64100"/>
                <node id="GAACGCTATGTTGGACTTAGGATG"/>
                <node id="TGAAAGATGCATGTAATTAGC"/>
                <node id="TCGCCATTACTACAAATATCA"/>
                <node id="TCCAATGTCTTTTCTAGTTCGT"/>
                <node id="AT1G62720"/>
                <node id="TCCTAAGTCCAACATAGCGTT"/>
                <node id="TGATTGGATCTTAGGAAATTA"/>
                <node id="CGCTATGTTGGACTTAGGATG"/>
                <node id="TTGTTTTCTTTTGCATATCCT"/>
                <node id="GATATCTTCCATTTCTCTACGCTA"/>
                <node id="ACAATATTCATTGTTTTCTTTTGC"/>
                <node id="TTCTAAGTCCAACATAGCGTA"/>
                <node id="CTAGTTTCGCCATTACTACA"/>
                <node id="CGCTATGTTGGACTTAGGATGA"/>
                <node id="TGAGATTTTCAAGTCGTCT"/>
                <node id="TTCATTGTTTTCTTTTGCATA"/>
                <node id="TAAATGTTATTTTCTACTTAA"/>
                <node id="TAGTTTCTCTCCGAGGTGTAGC"/>
                <node id="TTCGAGTATATGCAAAAGAGT"/>
                <node id="TTTTACGGGGATAAGACTGAA"/>
                <node id="TAAATCTATTGAACATCGTGT"/>
                <node id="AGCTCTGCAAATACGATCTGT"/>
                <node id="GGATGGTAGAAACATAGGTC"/>
                <node id="TGTAATGGGTGTTGTGTAGTC"/>
                <node id="TATCCAATGCTTTTTCTAGTTTC"/>
                <node id="AGTTCAAACTATAATCAAGTG"/>
                <node id="TGTAACCAAAACATATTTCAG"/>
                <node id="AT1G63630"/>
                <node id="AT1G63330"/>
                <node id="AT1G12700"/>
                <node id="TGTGTTCAAGTAAATGAGAT"/>
                <node id="CTTATCCCCGTAAAAAAAGTT"/>
                <node id="CATTACTACAAATATCATTC"/>
                <node id="ATATGGGATTAAAGACCTATG"/>
                <node id="ATATTCCAGGATATGCAAAAGA"/>
                <node id="AGGTATTCGAGTATATGCAAA"/>
                <node id="TCGGATGGTAGAAACATAGGT"/>
                <node id="TGTAACCAAAACATATTTCAGT"/>
                <node id="CCTAAGTCCAACATAGCGTT"/>
                <node id="AT4G21170"/>
                <node id="TTATTCTAAGTCCAACATAGC"/>
                <node id="TATGTTTCTACCATCCGATC"/>
                <node id="TCCTAAGTCCAACATAGCGTTC"/>
                <node id="GAGAAATGGAAGATATCGTGAA"/>
                <node id="TACATATATGTTTCAGTCTTATC"/>
                <node id="AT5G41170"/>
                <node id="TACAAGGTGTTGTGAAGTCTA"/>
                <node id="TCTAAAGAACAGTTGCTAAT"/>
                <node id="AT1G63400"/>
                <node id="TGTTTTCTTTTGCATATCCTG"/>
                <node id="ATATCCCATTTCTACCATCTG"/>
                <node id="AGTATATGCAAAAGAGTAAGATGG"/>
                <node id="AGAACAGTTGCTAATACAGTT"/>
                <node id="TATTCCAGGATATGCAAAAGA"/>
                <node id="ATCTTCCATTTCTCTACGCTA"/>
                <node id="TATTCGAGTATATGCAAAAGA"/>
                <node id="TCATTTACTTGAACACATTCA"/>
                <node id="AGATTCATTTTATATCTTTT"/>
                <node id="TATTCTAGGATATGCAAAAGTT"/>
                <node id="TGATTCTCTGTGTAAGCGAAA"/>
                <node id="TTGGATATATTCTAGGATATGC"/>
                <node id="AAGGCTTGTAATGGGTGTTGT"/>
                <node id="AT3G22470"/>
                <node id="AT3G49500"/>
                <node id="TATTGTTTTGAATGTGTTCAA"/>
                <node id="TTCAATAAATAATTGGTTCTA"/>
                <node id="CTAGTTTCGCCATTACTACAA"/>
                <node id="TGTAGTCTCTTTTACAAGGTGT"/>
                <node id="AT1G63070"/>
                <node id="TATTCCAGGATATGCAAAAGAAAA"/>
            </selectedNodes>
            <selectedEdges>
                <edge target="TGTGAACATATTCAAGGATAAC" source="AT2G27400" interaction="OSR" id="AT2G27400 (OSR) TGTGAACATATTCAAGGATAAC"/>
                <edge target="AT5G41170" source="TAGGTATTCGAGTATATGCAAA" interaction="SRT" id="TAGGTATTCGAGTATATGCAAA (SRT) AT5G41170"/>
                <edge target="AT1G62930" source="TTGCATATACTCGAATACCTA" interaction="SRT" id="TTGCATATACTCGAATACCTA (SRT) AT1G62930"/>
                <edge target="AT2G39675" source="AGATTTTCAAGTCGTCTAAAGAAC" interaction="SRT" id="AGATTTTCAAGTCGTCTAAAGAAC (SRT) AT2G39675"/>
                <edge target="GAATACTTGAACTACCATCTA" source="AT2G39680" interaction="OSR" id="AT2G39680 (OSR) GAATACTTGAACTACCATCTA"/>
                <edge target="TATTCTAGGATATGCAAAAGTTAT" source="AT2G27400" interaction="OSR" id="AT2G27400 (OSR) TATTCTAGGATATGCAAAAGTTAT"/>
                <edge target="AT2G39675" source="ATCGGTGGATCTTAGAAAATT" interaction="SRT" id="ATCGGTGGATCTTAGAAAATT (SRT) AT2G39675"/>
                <edge target="AT1G63330" source="ATATGCAAAAGAGTAAGATGG" interaction="SRT" id="ATATGCAAAAGAGTAAGATGG (SRT) AT1G63330"/>
                <edge target="AT5G04780" source="AGCATTGGATATATTCTAGGA" interaction="SRT" id="AGCATTGGATATATTCTAGGA (SRT) AT5G04780"/>
                <edge target="AT2G27400" source="GAAGTCTACATGAAGCAAGTC" interaction="SRT" id="GAAGTCTACATGAAGCAAGTC (SRT) AT2G27400"/>
                <edge target="AT2G27400" source="GAGAAATGGAAGATATCGTGAA" interaction="SRT" id="GAGAAATGGAAGATATCGTGAA (SRT) AT2G27400"/>
                <edge target="AGGTATTCGAGTATATGCAAA" source="AT2G39680" interaction="OSR" id="AT2G39680 (OSR) AGGTATTCGAGTATATGCAAA"/>
                <edge target="ATATGCTATGTTGGACTTAGAATA" source="AT1G50055" interaction="OSR" id="AT1G50055 (OSR) ATATGCTATGTTGGACTTAGAATA"/>
                <edge target="CGTTTGATTGGATCTTAGGAAA" source="AT2G27400" interaction="OSR" id="AT2G27400 (OSR) CGTTTGATTGGATCTTAGGAAA"/>
                <edge target="ATCGGTGGATCTTAGAAAATT" source="AT2G39675" interaction="OSR" id="AT2G39675 (OSR) ATCGGTGGATCTTAGAAAATT"/>
                <edge target="AT1G62910" source="ACTCTTTTGCATATACTCGAA" interaction="SRT" id="ACTCTTTTGCATATACTCGAA (SRT) AT1G62910"/>
                <edge target="TCGCCATTACTACAAATATCA" source="AT2G27400" interaction="OSR" id="AT2G27400 (OSR) TCGCCATTACTACAAATATCA"/>
                <edge target="AT2G39681" source="CTAAATCTATTGAACATCGTGT" interaction="SRT" id="CTAAATCTATTGAACATCGTGT (SRT) AT2G39681"/>
                <edge target="AT2G39681" source="CTACCATCTGGAATACTTGAA" interaction="SRT" id="CTACCATCTGGAATACTTGAA (SRT) AT2G39681"/>
                <edge target="AT1G62590" source="TATGCAAAAGAGTAAGATGGA" interaction="SRT" id="TATGCAAAAGAGTAAGATGGA (SRT) AT1G62590"/>
                <edge target="AT2G39681" source="TTTGAACTTGTGTATTTTGAA" interaction="SRT" id="TTTGAACTTGTGTATTTTGAA (SRT) AT2G39681"/>
                <edge target="AT4G26800" source="TATTCGAGTATATGCAAAAGA" interaction="SRT" id="TATTCGAGTATATGCAAAAGA (SRT) AT4G26800"/>
                <edge target="TGTTCAATAGATTTAGATGGTA" source="AT2G39680" interaction="OSR" id="AT2G39680 (OSR) TGTTCAATAGATTTAGATGGTA"/>
                <edge target="AT1G62670" source="TTTTGCATATACTCGAATAC" interaction="SRT" id="TTTTGCATATACTCGAATAC (SRT) AT1G62670"/>
                <edge target="GAACTAGAAAAGACATTGGAC" source="AT2G39675" interaction="OSR" id="AT2G39675 (OSR) GAACTAGAAAAGACATTGGAC"/>
                <edge target="AT1G12775" source="TGTATATCCCATTTCTACCAT" interaction="SRT" id="TGTATATCCCATTTCTACCAT (SRT) AT1G12775"/>
                <edge target="CGCTATGTTGGACTTAGAATA" source="AT1G50055" interaction="OSR" id="AT1G50055 (OSR) CGCTATGTTGGACTTAGAATA"/>
                <edge target="AGTAATGGCGAAACTAGAAAA" source="AT2G27400" interaction="OSR" id="AT2G27400 (OSR) AGTAATGGCGAAACTAGAAAA"/>
                <edge target="AT2G39675" source="TTCATTGTTTTCTTTTGCATA" interaction="SRT" id="TTCATTGTTTTCTTTTGCATA (SRT) AT2G39675"/>
                <edge target="ATATGTTTCAGTCTTATCCCCG" source="AT2G39681" interaction="OSR" id="AT2G39681 (OSR) ATATGTTTCAGTCTTATCCCCG"/>
                <edge target="ATATGTTTCAGTCTTATCCCC" source="AT2G39681" interaction="OSR" id="AT2G39681 (OSR) ATATGTTTCAGTCTTATCCCC"/>
                <edge target="TATATGCAAAAGAGTAAGATGG" source="AT2G39681" interaction="OSR" id="AT2G39681 (OSR) TATATGCAAAAGAGTAAGATGG"/>
                <edge target="ATATGCAAAAGAGTAAGATGGA" source="AT2G39681" interaction="OSR" id="AT2G39681 (OSR) ATATGCAAAAGAGTAAGATGGA"/>
                <edge target="ATTTCCTAAGATCCAATCAAA" source="AT2G27400" interaction="OSR" id="AT2G27400 (OSR) ATTTCCTAAGATCCAATCAAA"/>
                <edge target="AT2G39675" source="CGCTATGTTGGACTTAGAATA" interaction="SRT" id="CGCTATGTTGGACTTAGAATA (SRT) AT2G39675"/>
                <edge target="TATGGGATTAAAGACCTATGTT" source="AT2G39680" interaction="OSR" id="AT2G39680 (OSR) TATGGGATTAAAGACCTATGTT"/>
                <edge target="AT2G39675" source="ATAATTTTCTAAGATCCACCG" interaction="SRT" id="ATAATTTTCTAAGATCCACCG (SRT) AT2G39675"/>
                <edge target="AT1G62860" source="TCTACCATCCGATCAACAAG" interaction="SRT" id="TCTACCATCCGATCAACAAG (SRT) AT1G62860"/>
                <edge target="AT5G41170" source="TGCATATACTCGAATACCT" interaction="SRT" id="TGCATATACTCGAATACCT (SRT) AT5G41170"/>
                <edge target="AT2G39675" source="AGTCGTCTAAAGAACAGTTGCTAA" interaction="SRT" id="AGTCGTCTAAAGAACAGTTGCTAA (SRT) AT2G39675"/>
                <edge target="AT1G62860" source="TTGTTGATCGGATGGTAGAAAC" interaction="SRT" id="TTGTTGATCGGATGGTAGAAAC (SRT) AT1G62860"/>
                <edge target="AT2G27400" source="TTAAATGTTATTTTCTACTTAAT" interaction="SRT" id="TTAAATGTTATTTTCTACTTAAT (SRT) AT2G27400"/>
                <edge target="TTGAACTTGTGTATTTTGAAA" source="AT2G39680" interaction="OSR" id="AT2G39680 (OSR) TTGAACTTGTGTATTTTGAAA"/>
                <edge target="AT3G49500" source="TTTTGCATATCCTAGAATATA" interaction="SRT" id="TTTTGCATATCCTAGAATATA (SRT) AT3G49500"/>
                <edge target="AT2G39675" source="GAACTAGAAAAGACATTGGAC" interaction="SRT" id="GAACTAGAAAAGACATTGGAC (SRT) AT2G39675"/>
                <edge target="ATGTGTTCAAGTAAATGAGATTT" source="AT2G39675" interaction="OSR" id="AT2G39675 (OSR) ATGTGTTCAAGTAAATGAGATTT"/>
                <edge target="AT1G63080" source="TTTTGCATATACTCGAATAC" interaction="SRT" id="TTTTGCATATACTCGAATAC (SRT) AT1G63080"/>
                <edge target="GGATGGTAGAAACATAGGTC" source="AT2G39681" interaction="OSR" id="AT2G39681 (OSR) GGATGGTAGAAACATAGGTC"/>
                <edge target="AT1G63330" source="AAACTAGAAAAAGCATTGGAT" interaction="SRT" id="AAACTAGAAAAAGCATTGGAT (SRT) AT1G63330"/>
                <edge target="TTGTTGATCGGATGGTAGAAAC" source="AT2G39680" interaction="OSR" id="AT2G39680 (OSR) TTGTTGATCGGATGGTAGAAAC"/>
                <edge target="AT1G63230" source="TAACTCTTGTTGATCGGATGG" interaction="SRT" id="TAACTCTTGTTGATCGGATGG (SRT) AT1G63230"/>
                <edge target="AT2G27400" source="TATGTTCACATTAAATGTTAT" interaction="SRT" id="TATGTTCACATTAAATGTTAT (SRT) AT2G27400"/>
                <edge target="TTGTTTTCTTTTGCATATCCT" source="AT2G39675" interaction="OSR" id="AT2G39675 (OSR) TTGTTTTCTTTTGCATATCCT"/>
                <edge target="CTAGTTTCGCCATTACTACAA" source="AT2G27400" interaction="OSR" id="AT2G27400 (OSR) CTAGTTTCGCCATTACTACAA"/>
                <edge target="TGAAAGATGCATGTAATTAGCT" source="AT2G27400" interaction="OSR" id="AT2G27400 (OSR) TGAAAGATGCATGTAATTAGCT"/>
                <edge target="AT2G39681" source="ATATATGTTTCAGTCTTATCCCC" interaction="SRT" id="ATATATGTTTCAGTCTTATCCCC (SRT) AT2G39681"/>
                <edge target="CATGGCTGGTGACAAATAGAC" source="AT2G27400" interaction="OSR" id="AT2G27400 (OSR) CATGGCTGGTGACAAATAGAC"/>
                <edge target="AT1G63080" source="TATGCAAAAGAGTAAGATGGA" interaction="SRT" id="TATGCAAAAGAGTAAGATGGA (SRT) AT1G63080"/>
                <edge target="AGTATATGCAAAAGAGTAAGATGG" source="AT2G39681" interaction="OSR" id="AT2G39681 (OSR) AGTATATGCAAAAGAGTAAGATGG"/>
                <edge target="AT3G23125" source="TGATTCTCTGTGTAAGCGAAA" interaction="SRT" id="TGATTCTCTGTGTAAGCGAAA (SRT) AT3G23125"/>
                <edge target="GCTTGTAATGGGTGTTGTGT" source="AT2G27400" interaction="OSR" id="AT2G27400 (OSR) GCTTGTAATGGGTGTTGTGT"/>
                <edge target="AT1G62860" source="TGTTGATCGGATGGTAGAAAC" interaction="SRT" id="TGTTGATCGGATGGTAGAAAC (SRT) AT1G62860"/>
                <edge target="AT2G39675" source="TATGCAAAAGAAAACAATGAA" interaction="SRT" id="TATGCAAAAGAAAACAATGAA (SRT) AT2G39675"/>
                <edge target="AT1G64580" source="ATATGCAAAAGAGTAAGATGGA" interaction="SRT" id="ATATGCAAAAGAGTAAGATGGA (SRT) AT1G64580"/>
                <edge target="AT1G62930" source="TATATGCAAAAGAGTAAGATGG" interaction="SRT" id="TATATGCAAAAGAGTAAGATGG (SRT) AT1G62930"/>
                <edge target="AACATATCGACGAACTAGAAA" source="AT2G39675" interaction="OSR" id="AT2G39675 (OSR) AACATATCGACGAACTAGAAA"/>
                <edge target="TTCTAAGTCCAACATAGCATA" source="AT1G50055" interaction="OSR" id="AT1G50055 (OSR) TTCTAAGTCCAACATAGCATA"/>
                <edge target="AT2G39675" source="TCCTAAGTCCAACATAGCGTTC" interaction="SRT" id="TCCTAAGTCCAACATAGCGTTC (SRT) AT2G39675"/>
                <edge target="AT1G63320" source="TCCAATGCTTTTTCTAGTTTCG" interaction="SRT" id="TCCAATGCTTTTTCTAGTTTCG (SRT) AT1G63320"/>
                <edge target="CGTCTAAAGAACAGTTGCTA" source="AT2G39675" interaction="OSR" id="AT2G39675 (OSR) CGTCTAAAGAACAGTTGCTA"/>
                <edge target="GAATACTTGAACTACCATCTA" source="AT2G39681" interaction="OSR" id="AT2G39681 (OSR) GAATACTTGAACTACCATCTA"/>
                <edge target="AT2G39681" source="ACTCTTTTGCATATACTCGAA" interaction="SRT" id="ACTCTTTTGCATATACTCGAA (SRT) AT2G39681"/>
                <edge target="TCGGCCATGGTACATTAACAC" source="AT2G39675" interaction="OSR" id="AT2G39675 (OSR) TCGGCCATGGTACATTAACAC"/>
                <edge target="AT2G27400" source="TATTCAAGGATAACTTTTGCA" interaction="SRT" id="TATTCAAGGATAACTTTTGCA (SRT) AT2G27400"/>
                <edge target="AT2G27400" source="ATATGCTATGTTGGACTTAGAATA" interaction="SRT" id="ATATGCTATGTTGGACTTAGAATA (SRT) AT2G27400"/>
                <edge target="TATATGGGATTAAAGACCTAT" source="AT2G39681" interaction="OSR" id="AT2G39681 (OSR) TATATGGGATTAAAGACCTAT"/>
                <edge target="CTACCATCTGGAATACTTGAA" source="AT2G39681" interaction="OSR" id="AT2G39681 (OSR) CTACCATCTGGAATACTTGAA"/>
                <edge target="CTACGCTATGTTGGACTTAGAA" source="AT2G27400" interaction="OSR" id="AT2G27400 (OSR) CTACGCTATGTTGGACTTAGAA"/>
                <edge target="AT2G39681" source="CTACCATCTAAATCTATTGAA" interaction="SRT" id="CTACCATCTAAATCTATTGAA (SRT) AT2G39681"/>
                <edge target="CATTTCTCTACGCTATGTTGGA" source="AT2G27400" interaction="OSR" id="AT2G27400 (OSR) CATTTCTCTACGCTATGTTGGA"/>
                <edge target="GAAGTCTACATGAAGCAAGTC" source="AT2G27400" interaction="OSR" id="AT2G27400 (OSR) GAAGTCTACATGAAGCAAGTC"/>
                <edge target="AT2G39681" source="TTGTTGATCGGATGGTAGAAA" interaction="SRT" id="TTGTTGATCGGATGGTAGAAA (SRT) AT2G39681"/>
                <edge target="CAATGTCTTTTCTAGTTCGTC" source="AT2G39675" interaction="OSR" id="AT2G39675 (OSR) CAATGTCTTTTCTAGTTCGTC"/>
                <edge target="AT1G63130" source="TAACTCTTGTTGATCGGATGG" interaction="SRT" id="TAACTCTTGTTGATCGGATGG (SRT) AT1G63130"/>
                <edge target="AT2G39681" source="TATGCAAAAGAGTAAGATGGA" interaction="SRT" id="TATGCAAAAGAGTAAGATGGA (SRT) AT2G39681"/>
                <edge target="AT2G27400" source="CTATGTTGGACTTAGGATG" interaction="SRT" id="CTATGTTGGACTTAGGATG (SRT) AT2G27400"/>
                <edge target="TATCCAATGCTTTTTCTAGTT" source="AT2G27400" interaction="OSR" id="AT2G27400 (OSR) TATCCAATGCTTTTTCTAGTT"/>
                <edge target="AT1G63130" source="TATATCCCATTTCTACCATCTG" interaction="SRT" id="TATATCCCATTTCTACCATCTG (SRT) AT1G63130"/>
                <edge target="AT2G39681" source="TTGTTGATCGGATGGTAGAAAC" interaction="SRT" id="TTGTTGATCGGATGGTAGAAAC (SRT) AT2G39681"/>
                <edge target="AT2G27400" source="TCTAAGTCCAACATAGCGTAG" interaction="SRT" id="TCTAAGTCCAACATAGCGTAG (SRT) AT2G27400"/>
                <edge target="TGAAATATGTTTTGGTTAC" source="AT2G27400" interaction="OSR" id="AT2G27400 (OSR) TGAAATATGTTTTGGTTAC"/>
                <edge target="TTCTAAGTCCAACATAGCAT" source="AT1G50055" interaction="OSR" id="AT1G50055 (OSR) TTCTAAGTCCAACATAGCAT"/>
                <edge target="TATGTTTCAGTCTTATCCCCG" source="AT2G39680" interaction="OSR" id="AT2G39680 (OSR) TATGTTTCAGTCTTATCCCCG"/>
                <edge target="AT2G27400" source="TCCTAAGTCCAACATAGCGTT" interaction="SRT" id="TCCTAAGTCCAACATAGCGTT (SRT) AT2G27400"/>
                <edge target="AT2G27400" source="CGCTATGTTGGACTTAGGATG" interaction="SRT" id="CGCTATGTTGGACTTAGGATG (SRT) AT2G27400"/>
                <edge target="AT2G27400" source="TGTGAACATATTCAAGGA" interaction="SRT" id="TGTGAACATATTCAAGGA (SRT) AT2G27400"/>
                <edge target="AT1G63230" source="TCTACCATCCGATCAACAAGAG" interaction="SRT" id="TCTACCATCCGATCAACAAGAG (SRT) AT1G63230"/>
                <edge target="TCTCCGAGGTGTAGCGAAGAAG" source="AT2G39675" interaction="OSR" id="AT2G39675 (OSR) TCTCCGAGGTGTAGCGAAGAAG"/>
                <edge target="AAAGACCTATGTTTCTACCATCCG" source="AT2G39680" interaction="OSR" id="AT2G39680 (OSR) AAAGACCTATGTTTCTACCATCCG"/>
                <edge target="ATATCTTCCATTTCTCTACGC" source="AT2G27400" interaction="OSR" id="AT2G27400 (OSR) ATATCTTCCATTTCTCTACGC"/>
                <edge target="TGTTGATCGGATGGTAGAAAC" source="AT2G39680" interaction="OSR" id="AT2G39680 (OSR) TGTTGATCGGATGGTAGAAAC"/>
                <edge target="AT1G63330" source="TATCCAATGCTTTTTCTAGTTTC" interaction="SRT" id="TATCCAATGCTTTTTCTAGTTTC (SRT) AT1G63330"/>
                <edge target="AT1G62860" source="ACTCTTGTTGATCGGATGGTA" interaction="SRT" id="ACTCTTGTTGATCGGATGGTA (SRT) AT1G62860"/>
                <edge target="AT1G63130" source="AGTATATGCAAAAGAGTAAGATGG" interaction="SRT" id="AGTATATGCAAAAGAGTAAGATGG (SRT) AT1G63130"/>
                <edge target="AT1G63330" source="ACTCTTTTGCATATACTCGAA" interaction="SRT" id="ACTCTTTTGCATATACTCGAA (SRT) AT1G63330"/>
                <edge target="AT2G27400" source="TCTAAGTCCAACATAGCGTAA" interaction="SRT" id="TCTAAGTCCAACATAGCGTAA (SRT) AT2G27400"/>
                <edge target="TATGGGATTAAAGACCTATGTT" source="AT2G39681" interaction="OSR" id="AT2G39681 (OSR) TATGGGATTAAAGACCTATGTT"/>
                <edge target="AT2G39675" source="TTTAAGTCTAACATAGCGTTT" interaction="SRT" id="TTTAAGTCTAACATAGCGTTT (SRT) AT2G39675"/>
                <edge target="ATCCCATATAGGTATTCGAGT" source="AT2G39681" interaction="OSR" id="AT2G39681 (OSR) ATCCCATATAGGTATTCGAGT"/>
                <edge target="GATGGTAGTTCAAGTATTCCA" source="AT2G39680" interaction="OSR" id="AT2G39680 (OSR) GATGGTAGTTCAAGTATTCCA"/>
                <edge target="AAGACCTATGTTTCTACCATCCG" source="AT2G39680" interaction="OSR" id="AT2G39680 (OSR) AAGACCTATGTTTCTACCATCCG"/>
                <edge target="TTGAACTTGTGTATTTTGAAA" source="AT2G39681" interaction="OSR" id="AT2G39681 (OSR) TTGAACTTGTGTATTTTGAAA"/>
                <edge target="AT2G27400" source="TATTCTAAGTCCAACATAGCG" interaction="SRT" id="TATTCTAAGTCCAACATAGCG (SRT) AT2G27400"/>
                <edge target="AT3G22470" source="TTTCTACCATCCGATCAACAA" interaction="SRT" id="TTTCTACCATCCGATCAACAA (SRT) AT3G22470"/>
                <edge target="AT1G62590" source="TATATCCCATTTCTACCATCTG" interaction="SRT" id="TATATCCCATTTCTACCATCTG (SRT) AT1G62590"/>
                <edge target="AT2G39681" source="CGGATGGTAGAAACATAGGTC" interaction="SRT" id="CGGATGGTAGAAACATAGGTC (SRT) AT2G39681"/>
                <edge target="AT5G41170" source="ATATGCAAAAGAGTAAGATGG" interaction="SRT" id="ATATGCAAAAGAGTAAGATGG (SRT) AT5G41170"/>
                <edge target="TTCTACCATCCGATCAACAAG" source="AT1G62860" interaction="OSR" id="AT1G62860 (OSR) TTCTACCATCCGATCAACAAG"/>
                <edge target="TTGTTGATCGGATGGTAGAAAC" source="AT2G39681" interaction="OSR" id="AT2G39681 (OSR) TTGTTGATCGGATGGTAGAAAC"/>
                <edge target="AT2G39675" source="ACTTAGAATACGCTATGTTGGA" interaction="SRT" id="ACTTAGAATACGCTATGTTGGA (SRT) AT2G39675"/>
                <edge target="TTCTAAGTCCAACATAGCGTAGAG" source="AT2G27400" interaction="OSR" id="AT2G27400 (OSR) TTCTAAGTCCAACATAGCGTAGAG"/>
                <edge target="ATATCCCATTTCTACCATCTG" source="AT2G39680" interaction="OSR" id="AT2G39680 (OSR) ATATCCCATTTCTACCATCTG"/>
                <edge target="AT2G27400" source="TTTTGCATATCCTAGAATATA" interaction="SRT" id="TTTTGCATATCCTAGAATATA (SRT) AT2G27400"/>
                <edge target="TATTCTAGGATATGCAAAAGTT" source="AT2G27400" interaction="OSR" id="AT2G27400 (OSR) TATTCTAGGATATGCAAAAGTT"/>
                <edge target="AT2G39681" source="TTACAAAAGATATAAAATGAA" interaction="SRT" id="TTACAAAAGATATAAAATGAA (SRT) AT2G39681"/>
                <edge target="AT1G62860" source="TTTCTACCATCCGATCAACAA" interaction="SRT" id="TTTCTACCATCCGATCAACAA (SRT) AT1G62860"/>
                <edge target="AT2G39675" source="TACGCTATGTTGGACTTAGAA" interaction="SRT" id="TACGCTATGTTGGACTTAGAA (SRT) AT2G39675"/>
                <edge target="AT1G63080" source="ACTCTTTTGCATATACTCGAA" interaction="SRT" id="ACTCTTTTGCATATACTCGAA (SRT) AT1G63080"/>
                <edge target="TGTATATCCCATTTCTACCAT" source="AT2G39680" interaction="OSR" id="AT2G39680 (OSR) TGTATATCCCATTTCTACCAT"/>
                <edge target="AT2G27400" source="CTTCCATTTCTCTACGCTATGT" interaction="SRT" id="CTTCCATTTCTCTACGCTATGT (SRT) AT2G27400"/>
                <edge target="ATTTCTCTACGCTATGTTGGA" source="AT2G27400" interaction="OSR" id="AT2G27400 (OSR) ATTTCTCTACGCTATGTTGGA"/>
                <edge target="TAGAAAATTATTTTAAGTCTA" source="AT2G27400" interaction="OSR" id="AT2G27400 (OSR) TAGAAAATTATTTTAAGTCTA"/>
                <edge target="TCTACCATCCGATCAACAAG" source="AT1G62860" interaction="OSR" id="AT1G62860 (OSR) TCTACCATCCGATCAACAAG"/>
                <edge target="AT2G39681" source="ATATGTTTCAGTCTTATCCCCG" interaction="SRT" id="ATATGTTTCAGTCTTATCCCCG (SRT) AT2G39681"/>
                <edge target="TATTCGAGGATATGCAGAAAA" source="AT2G39675" interaction="OSR" id="AT2G39675 (OSR) TATTCGAGGATATGCAGAAAA"/>
                <edge target="TATTCTAAGTCCAACATAGCG" source="AT1G50055" interaction="OSR" id="AT1G50055 (OSR) TATTCTAAGTCCAACATAGCG"/>
                <edge target="ATATATGTTTCAGTCTTATCC" source="AT2G39680" interaction="OSR" id="AT2G39680 (OSR) ATATATGTTTCAGTCTTATCC"/>
                <edge target="TCGTCTAAAGAACAGTTGCTAAT" source="AT2G39675" interaction="OSR" id="AT2G39675 (OSR) TCGTCTAAAGAACAGTTGCTAAT"/>
                <edge target="TCTAAGTCCAACATAGCGTAA" source="AT1G50055" interaction="OSR" id="AT1G50055 (OSR) TCTAAGTCCAACATAGCGTAA"/>
                <edge target="AT4G21170" source="TATCCAATGCTTTTTCTAGTTTC" interaction="SRT" id="TATCCAATGCTTTTTCTAGTTTC (SRT) AT4G21170"/>
                <edge target="AT2G39681" source="TTTTACGGGGATAAGACTGAA" interaction="SRT" id="TTTTACGGGGATAAGACTGAA (SRT) AT2G39681"/>
                <edge target="AT2G39681" source="ATATCCCATTTCTACCATCTG" interaction="SRT" id="ATATCCCATTTCTACCATCTG (SRT) AT2G39681"/>
                <edge target="AT2G39681" source="TTATATGTTTACTAAAACAAAG" interaction="SRT" id="TTATATGTTTACTAAAACAAAG (SRT) AT2G39681"/>
                <edge target="AT2G27400" source="ATATATCCAATGCTTTTTCTA" interaction="SRT" id="ATATATCCAATGCTTTTTCTA (SRT) AT2G27400"/>
                <edge target="TATATGTTTCAGTCTTATC" source="AT2G39680" interaction="OSR" id="AT2G39680 (OSR) TATATGTTTCAGTCTTATC"/>
                <edge target="AT2G27400" source="CGCCATTACTACAAATATCAT" interaction="SRT" id="CGCCATTACTACAAATATCAT (SRT) AT2G27400"/>
                <edge target="TTTAAGTCTAACATAGCGTTT" source="AT2G27400" interaction="OSR" id="AT2G27400 (OSR) TTTAAGTCTAACATAGCGTTT"/>
                <edge target="TGTTTTCTTTTGCATATCCTGG" source="AT2G39675" interaction="OSR" id="AT2G39675 (OSR) TGTTTTCTTTTGCATATCCTGG"/>
                <edge target="AT2G39675" source="TTCTAAGTTCAACATATCGAC" interaction="SRT" id="TTCTAAGTTCAACATATCGAC (SRT) AT2G39675"/>
                <edge target="AT1G62720" source="TATTCCAGGATATGCAAAAGA" interaction="SRT" id="TATTCCAGGATATGCAAAAGA (SRT) AT1G62720"/>
                <edge target="TCATTGTTTTCTTTTGCATATC" source="AT2G39675" interaction="OSR" id="AT2G39675 (OSR) TCATTGTTTTCTTTTGCATATC"/>
                <edge target="TAGTTTCGCCATTACTACAAA" source="AT2G27400" interaction="OSR" id="AT2G27400 (OSR) TAGTTTCGCCATTACTACAAA"/>
                <edge target="AT2G39675" source="ACGCTATGTTGGACTTAGAATA" interaction="SRT" id="ACGCTATGTTGGACTTAGAATA (SRT) AT2G39675"/>
                <edge target="AT1G63330" source="TTCGAGTATATGCAAAAGAGT" interaction="SRT" id="TTCGAGTATATGCAAAAGAGT (SRT) AT1G63330"/>
                <edge target="AT2G39675" source="TTCTAAGTTCAACATATCGACGAA" interaction="SRT" id="TTCTAAGTTCAACATATCGACGAA (SRT) AT2G39675"/>
                <edge target="ATCTTCCATTTCTCTACGCTA" source="AT2G27400" interaction="OSR" id="AT2G27400 (OSR) ATCTTCCATTTCTCTACGCTA"/>
                <edge target="CCCCGTAAAAAAAGTTGTAAC" source="AT2G39680" interaction="OSR" id="AT2G39680 (OSR) CCCCGTAAAAAAAGTTGTAAC"/>
                <edge target="TTGTTTCCGTGTAACCAAAAC" source="AT2G27400" interaction="OSR" id="AT2G27400 (OSR) TTGTTTCCGTGTAACCAAAAC"/>
                <edge target="AT2G39681" source="TGGTAGAAACATAGGTCTTTA" interaction="SRT" id="TGGTAGAAACATAGGTCTTTA (SRT) AT2G39681"/>
                <edge target="AT2G27400" source="AGTAATGGCGAAACTAGAAAA" interaction="SRT" id="AGTAATGGCGAAACTAGAAAA (SRT) AT2G27400"/>
                <edge target="ACGATATCTTCCATTTCTCTA" source="AT2G27400" interaction="OSR" id="AT2G27400 (OSR) ACGATATCTTCCATTTCTCTA"/>
                <edge target="AT2G39681" source="TTTTGCATATCCTGGAATATG" interaction="SRT" id="TTTTGCATATCCTGGAATATG (SRT) AT2G39681"/>
                <edge target="AT1G12620" source="TTATCAAGATCCATCTTACTC" interaction="SRT" id="TTATCAAGATCCATCTTACTC (SRT) AT1G12620"/>
                <edge target="AT2G39681" source="TATGGGATTAAAGACCTATGT" interaction="SRT" id="TATGGGATTAAAGACCTATGT (SRT) AT2G39681"/>
                <edge target="AT1G63330" source="TCCAATGCTTTTTCTAGTTTC" interaction="SRT" id="TCCAATGCTTTTTCTAGTTTC (SRT) AT1G63330"/>
                <edge target="AT2G39681" source="TTTTGCATATACTCGAATAC" interaction="SRT" id="TTTTGCATATACTCGAATAC (SRT) AT2G39681"/>
                <edge target="AT2G39675" source="TTCGCTTGCAGAGAGAAATCAC" interaction="SRT" id="TTCGCTTGCAGAGAGAAATCAC (SRT) AT2G39675"/>
                <edge target="AT2G27400" source="ACATATTTCAGTATATGCAAA" interaction="SRT" id="ACATATTTCAGTATATGCAAA (SRT) AT2G27400"/>
                <edge target="ATATATGTTTCAGTCTTATCCC" source="AT2G39680" interaction="OSR" id="AT2G39680 (OSR) ATATATGTTTCAGTCTTATCCC"/>
                <edge target="AT2G39675" source="TCTAAGTCCAACATAGCGTAG" interaction="SRT" id="TCTAAGTCCAACATAGCGTAG (SRT) AT2G39675"/>
                <edge target="AT5G41170" source="TTGCATATACTCGAATACCTA" interaction="SRT" id="TTGCATATACTCGAATACCTA (SRT) AT5G41170"/>
                <edge target="AT2G27400" source="ATATCTTCCATTTCTCTACGC" interaction="SRT" id="ATATCTTCCATTTCTCTACGC (SRT) AT2G27400"/>
                <edge target="TAGTTCGTCGATATGTTGAACT" source="AT2G39675" interaction="OSR" id="AT2G39675 (OSR) TAGTTCGTCGATATGTTGAACT"/>
                <edge target="AT2G39675" source="TCAATAAATAATTGGTTCTAATAA" interaction="SRT" id="TCAATAAATAATTGGTTCTAATAA (SRT) AT2G39675"/>
                <edge target="AT2G39675" source="CTAGTTCGTCGATATGTTGAA" interaction="SRT" id="CTAGTTCGTCGATATGTTGAA (SRT) AT2G39675"/>
                <edge target="ACAACTTTTTTTACGGGGATA" source="AT2G39680" interaction="OSR" id="AT2G39680 (OSR) ACAACTTTTTTTACGGGGATA"/>
                <edge target="AT3G22470" source="TTGTTGATCGGATGGTAGAAA" interaction="SRT" id="TTGTTGATCGGATGGTAGAAA (SRT) AT3G22470"/>
                <edge target="AGAACCAATTATTTATTGAAA" source="AT2G39675" interaction="OSR" id="AT2G39675 (OSR) AGAACCAATTATTTATTGAAA"/>
                <edge target="TATTCGAGGATATGCAGAAAAA" source="AT2G39675" interaction="OSR" id="AT2G39675 (OSR) TATTCGAGGATATGCAGAAAAA"/>
                <edge target="TCCGATCAACAAGAGTTACAA" source="AT2G39681" interaction="OSR" id="AT2G39681 (OSR) TCCGATCAACAAGAGTTACAA"/>
                <edge target="AT2G27400" source="TTTTAAGTCTAACATAGCGTT" interaction="SRT" id="TTTTAAGTCTAACATAGCGTT (SRT) AT2G27400"/>
                <edge target="ACTCTTGTTGATCGGATGGTA" source="AT2G39681" interaction="OSR" id="AT2G39681 (OSR) ACTCTTGTTGATCGGATGGTA"/>
                <edge target="AT2G27400" source="TTGTTTCCGTGTAACCAAAAC" interaction="SRT" id="TTGTTTCCGTGTAACCAAAAC (SRT) AT2G27400"/>
                <edge target="AT2G39675" source="TATTCTAAGTCCAACATAGCG" interaction="SRT" id="TATTCTAAGTCCAACATAGCG (SRT) AT2G39675"/>
                <edge target="GAATGTGTTCAAGTAAATGAG" source="AT2G39675" interaction="OSR" id="AT2G39675 (OSR) GAATGTGTTCAAGTAAATGAG"/>
                <edge target="AT2G39681" source="TCCAAGCGAATGATGATACTT" interaction="SRT" id="TCCAAGCGAATGATGATACTT (SRT) AT2G39681"/>
                <edge target="TGAATCTTATATGTTTAC" source="AT2G39681" interaction="OSR" id="AT2G39681 (OSR) TGAATCTTATATGTTTAC"/>
                <edge target="TTTTACGGGGATAAGACTGAAA" source="AT2G39680" interaction="OSR" id="AT2G39680 (OSR) TTTTACGGGGATAAGACTGAAA"/>
                <edge target="AT1G62670" source="AGTATATGCAAAAGAGTAAGATGG" interaction="SRT" id="AGTATATGCAAAAGAGTAAGATGG (SRT) AT1G62670"/>
                <edge target="AT2G39675" source="ATGTCCAATGTCTTTTCTAGTTCG" interaction="SRT" id="ATGTCCAATGTCTTTTCTAGTTCG (SRT) AT2G39675"/>
                <edge target="AT2G39675" source="TCCACCGATAAATGGTCTATT" interaction="SRT" id="TCCACCGATAAATGGTCTATT (SRT) AT2G39675"/>
                <edge target="AT1G12620" source="AGTAAGATGGATCTTGATAAT" interaction="SRT" id="AGTAAGATGGATCTTGATAAT (SRT) AT1G12620"/>
                <edge target="AT2G39675" source="TCATTTACTTGAACACATTCA" interaction="SRT" id="TCATTTACTTGAACACATTCA (SRT) AT2G39675"/>
                <edge target="AT1G62590" source="TATATGCAAAAGAGTAAGATGG" interaction="SRT" id="TATATGCAAAAGAGTAAGATGG (SRT) AT1G62590"/>
                <edge target="AT1G63330" source="TCCAATGCTTTTTCTAGTTTCG" interaction="SRT" id="TCCAATGCTTTTTCTAGTTTCG (SRT) AT1G63330"/>
                <edge target="TAACATAGCGTTTGATTGGATC" source="AT2G27400" interaction="OSR" id="AT2G27400 (OSR) TAACATAGCGTTTGATTGGATC"/>
                <edge target="AT3G23125" source="TTCGCTTGCAGAGAGAAATCAC" interaction="SRT" id="TTCGCTTGCAGAGAGAAATCAC (SRT) AT3G23125"/>
                <edge target="AGTAAGATGGATCTTGATAAT" source="AT2G39680" interaction="OSR" id="AT2G39680 (OSR) AGTAAGATGGATCTTGATAAT"/>
                <edge target="AT2G39681" source="TCGGATGGTAGAAACATAGGTC" interaction="SRT" id="TCGGATGGTAGAAACATAGGTC (SRT) AT2G39681"/>
                <edge target="CGCTATGTTGGACTTAGGATG" source="AT2G27400" interaction="OSR" id="AT2G27400 (OSR) CGCTATGTTGGACTTAGGATG"/>
                <edge target="AT2G27400" source="TGCTTTTTCTAGTTTCGCCAT" interaction="SRT" id="TGCTTTTTCTAGTTTCGCCAT (SRT) AT2G27400"/>
                <edge target="ATAATCAAGTGAATAGTTT" source="AT2G39681" interaction="OSR" id="AT2G39681 (OSR) ATAATCAAGTGAATAGTTT"/>
                <edge target="TCTACCATCCGATCAACAAGAG" source="AT2G39681" interaction="OSR" id="AT2G39681 (OSR) TCTACCATCCGATCAACAAGAG"/>
                <edge target="AT1G63400" source="TATTCGAGTATATGCAAAAGA" interaction="SRT" id="TATTCGAGTATATGCAAAAGA (SRT) AT1G63400"/>
                <edge target="AT1G63320" source="ATATGCAAAAGAGTAAGATGG" interaction="SRT" id="ATATGCAAAAGAGTAAGATGG (SRT) AT1G63320"/>
                <edge target="AT1G63230" source="CTACCATCCGATCAACAAGAG" interaction="SRT" id="CTACCATCCGATCAACAAGAG (SRT) AT1G63230"/>
                <edge target="TCGGATGGTAGAAACATAGGTC" source="AT2G39681" interaction="OSR" id="AT2G39681 (OSR) TCGGATGGTAGAAACATAGGTC"/>
                <edge target="AT1G12700" source="ATATGCAAAAGAGTAAGATGG" interaction="SRT" id="ATATGCAAAAGAGTAAGATGG (SRT) AT1G12700"/>
                <edge target="AT1G63080" source="ATATGCAAAAGAGTAAGATGGA" interaction="SRT" id="ATATGCAAAAGAGTAAGATGGA (SRT) AT1G63080"/>
                <edge target="AT1G62590" source="TGTATATCCCATTTCTACCAT" interaction="SRT" id="TGTATATCCCATTTCTACCAT (SRT) AT1G62590"/>
                <edge target="TGGTAGAAACATAGGTCTTTA" source="AT2G39681" interaction="OSR" id="AT2G39681 (OSR) TGGTAGAAACATAGGTCTTTA"/>
                <edge target="TCTAAGTCCAACATAGCGTATT" source="AT2G39675" interaction="OSR" id="AT2G39675 (OSR) TCTAAGTCCAACATAGCGTATT"/>
                <edge target="AT2G39675" source="TTGGATATATTCTAGGATATGC" interaction="SRT" id="TTGGATATATTCTAGGATATGC (SRT) AT2G39675"/>
                <edge target="TTTTGCATATACTCGAATAC" source="AT2G39680" interaction="OSR" id="AT2G39680 (OSR) TTTTGCATATACTCGAATAC"/>
                <edge target="AT1G62930" source="TTTTGCATATACTCGAATACC" interaction="SRT" id="TTTTGCATATACTCGAATACC (SRT) AT1G62930"/>
                <edge target="AT2G27400" source="CATGGCTGGTGACAAATAGAC" interaction="SRT" id="CATGGCTGGTGACAAATAGAC (SRT) AT2G27400"/>
                <edge target="AT1G63320" source="TATGCAAAAGAGTAAGATGGA" interaction="SRT" id="TATGCAAAAGAGTAAGATGGA (SRT) AT1G63320"/>
                <edge target="ATAATCAAGTGAATAGTTTAA" source="AT2G39681" interaction="OSR" id="AT2G39681 (OSR) ATAATCAAGTGAATAGTTTAA"/>
                <edge target="AT2G27400" source="CATTTCTCTACGCTATGTTGGA" interaction="SRT" id="CATTTCTCTACGCTATGTTGGA (SRT) AT2G27400"/>
                <edge target="AT1G62720" source="TATTCGAGGATATGCAGAAAA" interaction="SRT" id="TATTCGAGGATATGCAGAAAA (SRT) AT1G62720"/>
                <edge target="TTCTAAGTCCAACATAGCGT" source="AT2G39675" interaction="OSR" id="AT2G39675 (OSR) TTCTAAGTCCAACATAGCGT"/>
                <edge target="AT2G27400" source="TTCTAAGTCCAACATAGCGTAGAG" interaction="SRT" id="TTCTAAGTCCAACATAGCGTAGAG (SRT) AT2G27400"/>
                <edge target="TATTCTAGGATATGCAAAAGT" source="AT2G27400" interaction="OSR" id="AT2G27400 (OSR) TATTCTAGGATATGCAAAAGT"/>
                <edge target="TTTTACGGGGATAAGACTGAA" source="AT2G39680" interaction="OSR" id="AT2G39680 (OSR) TTTTACGGGGATAAGACTGAA"/>
                <edge target="AT2G39675" source="TTTTGCATATCCTGGAATATG" interaction="SRT" id="TTTTGCATATCCTGGAATATG (SRT) AT2G39675"/>
                <edge target="AT2G39675" source="AGTAGTTTCTCTCCGAGGTGT" interaction="SRT" id="AGTAGTTTCTCTCCGAGGTGT (SRT) AT2G39675"/>
                <edge target="CTTATCCCCGTAAAAAAAGTT" source="AT2G39681" interaction="OSR" id="AT2G39681 (OSR) CTTATCCCCGTAAAAAAAGTT"/>
                <edge target="AT1G63400" source="ACTCTTTTGCATATACTCGAA" interaction="SRT" id="ACTCTTTTGCATATACTCGAA (SRT) AT1G63400"/>
                <edge target="TTTTACGGGGATAAGACTGAA" source="AT2G39681" interaction="OSR" id="AT2G39681 (OSR) TTTTACGGGGATAAGACTGAA"/>
                <edge target="TGGTAGTTCAAGTATTCCAGAT" source="AT2G39681" interaction="OSR" id="AT2G39681 (OSR) TGGTAGTTCAAGTATTCCAGAT"/>
                <edge target="TGTAGTCTCTTTTACAAGGTGT" source="AT2G27400" interaction="OSR" id="AT2G27400 (OSR) TGTAGTCTCTTTTACAAGGTGT"/>
                <edge target="TATCCAATGCTTTTTCTAGTTTC" source="AT2G27400" interaction="OSR" id="AT2G27400 (OSR) TATCCAATGCTTTTTCTAGTTTC"/>
                <edge target="AT1G63070" source="ACTCTTTTGCATATACTCGAA" interaction="SRT" id="ACTCTTTTGCATATACTCGAA (SRT) AT1G63070"/>
                <edge target="AT2G39675" source="TCAATAAATAATTGGTTCTAAT" interaction="SRT" id="TCAATAAATAATTGGTTCTAAT (SRT) AT2G39675"/>
                <edge target="AT2G39681" source="TGTTGATCGGATGGTAGAAACA" interaction="SRT" id="TGTTGATCGGATGGTAGAAACA (SRT) AT2G39681"/>
                <edge target="AT2G39675" source="TTCTAAGTCCAACATAGCATA" interaction="SRT" id="TTCTAAGTCCAACATAGCATA (SRT) AT2G39675"/>
                <edge target="AGATTCATTTTATATCTTTT" source="AT2G39681" interaction="OSR" id="AT2G39681 (OSR) AGATTCATTTTATATCTTTT"/>
                <edge target="AT2G39681" source="GATGGTAGTTCAAGTATTCCA" interaction="SRT" id="GATGGTAGTTCAAGTATTCCA (SRT) AT2G39681"/>
                <edge target="AT2G39675" source="ACAATATTCATTGTTTTCTTTTGC" interaction="SRT" id="ACAATATTCATTGTTTTCTTTTGC (SRT) AT2G39675"/>
                <edge target="AT2G39675" source="CTATGTTGGACTTAGGATG" interaction="SRT" id="CTATGTTGGACTTAGGATG (SRT) AT2G39675"/>
                <edge target="AT2G39675" source="TCCTAAGTCCAACATAGCGTT" interaction="SRT" id="TCCTAAGTCCAACATAGCGTT (SRT) AT2G39675"/>
                <edge target="AT2G39675" source="TTCTTTAGACGACTTGAAAAT" interaction="SRT" id="TTCTTTAGACGACTTGAAAAT (SRT) AT2G39675"/>
                <edge target="TATGTTTCTACCATCCGATC" source="AT2G39681" interaction="OSR" id="AT2G39681 (OSR) TATGTTTCTACCATCCGATC"/>
                <edge target="AT2G39681" source="TATAGGTATTCGAGTATATGCA" interaction="SRT" id="TATAGGTATTCGAGTATATGCA (SRT) AT2G39681"/>
                <edge target="TGTTGGTATTCTTATTTTGCA" source="AT2G27400" interaction="OSR" id="AT2G27400 (OSR) TGTTGGTATTCTTATTTTGCA"/>
                <edge target="CTACCATCCGATCAACAAGAG" source="AT2G39680" interaction="OSR" id="AT2G39680 (OSR) CTACCATCCGATCAACAAGAG"/>
                <edge target="AT2G39675" source="TCTAAGTCCAACATAGCGTAA" interaction="SRT" id="TCTAAGTCCAACATAGCGTAA (SRT) AT2G39675"/>
                <edge target="AT5G41170" source="AGGTATTCGAGTATATGCAAA" interaction="SRT" id="AGGTATTCGAGTATATGCAAA (SRT) AT5G41170"/>
                <edge target="AT2G27400" source="TGTAATGGGTGTTGTGTAGTC" interaction="SRT" id="TGTAATGGGTGTTGTGTAGTC (SRT) AT2G27400"/>
                <edge target="AT2G39675" source="TAGTTCGTCGATATGTTGAACT" interaction="SRT" id="TAGTTCGTCGATATGTTGAACT (SRT) AT2G39675"/>
                <edge target="CCTATGTTTCTACCATCCGAT" source="AT2G39681" interaction="OSR" id="AT2G39681 (OSR) CCTATGTTTCTACCATCCGAT"/>
                <edge target="AT1G63130" source="TGTTTCTACCATCCGATCAACAAG" interaction="SRT" id="TGTTTCTACCATCCGATCAACAAG (SRT) AT1G63130"/>
                <edge target="TATTGTTTTGAATGTGTTCAA" source="AT2G39675" interaction="OSR" id="AT2G39675 (OSR) TATTGTTTTGAATGTGTTCAA"/>
                <edge target="AGTTCAAACTATAATCAAGTG" source="AT2G39681" interaction="OSR" id="AT2G39681 (OSR) AGTTCAAACTATAATCAAGTG"/>
                <edge target="AT1G63070" source="TTTGCATATACTCGAATACCTA" interaction="SRT" id="TTTGCATATACTCGAATACCTA (SRT) AT1G63070"/>
                <edge target="AT2G27400" source="CTAGTTTCGCCATTACTACA" interaction="SRT" id="CTAGTTTCGCCATTACTACA (SRT) AT2G27400"/>
                <edge target="AT2G39675" source="CTACGCTATGTTGGACTTAGAA" interaction="SRT" id="CTACGCTATGTTGGACTTAGAA (SRT) AT2G39675"/>
                <edge target="AT1G63400" source="ATATCCCATTTCTACCATCTG" interaction="SRT" id="ATATCCCATTTCTACCATCTG (SRT) AT1G63400"/>
                <edge target="TGTTTCTACCATCCGATCAACAAG" source="AT2G39681" interaction="OSR" id="AT2G39681 (OSR) TGTTTCTACCATCCGATCAACAAG"/>
                <edge target="TGTTGATCGGATGGTAGAAACA" source="AT2G39681" interaction="OSR" id="AT2G39681 (OSR) TGTTGATCGGATGGTAGAAACA"/>
                <edge target="CCATTTCTCTACGCTATGTTGG" source="AT2G27400" interaction="OSR" id="AT2G27400 (OSR) CCATTTCTCTACGCTATGTTGG"/>
                <edge target="TACTCGAATACCTATATGGGA" source="AT2G39681" interaction="OSR" id="AT2G39681 (OSR) TACTCGAATACCTATATGGGA"/>
                <edge target="TATATCCCATTTCTACCATCTG" source="AT2G39680" interaction="OSR" id="AT2G39680 (OSR) TATATCCCATTTCTACCATCTG"/>
                <edge target="AT2G39675" source="TAGAAAATTATTTTAAGTCTA" interaction="SRT" id="TAGAAAATTATTTTAAGTCTA (SRT) AT2G39675"/>
                <edge target="AT2G39675" source="TATTCTAGGATATGCAAAAGT" interaction="SRT" id="TATTCTAGGATATGCAAAAGT (SRT) AT2G39675"/>
                <edge target="AT2G27400" source="TTCTAAGTCCAACATAGCA" interaction="SRT" id="TTCTAAGTCCAACATAGCA (SRT) AT2G27400"/>
                <edge target="AT2G39681" source="TATATGTTTCAGTCTTATC" interaction="SRT" id="TATATGTTTCAGTCTTATC (SRT) AT2G39681"/>
                <edge target="TTTTCTAAGATCCACCGATAA" source="AT2G39675" interaction="OSR" id="AT2G39675 (OSR) TTTTCTAAGATCCACCGATAA"/>
                <edge target="CGGATGGTAGAAACATAGGTC" source="AT2G39681" interaction="OSR" id="AT2G39681 (OSR) CGGATGGTAGAAACATAGGTC"/>
                <edge target="TTGGATATATTCTAGGATATGC" source="AT2G27400" interaction="OSR" id="AT2G27400 (OSR) TTGGATATATTCTAGGATATGC"/>
                <edge target="AT1G62930" source="TATTCGAGTATATGCAAAAGA" interaction="SRT" id="TATTCGAGTATATGCAAAAGA (SRT) AT1G62930"/>
                <edge target="AT1G63130" source="TTTCTACCATCCGATCAACAAG" interaction="SRT" id="TTTCTACCATCCGATCAACAAG (SRT) AT1G63130"/>
                <edge target="AT1G63070" source="TTTTGCATATACTCGAATAC" interaction="SRT" id="TTTTGCATATACTCGAATAC (SRT) AT1G63070"/>
                <edge target="TGTGAAGTCTACATGAAGCAAG" source="AT2G27400" interaction="OSR" id="AT2G27400 (OSR) TGTGAAGTCTACATGAAGCAAG"/>
                <edge target="AT2G27400" source="TGTTGGTATTCTTATTTTGCA" interaction="SRT" id="TGTTGGTATTCTTATTTTGCA (SRT) AT2G27400"/>
                <edge target="TATAATCAAGTGAATAGTTTAA" source="AT2G39681" interaction="OSR" id="AT2G39681 (OSR) TATAATCAAGTGAATAGTTTAA"/>
                <edge target="AT5G04780" source="TTTGCATATACTCGAATACCTA" interaction="SRT" id="TTTGCATATACTCGAATACCTA (SRT) AT5G04780"/>
                <edge target="AT2G39675" source="ATTTTCTAAGATCCACCGATA" interaction="SRT" id="ATTTTCTAAGATCCACCGATA (SRT) AT2G39675"/>
                <edge target="AT2G27400" source="AAATGTTATTTTCTACTTAAT" interaction="SRT" id="AAATGTTATTTTCTACTTAAT (SRT) AT2G27400"/>
                <edge target="AT1G63080" source="TTTTGCATATACTCGAATACC" interaction="SRT" id="TTTTGCATATACTCGAATACC (SRT) AT1G63080"/>
                <edge target="AT1G62930" source="AGGTATTCGAGTATATGCAAA" interaction="SRT" id="AGGTATTCGAGTATATGCAAA (SRT) AT1G62930"/>
                <edge target="TTTTGCATATACTCGAATACC" source="AT2G39680" interaction="OSR" id="AT2G39680 (OSR) TTTTGCATATACTCGAATACC"/>
                <edge target="AT5G41170" source="TTTTGCATATCCTGGAATATG" interaction="SRT" id="TTTTGCATATCCTGGAATATG (SRT) AT5G41170"/>
                <edge target="GTTGTGAAGTCTACATGAAGC" source="AT2G27400" interaction="OSR" id="AT2G27400 (OSR) GTTGTGAAGTCTACATGAAGC"/>
                <edge target="CTTTTCTAGTTCGTCGATATGT" source="AT2G39675" interaction="OSR" id="AT2G39675 (OSR) CTTTTCTAGTTCGTCGATATGT"/>
                <edge target="AT2G39681" source="TTTGCATATACTCGAATACCTA" interaction="SRT" id="TTTGCATATACTCGAATACCTA (SRT) AT2G39681"/>
                <edge target="AT2G27400" source="TCCTAAGTCCAACATAGCGTTC" interaction="SRT" id="TCCTAAGTCCAACATAGCGTTC (SRT) AT2G27400"/>
                <edge target="CGGATGGTAGAAACATAGGTC" source="AT2G39680" interaction="OSR" id="AT2G39680 (OSR) CGGATGGTAGAAACATAGGTC"/>
                <edge target="TAAGTCCAACATAGCGTAGAGAAA" source="AT2G27400" interaction="OSR" id="AT2G27400 (OSR) TAAGTCCAACATAGCGTAGAGAAA"/>
                <edge target="TATATGGGATTAAAGACCTATG" source="AT2G39681" interaction="OSR" id="AT2G39681 (OSR) TATATGGGATTAAAGACCTATG"/>
                <edge target="AT2G27400" source="TCGCCATTACTACAAATATCA" interaction="SRT" id="TCGCCATTACTACAAATATCA (SRT) AT2G27400"/>
                <edge target="TCTAAAGAACAGTTGCTAAT" source="AT2G39675" interaction="OSR" id="AT2G39675 (OSR) TCTAAAGAACAGTTGCTAAT"/>
                <edge target="TTTATTTTGCATATACTGAAA" source="AT2G27400" interaction="OSR" id="AT2G27400 (OSR) TTTATTTTGCATATACTGAAA"/>
                <edge target="AT2G39681" source="TTATCAAGATCCATCTTACTC" interaction="SRT" id="TTATCAAGATCCATCTTACTC (SRT) AT2G39681"/>
                <edge target="AT2G39675" source="CGTCTAAAGAACAGTTGCTAAT" interaction="SRT" id="CGTCTAAAGAACAGTTGCTAAT (SRT) AT2G39675"/>
                <edge target="AT2G27400" source="TCCTAAGATCCAATCAAACGC" interaction="SRT" id="TCCTAAGATCCAATCAAACGC (SRT) AT2G27400"/>
                <edge target="CTACCATCCGATCAACAAGAG" source="AT2G39681" interaction="OSR" id="AT2G39681 (OSR) CTACCATCCGATCAACAAGAG"/>
                <edge target="CCGTAAAAAAAGTTGTAACTC" source="AT2G39680" interaction="OSR" id="AT2G39680 (OSR) CCGTAAAAAAAGTTGTAACTC"/>
                <edge target="TATCCTTGAATATGTTCACATT" source="AT2G27400" interaction="OSR" id="AT2G27400 (OSR) TATCCTTGAATATGTTCACATT"/>
                <edge target="AT2G39681" source="AGTAAGATGGATCTTGATAAT" interaction="SRT" id="AGTAAGATGGATCTTGATAAT (SRT) AT2G39681"/>
                <edge target="AT2G27400" source="TAAGTCCAACATAGCGTAGAGAAA" interaction="SRT" id="TAAGTCCAACATAGCGTAGAGAAA (SRT) AT2G27400"/>
                <edge target="AT1G63400" source="TTTTGCATATACTCGAATACC" interaction="SRT" id="TTTTGCATATACTCGAATACC (SRT) AT1G63400"/>
                <edge target="TCCTAAGATCCAATCAAACGC" source="AT2G27400" interaction="OSR" id="AT2G27400 (OSR) TCCTAAGATCCAATCAAACGC"/>
                <edge target="AT2G39681" source="TATATGGGATTAAAGACCTAT" interaction="SRT" id="TATATGGGATTAAAGACCTAT (SRT) AT2G39681"/>
                <edge target="AGAACAGTTGCTAATACAGTT" source="AT2G39675" interaction="OSR" id="AT2G39675 (OSR) AGAACAGTTGCTAATACAGTT"/>
                <edge target="TCTACCATCCGATCAACAAG" source="AT2G39680" interaction="OSR" id="AT2G39680 (OSR) TCTACCATCCGATCAACAAG"/>
                <edge target="AT2G27400" source="TGAAATATGTTTTGGTTAC" interaction="SRT" id="TGAAATATGTTTTGGTTAC (SRT) AT2G27400"/>
                <edge target="TCGAATATGTTTTGTATTATT" source="AT2G39675" interaction="OSR" id="AT2G39675 (OSR) TCGAATATGTTTTGTATTATT"/>
                <edge target="AT2G39681" source="AGATTCATTTTATATCTTTT" interaction="SRT" id="AGATTCATTTTATATCTTTT (SRT) AT2G39681"/>
                <edge target="AT2G27400" source="CTAAGATCCAATCAAACGCTA" interaction="SRT" id="CTAAGATCCAATCAAACGCTA (SRT) AT2G27400"/>
                <edge target="AT2G39675" source="CGCTATGTTGGACTTAGGATG" interaction="SRT" id="CGCTATGTTGGACTTAGGATG (SRT) AT2G39675"/>
                <edge target="AT1G63330" source="ATATCCCATTTCTACCATCTG" interaction="SRT" id="ATATCCCATTTCTACCATCTG (SRT) AT1G63330"/>
                <edge target="ACATATTTCAGTATATGCAAA" source="AT2G27400" interaction="OSR" id="AT2G27400 (OSR) ACATATTTCAGTATATGCAAA"/>
                <edge target="ATCCCATATAGGTATTCGAGT" source="AT2G39680" interaction="OSR" id="AT2G39680 (OSR) ATCCCATATAGGTATTCGAGT"/>
                <edge target="AT1G62860" source="TTGTTGATCGGATGGTAGAAA" interaction="SRT" id="TTGTTGATCGGATGGTAGAAA (SRT) AT1G62860"/>
                <edge target="ACACGATGTTCAATAGATTTA" source="AT2G39681" interaction="OSR" id="AT2G39681 (OSR) ACACGATGTTCAATAGATTTA"/>
                <edge target="TGAGATTTTCAAGTCGTCT" source="AT2G39675" interaction="OSR" id="AT2G39675 (OSR) TGAGATTTTCAAGTCGTCT"/>
                <edge target="AT2G27400" source="GCTTGTAATGGGTGTTGTGT" interaction="SRT" id="GCTTGTAATGGGTGTTGTGT (SRT) AT2G27400"/>
                <edge target="AT1G62680" source="ATATGCAAAAGAGTAAGATGG" interaction="SRT" id="ATATGCAAAAGAGTAAGATGG (SRT) AT1G62680"/>
                <edge target="AT1G62590" source="ATATGCAAAAGAGTAAGATGGA" interaction="SRT" id="ATATGCAAAAGAGTAAGATGGA (SRT) AT1G62590"/>
                <edge target="AT2G39675" source="TATTCCAGGATATGCAAAAGAAAA" interaction="SRT" id="TATTCCAGGATATGCAAAAGAAAA (SRT) AT2G39675"/>
                <edge target="TCCTAAGTCCAACATAGCGTTC" source="AT2G27400" interaction="OSR" id="AT2G27400 (OSR) TCCTAAGTCCAACATAGCGTTC"/>
                <edge target="AT2G27400" source="TTCTAAGTCCAACATAGCG" interaction="SRT" id="TTCTAAGTCCAACATAGCG (SRT) AT2G27400"/>
                <edge target="AT1G63320" source="ATATGCAAAAGAGTAAGATGGA" interaction="SRT" id="ATATGCAAAAGAGTAAGATGGA (SRT) AT1G63320"/>
                <edge target="AT2G39681" source="CCTATGTTTCTACCATCCGAT" interaction="SRT" id="CCTATGTTTCTACCATCCGAT (SRT) AT2G39681"/>
                <edge target="AT1G63070" source="TATTCGAGTATATGCAAAAGA" interaction="SRT" id="TATTCGAGTATATGCAAAAGA (SRT) AT1G63070"/>
                <edge target="TCGCCATTACTACAAATATCATT" source="AT2G27400" interaction="OSR" id="AT2G27400 (OSR) TCGCCATTACTACAAATATCATT"/>
                <edge target="GTGAAGTCTACATGAAGCAAG" source="AT2G27400" interaction="OSR" id="AT2G27400 (OSR) GTGAAGTCTACATGAAGCAAG"/>
                <edge target="CTACCATCCGATCAACAAGAG" source="AT1G62860" interaction="OSR" id="AT1G62860 (OSR) CTACCATCCGATCAACAAGAG"/>
                <edge target="TCCACCGATAAATGGTCTATT" source="AT2G39675" interaction="OSR" id="AT2G39675 (OSR) TCCACCGATAAATGGTCTATT"/>
                <edge target="ATATATGTTTCAGTCTTATCC" source="AT2G39681" interaction="OSR" id="AT2G39681 (OSR) ATATATGTTTCAGTCTTATCC"/>
                <edge target="AT2G27400" source="CCTAAGTCCAACATAGCGTT" interaction="SRT" id="CCTAAGTCCAACATAGCGTT (SRT) AT2G27400"/>
                <edge target="TAAGTAACTGTATTAGCAACTG" source="AT2G39675" interaction="OSR" id="AT2G39675 (OSR) TAAGTAACTGTATTAGCAACTG"/>
                <edge target="AAACTAGAAAAAGCATTGGAT" source="AT2G27400" interaction="OSR" id="AT2G27400 (OSR) AAACTAGAAAAAGCATTGGAT"/>
                <edge target="ATATGTTTCAGTCTTATCCCCG" source="AT2G39680" interaction="OSR" id="AT2G39680 (OSR) ATATGTTTCAGTCTTATCCCCG"/>
                <edge target="AT2G39675" source="TATTCGAGGATATGCAGAAAA" interaction="SRT" id="TATTCGAGGATATGCAGAAAA (SRT) AT2G39675"/>
                <edge target="AT2G39675" source="ATATTCCAGGATATGCAAAAGA" interaction="SRT" id="ATATTCCAGGATATGCAAAAGA (SRT) AT2G39675"/>
                <edge target="AT2G27400" source="TTATTCTAAGTCCAACATAGC" interaction="SRT" id="TTATTCTAAGTCCAACATAGC (SRT) AT2G27400"/>
                <edge target="AT1G62680" source="ATATGCAAAAGAGTAAGATGGA" interaction="SRT" id="ATATGCAAAAGAGTAAGATGGA (SRT) AT1G62680"/>
                <edge target="AT2G27400" source="ATATTCTAGGATATGCAAAAG" interaction="SRT" id="ATATTCTAGGATATGCAAAAG (SRT) AT2G27400"/>
                <edge target="TTATATGTTTACTAAAACAAAG" source="AT2G39680" interaction="OSR" id="AT2G39680 (OSR) TTATATGTTTACTAAAACAAAG"/>
                <edge target="GATATCTTCCATTTCTCTACGCTA" source="AT2G27400" interaction="OSR" id="AT2G27400 (OSR) GATATCTTCCATTTCTCTACGCTA"/>
                <edge target="TTCTAAGTCCAACATAGCA" source="AT1G50055" interaction="OSR" id="AT1G50055 (OSR) TTCTAAGTCCAACATAGCA"/>
                <edge target="TATATGTTTCAGTCTTATCCCC" source="AT2G39681" interaction="OSR" id="AT2G39681 (OSR) TATATGTTTCAGTCTTATCCCC"/>
                <edge target="AAACTAGAAAAAGCATTGGATA" source="AT2G27400" interaction="OSR" id="AT2G27400 (OSR) AAACTAGAAAAAGCATTGGATA"/>
                <edge target="AT3G23125" source="TCTGTGATTCTCTGTGTAAGC" interaction="SRT" id="TCTGTGATTCTCTGTGTAAGC (SRT) AT3G23125"/>
                <edge target="AT1G63230" source="ACTCTTGTTGATCGGATGGTA" interaction="SRT" id="ACTCTTGTTGATCGGATGGTA (SRT) AT1G63230"/>
                <edge target="TTCGAGTATATGCAAAAGAGT" source="AT2G39680" interaction="OSR" id="AT2G39680 (OSR) TTCGAGTATATGCAAAAGAGT"/>
                <edge target="TAGTTTCTCTCCGAGGTGTAGC" source="AT2G39675" interaction="OSR" id="AT2G39675 (OSR) TAGTTTCTCTCCGAGGTGTAGC"/>
                <edge target="AT5G27300" source="TTCACGATATCTTCCATTTCT" interaction="SRT" id="TTCACGATATCTTCCATTTCT (SRT) AT5G27300"/>
                <edge target="AAGGCTTGTAATGGGTGTTGT" source="AT2G27400" interaction="OSR" id="AT2G27400 (OSR) AAGGCTTGTAATGGGTGTTGT"/>
                <edge target="AT2G39681" source="TATAATCAAGTGAATAGTTTAA" interaction="SRT" id="TATAATCAAGTGAATAGTTTAA (SRT) AT2G39681"/>
                <edge target="AT2G39681" source="TGTTTCTACCATCCGATCAACAAG" interaction="SRT" id="TGTTTCTACCATCCGATCAACAAG (SRT) AT2G39681"/>
                <edge target="ACAACTTTTTTTACGGGGATA" source="AT2G39681" interaction="OSR" id="AT2G39681 (OSR) ACAACTTTTTTTACGGGGATA"/>
                <edge target="TTCTAAGTCCAACATAGCGTA" source="AT2G39675" interaction="OSR" id="AT2G39675 (OSR) TTCTAAGTCCAACATAGCGTA"/>
                <edge target="AT2G39675" source="TTCTAAGTCCAACATAGCAT" interaction="SRT" id="TTCTAAGTCCAACATAGCAT (SRT) AT2G39675"/>
                <edge target="AT2G27400" source="CTACGCTATGTTGGACTTAGAA" interaction="SRT" id="CTACGCTATGTTGGACTTAGAA (SRT) AT2G27400"/>
                <edge target="AT5G41170" source="TTTTGCATATCCTAGAATATA" interaction="SRT" id="TTTTGCATATCCTAGAATATA (SRT) AT5G41170"/>
                <edge target="ATGTGTTCAAGTAAATGAGATT" source="AT2G39675" interaction="OSR" id="AT2G39675 (OSR) ATGTGTTCAAGTAAATGAGATT"/>
                <edge target="AT1G63320" source="TTCGAGTATATGCAAAAGAGT" interaction="SRT" id="TTCGAGTATATGCAAAAGAGT (SRT) AT1G63320"/>
                <edge target="ATATGGGATTAAAGACCTATG" source="AT2G39681" interaction="OSR" id="AT2G39681 (OSR) ATATGGGATTAAAGACCTATG"/>
                <edge target="AT2G39681" source="CCCCGTAAAAAAAGTTGTAAC" interaction="SRT" id="CCCCGTAAAAAAAGTTGTAAC (SRT) AT2G39681"/>
                <edge target="TCGGTGGATCTTAGAAAATT" source="AT2G39675" interaction="OSR" id="AT2G39675 (OSR) TCGGTGGATCTTAGAAAATT"/>
                <edge target="TTATCAAGATCCATCTTACTC" source="AT2G39681" interaction="OSR" id="AT2G39681 (OSR) TTATCAAGATCCATCTTACTC"/>
                <edge target="TAATTTTCTAAGATCCACCGA" source="AT2G39675" interaction="OSR" id="AT2G39675 (OSR) TAATTTTCTAAGATCCACCGA"/>
                <edge target="AT1G63080" source="TTTCTACCATCCGATCAACAA" interaction="SRT" id="TTTCTACCATCCGATCAACAA (SRT) AT1G63080"/>
                <edge target="TGAACTTGTGTATTTTGAA" source="AT2G39681" interaction="OSR" id="AT2G39681 (OSR) TGAACTTGTGTATTTTGAA"/>
                <edge target="TATGCAAAAGAAAACAATGAA" source="AT2G39675" interaction="OSR" id="AT2G39675 (OSR) TATGCAAAAGAAAACAATGAA"/>
                <edge target="TGTTTCAGTCTTATCCCCGTA" source="AT2G39680" interaction="OSR" id="AT2G39680 (OSR) TGTTTCAGTCTTATCCCCGTA"/>
                <edge target="AT2G39675" source="TCCAATGTCTTTTCTAGTTCGT" interaction="SRT" id="TCCAATGTCTTTTCTAGTTCGT (SRT) AT2G39675"/>
                <edge target="ATATATGTTTCAGTCTTATCCCC" source="AT2G39681" interaction="OSR" id="AT2G39681 (OSR) ATATATGTTTCAGTCTTATCCCC"/>
                <edge target="AT3G22470" source="TGTTTCTACCATCCGATCAACAAG" interaction="SRT" id="TGTTTCTACCATCCGATCAACAAG (SRT) AT3G22470"/>
                <edge target="AT1G62670" source="AGGTATTCGAGTATATGCAAA" interaction="SRT" id="AGGTATTCGAGTATATGCAAA (SRT) AT1G62670"/>
                <edge target="TACGCTATGTTGGACTTAGAA" source="AT2G27400" interaction="OSR" id="AT2G27400 (OSR) TACGCTATGTTGGACTTAGAA"/>
                <edge target="TATATCCCATTTCTACCATCTG" source="AT2G39681" interaction="OSR" id="AT2G39681 (OSR) TATATCCCATTTCTACCATCTG"/>
                <edge target="AT2G27400" source="TATTCTAGGATATGCAAAAGTT" interaction="SRT" id="TATTCTAGGATATGCAAAAGTT (SRT) AT2G27400"/>
                <edge target="AT1G63320" source="TTTTGCATATACTCGAATACC" interaction="SRT" id="TTTTGCATATACTCGAATACC (SRT) AT1G63320"/>
                <edge target="AT1G62670" source="TTTTGCATATACTCGAATACC" interaction="SRT" id="TTTTGCATATACTCGAATACC (SRT) AT1G62670"/>
                <edge target="AT1G12775" source="ATATATCCAATGCTTTTTCTA" interaction="SRT" id="ATATATCCAATGCTTTTTCTA (SRT) AT1G12775"/>
                <edge target="TCGGAGAGAAACTACTCAAGC" source="AT2G39675" interaction="OSR" id="AT2G39675 (OSR) TCGGAGAGAAACTACTCAAGC"/>
                <edge target="AGAAATGGAAGATATCGTGAA" source="AT2G27400" interaction="OSR" id="AT2G27400 (OSR) AGAAATGGAAGATATCGTGAA"/>
                <edge target="TTCTAAGTCCAACATAGCGT" source="AT2G27400" interaction="OSR" id="AT2G27400 (OSR) TTCTAAGTCCAACATAGCGT"/>
                <edge target="AT5G41170" source="ACTCTTTTGCATATACTCGAA" interaction="SRT" id="ACTCTTTTGCATATACTCGAA (SRT) AT5G41170"/>
                <edge target="AT2G41720" source="TCATTTACTTGAACACATTCA" interaction="SRT" id="TCATTTACTTGAACACATTCA (SRT) AT2G41720"/>
                <edge target="AT1G63320" source="TTTTGCATATACTCGAATAC" interaction="SRT" id="TTTTGCATATACTCGAATAC (SRT) AT1G63320"/>
                <edge target="AT1G12300" source="TAAGTAACTGTATTAGCAACTG" interaction="SRT" id="TAAGTAACTGTATTAGCAACTG (SRT) AT1G12300"/>
                <edge target="TAGGTCTTTAATCCCATATAGG" source="AT2G39681" interaction="OSR" id="AT2G39681 (OSR) TAGGTCTTTAATCCCATATAGG"/>
                <edge target="AT2G39681" source="CCCGTAAAAAAAGTTGTAACTC" interaction="SRT" id="CCCGTAAAAAAAGTTGTAACTC (SRT) AT2G39681"/>
                <edge target="AT1G64100" source="TTATCAAGATCCATCTTACTC" interaction="SRT" id="TTATCAAGATCCATCTTACTC (SRT) AT1G64100"/>
                <edge target="AT2G39675" source="TTGTTTTCTTTTGCATATCCT" interaction="SRT" id="TTGTTTTCTTTTGCATATCCT (SRT) AT2G39675"/>
                <edge target="AT2G39681" source="TGAATATGTTTAGTATTACA" interaction="SRT" id="TGAATATGTTTAGTATTACA (SRT) AT2G39681"/>
                <edge target="AT2G27400" source="TGTGAAGTCTACATGAAGCAAG" interaction="SRT" id="TGTGAAGTCTACATGAAGCAAG (SRT) AT2G27400"/>
                <edge target="AT2G39675" source="TCGGTGGATCTTAGAAAATTA" interaction="SRT" id="TCGGTGGATCTTAGAAAATTA (SRT) AT2G39675"/>
                <edge target="AT1G62590" source="TTCGAGTATATGCAAAAGAGT" interaction="SRT" id="TTCGAGTATATGCAAAAGAGT (SRT) AT1G62590"/>
                <edge target="AT2G27400" source="TGGATATATTCTAGGATATGC" interaction="SRT" id="TGGATATATTCTAGGATATGC (SRT) AT2G27400"/>
                <edge target="CTACCATCTAAATCTATTGAA" source="AT2G39680" interaction="OSR" id="AT2G39680 (OSR) CTACCATCTAAATCTATTGAA"/>
                <edge target="AT2G39675" source="TATTCCAGGATATGCAAAAGAA" interaction="SRT" id="TATTCCAGGATATGCAAAAGAA (SRT) AT2G39675"/>
                <edge target="TTGCATATACTCGAATACCTA" source="AT2G39681" interaction="OSR" id="AT2G39681 (OSR) TTGCATATACTCGAATACCTA"/>
                <edge target="AT2G39675" source="CCAATGTCTTTTCTAGTTCGT" interaction="SRT" id="CCAATGTCTTTTCTAGTTCGT (SRT) AT2G39675"/>
                <edge target="GTAGTTTCTCTCCGAGGTGTAGCGA" source="AT2G39675" interaction="OSR" id="AT2G39675 (OSR) GTAGTTTCTCTCCGAGGTGTAGCGA"/>
                <edge target="AT2G39681" source="TCTACCATCCGATCAACAAG" interaction="SRT" id="TCTACCATCCGATCAACAAG (SRT) AT2G39681"/>
                <edge target="AT2G39681" source="TGTTGATCGGATGGTAGAAAC" interaction="SRT" id="TGTTGATCGGATGGTAGAAAC (SRT) AT2G39681"/>
                <edge target="CTACCATCTAAATCTATTGAA" source="AT2G39681" interaction="OSR" id="AT2G39681 (OSR) CTACCATCTAAATCTATTGAA"/>
                <edge target="TATTTCAATAAATAATTGGTTC" source="AT2G39675" interaction="OSR" id="AT2G39675 (OSR) TATTTCAATAAATAATTGGTTC"/>
                <edge target="TTTTGGTTACACGGAAACAAT" source="AT2G27400" interaction="OSR" id="AT2G27400 (OSR) TTTTGGTTACACGGAAACAAT"/>
                <edge target="AT1G62910" source="TTTTGCATATACTCGAATACC" interaction="SRT" id="TTTTGCATATACTCGAATACC (SRT) AT1G62910"/>
                <edge target="TCTACCATCCGATCAACAAGA" source="AT2G39681" interaction="OSR" id="AT2G39681 (OSR) TCTACCATCCGATCAACAAGA"/>
                <edge target="AT2G39675" source="AACATATCGACGAACTAGAAA" interaction="SRT" id="AACATATCGACGAACTAGAAA (SRT) AT2G39675"/>
                <edge target="AT2G39675" source="TCTAGTTCGTCGATATGTTGA" interaction="SRT" id="TCTAGTTCGTCGATATGTTGA (SRT) AT2G39675"/>
                <edge target="CACGATGTTCAATAGATTTAG" source="AT2G39680" interaction="OSR" id="AT2G39680 (OSR) CACGATGTTCAATAGATTTAG"/>
                <edge target="TGGATATATTCTAGGATATGC" source="AT2G27400" interaction="OSR" id="AT2G27400 (OSR) TGGATATATTCTAGGATATGC"/>
                <edge target="CGTAAAAAAAGTTGTAACTCT" source="AT2G39681" interaction="OSR" id="AT2G39681 (OSR) CGTAAAAAAAGTTGTAACTCT"/>
                <edge target="AT2G39675" source="ATGTGTTCAAGTAAATGAGAT" interaction="SRT" id="ATGTGTTCAAGTAAATGAGAT (SRT) AT2G39675"/>
                <edge target="AT2G39675" source="TCGAATATGTTTTGTATTATT" interaction="SRT" id="TCGAATATGTTTTGTATTATT (SRT) AT2G39675"/>
                <edge target="AT3G22470" source="TCTACCATCCGATCAACAAG" interaction="SRT" id="TCTACCATCCGATCAACAAG (SRT) AT3G22470"/>
                <edge target="TATTCGAGTATATGCAAAAGA" source="AT2G39681" interaction="OSR" id="AT2G39681 (OSR) TATTCGAGTATATGCAAAAGA"/>
                <edge target="AT2G39681" source="AGGTATTCGAGTATATGCAAA" interaction="SRT" id="AGGTATTCGAGTATATGCAAA (SRT) AT2G39681"/>
                <edge target="TATATGTTTCAGTCTTATCCCC" source="AT2G39680" interaction="OSR" id="AT2G39680 (OSR) TATATGTTTCAGTCTTATCCCC"/>
                <edge target="ATTTCTCTACGCTATGTTGGACTT" source="AT2G27400" interaction="OSR" id="AT2G27400 (OSR) ATTTCTCTACGCTATGTTGGACTT"/>
                <edge target="AT2G27400" source="TATTCTAGGATATGCAAAAGT" interaction="SRT" id="TATTCTAGGATATGCAAAAGT (SRT) AT2G27400"/>
                <edge target="AT2G27400" source="TGTTGTGAAGTCTACATGAAGC" interaction="SRT" id="TGTTGTGAAGTCTACATGAAGC (SRT) AT2G27400"/>
                <edge target="AT2G39675" source="TAATTGGTTCTAATAATACAAA" interaction="SRT" id="TAATTGGTTCTAATAATACAAA (SRT) AT2G39675"/>
                <edge target="AATTTTCTAAGATCTTATCGA" source="AT2G27400" interaction="OSR" id="AT2G27400 (OSR) AATTTTCTAAGATCTTATCGA"/>
                <edge target="AT2G39681" source="GAGTTACAACTTTTTTTACGG" interaction="SRT" id="GAGTTACAACTTTTTTTACGG (SRT) AT2G39681"/>
                <edge target="AT4G39530" source="CAATGTCTTTTCTAGTTCGTC" interaction="SRT" id="CAATGTCTTTTCTAGTTCGTC (SRT) AT4G39530"/>
                <edge target="AT2G39681" source="CACGATGTTCAATAGATTTAG" interaction="SRT" id="CACGATGTTCAATAGATTTAG (SRT) AT2G39681"/>
                <edge target="AT2G27400" source="TTTCTACTTAATGAACAGTTG" interaction="SRT" id="TTTCTACTTAATGAACAGTTG (SRT) AT2G27400"/>
                <edge target="AT2G39675" source="ATTTTCAAGTCGTCTAAAGAA" interaction="SRT" id="ATTTTCAAGTCGTCTAAAGAA (SRT) AT2G39675"/>
                <edge target="AT2G39675" source="TATTTCAATAAATAATTGGTTC" interaction="SRT" id="TATTTCAATAAATAATTGGTTC (SRT) AT2G39675"/>
                <edge target="TTCTAAGTCCAACATAGCGTA" source="AT2G27400" interaction="OSR" id="AT2G27400 (OSR) TTCTAAGTCCAACATAGCGTA"/>
                <edge target="TATATGTTTCAGTCTTATCC" source="AT2G39681" interaction="OSR" id="AT2G39681 (OSR) TATATGTTTCAGTCTTATCC"/>
                <edge target="AT5G18475" source="CTAGTTTCGCCATTACTACAA" interaction="SRT" id="CTAGTTTCGCCATTACTACAA (SRT) AT5G18475"/>
                <edge target="TTCAAGTCGTCTAAAGAACAG" source="AT2G39675" interaction="OSR" id="AT2G39675 (OSR) TTCAAGTCGTCTAAAGAACAG"/>
                <edge target="AT1G62930" source="ATATGCAAAAGAGTAAGATGGA" interaction="SRT" id="ATATGCAAAAGAGTAAGATGGA (SRT) AT1G62930"/>
                <edge target="AT1G62930" source="TATGCAAAAGAGTAAGATGGA" interaction="SRT" id="TATGCAAAAGAGTAAGATGGA (SRT) AT1G62930"/>
                <edge target="AT1G63320" source="ACTCTTTTGCATATACTCGAA" interaction="SRT" id="ACTCTTTTGCATATACTCGAA (SRT) AT1G63320"/>
                <edge target="AT2G39675" source="GTAGTTTCTCTCCGAGGTGTAGCGA" interaction="SRT" id="GTAGTTTCTCTCCGAGGTGTAGCGA (SRT) AT2G39675"/>
                <edge target="TATTCTAAGTCCAACATAGCG" source="AT2G27400" interaction="OSR" id="AT2G27400 (OSR) TATTCTAAGTCCAACATAGCG"/>
                <edge target="TAGGTCTTTAATCCCATATAG" source="AT2G39681" interaction="OSR" id="AT2G39681 (OSR) TAGGTCTTTAATCCCATATAG"/>
                <edge target="TATGCAAAAGAGTAAGATGGA" source="AT2G39680" interaction="OSR" id="AT2G39680 (OSR) TATGCAAAAGAGTAAGATGGA"/>
                <edge target="AT2G27400" source="ACGCTATGTTGGACTTAGAAT" interaction="SRT" id="ACGCTATGTTGGACTTAGAAT (SRT) AT2G27400"/>
                <edge target="TTCTAAGTCCAACATAGCG" source="AT2G27400" interaction="OSR" id="AT2G27400 (OSR) TTCTAAGTCCAACATAGCG"/>
                <edge target="AT2G27400" source="TGATTGGATCTTAGGAAATTA" interaction="SRT" id="TGATTGGATCTTAGGAAATTA (SRT) AT2G27400"/>
                <edge target="AT1G62930" source="TGCATATACTCGAATACCT" interaction="SRT" id="TGCATATACTCGAATACCT (SRT) AT1G62930"/>
                <edge target="AT2G39675" source="ATTGTTTTCTTTTGCATATCC" interaction="SRT" id="ATTGTTTTCTTTTGCATATCC (SRT) AT2G39675"/>
                <edge target="AT1G62930" source="AGTATATGCAAAAGAGTAAGATGG" interaction="SRT" id="AGTATATGCAAAAGAGTAAGATGG (SRT) AT1G62930"/>
                <edge target="AT1G62930" source="TATATGCAAAAGAGTAAGATG" interaction="SRT" id="TATATGCAAAAGAGTAAGATG (SRT) AT1G62930"/>
                <edge target="AT1G63080" source="AGGTATTCGAGTATATGCAAA" interaction="SRT" id="AGGTATTCGAGTATATGCAAA (SRT) AT1G63080"/>
                <edge target="TCTACCATCCGATCAACAAG" source="AT2G39681" interaction="OSR" id="AT2G39681 (OSR) TCTACCATCCGATCAACAAG"/>
                <edge target="TATTCCAGGATATGCAAAAGAA" source="AT2G39675" interaction="OSR" id="AT2G39675 (OSR) TATTCCAGGATATGCAAAAGAA"/>
                <edge target="AT2G27400" source="TTCACGATATCTTCCATTTCT" interaction="SRT" id="TTCACGATATCTTCCATTTCT (SRT) AT2G27400"/>
                <edge target="AT2G27400" source="CGAACGCTATGTTGGACTTAGGAT" interaction="SRT" id="CGAACGCTATGTTGGACTTAGGAT (SRT) AT2G27400"/>
                <edge target="AT1G63070" source="ATATCCCATTTCTACCATCTG" interaction="SRT" id="ATATCCCATTTCTACCATCTG (SRT) AT1G63070"/>
                <edge target="AT1G63330" source="TATATGCAAAAGAGTAAGATGG" interaction="SRT" id="TATATGCAAAAGAGTAAGATGG (SRT) AT1G63330"/>
                <edge target="AT2G39675" source="TAATTGGTTCTAATAATACAA" interaction="SRT" id="TAATTGGTTCTAATAATACAA (SRT) AT2G39675"/>
                <edge target="AT2G27400" source="CTAGAATATATCCAATGCTTT" interaction="SRT" id="CTAGAATATATCCAATGCTTT (SRT) AT2G27400"/>
                <edge target="ACTCTTTTGCATATACTCGAA" source="AT2G39680" interaction="OSR" id="AT2G39680 (OSR) ACTCTTTTGCATATACTCGAA"/>
                <edge target="AT2G39675" source="TACACCTCGGAGAGAAACTAC" interaction="SRT" id="TACACCTCGGAGAGAAACTAC (SRT) AT2G39675"/>
                <edge target="TTCTAAGTCCAACATAGCGT" source="AT1G50055" interaction="OSR" id="AT1G50055 (OSR) TTCTAAGTCCAACATAGCGT"/>
                <edge target="AT2G39675" source="GAATGTGTTCAAGTAAATGAG" interaction="SRT" id="GAATGTGTTCAAGTAAATGAG (SRT) AT2G39675"/>
                <edge target="ACGCTATGTTGGACTTAGAATA" source="AT2G27400" interaction="OSR" id="AT2G27400 (OSR) ACGCTATGTTGGACTTAGAATA"/>
                <edge target="AT1G12775" source="ATATCCCATTTCTACCATCTG" interaction="SRT" id="ATATCCCATTTCTACCATCTG (SRT) AT1G12775"/>
                <edge target="AGTAAGATGGATCTTGATAAT" source="AT2G39681" interaction="OSR" id="AT2G39681 (OSR) AGTAAGATGGATCTTGATAAT"/>
                <edge target="TTCTACCATCCGATCAACAAG" source="AT2G39681" interaction="OSR" id="AT2G39681 (OSR) TTCTACCATCCGATCAACAAG"/>
                <edge target="AT2G39675" source="TCGTCTAAAGAACAGTTGCTAA" interaction="SRT" id="TCGTCTAAAGAACAGTTGCTAA (SRT) AT2G39675"/>
                <edge target="AT1G63400" source="TTTTGCATATACTCGAATAC" interaction="SRT" id="TTTTGCATATACTCGAATAC (SRT) AT1G63400"/>
                <edge target="AT1G63330" source="TATTCGAGTATATGCAAAAGA" interaction="SRT" id="TATTCGAGTATATGCAAAAGA (SRT) AT1G63330"/>
                <edge target="GAGAAATGGAAGATATCGTGAA" source="AT2G27400" interaction="OSR" id="AT2G27400 (OSR) GAGAAATGGAAGATATCGTGAA"/>
                <edge target="TATATGTTTCAGTCTTATC" source="AT2G39681" interaction="OSR" id="AT2G39681 (OSR) TATATGTTTCAGTCTTATC"/>
                <edge target="AT2G39681" source="TGTATATCCCATTTCTACCAT" interaction="SRT" id="TGTATATCCCATTTCTACCAT (SRT) AT2G39681"/>
                <edge target="TATAGGTATTCGAGTATATGCA" source="AT2G39681" interaction="OSR" id="AT2G39681 (OSR) TATAGGTATTCGAGTATATGCA"/>
                <edge target="AT2G27400" source="ACGCTATGTTGGACTTAGAATA" interaction="SRT" id="ACGCTATGTTGGACTTAGAATA (SRT) AT2G27400"/>
                <edge target="TGTAACCAAAACATATTTCAG" source="AT2G27400" interaction="OSR" id="AT2G27400 (OSR) TGTAACCAAAACATATTTCAG"/>
                <edge target="AT2G39675" source="CATTGTTTTCTTTTGCATATC" interaction="SRT" id="CATTGTTTTCTTTTGCATATC (SRT) AT2G39675"/>
                <edge target="TTTCTACCATCCGATCAACAAG" source="AT2G39681" interaction="OSR" id="AT2G39681 (OSR) TTTCTACCATCCGATCAACAAG"/>
                <edge target="AT2G27400" source="TAATTACATGCATCTTTCACA" interaction="SRT" id="TAATTACATGCATCTTTCACA (SRT) AT2G27400"/>
                <edge target="AT2G39681" source="TACATATATGTTTCAGTCTTA" interaction="SRT" id="TACATATATGTTTCAGTCTTA (SRT) AT2G39681"/>
                <edge target="TGAATGTGTTCAAGTAAATGAG" source="AT2G39675" interaction="OSR" id="AT2G39675 (OSR) TGAATGTGTTCAAGTAAATGAG"/>
                <edge target="AT2G27400" source="TGTAGTCTCTTTTACAAGGTGT" interaction="SRT" id="TGTAGTCTCTTTTACAAGGTGT (SRT) AT2G27400"/>
                <edge target="AT2G27400" source="GTTGTGAAGTCTACATGAAGC" interaction="SRT" id="GTTGTGAAGTCTACATGAAGC (SRT) AT2G27400"/>
                <edge target="AT2G27400" source="TTTTGGTTACACGGAAACAAT" interaction="SRT" id="TTTTGGTTACACGGAAACAAT (SRT) AT2G27400"/>
                <edge target="AT1G63130" source="ACTCTTTTGCATATACTCGAA" interaction="SRT" id="ACTCTTTTGCATATACTCGAA (SRT) AT1G63130"/>
                <edge target="AT1G63320" source="TATTCGAGTATATGCAAAAGA" interaction="SRT" id="TATTCGAGTATATGCAAAAGA (SRT) AT1G63320"/>
                <edge target="TGAAAGATGCATGTAATTAGC" source="AT2G27400" interaction="OSR" id="AT2G27400 (OSR) TGAAAGATGCATGTAATTAGC"/>
                <edge target="CTAGAATATATCCAATGCTTT" source="AT2G27400" interaction="OSR" id="AT2G27400 (OSR) CTAGAATATATCCAATGCTTT"/>
                <edge target="TTGAACTTGTGTATTTTGAA" source="AT2G39681" interaction="OSR" id="AT2G39681 (OSR) TTGAACTTGTGTATTTTGAA"/>
                <edge target="AT3G23125" source="TGTGATTCTCTGTGTAAGCG" interaction="SRT" id="TGTGATTCTCTGTGTAAGCG (SRT) AT3G23125"/>
                <edge target="AT2G27400" source="AGGCTTGTAATGGGTGTTGTG" interaction="SRT" id="AGGCTTGTAATGGGTGTTGTG (SRT) AT2G27400"/>
                <edge target="TGGTAGAAACATAGGTCTTTA" source="AT2G39680" interaction="OSR" id="AT2G39680 (OSR) TGGTAGAAACATAGGTCTTTA"/>
                <edge target="AT1G63070" source="TTGCATATACTCGAATACCTA" interaction="SRT" id="TTGCATATACTCGAATACCTA (SRT) AT1G63070"/>
                <edge target="AT5G04780" source="TTGCATATACTCGAATACCTA" interaction="SRT" id="TTGCATATACTCGAATACCTA (SRT) AT5G04780"/>
                <edge target="GATGGTAGTTCAAGTATTCCA" source="AT2G39681" interaction="OSR" id="AT2G39681 (OSR) GATGGTAGTTCAAGTATTCCA"/>
                <edge target="GGCTTGTAATGGGTGTTGTG" source="AT2G27400" interaction="OSR" id="AT2G27400 (OSR) GGCTTGTAATGGGTGTTGTG"/>
                <edge target="TGAGATTTTCAAGTCGTCTAA" source="AT2G39675" interaction="OSR" id="AT2G39675 (OSR) TGAGATTTTCAAGTCGTCTAA"/>
                <edge target="ATATTCCAGGATATGCAAAAG" source="AT2G39675" interaction="OSR" id="AT2G39675 (OSR) ATATTCCAGGATATGCAAAAG"/>
                <edge target="AT1G62720" source="ACTCTTTTGCATATACTCGAA" interaction="SRT" id="ACTCTTTTGCATATACTCGAA (SRT) AT1G62720"/>
                <edge target="TAACTCTTGTTGATCGGATGG" source="AT2G39681" interaction="OSR" id="AT2G39681 (OSR) TAACTCTTGTTGATCGGATGG"/>
                <edge target="AT1G62930" source="ACTCTTTTGCATATACTCGAA" interaction="SRT" id="ACTCTTTTGCATATACTCGAA (SRT) AT1G62930"/>
                <edge target="TCTAGTTCGTCGATATGTTGA" source="AT2G39675" interaction="OSR" id="AT2G39675 (OSR) TCTAGTTCGTCGATATGTTGA"/>
                <edge target="AT1G62590" source="TATATGCAAAAGAGTAAGATG" interaction="SRT" id="TATATGCAAAAGAGTAAGATG (SRT) AT1G62590"/>
                <edge target="AT1G62930" source="TTTGCATATACTCGAATACCTA" interaction="SRT" id="TTTGCATATACTCGAATACCTA (SRT) AT1G62930"/>
                <edge target="AT2G27400" source="CGCTATGTTGGACTTAGAATA" interaction="SRT" id="CGCTATGTTGGACTTAGAATA (SRT) AT2G27400"/>
                <edge target="TGGAATACTTGAACTACCATC" source="AT2G39680" interaction="OSR" id="AT2G39680 (OSR) TGGAATACTTGAACTACCATC"/>
                <edge target="ACGCTATGTTGGACTTAGAAT" source="AT2G27400" interaction="OSR" id="AT2G27400 (OSR) ACGCTATGTTGGACTTAGAAT"/>
                <edge target="AT1G63400" source="TGTATATCCCATTTCTACCAT" interaction="SRT" id="TGTATATCCCATTTCTACCAT (SRT) AT1G63400"/>
                <edge target="ATATTCTAGGATATGCAAAAG" source="AT2G27400" interaction="OSR" id="AT2G27400 (OSR) ATATTCTAGGATATGCAAAAG"/>
                <edge target="CCTATGTTTCTACCATCCGAT" source="AT2G39680" interaction="OSR" id="AT2G39680 (OSR) CCTATGTTTCTACCATCCGAT"/>
                <edge target="AT1G12700" source="TATATGCAAAAGAGTAAGATG" interaction="SRT" id="TATATGCAAAAGAGTAAGATG (SRT) AT1G12700"/>
                <edge target="AT2G27400" source="ATATTCCAGGATATGCAAAAGAA" interaction="SRT" id="ATATTCCAGGATATGCAAAAGAA (SRT) AT2G27400"/>
                <edge target="AT1G12300" source="AGTAAGATGGATCTTGATAAT" interaction="SRT" id="AGTAAGATGGATCTTGATAAT (SRT) AT1G12300"/>
                <edge target="ATGATATTTGTAGTAATGGCG" source="AT2G27400" interaction="OSR" id="AT2G27400 (OSR) ATGATATTTGTAGTAATGGCG"/>
                <edge target="AT2G39675" source="AGAACAGTTGCTAATACAGT" interaction="SRT" id="AGAACAGTTGCTAATACAGT (SRT) AT2G39675"/>
                <edge target="AT2G27400" source="ATGATATTTGTAGTAATGGCG" interaction="SRT" id="ATGATATTTGTAGTAATGGCG (SRT) AT2G27400"/>
                <edge target="TGTGTTCAAGTAAATGAGAT" source="AT2G39675" interaction="OSR" id="AT2G39675 (OSR) TGTGTTCAAGTAAATGAGAT"/>
                <edge target="AT2G39675" source="TTTTCTAAGATCCACCGATAA" interaction="SRT" id="TTTTCTAAGATCCACCGATAA (SRT) AT2G39675"/>
                <edge target="TTCTAAGTCCAACATAGCGTATT" source="AT2G39675" interaction="OSR" id="AT2G39675 (OSR) TTCTAAGTCCAACATAGCGTATT"/>
                <edge target="TTTTGCATATCCTAGAATATA" source="AT2G27400" interaction="OSR" id="AT2G27400 (OSR) TTTTGCATATCCTAGAATATA"/>
                <edge target="TCCAATGTCTTTTCTAGTTCGT" source="AT2G39675" interaction="OSR" id="AT2G39675 (OSR) TCCAATGTCTTTTCTAGTTCGT"/>
                <edge target="AT1G64100" source="AGTAAGATGGATCTTGATAAT" interaction="SRT" id="AGTAAGATGGATCTTGATAAT (SRT) AT1G64100"/>
                <edge target="AT2G39681" source="TGTTCAATAGATTTAGATGGTA" interaction="SRT" id="TGTTCAATAGATTTAGATGGTA (SRT) AT2G39681"/>
                <edge target="AT1G12700" source="TATGCAAAAGAGTAAGATGGA" interaction="SRT" id="TATGCAAAAGAGTAAGATGGA (SRT) AT1G12700"/>
                <edge target="AT2G27400" source="TGTAACCAAAACATATTTCAG" interaction="SRT" id="TGTAACCAAAACATATTTCAG (SRT) AT2G27400"/>
                <edge target="AT2G39675" source="TAAGTAACTGTATTAGCAACTG" interaction="SRT" id="TAAGTAACTGTATTAGCAACTG (SRT) AT2G39675"/>
                <edge target="TTTGCATATACTCGAATACCTA" source="AT2G39681" interaction="OSR" id="AT2G39681 (OSR) TTTGCATATACTCGAATACCTA"/>
                <edge target="AT2G27400" source="ATCAAATTGTTTACAATTTCA" interaction="SRT" id="ATCAAATTGTTTACAATTTCA (SRT) AT2G27400"/>
                <edge target="TCGATATGTTGAACTTAGAAT" source="AT2G39675" interaction="OSR" id="AT2G39675 (OSR) TCGATATGTTGAACTTAGAAT"/>
                <edge target="TATGTTCACATTAAATGTTAT" source="AT2G27400" interaction="OSR" id="AT2G27400 (OSR) TATGTTCACATTAAATGTTAT"/>
                <edge target="AT2G39675" source="TCGGAGAGAAACTACTCAAGC" interaction="SRT" id="TCGGAGAGAAACTACTCAAGC (SRT) AT2G39675"/>
                <edge target="AT2G39675" source="TGTTTTCTTTTGCATATCCTG" interaction="SRT" id="TGTTTTCTTTTGCATATCCTG (SRT) AT2G39675"/>
                <edge target="TCATTTACTTGAACACATTCA" source="AT2G39675" interaction="OSR" id="AT2G39675 (OSR) TCATTTACTTGAACACATTCA"/>
                <edge target="AT2G39675" source="TTCTAAGTCCAACATAGCGTAT" interaction="SRT" id="TTCTAAGTCCAACATAGCGTAT (SRT) AT2G39675"/>
                <edge target="AT2G39681" source="CGTAAAAAAAGTTGTAACTCT" interaction="SRT" id="CGTAAAAAAAGTTGTAACTCT (SRT) AT2G39681"/>
                <edge target="ACGCTATGTTGGACTTAGAAT" source="AT1G50055" interaction="OSR" id="AT1G50055 (OSR) ACGCTATGTTGGACTTAGAAT"/>
                <edge target="TGAATATGTTTAGTATTACA" source="AT2G39681" interaction="OSR" id="AT2G39681 (OSR) TGAATATGTTTAGTATTACA"/>
                <edge target="TAACTTTTGCATATCCTAGAA" source="AT2G27400" interaction="OSR" id="AT2G27400 (OSR) TAACTTTTGCATATCCTAGAA"/>
                <edge target="AT2G39675" source="TAAATGAGATTTTCAAGTCGT" interaction="SRT" id="TAAATGAGATTTTCAAGTCGT (SRT) AT2G39675"/>
                <edge target="CGCTATGTTGGACTTAGAATA" source="AT2G27400" interaction="OSR" id="AT2G27400 (OSR) CGCTATGTTGGACTTAGAATA"/>
                <edge target="AT5G41170" source="ATATGCAAAAGAGTAAGATGGA" interaction="SRT" id="ATATGCAAAAGAGTAAGATGGA (SRT) AT5G41170"/>
                <edge target="ATATTCATTGTTTTCTTTTGC" source="AT2G39675" interaction="OSR" id="AT2G39675 (OSR) ATATTCATTGTTTTCTTTTGC"/>
                <edge target="TTATTCTAAGTCCAACATAGC" source="AT2G39675" interaction="OSR" id="AT2G39675 (OSR) TTATTCTAAGTCCAACATAGC"/>
                <edge target="TAGTTTCGCCATTACTACA" source="AT2G27400" interaction="OSR" id="AT2G27400 (OSR) TAGTTTCGCCATTACTACA"/>
                <edge target="AT2G39681" source="ATATATGTTTCAGTCTTATCCC" interaction="SRT" id="ATATATGTTTCAGTCTTATCCC (SRT) AT2G39681"/>
                <edge target="ATATTCCAGGATATGCAAAAGAA" source="AT2G39675" interaction="OSR" id="AT2G39675 (OSR) ATATTCCAGGATATGCAAAAGAA"/>
                <edge target="TTTGAACTTGTGTATTTTGAAA" source="AT2G39680" interaction="OSR" id="AT2G39680 (OSR) TTTGAACTTGTGTATTTTGAAA"/>
                <edge target="TGTTGTGAAGTCTACATGAAGC" source="AT2G27400" interaction="OSR" id="AT2G27400 (OSR) TGTTGTGAAGTCTACATGAAGC"/>
                <edge target="AT2G27400" source="TTCGCCATTACTACAAATATC" interaction="SRT" id="TTCGCCATTACTACAAATATC (SRT) AT2G27400"/>
                <edge target="AT1G63070" source="TATATCCCATTTCTACCATCTG" interaction="SRT" id="TATATCCCATTTCTACCATCTG (SRT) AT1G63070"/>
                <edge target="TATAGGTATTCGAGTATATGCA" source="AT2G39680" interaction="OSR" id="AT2G39680 (OSR) TATAGGTATTCGAGTATATGCA"/>
                <edge target="AT3G22470" source="TTCTACCATCCGATCAACAAG" interaction="SRT" id="TTCTACCATCCGATCAACAAG (SRT) AT3G22470"/>
                <edge target="AT5G04780" source="TGCATATACTCGAATACCT" interaction="SRT" id="TGCATATACTCGAATACCT (SRT) AT5G04780"/>
                <edge target="AT2G39675" source="TAAATGAGATTTTCAAGTCGTC" interaction="SRT" id="TAAATGAGATTTTCAAGTCGTC (SRT) AT2G39675"/>
                <edge target="AT2G27400" source="GAACGCTATGTTGGACTTAGGATG" interaction="SRT" id="GAACGCTATGTTGGACTTAGGATG (SRT) AT2G27400"/>
                <edge target="AT3G49620" source="TTCATTGTTTTCTTTTGCATA" interaction="SRT" id="TTCATTGTTTTCTTTTGCATA (SRT) AT3G49620"/>
                <edge target="AT2G27400" source="TTCTAAGTCCAACATAGCAT" interaction="SRT" id="TTCTAAGTCCAACATAGCAT (SRT) AT2G27400"/>
                <edge target="TTAAATGTTATTTTCTACTTAAT" source="AT2G27400" interaction="OSR" id="AT2G27400 (OSR) TTAAATGTTATTTTCTACTTAAT"/>
                <edge target="AT3G22470" source="TCTACCATCCGATCAACAAGAG" interaction="SRT" id="TCTACCATCCGATCAACAAGAG (SRT) AT3G22470"/>
                <edge target="CTAACATAGCGTTTGATTGGA" source="AT2G27400" interaction="OSR" id="AT2G27400 (OSR) CTAACATAGCGTTTGATTGGA"/>
                <edge target="AT1G63230" source="TCTACCATCCGATCAACAAG" interaction="SRT" id="TCTACCATCCGATCAACAAG (SRT) AT1G63230"/>
                <edge target="AT1G63150" source="ATATGCAAAAGAGTAAGATGG" interaction="SRT" id="ATATGCAAAAGAGTAAGATGG (SRT) AT1G63150"/>
                <edge target="AAGACCTATGTTTCTACCATCCG" source="AT2G39681" interaction="OSR" id="AT2G39681 (OSR) AAGACCTATGTTTCTACCATCCG"/>
                <edge target="TTCAATAAATAATTGGTTCTA" source="AT2G39675" interaction="OSR" id="AT2G39675 (OSR) TTCAATAAATAATTGGTTCTA"/>
                <edge target="ATATGTTTCAGTCTTATCCCC" source="AT2G39680" interaction="OSR" id="AT2G39680 (OSR) ATATGTTTCAGTCTTATCCCC"/>
                <edge target="TACATATATGTTTCAGTCTTATC" source="AT2G39681" interaction="OSR" id="AT2G39681 (OSR) TACATATATGTTTCAGTCTTATC"/>
                <edge target="AT2G39681" source="TGGAATACTTGAACTACCATC" interaction="SRT" id="TGGAATACTTGAACTACCATC (SRT) AT2G39681"/>
                <edge target="AT2G27400" source="ATATTCCAGGATATGCAAAAGA" interaction="SRT" id="ATATTCCAGGATATGCAAAAGA (SRT) AT2G27400"/>
                <edge target="TCGGTGGATCTTAGAAAATTA" source="AT2G39675" interaction="OSR" id="AT2G39675 (OSR) TCGGTGGATCTTAGAAAATTA"/>
                <edge target="AT2G39675" source="TCGGTGGATCTTAGAAAATT" interaction="SRT" id="TCGGTGGATCTTAGAAAATT (SRT) AT2G39675"/>
                <edge target="AT2G27400" source="TAAATGTTATTTTCTACTTAA" interaction="SRT" id="TAAATGTTATTTTCTACTTAA (SRT) AT2G27400"/>
                <edge target="TTGTTGATCGGATGGTAGAAA" source="AT2G39681" interaction="OSR" id="AT2G39681 (OSR) TTGTTGATCGGATGGTAGAAA"/>
                <edge target="ACAATTTGATTTCAGCTTTGG" source="AT2G27400" interaction="OSR" id="AT2G27400 (OSR) ACAATTTGATTTCAGCTTTGG"/>
                <edge target="TCTAAGTCCAACATAGCGTAG" source="AT2G27400" interaction="OSR" id="AT2G27400 (OSR) TCTAAGTCCAACATAGCGTAG"/>
                <edge target="ATTTTCAAGTCGTCTAAAGAA" source="AT2G39675" interaction="OSR" id="AT2G39675 (OSR) ATTTTCAAGTCGTCTAAAGAA"/>
                <edge target="TTTTACGGGGATAAGACTGAAA" source="AT2G39681" interaction="OSR" id="AT2G39681 (OSR) TTTTACGGGGATAAGACTGAAA"/>
                <edge target="ATTTTCTAAGATCCACCGATA" source="AT2G39675" interaction="OSR" id="AT2G39675 (OSR) ATTTTCTAAGATCCACCGATA"/>
                <edge target="AT2G39675" source="CGCTATGTTGGACTTAGGATGA" interaction="SRT" id="CGCTATGTTGGACTTAGGATGA (SRT) AT2G39675"/>
                <edge target="TGTTTCTACCATCCGATCAACAAG" source="AT2G39680" interaction="OSR" id="AT2G39680 (OSR) TGTTTCTACCATCCGATCAACAAG"/>
                <edge target="AT1G62910" source="TTTTGCATATACTCGAATAC" interaction="SRT" id="TTTTGCATATACTCGAATAC (SRT) AT1G62910"/>
                <edge target="TTCTAAGTCCAACATAGCG" source="AT2G39675" interaction="OSR" id="AT2G39675 (OSR) TTCTAAGTCCAACATAGCG"/>
                <edge target="AT2G39681" source="CGTAAAAAAAGTTGTAACTC" interaction="SRT" id="CGTAAAAAAAGTTGTAACTC (SRT) AT2G39681"/>
                <edge target="AT2G39675" source="CCTAAGTCCAACATAGCGTT" interaction="SRT" id="CCTAAGTCCAACATAGCGTT (SRT) AT2G39675"/>
                <edge target="AT2G39681" source="TTTGAACTTGTGTATTTTGAAA" interaction="SRT" id="TTTGAACTTGTGTATTTTGAAA (SRT) AT2G39681"/>
                <edge target="TTTTGCATATCCTGGAATATG" source="AT2G39675" interaction="OSR" id="AT2G39675 (OSR) TTTTGCATATCCTGGAATATG"/>
                <edge target="AT1G63080" source="ATATGCAAAAGAGTAAGATGG" interaction="SRT" id="ATATGCAAAAGAGTAAGATGG (SRT) AT1G63080"/>
                <edge target="TAGTCTCTTTTACAAGGTGTT" source="AT2G27400" interaction="OSR" id="AT2G27400 (OSR) TAGTCTCTTTTACAAGGTGTT"/>
                <edge target="TATTCGAGTATATGCAAAAGA" source="AT2G39680" interaction="OSR" id="AT2G39680 (OSR) TATTCGAGTATATGCAAAAGA"/>
                <edge target="TTCTAAGTCCAACATAGCG" source="AT1G50055" interaction="OSR" id="AT1G50055 (OSR) TTCTAAGTCCAACATAGCG"/>
                <edge target="AT2G39681" source="TTTTACGGGGATAAGACTGAAA" interaction="SRT" id="TTTTACGGGGATAAGACTGAAA (SRT) AT2G39681"/>
                <edge target="AGGCTTGTAATGGGTGTTGTG" source="AT2G27400" interaction="OSR" id="AT2G27400 (OSR) AGGCTTGTAATGGGTGTTGTG"/>
                <edge target="AT2G27400" source="AGCATTGGATATATTCTAGGA" interaction="SRT" id="AGCATTGGATATATTCTAGGA (SRT) AT2G27400"/>
                <edge target="CCCGTAAAAAAAGTTGTAACTC" source="AT2G39681" interaction="OSR" id="AT2G39681 (OSR) CCCGTAAAAAAAGTTGTAACTC"/>
                <edge target="TAAAGAACAGTTGCTAATACA" source="AT2G39675" interaction="OSR" id="AT2G39675 (OSR) TAAAGAACAGTTGCTAATACA"/>
                <edge target="TCAAGTCGTCTAAAGAACAGTTGC" source="AT2G39675" interaction="OSR" id="AT2G39675 (OSR) TCAAGTCGTCTAAAGAACAGTTGC"/>
                <edge target="AT1G63630" source="TAAGTAACTGTATTAGCAACTG" interaction="SRT" id="TAAGTAACTGTATTAGCAACTG (SRT) AT1G63630"/>
                <edge target="ATAATTTTCTAAGATCCACCG" source="AT2G39675" interaction="OSR" id="AT2G39675 (OSR) ATAATTTTCTAAGATCCACCG"/>
                <edge target="AT1G63080" source="AGTATATGCAAAAGAGTAAGATGG" interaction="SRT" id="AGTATATGCAAAAGAGTAAGATGG (SRT) AT1G63080"/>
                <edge target="AT1G63400" source="TATATCCCATTTCTACCATCTG" interaction="SRT" id="TATATCCCATTTCTACCATCTG (SRT) AT1G63400"/>
                <edge target="AT2G39681" source="CCGTAAAAAAAGTTGTAACTC" interaction="SRT" id="CCGTAAAAAAAGTTGTAACTC (SRT) AT2G39681"/>
                <edge target="AT2G39681" source="TATATGGGATTAAAGACCTATG" interaction="SRT" id="TATATGGGATTAAAGACCTATG (SRT) AT2G39681"/>
                <edge target="AT2G27400" source="GATATCTTCCATTTCTCTACGCTA" interaction="SRT" id="GATATCTTCCATTTCTCTACGCTA (SRT) AT2G27400"/>
                <edge target="AT2G27400" source="TGTAACCAAAACATATTTCAGT" interaction="SRT" id="TGTAACCAAAACATATTTCAGT (SRT) AT2G27400"/>
                <edge target="ACACGATGTTCAATAGATTTA" source="AT2G39680" interaction="OSR" id="AT2G39680 (OSR) ACACGATGTTCAATAGATTTA"/>
                <edge target="CGTAAAAAAAGTTGTAACTC" source="AT2G39681" interaction="OSR" id="AT2G39681 (OSR) CGTAAAAAAAGTTGTAACTC"/>
                <edge target="AT1G63330" source="AAACTAGAAAAAGCATTGGATA" interaction="SRT" id="AAACTAGAAAAAGCATTGGATA (SRT) AT1G63330"/>
                <edge target="AT2G39675" source="CGTCTAAAGAACAGTTGCTA" interaction="SRT" id="CGTCTAAAGAACAGTTGCTA (SRT) AT2G39675"/>
                <edge target="GGCCATGGTACATTAACACAAA" source="AT2G39675" interaction="OSR" id="AT2G39675 (OSR) GGCCATGGTACATTAACACAAA"/>
                <edge target="AT2G27400" source="TCGCCATTACTACAAATATCATTC" interaction="SRT" id="TCGCCATTACTACAAATATCATTC (SRT) AT2G27400"/>
                <edge target="TCCAATGCTTTTTCTAGTTTCG" source="AT2G27400" interaction="OSR" id="AT2G27400 (OSR) TCCAATGCTTTTTCTAGTTTCG"/>
                <edge target="TATTCAAGGATAACTTTTGCA" source="AT2G27400" interaction="OSR" id="AT2G27400 (OSR) TATTCAAGGATAACTTTTGCA"/>
                <edge target="AT2G39675" source="TACAAGCGAATAGACCATTTA" interaction="SRT" id="TACAAGCGAATAGACCATTTA (SRT) AT2G39675"/>
                <edge target="ATGTCCAATGTCTTTTCTAGTTCG" source="AT2G39675" interaction="OSR" id="AT2G39675 (OSR) ATGTCCAATGTCTTTTCTAGTTCG"/>
                <edge target="AT1G62860" source="TTTCTACCATCCGATCAACAAG" interaction="SRT" id="TTTCTACCATCCGATCAACAAG (SRT) AT1G62860"/>
                <edge target="AT2G39675" source="AGAACCAATTATTTATTGAAA" interaction="SRT" id="AGAACCAATTATTTATTGAAA (SRT) AT2G39675"/>
                <edge target="TATATGTTTCAGTCTTATCCC" source="AT2G39680" interaction="OSR" id="AT2G39680 (OSR) TATATGTTTCAGTCTTATCCC"/>
                <edge target="AT2G39675" source="TGTTTTCTTTTGCATATCCTGG" interaction="SRT" id="TGTTTTCTTTTGCATATCCTGG (SRT) AT2G39675"/>
                <edge target="TACGCTATGTTGGACTTAGAA" source="AT2G39675" interaction="OSR" id="AT2G39675 (OSR) TACGCTATGTTGGACTTAGAA"/>
                <edge target="AT2G39675" source="TCGGTGGATCTTAGAAAATTATT" interaction="SRT" id="TCGGTGGATCTTAGAAAATTATT (SRT) AT2G39675"/>
                <edge target="ACTTAGAATACGCTATGTTGGA" source="AT2G39675" interaction="OSR" id="AT2G39675 (OSR) ACTTAGAATACGCTATGTTGGA"/>
                <edge target="AT1G63400" source="AGGTATTCGAGTATATGCAAA" interaction="SRT" id="AGGTATTCGAGTATATGCAAA (SRT) AT1G63400"/>
                <edge target="TAGAATAATTTCCTAAGATCC" source="AT2G27400" interaction="OSR" id="AT2G27400 (OSR) TAGAATAATTTCCTAAGATCC"/>
                <edge target="CATTGTTTTCTTTTGCATATC" source="AT2G39675" interaction="OSR" id="AT2G39675 (OSR) CATTGTTTTCTTTTGCATATC"/>
                <edge target="AT2G39681" source="TGTTTCAGTCTTATCCCCGTA" interaction="SRT" id="TGTTTCAGTCTTATCCCCGTA (SRT) AT2G39681"/>
                <edge target="TAGGTCTTTAATCCCATATAGG" source="AT2G39680" interaction="OSR" id="AT2G39680 (OSR) TAGGTCTTTAATCCCATATAGG"/>
                <edge target="TTCTACCATCCGATCAACAAG" source="AT2G39680" interaction="OSR" id="AT2G39680 (OSR) TTCTACCATCCGATCAACAAG"/>
                <edge target="AT1G63150" source="TGTATATCCCATTTCTACCAT" interaction="SRT" id="TGTATATCCCATTTCTACCAT (SRT) AT1G63150"/>
                <edge target="AT2G27400" source="TGTGAACATATTCAAGGATAA" interaction="SRT" id="TGTGAACATATTCAAGGATAA (SRT) AT2G27400"/>
                <edge target="AT2G27400" source="TGTGAACATATTCAAGGATAAC" interaction="SRT" id="TGTGAACATATTCAAGGATAAC (SRT) AT2G27400"/>
                <edge target="TCGGTGGATCTTAGAAAA" source="AT2G39675" interaction="OSR" id="AT2G39675 (OSR) TCGGTGGATCTTAGAAAA"/>
                <edge target="AT2G27400" source="TGTGAAGTCTACATGAAGCAA" interaction="SRT" id="TGTGAAGTCTACATGAAGCAA (SRT) AT2G27400"/>
                <edge target="TTGTGAAGTCTACATGAAGCA" source="AT2G27400" interaction="OSR" id="AT2G27400 (OSR) TTGTGAAGTCTACATGAAGCA"/>
                <edge target="AT2G39675" source="TCGGTGGATCTTAGAAAA" interaction="SRT" id="TCGGTGGATCTTAGAAAA (SRT) AT2G39675"/>
                <edge target="AT2G39675" source="GGCCATGGTACATTAACACAAA" interaction="SRT" id="GGCCATGGTACATTAACACAAA (SRT) AT2G39675"/>
                <edge target="AT2G27400" source="TAACATAGCGTTTGATTGGATC" interaction="SRT" id="TAACATAGCGTTTGATTGGATC (SRT) AT2G27400"/>
                <edge target="CACGATATCTTCCATTTCTCTAC" source="AT2G27400" interaction="OSR" id="AT2G27400 (OSR) CACGATATCTTCCATTTCTCTAC"/>
                <edge target="AT2G39681" source="TATGTTTCAGTCTTATCCCCG" interaction="SRT" id="TATGTTTCAGTCTTATCCCCG (SRT) AT2G39681"/>
                <edge target="AT2G27800" source="TTCACGATATCTTCCATTTCT" interaction="SRT" id="TTCACGATATCTTCCATTTCT (SRT) AT2G27800"/>
                <edge target="AT2G27400" source="AAGGCTTGTAATGGGTGTTGT" interaction="SRT" id="AAGGCTTGTAATGGGTGTTGT (SRT) AT2G27400"/>
                <edge target="CCTAAGTCCAACATAGCGTT" source="AT2G27400" interaction="OSR" id="AT2G27400 (OSR) CCTAAGTCCAACATAGCGTT"/>
                <edge target="AT1G62930" source="TAGGTATTCGAGTATATGCAAA" interaction="SRT" id="TAGGTATTCGAGTATATGCAAA (SRT) AT1G62930"/>
                <edge target="TTTTCTTTTGCATATCCTGGA" source="AT2G39675" interaction="OSR" id="AT2G39675 (OSR) TTTTCTTTTGCATATCCTGGA"/>
                <edge target="AT1G63130" source="TTTCTACCATCCGATCAACAA" interaction="SRT" id="TTTCTACCATCCGATCAACAA (SRT) AT1G63130"/>
                <edge target="ATATGTTTACTAAAACAAAGA" source="AT2G39681" interaction="OSR" id="AT2G39681 (OSR) ATATGTTTACTAAAACAAAGA"/>
                <edge target="AT2G39675" source="TGAATGTGTTCAAGTAAATGAG" interaction="SRT" id="TGAATGTGTTCAAGTAAATGAG (SRT) AT2G39675"/>
                <edge target="TCCTAAGTCCAACATAGC" source="AT2G27400" interaction="OSR" id="AT2G27400 (OSR) TCCTAAGTCCAACATAGC"/>
                <edge target="TTATCGGTGGATCTTAGAAAA" source="AT2G39675" interaction="OSR" id="AT2G39675 (OSR) TTATCGGTGGATCTTAGAAAA"/>
                <edge target="AT1G63320" source="TCCAATGCTTTTTCTAGTTTC" interaction="SRT" id="TCCAATGCTTTTTCTAGTTTC (SRT) AT1G63320"/>
                <edge target="TCCAATGTCTTTTCTAGTTCG" source="AT2G39675" interaction="OSR" id="AT2G39675 (OSR) TCCAATGTCTTTTCTAGTTCG"/>
                <edge target="AT2G39675" source="TTCTAAGTCCAACATAGCG" interaction="SRT" id="TTCTAAGTCCAACATAGCG (SRT) AT2G39675"/>
                <edge target="TATATGCAAAAGAGTAAGATG" source="AT2G39681" interaction="OSR" id="AT2G39681 (OSR) TATATGCAAAAGAGTAAGATG"/>
                <edge target="AT2G39675" source="TTCTAAGTCCAACATAGCGT" interaction="SRT" id="TTCTAAGTCCAACATAGCGT (SRT) AT2G39675"/>
                <edge target="TCGGTGGATCTTAGAAAATTATT" source="AT2G39675" interaction="OSR" id="AT2G39675 (OSR) TCGGTGGATCTTAGAAAATTATT"/>
                <edge target="AT1G62860" source="AGTAAGATGGATCTTGATAAT" interaction="SRT" id="AGTAAGATGGATCTTGATAAT (SRT) AT1G62860"/>
                <edge target="ACGCTATGTTGGACTTAGAATA" source="AT1G50055" interaction="OSR" id="AT1G50055 (OSR) ACGCTATGTTGGACTTAGAATA"/>
                <edge target="TTTCTACCATCCGATCAACAA" source="AT2G39681" interaction="OSR" id="AT2G39681 (OSR) TTTCTACCATCCGATCAACAA"/>
                <edge target="AT1G63630" source="AGAACAGTTGCTAATACAGTT" interaction="SRT" id="AGAACAGTTGCTAATACAGTT (SRT) AT1G63630"/>
                <edge target="TTATATGTTTACTAAAACAAAG" source="AT2G39681" interaction="OSR" id="AT2G39681 (OSR) TTATATGTTTACTAAAACAAAG"/>
                <edge target="AT2G39675" source="TATTCTAGGATATGCAAAAGTTAT" interaction="SRT" id="TATTCTAGGATATGCAAAAGTTAT (SRT) AT2G39675"/>
                <edge target="AT2G39675" source="ACGCTATGTTGGACTTAGAAT" interaction="SRT" id="ACGCTATGTTGGACTTAGAAT (SRT) AT2G39675"/>
                <edge target="CAATAGATTTAGATGGTAGTT" source="AT2G39681" interaction="OSR" id="AT2G39681 (OSR) CAATAGATTTAGATGGTAGTT"/>
                <edge target="AT2G39675" source="ATATTCCAGGATATGCAAAAGAA" interaction="SRT" id="ATATTCCAGGATATGCAAAAGAA (SRT) AT2G39675"/>
                <edge target="TAAAAAGACTACACAACTCCC" source="AT1G50055" interaction="OSR" id="AT1G50055 (OSR) TAAAAAGACTACACAACTCCC"/>
                <edge target="AT1G12775" source="TTATCAAGATCCATCTTACTC" interaction="SRT" id="TTATCAAGATCCATCTTACTC (SRT) AT1G12775"/>
                <edge target="TTTGCATATACTCGAATACCTA" source="AT2G39680" interaction="OSR" id="AT2G39680 (OSR) TTTGCATATACTCGAATACCTA"/>
                <edge target="AT2G39675" source="TCGTCTAAAGAACAGTTGCTAAT" interaction="SRT" id="TCGTCTAAAGAACAGTTGCTAAT (SRT) AT2G39675"/>
                <edge target="AT2G27400" source="AGAATAATTTCCTAAGATCCA" interaction="SRT" id="AGAATAATTTCCTAAGATCCA (SRT) AT2G27400"/>
                <edge target="AT1G12700" source="AGTAAGATGGATCTTGATAAT" interaction="SRT" id="AGTAAGATGGATCTTGATAAT (SRT) AT1G12700"/>
                <edge target="TGTGAAGTCTACATGAAGCAA" source="AT2G27400" interaction="OSR" id="AT2G27400 (OSR) TGTGAAGTCTACATGAAGCAA"/>
                <edge target="AT1G64580" source="ATATGCAAAAGAGTAAGATGG" interaction="SRT" id="ATATGCAAAAGAGTAAGATGG (SRT) AT1G64580"/>
                <edge target="AT1G62590" source="TCCAATGCTTTTTCTAGTTTC" interaction="SRT" id="TCCAATGCTTTTTCTAGTTTC (SRT) AT1G62590"/>
                <edge target="AT2G39681" source="ACAACTTTTTTTACGGGGATA" interaction="SRT" id="ACAACTTTTTTTACGGGGATA (SRT) AT2G39681"/>
                <edge target="TTCGCTTGCAGAGAGAAATCAC" source="AT3G23125" interaction="OSR" id="AT3G23125 (OSR) TTCGCTTGCAGAGAGAAATCAC"/>
                <edge target="AT2G39675" source="CAATGTCTTTTCTAGTTCGTC" interaction="SRT" id="CAATGTCTTTTCTAGTTCGTC (SRT) AT2G39675"/>
                <edge target="AT1G63070" source="TTCGAGTATATGCAAAAGAGT" interaction="SRT" id="TTCGAGTATATGCAAAAGAGT (SRT) AT1G63070"/>
                <edge target="AT2G39675" source="TATTCTAGGATATGCAAAAGTT" interaction="SRT" id="TATTCTAGGATATGCAAAAGTT (SRT) AT2G39675"/>
                <edge target="AT2G39675" source="TCTCCGAGGTGTAGCGAAGAAG" interaction="SRT" id="TCTCCGAGGTGTAGCGAAGAAG (SRT) AT2G39675"/>
                <edge target="TATGGGATTAAAGACCTATGT" source="AT2G39681" interaction="OSR" id="AT2G39681 (OSR) TATGGGATTAAAGACCTATGT"/>
                <edge target="ACAAGCCTTGCAAAATAAGAA" source="AT2G27400" interaction="OSR" id="AT2G27400 (OSR) ACAAGCCTTGCAAAATAAGAA"/>
                <edge target="AT2G39681" source="TATATCCCATTTCTACCATCTG" interaction="SRT" id="TATATCCCATTTCTACCATCTG (SRT) AT2G39681"/>
                <edge target="AT2G27400" source="TAAAAAGACTACACAACTCCC" interaction="SRT" id="TAAAAAGACTACACAACTCCC (SRT) AT2G27400"/>
                <edge target="CGTAAAAAAAGTTGTAACTC" source="AT2G39680" interaction="OSR" id="AT2G39680 (OSR) CGTAAAAAAAGTTGTAACTC"/>
                <edge target="AT2G39681" source="ATAATCAAGTGAATAGTTT" interaction="SRT" id="ATAATCAAGTGAATAGTTT (SRT) AT2G39681"/>
                <edge target="TATGCAAAAGAGTAAGATGGA" source="AT2G39681" interaction="OSR" id="AT2G39681 (OSR) TATGCAAAAGAGTAAGATGGA"/>
                <edge target="AT2G39675" source="TATTCCAGGATATGCAAAAGA" interaction="SRT" id="TATTCCAGGATATGCAAAAGA (SRT) AT2G39675"/>
                <edge target="TTGCATATACTCGAATACCTA" source="AT2G39680" interaction="OSR" id="AT2G39680 (OSR) TTGCATATACTCGAATACCTA"/>
                <edge target="TGTTGATCGGATGGTAGAAAC" source="AT2G39681" interaction="OSR" id="AT2G39681 (OSR) TGTTGATCGGATGGTAGAAAC"/>
                <edge target="TTCTTTAGACGACTTGAAAAT" source="AT2G39675" interaction="OSR" id="AT2G39675 (OSR) TTCTTTAGACGACTTGAAAAT"/>
                <edge target="CTATATGGGATTAAAGACCTAT" source="AT2G39680" interaction="OSR" id="AT2G39680 (OSR) CTATATGGGATTAAAGACCTAT"/>
                <edge target="CATTACTACAAATATCATTC" source="AT2G27400" interaction="OSR" id="AT2G27400 (OSR) CATTACTACAAATATCATTC"/>
                <edge target="ATATCCTCGAATATGTTTTGT" source="AT2G39675" interaction="OSR" id="AT2G39675 (OSR) ATATCCTCGAATATGTTTTGT"/>
                <edge target="AT2G39681" source="ATATGGGATTAAAGACCTATG" interaction="SRT" id="ATATGGGATTAAAGACCTATG (SRT) AT2G39681"/>
                <edge target="TTCTAAGTTCAACATATCGACGAA" source="AT2G39675" interaction="OSR" id="AT2G39675 (OSR) TTCTAAGTTCAACATATCGACGAA"/>
                <edge target="AT2G39675" source="TTTTCTTTTGCATATCCTGGA" interaction="SRT" id="TTTTCTTTTGCATATCCTGGA (SRT) AT2G39675"/>
                <edge target="AT2G27400" source="TAATTTTCTAAGATCTTATCGA" interaction="SRT" id="TAATTTTCTAAGATCTTATCGA (SRT) AT2G27400"/>
                <edge target="AT2G27400" source="AGAAATGGAAGATATCGTGAA" interaction="SRT" id="AGAAATGGAAGATATCGTGAA (SRT) AT2G27400"/>
                <edge target="AT2G27400" source="TATTCCAGGATATGCAAAAGA" interaction="SRT" id="TATTCCAGGATATGCAAAAGA (SRT) AT2G27400"/>
                <edge target="AT2G39675" source="TATTCGAGGATATGCAGAAAAA" interaction="SRT" id="TATTCGAGGATATGCAGAAAAA (SRT) AT2G39675"/>
                <edge target="AT1G63320" source="AGTATATGCAAAAGAGTAAGATGG" interaction="SRT" id="AGTATATGCAAAAGAGTAAGATGG (SRT) AT1G63320"/>
                <edge target="AT3G22470" source="TTGTTGATCGGATGGTAGAAAC" interaction="SRT" id="TTGTTGATCGGATGGTAGAAAC (SRT) AT3G22470"/>
                <edge target="TTCGCCATTACTACAAATATC" source="AT2G27400" interaction="OSR" id="AT2G27400 (OSR) TTCGCCATTACTACAAATATC"/>
                <edge target="AT2G27400" source="TTGTAATGGGTGTTGTGTAGT" interaction="SRT" id="TTGTAATGGGTGTTGTGTAGT (SRT) AT2G27400"/>
                <edge target="ATGTGTTCAAGTAAATGAGAT" source="AT2G39675" interaction="OSR" id="AT2G39675 (OSR) ATGTGTTCAAGTAAATGAGAT"/>
                <edge target="TATCCTGGAATATGTCCAATG" source="AT2G39675" interaction="OSR" id="AT2G39675 (OSR) TATCCTGGAATATGTCCAATG"/>
                <edge target="ATAGCGTTCGATAAGATCTTA" source="AT2G27400" interaction="OSR" id="AT2G27400 (OSR) ATAGCGTTCGATAAGATCTTA"/>
                <edge target="AGTTCAAACTATAATCAAGTG" source="AT2G39680" interaction="OSR" id="AT2G39680 (OSR) AGTTCAAACTATAATCAAGTG"/>
                <edge target="TATGCAAAAGTTATCCTTGAA" source="AT2G27400" interaction="OSR" id="AT2G27400 (OSR) TATGCAAAAGTTATCCTTGAA"/>
                <edge target="AT2G39675" source="TTCTAAGTCCAACATAGCGTATTC" interaction="SRT" id="TTCTAAGTCCAACATAGCGTATTC (SRT) AT2G39675"/>
                <edge target="GAGTTACAACTTTTTTTACGG" source="AT2G39680" interaction="OSR" id="AT2G39680 (OSR) GAGTTACAACTTTTTTTACGG"/>
                <edge target="AT1G63630" source="AGAACAGTTGCTAATACAGT" interaction="SRT" id="AGAACAGTTGCTAATACAGT (SRT) AT1G63630"/>
                <edge target="TACAAGCGAATAGACCATTTA" source="AT2G39675" interaction="OSR" id="AT2G39675 (OSR) TACAAGCGAATAGACCATTTA"/>
                <edge target="AT1G62910" source="TATTCGAGTATATGCAAAAGA" interaction="SRT" id="TATTCGAGTATATGCAAAAGA (SRT) AT1G62910"/>
                <edge target="TAATTTTCTAAGATCTTATCGA" source="AT2G27400" interaction="OSR" id="AT2G27400 (OSR) TAATTTTCTAAGATCTTATCGA"/>
                <edge target="AT2G39675" source="TTTTCTAAGATCCACCGATAAA" interaction="SRT" id="TTTTCTAAGATCCACCGATAAA (SRT) AT2G39675"/>
                <edge target="AT2G39675" source="TCGGTGGATCTTAGAAAATTATTC" interaction="SRT" id="TCGGTGGATCTTAGAAAATTATTC (SRT) AT2G39675"/>
                <edge target="TCGTCTAAAGAACAGTTGCTAA" source="AT2G39675" interaction="OSR" id="AT2G39675 (OSR) TCGTCTAAAGAACAGTTGCTAA"/>
                <edge target="AT2G39675" source="TTTCAAGTCGTCTAAAGAACA" interaction="SRT" id="TTTCAAGTCGTCTAAAGAACA (SRT) AT2G39675"/>
                <edge target="AT4G26800" source="TTCGAGTATATGCAAAAGAGT" interaction="SRT" id="TTCGAGTATATGCAAAAGAGT (SRT) AT4G26800"/>
                <edge target="AT5G18475" source="TAGTTTCGCCATTACTACAAA" interaction="SRT" id="TAGTTTCGCCATTACTACAAA (SRT) AT5G18475"/>
                <edge target="AT2G27400" source="TTCTAAGTCCAACATAGCATA" interaction="SRT" id="TTCTAAGTCCAACATAGCATA (SRT) AT2G27400"/>
                <edge target="AT1G63080" source="TATATGCAAAAGAGTAAGATGG" interaction="SRT" id="TATATGCAAAAGAGTAAGATGG (SRT) AT1G63080"/>
                <edge target="TTTCTACTTAATGAACAGTTG" source="AT2G27400" interaction="OSR" id="AT2G27400 (OSR) TTTCTACTTAATGAACAGTTG"/>
                <edge target="TTTTGCATATACTCGAATAC" source="AT2G39681" interaction="OSR" id="AT2G39681 (OSR) TTTTGCATATACTCGAATAC"/>
                <edge target="CTAAGATCCAATCAAACGCTA" source="AT2G27400" interaction="OSR" id="AT2G27400 (OSR) CTAAGATCCAATCAAACGCTA"/>
                <edge target="AT1G63080" source="TATATGCAAAAGAGTAAGATG" interaction="SRT" id="TATATGCAAAAGAGTAAGATG (SRT) AT1G63080"/>
                <edge target="AT1G62720" source="TATTCTAGGATATGCAAAAGT" interaction="SRT" id="TATTCTAGGATATGCAAAAGT (SRT) AT1G62720"/>
                <edge target="AT1G62860" source="TTCTACCATCCGATCAACAAG" interaction="SRT" id="TTCTACCATCCGATCAACAAG (SRT) AT1G62860"/>
                <edge target="AT2G39681" source="GAATACTTGAACTACCATCTA" interaction="SRT" id="GAATACTTGAACTACCATCTA (SRT) AT2G39681"/>
                <edge target="TGCTTTTTCTAGTTTCGCCAT" source="AT2G27400" interaction="OSR" id="AT2G27400 (OSR) TGCTTTTTCTAGTTTCGCCAT"/>
                <edge target="TAAATCTATTGAACATCGTGT" source="AT2G39681" interaction="OSR" id="AT2G39681 (OSR) TAAATCTATTGAACATCGTGT"/>
                <edge target="AT2G39675" source="TATTCCAGGATATGCAAAAG" interaction="SRT" id="TATTCCAGGATATGCAAAAG (SRT) AT2G39675"/>
                <edge target="AT2G39675" source="GAACGCTATGTTGGACTTAGGATG" interaction="SRT" id="GAACGCTATGTTGGACTTAGGATG (SRT) AT2G39675"/>
                <edge target="AT2G39675" source="TCGATATGTTGAACTTAGAAT" interaction="SRT" id="TCGATATGTTGAACTTAGAAT (SRT) AT2G39675"/>
                <edge target="TGTTCAATAGATTTAGATGGTA" source="AT2G39681" interaction="OSR" id="AT2G39681 (OSR) TGTTCAATAGATTTAGATGGTA"/>
                <edge target="AT2G39675" source="ATATTCTAGGATATGCAAAAG" interaction="SRT" id="ATATTCTAGGATATGCAAAAG (SRT) AT2G39675"/>
                <edge target="ATTGTTTTCTTTTGCATATCC" source="AT2G39675" interaction="OSR" id="AT2G39675 (OSR) ATTGTTTTCTTTTGCATATCC"/>
                <edge target="AT1G63080" source="TATTCGAGTATATGCAAAAGA" interaction="SRT" id="TATTCGAGTATATGCAAAAGA (SRT) AT1G63080"/>
                <edge target="TTCACGATATCTTCCATTTCT" source="AT2G27400" interaction="OSR" id="AT2G27400 (OSR) TTCACGATATCTTCCATTTCT"/>
                <edge target="TCCAAGCGAATGATGATACTT" source="AT2G39681" interaction="OSR" id="AT2G39681 (OSR) TCCAAGCGAATGATGATACTT"/>
                <edge target="AT1G62670" source="ACTCTTTTGCATATACTCGAA" interaction="SRT" id="ACTCTTTTGCATATACTCGAA (SRT) AT1G62670"/>
                <edge target="AGTTCAAGTATTCCAGATGGTAG" source="AT2G39681" interaction="OSR" id="AT2G39681 (OSR) AGTTCAAGTATTCCAGATGGTAG"/>
                <edge target="AT2G39675" source="TTCAAGTCGTCTAAAGAACAG" interaction="SRT" id="TTCAAGTCGTCTAAAGAACAG (SRT) AT2G39675"/>
                <edge target="AGTTCAAGTATTCCAGATGGTAG" source="AT2G39680" interaction="OSR" id="AT2G39680 (OSR) AGTTCAAGTATTCCAGATGGTAG"/>
                <edge target="AT2G27400" source="TGTTGTGAAGTCTACATGAAG" interaction="SRT" id="TGTTGTGAAGTCTACATGAAG (SRT) AT2G27400"/>
                <edge target="TTCTAAGTCCAACATAGCGTA" source="AT1G50055" interaction="OSR" id="AT1G50055 (OSR) TTCTAAGTCCAACATAGCGTA"/>
                <edge target="CAATAGATTTAGATGGTAGTT" source="AT2G39680" interaction="OSR" id="AT2G39680 (OSR) CAATAGATTTAGATGGTAGTT"/>
                <edge target="CGCTATGTTGGACTTAGGATGA" source="AT2G27400" interaction="OSR" id="AT2G27400 (OSR) CGCTATGTTGGACTTAGGATGA"/>
                <edge target="AT2G39681" source="ATATGTTTACTAAAACAAAGA" interaction="SRT" id="ATATGTTTACTAAAACAAAGA (SRT) AT2G39681"/>
                <edge target="AGTATATGCAAAAGAGTAAGATGG" source="AT2G39680" interaction="OSR" id="AT2G39680 (OSR) AGTATATGCAAAAGAGTAAGATGG"/>
                <edge target="GGTAGTTCAAGTATTCCAGAT" source="AT2G39681" interaction="OSR" id="AT2G39681 (OSR) GGTAGTTCAAGTATTCCAGAT"/>
                <edge target="AT2G27400" source="ACAATTTGATTTCAGCTTTGG" interaction="SRT" id="ACAATTTGATTTCAGCTTTGG (SRT) AT2G27400"/>
                <edge target="AT5G41170" source="TTCGAGTATATGCAAAAGAGT" interaction="SRT" id="TTCGAGTATATGCAAAAGAGT (SRT) AT5G41170"/>
                <edge target="TAATTGGTTCTAATAATACAA" source="AT2G39675" interaction="OSR" id="AT2G39675 (OSR) TAATTGGTTCTAATAATACAA"/>
                <edge target="TATGTTTCAGTCTTATCCCCG" source="AT2G39681" interaction="OSR" id="AT2G39681 (OSR) TATGTTTCAGTCTTATCCCCG"/>
                <edge target="ACTCTTGTTGATCGGATGGTA" source="AT2G39680" interaction="OSR" id="AT2G39680 (OSR) ACTCTTGTTGATCGGATGGTA"/>
                <edge target="AT2G39675" source="ATGTGTTCAAGTAAATGAGATTT" interaction="SRT" id="ATGTGTTCAAGTAAATGAGATTT (SRT) AT2G39675"/>
                <edge target="AT2G39681" source="TTTCTACCATCCGATCAACAAG" interaction="SRT" id="TTTCTACCATCCGATCAACAAG (SRT) AT2G39681"/>
                <edge target="TCAATAAATAATTGGTTCTAA" source="AT2G39675" interaction="OSR" id="AT2G39675 (OSR) TCAATAAATAATTGGTTCTAA"/>
                <edge target="AT2G39675" source="AGAACAGTTGCTAATACAGTT" interaction="SRT" id="AGAACAGTTGCTAATACAGTT (SRT) AT2G39675"/>
                <edge target="AT2G39675" source="TATTCGAGTATATGCAAAAGA" interaction="SRT" id="TATTCGAGTATATGCAAAAGA (SRT) AT2G39675"/>
                <edge target="AT2G39675" source="ATATGCAAAAGAAAACAATGA" interaction="SRT" id="ATATGCAAAAGAAAACAATGA (SRT) AT2G39675"/>
                <edge target="AT2G27400" source="TAGAAAATTATTTTAAGTCTA" interaction="SRT" id="TAGAAAATTATTTTAAGTCTA (SRT) AT2G27400"/>
                <edge target="TGTGATTCTCTGTGTAAGCG" source="AT3G23125" interaction="OSR" id="AT3G23125 (OSR) TGTGATTCTCTGTGTAAGCG"/>
                <edge target="AT4G26800" source="ACTCTTTTGCATATACTCGAA" interaction="SRT" id="ACTCTTTTGCATATACTCGAA (SRT) AT4G26800"/>
                <edge target="TATTCCAGGATATGCAAAAGA" source="AT2G39675" interaction="OSR" id="AT2G39675 (OSR) TATTCCAGGATATGCAAAAGA"/>
                <edge target="TTTGAACTTGTGTATTTTGAA" source="AT2G39681" interaction="OSR" id="AT2G39681 (OSR) TTTGAACTTGTGTATTTTGAA"/>
                <edge target="CTGTTCTTTAGACGACTTGAAAAT" source="AT2G39675" interaction="OSR" id="AT2G39675 (OSR) CTGTTCTTTAGACGACTTGAAAAT"/>
                <edge target="AT1G62720" source="ATATGCAAAAGAGTAAGATGG" interaction="SRT" id="ATATGCAAAAGAGTAAGATGG (SRT) AT1G62720"/>
                <edge target="TATGTTTACTAAAACAAAGAT" source="AT2G39681" interaction="OSR" id="AT2G39681 (OSR) TATGTTTACTAAAACAAAGAT"/>
                <edge target="AT2G27400" source="TTCGCTTGCAGAGAGAAATCAC" interaction="SRT" id="TTCGCTTGCAGAGAGAAATCAC (SRT) AT2G27400"/>
                <edge target="AT2G39675" source="ATGTGTTCAAGTAAATGAGATT" interaction="SRT" id="ATGTGTTCAAGTAAATGAGATT (SRT) AT2G39675"/>
                <edge target="TGTTTTCTTTTGCATATCCTG" source="AT2G39675" interaction="OSR" id="AT2G39675 (OSR) TGTTTTCTTTTGCATATCCTG"/>
                <edge target="AT2G39675" source="ACATATTTCAGTATATGCAAA" interaction="SRT" id="ACATATTTCAGTATATGCAAA (SRT) AT2G39675"/>
                <edge target="GTAGTTTCTCTCCGAGGTGTA" source="AT2G39675" interaction="OSR" id="AT2G39675 (OSR) GTAGTTTCTCTCCGAGGTGTA"/>
                <edge target="ATAGGTCTTTAATCCCATATA" source="AT2G39680" interaction="OSR" id="AT2G39680 (OSR) ATAGGTCTTTAATCCCATATA"/>
                <edge target="AT1G62590" source="ACTCTTTTGCATATACTCGAA" interaction="SRT" id="ACTCTTTTGCATATACTCGAA (SRT) AT1G62590"/>
                <edge target="AT2G39681" source="TTTCTACCATCCGATCAACAA" interaction="SRT" id="TTTCTACCATCCGATCAACAA (SRT) AT2G39681"/>
                <edge target="CTATATGGGATTAAAGACCTAT" source="AT2G39681" interaction="OSR" id="AT2G39681 (OSR) CTATATGGGATTAAAGACCTAT"/>
                <edge target="AT1G63070" source="TTTCTACCATCCGATCAACAA" interaction="SRT" id="TTTCTACCATCCGATCAACAA (SRT) AT1G63070"/>
                <edge target="TGAAGTCTACATGAAGCAAGTC" source="AT2G27400" interaction="OSR" id="AT2G27400 (OSR) TGAAGTCTACATGAAGCAAGTC"/>
                <edge target="TATATGGGATTAAAGACCTAT" source="AT2G39680" interaction="OSR" id="AT2G39680 (OSR) TATATGGGATTAAAGACCTAT"/>
                <edge target="AT2G39675" source="ATATTCCAGGATATGCAAAAG" interaction="SRT" id="ATATTCCAGGATATGCAAAAG (SRT) AT2G39675"/>
                <edge target="AGATTTTCAAGTCGTCTAAAGAAC" source="AT2G39675" interaction="OSR" id="AT2G39675 (OSR) AGATTTTCAAGTCGTCTAAAGAAC"/>
                <edge target="TTTCTACCATCCGATCAACAAG" source="AT2G39680" interaction="OSR" id="AT2G39680 (OSR) TTTCTACCATCCGATCAACAAG"/>
                <edge target="AAAGACCTATGTTTCTACCATCCG" source="AT2G39681" interaction="OSR" id="AT2G39681 (OSR) AAAGACCTATGTTTCTACCATCCG"/>
                <edge target="AT1G63330" source="ATATGCAAAAGAGTAAGATGGA" interaction="SRT" id="ATATGCAAAAGAGTAAGATGGA (SRT) AT1G63330"/>
                <edge target="TGTTTCAGTCTTATCCCCGTA" source="AT2G39681" interaction="OSR" id="AT2G39681 (OSR) TGTTTCAGTCTTATCCCCGTA"/>
                <edge target="ACTCTTTTGCATATACTCGAA" source="AT2G39681" interaction="OSR" id="AT2G39681 (OSR) ACTCTTTTGCATATACTCGAA"/>
                <edge target="AT2G27400" source="TTCTAAGTCCAACATAGCGTA" interaction="SRT" id="TTCTAAGTCCAACATAGCGTA (SRT) AT2G27400"/>
                <edge target="AGTCGTCTAAAGAACAGTTGCTAA" source="AT2G39675" interaction="OSR" id="AT2G39675 (OSR) AGTCGTCTAAAGAACAGTTGCTAA"/>
                <edge target="AT2G27400" source="TTTTGCATATCCTGGAATATG" interaction="SRT" id="TTTTGCATATCCTGGAATATG (SRT) AT2G27400"/>
                <edge target="AT2G39681" source="CAATAGATTTAGATGGTAGTT" interaction="SRT" id="CAATAGATTTAGATGGTAGTT (SRT) AT2G39681"/>
                <edge target="AT1G62860" source="CTACCATCCGATCAACAAGAG" interaction="SRT" id="CTACCATCCGATCAACAAGAG (SRT) AT1G62860"/>
                <edge target="AT3G22470" source="TGTTGATCGGATGGTAGAAACA" interaction="SRT" id="TGTTGATCGGATGGTAGAAACA (SRT) AT3G22470"/>
                <edge target="AT2G27400" source="ATAGCGTTCGATAAGATCTTA" interaction="SRT" id="ATAGCGTTCGATAAGATCTTA (SRT) AT2G27400"/>
                <edge target="AT2G39681" source="TTCTACCATCCGATCAACAAG" interaction="SRT" id="TTCTACCATCCGATCAACAAG (SRT) AT2G39681"/>
                <edge target="CGCTATGTTGGACTTAGAATA" source="AT2G39675" interaction="OSR" id="AT2G39675 (OSR) CGCTATGTTGGACTTAGAATA"/>
                <edge target="AGAACAGTTGCTAATACAGT" source="AT2G39675" interaction="OSR" id="AT2G39675 (OSR) AGAACAGTTGCTAATACAGT"/>
                <edge target="AT2G27400" source="ATATTCCAGGATATGCAAAAG" interaction="SRT" id="ATATTCCAGGATATGCAAAAG (SRT) AT2G27400"/>
                <edge target="TATATGTTTCAGTCTTATCCC" source="AT2G39681" interaction="OSR" id="AT2G39681 (OSR) TATATGTTTCAGTCTTATCCC"/>
                <edge target="AT1G62930" source="TTTTGCATATACTCGAATAC" interaction="SRT" id="TTTTGCATATACTCGAATAC (SRT) AT1G62930"/>
                <edge target="TATTCCAGGATATGCAAAAGAAAA" source="AT2G39675" interaction="OSR" id="AT2G39675 (OSR) TATTCCAGGATATGCAAAAGAAAA"/>
                <edge target="CACGATGTTCAATAGATTTAG" source="AT2G39681" interaction="OSR" id="AT2G39681 (OSR) CACGATGTTCAATAGATTTAG"/>
                <edge target="TTACAAGCCTTGCAAAATAAG" source="AT2G27400" interaction="OSR" id="AT2G27400 (OSR) TTACAAGCCTTGCAAAATAAG"/>
                <edge target="ACGCTATGTTGGACTTAGAAT" source="AT2G39675" interaction="OSR" id="AT2G39675 (OSR) ACGCTATGTTGGACTTAGAAT"/>
                <edge target="AT2G27400" source="TAGTTTCGCCATTACTACAAA" interaction="SRT" id="TAGTTTCGCCATTACTACAAA (SRT) AT2G27400"/>
                <edge target="AT1G62590" source="TATCCAATGCTTTTTCTAGTTTC" interaction="SRT" id="TATCCAATGCTTTTTCTAGTTTC (SRT) AT1G62590"/>
                <edge target="TCCAATGCTTTTTCTAGTTTC" source="AT2G27400" interaction="OSR" id="AT2G27400 (OSR) TCCAATGCTTTTTCTAGTTTC"/>
                <edge target="AT2G39675" source="CCGAGGTGTAGCGAAGAAGCA" interaction="SRT" id="CCGAGGTGTAGCGAAGAAGCA (SRT) AT2G39675"/>
                <edge target="TTGTTTTGAATGTGTTCAAGTA" source="AT2G39675" interaction="OSR" id="AT2G39675 (OSR) TTGTTTTGAATGTGTTCAAGTA"/>
                <edge target="AT1G63330" source="TGTATATCCCATTTCTACCAT" interaction="SRT" id="TGTATATCCCATTTCTACCAT (SRT) AT1G63330"/>
                <edge target="AT1G62860" source="TCTACCATCCGATCAACAAGA" interaction="SRT" id="TCTACCATCCGATCAACAAGA (SRT) AT1G62860"/>
                <edge target="AT1G62720" source="TATTCGAGTATATGCAAAAGA" interaction="SRT" id="TATTCGAGTATATGCAAAAGA (SRT) AT1G62720"/>
                <edge target="CGTCTAAAGAACAGTTGCTAAT" source="AT2G39675" interaction="OSR" id="AT2G39675 (OSR) CGTCTAAAGAACAGTTGCTAAT"/>
                <edge target="GAGTTACAACTTTTTTTACGG" source="AT2G39681" interaction="OSR" id="AT2G39681 (OSR) GAGTTACAACTTTTTTTACGG"/>
                <edge target="AT1G62590" source="TCCAATGCTTTTTCTAGTTTCG" interaction="SRT" id="TCCAATGCTTTTTCTAGTTTCG (SRT) AT1G62590"/>
                <edge target="TTGAACTTGTGTATTTTGAA" source="AT2G39680" interaction="OSR" id="AT2G39680 (OSR) TTGAACTTGTGTATTTTGAA"/>
                <edge target="TCTTCCATTTCTCTACGCTATG" source="AT2G27400" interaction="OSR" id="AT2G27400 (OSR) TCTTCCATTTCTCTACGCTATG"/>
                <edge target="TGTATATCCCATTTCTACCAT" source="AT2G39681" interaction="OSR" id="AT2G39681 (OSR) TGTATATCCCATTTCTACCAT"/>
                <edge target="TCAATAAATAATTGGTTCTAAT" source="AT2G39675" interaction="OSR" id="AT2G39675 (OSR) TCAATAAATAATTGGTTCTAAT"/>
                <edge target="TGTAACCAAAACATATTTCAGT" source="AT2G27400" interaction="OSR" id="AT2G27400 (OSR) TGTAACCAAAACATATTTCAGT"/>
                <edge target="AT2G39681" source="TTTTGCATATACTCGAATACC" interaction="SRT" id="TTTTGCATATACTCGAATACC (SRT) AT2G39681"/>
                <edge target="AT2G39675" source="TGTGTTCAAGTAAATGAGAT" interaction="SRT" id="TGTGTTCAAGTAAATGAGAT (SRT) AT2G39675"/>
                <edge target="GAACGCTATGTTGGACTTAGGATG" source="AT2G27400" interaction="OSR" id="AT2G27400 (OSR) GAACGCTATGTTGGACTTAGGATG"/>
                <edge target="ATATGTTTACTAAAACAAAGA" source="AT2G39680" interaction="OSR" id="AT2G39680 (OSR) ATATGTTTACTAAAACAAAGA"/>
                <edge target="TTCATTGTTTTCTTTTGCATA" source="AT2G39675" interaction="OSR" id="AT2G39675 (OSR) TTCATTGTTTTCTTTTGCATA"/>
                <edge target="AT2G27400" source="CATTACTACAAATATCATTC" interaction="SRT" id="CATTACTACAAATATCATTC (SRT) AT2G27400"/>
                <edge target="AT2G39681" source="ACTCTTGTTGATCGGATGGTA" interaction="SRT" id="ACTCTTGTTGATCGGATGGTA (SRT) AT2G39681"/>
                <edge target="AT2G39681" source="TATATGTTTCAGTCTTATCCC" interaction="SRT" id="TATATGTTTCAGTCTTATCCC (SRT) AT2G39681"/>
                <edge target="AT2G39681" source="CTTATCCCCGTAAAAAAAGTT" interaction="SRT" id="CTTATCCCCGTAAAAAAAGTT (SRT) AT2G39681"/>
                <edge target="TCGGATGGTAGAAACATAGGTC" source="AT2G39680" interaction="OSR" id="AT2G39680 (OSR) TCGGATGGTAGAAACATAGGTC"/>
                <edge target="TGTAATGGGTGTTGTGTAGTC" source="AT2G27400" interaction="OSR" id="AT2G27400 (OSR) TGTAATGGGTGTTGTGTAGTC"/>
                <edge target="CCCGTAAAAAAAGTTGTAACTC" source="AT2G39680" interaction="OSR" id="AT2G39680 (OSR) CCCGTAAAAAAAGTTGTAACTC"/>
                <edge target="AAATGTTATTTTCTACTTAAT" source="AT2G27400" interaction="OSR" id="AT2G27400 (OSR) AAATGTTATTTTCTACTTAAT"/>
                <edge target="TTATCAAGATCCATCTTACTC" source="AT2G39680" interaction="OSR" id="AT2G39680 (OSR) TTATCAAGATCCATCTTACTC"/>
                <edge target="ATATTCCAGGATATGCAAAAGA" source="AT2G39675" interaction="OSR" id="AT2G39675 (OSR) ATATTCCAGGATATGCAAAAGA"/>
                <edge target="AT2G39675" source="TTCTAAGTCCAACATAGCA" interaction="SRT" id="TTCTAAGTCCAACATAGCA (SRT) AT2G39675"/>
                <edge target="TCGGTGGATCTTAGAAAATTATTC" source="AT2G39675" interaction="OSR" id="AT2G39675 (OSR) TCGGTGGATCTTAGAAAATTATTC"/>
                <edge target="AT1G63150" source="TATTCGAGTATATGCAAAAGA" interaction="SRT" id="TATTCGAGTATATGCAAAAGA (SRT) AT1G63150"/>
                <edge target="TCCTAAGTCCAACATAGCGTT" source="AT2G27400" interaction="OSR" id="AT2G27400 (OSR) TCCTAAGTCCAACATAGCGTT"/>
                <edge target="AT2G39675" source="ATATCCTCGAATATGTTTTGT" interaction="SRT" id="ATATCCTCGAATATGTTTTGT (SRT) AT2G39675"/>
                <edge target="AT2G39681" source="TTGAACTTGTGTATTTTGAA" interaction="SRT" id="TTGAACTTGTGTATTTTGAA (SRT) AT2G39681"/>
                <edge target="AT1G62720" source="TTCGAGTATATGCAAAAGAGT" interaction="SRT" id="TTCGAGTATATGCAAAAGAGT (SRT) AT1G62720"/>
                <edge target="TAATTACATGCATCTTTCACA" source="AT2G27400" interaction="OSR" id="AT2G27400 (OSR) TAATTACATGCATCTTTCACA"/>
                <edge target="AT3G20730" source="TTCTTTAGACGACTTGAAAAT" interaction="SRT" id="TTCTTTAGACGACTTGAAAAT (SRT) AT3G20730"/>
                <edge target="TAGGTATTCGAGTATATGCAAA" source="AT2G39681" interaction="OSR" id="AT2G39681 (OSR) TAGGTATTCGAGTATATGCAAA"/>
                <edge target="TACGCTATGTTGGACTTAGAA" source="AT1G50055" interaction="OSR" id="AT1G50055 (OSR) TACGCTATGTTGGACTTAGAA"/>
                <edge target="AT2G39675" source="AGCTCTGCAAATACGATCTGT" interaction="SRT" id="AGCTCTGCAAATACGATCTGT (SRT) AT2G39675"/>
                <edge target="AT1G63130" source="ATATCCCATTTCTACCATCTG" interaction="SRT" id="ATATCCCATTTCTACCATCTG (SRT) AT1G63130"/>
                <edge target="AT2G27400" source="TTCTAAGTCCAACATAGCGTATT" interaction="SRT" id="TTCTAAGTCCAACATAGCGTATT (SRT) AT2G27400"/>
                <edge target="AT1G62930" source="ATATGCAAAAGAGTAAGATGG" interaction="SRT" id="ATATGCAAAAGAGTAAGATGG (SRT) AT1G62930"/>
                <edge target="AT1G63330" source="TATATCCCATTTCTACCATCTG" interaction="SRT" id="TATATCCCATTTCTACCATCTG (SRT) AT1G63330"/>
                <edge target="AT5G18475" source="TAGTTTCGCCATTACTACA" interaction="SRT" id="TAGTTTCGCCATTACTACA (SRT) AT5G18475"/>
                <edge target="CGCCATTACTACAAATATCAT" source="AT2G27400" interaction="OSR" id="AT2G27400 (OSR) CGCCATTACTACAAATATCAT"/>
                <edge target="AT3G49620" source="TATGCAAAAGAAAACAATGAA" interaction="SRT" id="TATGCAAAAGAAAACAATGAA (SRT) AT3G49620"/>
                <edge target="TGGAATACTTGAACTACCATC" source="AT2G39681" interaction="OSR" id="AT2G39681 (OSR) TGGAATACTTGAACTACCATC"/>
                <edge target="AT2G39681" source="CTACCATCCGATCAACAAGAG" interaction="SRT" id="CTACCATCCGATCAACAAGAG (SRT) AT2G39681"/>
                <edge target="AT1G62860" source="TAACTCTTGTTGATCGGATGG" interaction="SRT" id="TAACTCTTGTTGATCGGATGG (SRT) AT1G62860"/>
                <edge target="CCAATGTCTTTTCTAGTTCGT" source="AT2G39675" interaction="OSR" id="AT2G39675 (OSR) CCAATGTCTTTTCTAGTTCGT"/>
                <edge target="AT2G39675" source="TTATTCTAAGTCCAACATAGC" interaction="SRT" id="TTATTCTAAGTCCAACATAGC (SRT) AT2G39675"/>
                <edge target="AT2G39675" source="TGTCCAATGTCTTTTCTAGTTCGT" interaction="SRT" id="TGTCCAATGTCTTTTCTAGTTCGT (SRT) AT2G39675"/>
                <edge target="TATTCTAAGTCCAACATAGCG" source="AT2G39675" interaction="OSR" id="AT2G39675 (OSR) TATTCTAAGTCCAACATAGCG"/>
                <edge target="AT1G62910" source="AGGTATTCGAGTATATGCAAA" interaction="SRT" id="AGGTATTCGAGTATATGCAAA (SRT) AT1G62910"/>
                <edge target="TAAATGTTATTTTCTACTTAA" source="AT2G27400" interaction="OSR" id="AT2G27400 (OSR) TAAATGTTATTTTCTACTTAA"/>
                <edge target="AT5G16640" source="TGTATATCCCATTTCTACCAT" interaction="SRT" id="TGTATATCCCATTTCTACCAT (SRT) AT5G16640"/>
                <edge target="TCCATTTCTCTACGCTATGTT" source="AT2G27400" interaction="OSR" id="AT2G27400 (OSR) TCCATTTCTCTACGCTATGTT"/>
                <edge target="AT2G27400" source="AAACTAGAAAAAGCATTGGATA" interaction="SRT" id="AAACTAGAAAAAGCATTGGATA (SRT) AT2G27400"/>
                <edge target="AT1G12700" source="TTATCAAGATCCATCTTACTC" interaction="SRT" id="TTATCAAGATCCATCTTACTC (SRT) AT1G12700"/>
                <edge target="ATATGCAAAAGAAAACAATGA" source="AT2G39675" interaction="OSR" id="AT2G39675 (OSR) ATATGCAAAAGAAAACAATGA"/>
                <edge target="AT2G39675" source="ATATTCATTGTTTTCTTTTGC" interaction="SRT" id="ATATTCATTGTTTTCTTTTGC (SRT) AT2G39675"/>
                <edge target="AT2G27400" source="CCATTTCTCTACGCTATGTTGG" interaction="SRT" id="CCATTTCTCTACGCTATGTTGG (SRT) AT2G27400"/>
                <edge target="AT2G39675" source="TCAAGTCGTCTAAAGAACAGTTGC" interaction="SRT" id="TCAAGTCGTCTAAAGAACAGTTGC (SRT) AT2G39675"/>
                <edge target="AT2G39675" source="TTTTGCATATCCTAGAATATA" interaction="SRT" id="TTTTGCATATCCTAGAATATA (SRT) AT2G39675"/>
                <edge target="AT2G27400" source="CTAGTTTCGCCATTACTACAA" interaction="SRT" id="CTAGTTTCGCCATTACTACAA (SRT) AT2G27400"/>
                <edge target="AT1G63080" source="ATATCCCATTTCTACCATCTG" interaction="SRT" id="ATATCCCATTTCTACCATCTG (SRT) AT1G63080"/>
                <edge target="ATAGGTCTTTAATCCCATATA" source="AT2G39681" interaction="OSR" id="AT2G39681 (OSR) ATAGGTCTTTAATCCCATATA"/>
                <edge target="AT1G62910" source="TGTATATCCCATTTCTACCAT" interaction="SRT" id="TGTATATCCCATTTCTACCAT (SRT) AT1G62910"/>
                <edge target="AT1G62590" source="ATATCCCATTTCTACCATCTG" interaction="SRT" id="ATATCCCATTTCTACCATCTG (SRT) AT1G62590"/>
                <edge target="AT2G27400" source="TTTATTTTGCATATACTGAAA" interaction="SRT" id="TTTATTTTGCATATACTGAAA (SRT) AT2G27400"/>
                <edge target="AT1G62720" source="ATATGCAAAAGAGTAAGATGGA" interaction="SRT" id="ATATGCAAAAGAGTAAGATGGA (SRT) AT1G62720"/>
                <edge target="TCGCCATTACTACAAATATCATTC" source="AT2G27400" interaction="OSR" id="AT2G27400 (OSR) TCGCCATTACTACAAATATCATTC"/>
                <edge target="ATCAAATTGTTTACAATTTCA" source="AT2G27400" interaction="OSR" id="AT2G27400 (OSR) ATCAAATTGTTTACAATTTCA"/>
                <edge target="AT1G62860" source="TCTACCATCCGATCAACAAGAG" interaction="SRT" id="TCTACCATCCGATCAACAAGAG (SRT) AT1G62860"/>
                <edge target="AT2G27400" source="TTCTAAGTCCAACATAGCGT" interaction="SRT" id="TTCTAAGTCCAACATAGCGT (SRT) AT2G27400"/>
                <edge target="AT1G62590" source="ATATGCAAAAGAGTAAGATGG" interaction="SRT" id="ATATGCAAAAGAGTAAGATGG (SRT) AT1G62590"/>
                <edge target="AGTAGTTTCTCTCCGAGGTGT" source="AT2G39675" interaction="OSR" id="AT2G39675 (OSR) AGTAGTTTCTCTCCGAGGTGT"/>
                <edge target="CTAAATCTATTGAACATCGTGT" source="AT2G39680" interaction="OSR" id="AT2G39680 (OSR) CTAAATCTATTGAACATCGTGT"/>
                <edge target="AT2G27400" source="ACAAGCCTTGCAAAATAAGAA" interaction="SRT" id="ACAAGCCTTGCAAAATAAGAA (SRT) AT2G27400"/>
                <edge target="AT2G39681" source="TAGGTATTCGAGTATATGCAAA" interaction="SRT" id="TAGGTATTCGAGTATATGCAAA (SRT) AT2G39681"/>
                <edge target="AT2G27400" source="CGCTATGTTGGACTTAGGATGA" interaction="SRT" id="CGCTATGTTGGACTTAGGATGA (SRT) AT2G27400"/>
                <edge target="TTTTAAGTCTAACATAGCGTT" source="AT2G27400" interaction="OSR" id="AT2G27400 (OSR) TTTTAAGTCTAACATAGCGTT"/>
                <edge target="AT1G12775" source="AGTAAGATGGATCTTGATAAT" interaction="SRT" id="AGTAAGATGGATCTTGATAAT (SRT) AT1G12775"/>
                <edge target="AT2G39675" source="TTATCGGTGGATCTTAGAAAA" interaction="SRT" id="TTATCGGTGGATCTTAGAAAA (SRT) AT2G39675"/>
                <edge target="CGTAAAAAAAGTTGTAACTCT" source="AT2G39680" interaction="OSR" id="AT2G39680 (OSR) CGTAAAAAAAGTTGTAACTCT"/>
                <edge target="AT2G27400" source="CTAACATAGCGTTTGATTGGA" interaction="SRT" id="CTAACATAGCGTTTGATTGGA (SRT) AT2G27400"/>
                <edge target="AT2G27400" source="TTGGATATATTCTAGGATATGC" interaction="SRT" id="TTGGATATATTCTAGGATATGC (SRT) AT2G27400"/>
                <edge target="CCGTAAAAAAAGTTGTAACTC" source="AT2G39681" interaction="OSR" id="AT2G39681 (OSR) CCGTAAAAAAAGTTGTAACTC"/>
                <edge target="AT2G39675" source="TCAATAAATAATTGGTTCTAA" interaction="SRT" id="TCAATAAATAATTGGTTCTAA (SRT) AT2G39675"/>
                <edge target="TGTGAACATATTCAAGGA" source="AT2G27400" interaction="OSR" id="AT2G27400 (OSR) TGTGAACATATTCAAGGA"/>
                <edge target="AT5G16640" source="TATATCCCATTTCTACCATCTG" interaction="SRT" id="TATATCCCATTTCTACCATCTG (SRT) AT5G16640"/>
                <edge target="AT2G39681" source="AGTATATGCAAAAGAGTAAGATGG" interaction="SRT" id="AGTATATGCAAAAGAGTAAGATGG (SRT) AT2G39681"/>
                <edge target="AT2G39681" source="TTGAACTTGTGTATTTTGAAA" interaction="SRT" id="TTGAACTTGTGTATTTTGAAA (SRT) AT2G39681"/>
                <edge target="AT2G39675" source="TTCTAGTTCGTCGATATGTTGA" interaction="SRT" id="TTCTAGTTCGTCGATATGTTGA (SRT) AT2G39675"/>
                <edge target="AT2G39675" source="TGGATATATTCTAGGATATGC" interaction="SRT" id="TGGATATATTCTAGGATATGC (SRT) AT2G39675"/>
                <edge target="TAAATGAGATTTTCAAGTCGT" source="AT2G39675" interaction="OSR" id="AT2G39675 (OSR) TAAATGAGATTTTCAAGTCGT"/>
                <edge target="TTCTAAGTCCAACATAGCGTATTC" source="AT2G39675" interaction="OSR" id="AT2G39675 (OSR) TTCTAAGTCCAACATAGCGTATTC"/>
                <edge target="AT2G27400" source="TAACTTTTGCATATCCTAGAA" interaction="SRT" id="TAACTTTTGCATATCCTAGAA (SRT) AT2G27400"/>
                <edge target="AT4G21170" source="TCCAATGCTTTTTCTAGTTTC" interaction="SRT" id="TCCAATGCTTTTTCTAGTTTC (SRT) AT4G21170"/>
                <edge target="TTATTCTAAGTCCAACATAGC" source="AT2G27400" interaction="OSR" id="AT2G27400 (OSR) TTATTCTAAGTCCAACATAGC"/>
                <edge target="ACAATATTCATTGTTTTCTTTTGC" source="AT2G39675" interaction="OSR" id="AT2G39675 (OSR) ACAATATTCATTGTTTTCTTTTGC"/>
                <edge target="AT2G27400" source="TGAAAGATGCATGTAATTAGCT" interaction="SRT" id="TGAAAGATGCATGTAATTAGCT (SRT) AT2G27400"/>
                <edge target="AT2G39675" source="TAAAGAACAGTTGCTAATACA" interaction="SRT" id="TAAAGAACAGTTGCTAATACA (SRT) AT2G39675"/>
                <edge target="AT1G63070" source="TTTTGCATATACTCGAATACC" interaction="SRT" id="TTTTGCATATACTCGAATACC (SRT) AT1G63070"/>
                <edge target="TTTTGCATATACTCGAATACC" source="AT2G39681" interaction="OSR" id="AT2G39681 (OSR) TTTTGCATATACTCGAATACC"/>
                <edge target="AT1G62670" source="TATTCGAGTATATGCAAAAGA" interaction="SRT" id="TATTCGAGTATATGCAAAAGA (SRT) AT1G62670"/>
                <edge target="AT2G39681" source="CTATATGGGATTAAAGACCTAT" interaction="SRT" id="CTATATGGGATTAAAGACCTAT (SRT) AT2G39681"/>
                <edge target="TTGTAATGGGTGTTGTGTAGT" source="AT2G27400" interaction="OSR" id="AT2G27400 (OSR) TTGTAATGGGTGTTGTGTAGT"/>
                <edge target="AT2G27400" source="ATGGCGAAACTAGAAAAAGCA" interaction="SRT" id="ATGGCGAAACTAGAAAAAGCA (SRT) AT2G27400"/>
                <edge target="TAGGTATTCGAGTATATGCAAA" source="AT2G39680" interaction="OSR" id="AT2G39680 (OSR) TAGGTATTCGAGTATATGCAAA"/>
                <edge target="AT2G27400" source="TTCTAAGTCCAACATAGCGTAT" interaction="SRT" id="TTCTAAGTCCAACATAGCGTAT (SRT) AT2G27400"/>
                <edge target="AT2G39681" source="TTCGAGTATATGCAAAAGAGT" interaction="SRT" id="TTCGAGTATATGCAAAAGAGT (SRT) AT2G39681"/>
                <edge target="AT2G39681" source="AGTTCAAGTATTCCAGATGGTAG" interaction="SRT" id="AGTTCAAGTATTCCAGATGGTAG (SRT) AT2G39681"/>
                <edge target="AT1G63150" source="AGTATATGCAAAAGAGTAAGATGG" interaction="SRT" id="AGTATATGCAAAAGAGTAAGATGG (SRT) AT1G63150"/>
                <edge target="ATGGGATTAAAGACCTATGTT" source="AT2G39680" interaction="OSR" id="AT2G39680 (OSR) ATGGGATTAAAGACCTATGTT"/>
                <edge target="TCTGTGATTCTCTGTGTAAGC" source="AT3G23125" interaction="OSR" id="AT3G23125 (OSR) TCTGTGATTCTCTGTGTAAGC"/>
                <edge target="ATATATGTTTCAGTCTTATCCCC" source="AT2G39680" interaction="OSR" id="AT2G39680 (OSR) ATATATGTTTCAGTCTTATCCCC"/>
                <edge target="AT1G63130" source="CTACCATCCGATCAACAAGAG" interaction="SRT" id="CTACCATCCGATCAACAAGAG (SRT) AT1G63130"/>
                <edge target="CTTCCATTTCTCTACGCTATGT" source="AT2G27400" interaction="OSR" id="AT2G27400 (OSR) CTTCCATTTCTCTACGCTATGT"/>
                <edge target="ATATGCAAAAGAGTAAGATGGA" source="AT2G39680" interaction="OSR" id="AT2G39680 (OSR) ATATGCAAAAGAGTAAGATGGA"/>
                <edge target="AT1G12300" source="TTATCAAGATCCATCTTACTC" interaction="SRT" id="TTATCAAGATCCATCTTACTC (SRT) AT1G12300"/>
                <edge target="AT1G63230" source="TAAGTAACTGTATTAGCAACTG" interaction="SRT" id="TAAGTAACTGTATTAGCAACTG (SRT) AT1G63230"/>
                <edge target="ATATGGGATTAAAGACCTATG" source="AT2G39680" interaction="OSR" id="AT2G39680 (OSR) ATATGGGATTAAAGACCTATG"/>
                <edge target="ATATGCAAAAGAGTAAGATGG" source="AT2G39680" interaction="OSR" id="AT2G39680 (OSR) ATATGCAAAAGAGTAAGATGG"/>
                <edge target="AT2G39675" source="TAATTTTCTAAGATCCACCGA" interaction="SRT" id="TAATTTTCTAAGATCCACCGA (SRT) AT2G39675"/>
                <edge target="AT2G39681" source="TAATACTAAACATATTCATGG" interaction="SRT" id="TAATACTAAACATATTCATGG (SRT) AT2G39681"/>
                <edge target="TTCGAGTATATGCAAAAGAGT" source="AT2G39681" interaction="OSR" id="AT2G39681 (OSR) TTCGAGTATATGCAAAAGAGT"/>
                <edge target="ACGCTATGTTGGACTTAGAATA" source="AT2G39675" interaction="OSR" id="AT2G39675 (OSR) ACGCTATGTTGGACTTAGAATA"/>
                <edge target="AT2G39681" source="ATGGGATTAAAGACCTATGTT" interaction="SRT" id="ATGGGATTAAAGACCTATGTT (SRT) AT2G39681"/>
                <edge target="AT2G39675" source="TTCTAAGTCCAACATAGCGTATT" interaction="SRT" id="TTCTAAGTCCAACATAGCGTATT (SRT) AT2G39675"/>
                <edge target="AT2G27400" source="CGTTTGATTGGATCTTAGGAAA" interaction="SRT" id="CGTTTGATTGGATCTTAGGAAA (SRT) AT2G27400"/>
                <edge target="AT2G39681" source="TTGCATATACTCGAATACCTA" interaction="SRT" id="TTGCATATACTCGAATACCTA (SRT) AT2G39681"/>
                <edge target="AT2G39681" source="ATAGGTCTTTAATCCCATATA" interaction="SRT" id="ATAGGTCTTTAATCCCATATA (SRT) AT2G39681"/>
                <edge target="AT2G39681" source="TATATGTTTCAGTCTTATCCCC" interaction="SRT" id="TATATGTTTCAGTCTTATCCCC (SRT) AT2G39681"/>
                <edge target="AT2G27400" source="TGTACCAAAGCTGAAATCAAA" interaction="SRT" id="TGTACCAAAGCTGAAATCAAA (SRT) AT2G27400"/>
                <edge target="AT2G27400" source="ATTTCTCTACGCTATGTTGGACTT" interaction="SRT" id="ATTTCTCTACGCTATGTTGGACTT (SRT) AT2G27400"/>
                <edge target="CTATGTTGGACTTAGGATG" source="AT2G27400" interaction="OSR" id="AT2G27400 (OSR) CTATGTTGGACTTAGGATG"/>
                <edge target="AT2G27400" source="ATTTCTCTACGCTATGTTGGA" interaction="SRT" id="ATTTCTCTACGCTATGTTGGA (SRT) AT2G27400"/>
                <edge target="AT1G12700" source="TATATGCAAAAGAGTAAGATGG" interaction="SRT" id="TATATGCAAAAGAGTAAGATGG (SRT) AT1G12700"/>
                <edge target="AT2G39681" source="ATCCCATATAGGTATTCGAGT" interaction="SRT" id="ATCCCATATAGGTATTCGAGT (SRT) AT2G39681"/>
                <edge target="TGATTGGATCTTAGGAAATTA" source="AT2G27400" interaction="OSR" id="AT2G27400 (OSR) TGATTGGATCTTAGGAAATTA"/>
                <edge target="ATATCCCATTTCTACCATCTG" source="AT2G39681" interaction="OSR" id="AT2G39681 (OSR) ATATCCCATTTCTACCATCTG"/>
                <edge target="AT2G27400" source="TACAAGGTGTTGTGAAGTCTA" interaction="SRT" id="TACAAGGTGTTGTGAAGTCTA (SRT) AT2G27400"/>
                <edge target="TACACCTCGGAGAGAAACTAC" source="AT2G39675" interaction="OSR" id="AT2G39675 (OSR) TACACCTCGGAGAGAAACTAC"/>
                <edge target="AT2G39681" source="TTCGCTTGCAGAGAGAAATCAC" interaction="SRT" id="TTCGCTTGCAGAGAGAAATCAC (SRT) AT2G39681"/>
                <edge target="AT2G39681" source="TGGTAGTTCAAGTATTCCAGAT" interaction="SRT" id="TGGTAGTTCAAGTATTCCAGAT (SRT) AT2G39681"/>
                <edge target="AT1G62590" source="TATTCGAGTATATGCAAAAGA" interaction="SRT" id="TATTCGAGTATATGCAAAAGA (SRT) AT1G62590"/>
                <edge target="TGTTGTGAAGTCTACATGAAG" source="AT2G27400" interaction="OSR" id="AT2G27400 (OSR) TGTTGTGAAGTCTACATGAAG"/>
                <edge target="AT2G27400" source="AATTTTCTAAGATCTTATCGA" interaction="SRT" id="AATTTTCTAAGATCTTATCGA (SRT) AT2G27400"/>
                <edge target="ATGGGATTAAAGACCTATGTT" source="AT2G39681" interaction="OSR" id="AT2G39681 (OSR) ATGGGATTAAAGACCTATGTT"/>
                <edge target="TCGGATGGTAGAAACATAGGT" source="AT2G39681" interaction="OSR" id="AT2G39681 (OSR) TCGGATGGTAGAAACATAGGT"/>
                <edge target="AT2G39681" source="TATTCGAGTATATGCAAAAGA" interaction="SRT" id="TATTCGAGTATATGCAAAAGA (SRT) AT2G39681"/>
                <edge target="TGTCCAATGTCTTTTCTAGTTCGT" source="AT2G39675" interaction="OSR" id="AT2G39675 (OSR) TGTCCAATGTCTTTTCTAGTTCGT"/>
                <edge target="AT2G39681" source="ATATGCAAAAGAGTAAGATGGA" interaction="SRT" id="ATATGCAAAAGAGTAAGATGGA (SRT) AT2G39681"/>
                <edge target="AT5G04780" source="CTAGAATATATCCAATGCTTT" interaction="SRT" id="CTAGAATATATCCAATGCTTT (SRT) AT5G04780"/>
                <edge target="AT2G27400" source="TATTCCAGGATATGCAAAAG" interaction="SRT" id="TATTCCAGGATATGCAAAAG (SRT) AT2G27400"/>
                <edge target="AT2G39681" source="ACACGATGTTCAATAGATTTA" interaction="SRT" id="ACACGATGTTCAATAGATTTA (SRT) AT2G39681"/>
                <edge target="AT2G39681" source="TAGGTCTTTAATCCCATATAGG" interaction="SRT" id="TAGGTCTTTAATCCCATATAGG (SRT) AT2G39681"/>
                <edge target="AT2G39675" source="TTCTAAGTCCAACATAGCGTA" interaction="SRT" id="TTCTAAGTCCAACATAGCGTA (SRT) AT2G39675"/>
                <edge target="TATATGGGATTAAAGACCTATG" source="AT2G39680" interaction="OSR" id="AT2G39680 (OSR) TATATGGGATTAAAGACCTATG"/>
                <edge target="AT1G63400" source="AGTATATGCAAAAGAGTAAGATGG" interaction="SRT" id="AGTATATGCAAAAGAGTAAGATGG (SRT) AT1G63400"/>
                <edge target="TACATATATGTTTCAGTCTTA" source="AT2G39681" interaction="OSR" id="AT2G39681 (OSR) TACATATATGTTTCAGTCTTA"/>
                <edge target="AT2G39675" source="CTGTTCTTTAGACGACTTGAAAAT" interaction="SRT" id="CTGTTCTTTAGACGACTTGAAAAT (SRT) AT2G39675"/>
                <edge target="TTTCAAGTCGTCTAAAGAACA" source="AT2G39675" interaction="OSR" id="AT2G39675 (OSR) TTTCAAGTCGTCTAAAGAACA"/>
                <edge target="AT1G63080" source="TATATCCCATTTCTACCATCTG" interaction="SRT" id="TATATCCCATTTCTACCATCTG (SRT) AT1G63080"/>
                <edge target="AT2G39675" source="TCCAATGTCTTTTCTAGTTCG" interaction="SRT" id="TCCAATGTCTTTTCTAGTTCG (SRT) AT2G39675"/>
                <edge target="AGGCTTGTAATGGGTGTTGTGT" source="AT2G27400" interaction="OSR" id="AT2G27400 (OSR) AGGCTTGTAATGGGTGTTGTGT"/>
                <edge target="AT5G64320" source="TAAGTAACTGTATTAGCAACTG" interaction="SRT" id="TAAGTAACTGTATTAGCAACTG (SRT) AT5G64320"/>
                <edge target="TTTGAACTTGTGTATTTTGAA" source="AT2G39680" interaction="OSR" id="AT2G39680 (OSR) TTTGAACTTGTGTATTTTGAA"/>
                <edge target="AT2G27400" source="TATGCAAAAGTTATCCTTGAA" interaction="SRT" id="TATGCAAAAGTTATCCTTGAA (SRT) AT2G27400"/>
                <edge target="TCATTCACGATATCTTCCATTT" source="AT2G27400" interaction="OSR" id="AT2G27400 (OSR) TCATTCACGATATCTTCCATTT"/>
                <edge target="CGAACGCTATGTTGGACTTAGGAT" source="AT2G27400" interaction="OSR" id="AT2G27400 (OSR) CGAACGCTATGTTGGACTTAGGAT"/>
                <edge target="AT2G27400" source="TTTAAGTCTAACATAGCGTTT" interaction="SRT" id="TTTAAGTCTAACATAGCGTTT (SRT) AT2G27400"/>
                <edge target="AT3G22470" source="TTTCTACCATCCGATCAACAAG" interaction="SRT" id="TTTCTACCATCCGATCAACAAG (SRT) AT3G22470"/>
                <edge target="AT2G39675" source="CTTTTCTAGTTCGTCGATATGT" interaction="SRT" id="CTTTTCTAGTTCGTCGATATGT (SRT) AT2G39675"/>
                <edge target="AT1G12775" source="AAACTAGAAAAAGCATTGGATA" interaction="SRT" id="AAACTAGAAAAAGCATTGGATA (SRT) AT1G12775"/>
                <edge target="TGCATATACTCGAATACCT" source="AT2G39680" interaction="OSR" id="AT2G39680 (OSR) TGCATATACTCGAATACCT"/>
                <edge target="AT2G27400" source="ACGATATCTTCCATTTCTCTA" interaction="SRT" id="ACGATATCTTCCATTTCTCTA (SRT) AT2G27400"/>
                <edge target="AT2G27400" source="TACGCTATGTTGGACTTAGAA" interaction="SRT" id="TACGCTATGTTGGACTTAGAA (SRT) AT2G27400"/>
                <edge target="AT1G12700" source="ATATGCAAAAGAGTAAGATGGA" interaction="SRT" id="ATATGCAAAAGAGTAAGATGGA (SRT) AT1G12700"/>
                <edge target="CATGGCTGGTGACAAATAGAC" source="AT1G50055" interaction="OSR" id="AT1G50055 (OSR) CATGGCTGGTGACAAATAGAC"/>
                <edge target="TAAATGAGATTTTCAAGTCGTC" source="AT2G39675" interaction="OSR" id="AT2G39675 (OSR) TAAATGAGATTTTCAAGTCGTC"/>
                <edge target="ATATATCCAATGCTTTTTCTA" source="AT2G27400" interaction="OSR" id="AT2G27400 (OSR) ATATATCCAATGCTTTTTCTA"/>
                <edge target="ATATATGTTTCAGTCTTATCCC" source="AT2G39681" interaction="OSR" id="AT2G39681 (OSR) ATATATGTTTCAGTCTTATCCC"/>
                <edge target="AT2G27400" source="TCGCCATTACTACAAATATCATT" interaction="SRT" id="TCGCCATTACTACAAATATCATT (SRT) AT2G27400"/>
                <edge target="AT1G12700" source="AGTATATGCAAAAGAGTAAGATGG" interaction="SRT" id="AGTATATGCAAAAGAGTAAGATGG (SRT) AT1G12700"/>
                <edge target="AT2G39681" source="ATATGCAAAAGAGTAAGATGG" interaction="SRT" id="ATATGCAAAAGAGTAAGATGG (SRT) AT2G39681"/>
                <edge target="TGTTGATCGGATGGTAGAAACA" source="AT2G39680" interaction="OSR" id="AT2G39680 (OSR) TGTTGATCGGATGGTAGAAACA"/>
                <edge target="AT2G27400" source="ATTTCCTAAGATCCAATCAAA" interaction="SRT" id="ATTTCCTAAGATCCAATCAAA (SRT) AT2G27400"/>
                <edge target="AT3G22470" source="TGTTGATCGGATGGTAGAAAC" interaction="SRT" id="TGTTGATCGGATGGTAGAAAC (SRT) AT3G22470"/>
                <edge target="ATGGCGAAACTAGAAAAAGCA" source="AT2G27400" interaction="OSR" id="AT2G27400 (OSR) ATGGCGAAACTAGAAAAAGCA"/>
                <edge target="AT2G39681" source="TTTTGCATATCCTAGAATATA" interaction="SRT" id="TTTTGCATATCCTAGAATATA (SRT) AT2G39681"/>
                <edge target="AT2G27400" source="TATTCCAGGATATGCAAAAGAA" interaction="SRT" id="TATTCCAGGATATGCAAAAGAA (SRT) AT2G27400"/>
                <edge target="AT2G39675" source="TCTTTTCTAGTTCGTCGATATG" interaction="SRT" id="TCTTTTCTAGTTCGTCGATATG (SRT) AT2G39675"/>
                <edge target="TAATGGCGAAACTAGAAAAAG" source="AT2G27400" interaction="OSR" id="AT2G27400 (OSR) TAATGGCGAAACTAGAAAAAG"/>
                <edge target="AT2G39675" source="TTCAATAAATAATTGGTTCTA" interaction="SRT" id="TTCAATAAATAATTGGTTCTA (SRT) AT2G39675"/>
                <edge target="AT1G62860" source="TGTTGATCGGATGGTAGAAACA" interaction="SRT" id="TGTTGATCGGATGGTAGAAACA (SRT) AT1G62860"/>
                <edge target="CTAGTTCGTCGATATGTTGAA" source="AT2G39675" interaction="OSR" id="AT2G39675 (OSR) CTAGTTCGTCGATATGTTGAA"/>
                <edge target="AGAATAATTTCCTAAGATCCA" source="AT2G27400" interaction="OSR" id="AT2G27400 (OSR) AGAATAATTTCCTAAGATCCA"/>
                <edge target="AT1G63230" source="TCTACCATCCGATCAACAAGA" interaction="SRT" id="TCTACCATCCGATCAACAAGA (SRT) AT1G63230"/>
                <edge target="TGTGAACATATTCAAGGATAA" source="AT2G27400" interaction="OSR" id="AT2G27400 (OSR) TGTGAACATATTCAAGGATAA"/>
                <edge target="AT2G39681" source="TATGGGATTAAAGACCTATGTT" interaction="SRT" id="TATGGGATTAAAGACCTATGTT (SRT) AT2G39681"/>
                <edge target="TTCTAGTTCGTCGATATGTTGA" source="AT2G39675" interaction="OSR" id="AT2G39675 (OSR) TTCTAGTTCGTCGATATGTTGA"/>
                <edge target="CTAGTTTCGCCATTACTACA" source="AT2G27400" interaction="OSR" id="AT2G27400 (OSR) CTAGTTTCGCCATTACTACA"/>
                <edge target="CTAAATCTATTGAACATCGTGT" source="AT2G39681" interaction="OSR" id="AT2G39681 (OSR) CTAAATCTATTGAACATCGTGT"/>
                <edge target="TACAAGGTGTTGTGAAGTCTA" source="AT2G27400" interaction="OSR" id="AT2G27400 (OSR) TACAAGGTGTTGTGAAGTCTA"/>
                <edge target="TTTGAACTTGTGTATTTTGAAA" source="AT2G39681" interaction="OSR" id="AT2G39681 (OSR) TTTGAACTTGTGTATTTTGAAA"/>
                <edge target="TAATACTAAACATATTCATGG" source="AT2G39681" interaction="OSR" id="AT2G39681 (OSR) TAATACTAAACATATTCATGG"/>
                <edge target="AT2G27400" source="TCCAATGCTTTTTCTAGTTTCG" interaction="SRT" id="TCCAATGCTTTTTCTAGTTTCG (SRT) AT2G27400"/>
                <edge target="TTCTAAGTCCAACATAGCGTAT" source="AT2G39675" interaction="OSR" id="AT2G39675 (OSR) TTCTAAGTCCAACATAGCGTAT"/>
                <edge target="AT1G62860" source="TTATCAAGATCCATCTTACTC" interaction="SRT" id="TTATCAAGATCCATCTTACTC (SRT) AT1G62860"/>
                <edge target="TCTTTTCTAGTTCGTCGATATG" source="AT2G39675" interaction="OSR" id="AT2G39675 (OSR) TCTTTTCTAGTTCGTCGATATG"/>
                <edge target="AT1G63150" source="ATATGCAAAAGAGTAAGATGGA" interaction="SRT" id="ATATGCAAAAGAGTAAGATGGA (SRT) AT1G63150"/>
                <edge target="AT2G39681" source="TGCATATACTCGAATACCT" interaction="SRT" id="TGCATATACTCGAATACCT (SRT) AT2G39681"/>
                <edge target="AT2G27400" source="TTGTGAAGTCTACATGAAGCA" interaction="SRT" id="TTGTGAAGTCTACATGAAGCA (SRT) AT2G27400"/>
                <edge target="AT4G21170" source="TCCAATGCTTTTTCTAGTTTCG" interaction="SRT" id="TCCAATGCTTTTTCTAGTTTCG (SRT) AT4G21170"/>
                <edge target="AT2G39681" source="ATATGTTTCAGTCTTATCCCC" interaction="SRT" id="ATATGTTTCAGTCTTATCCCC (SRT) AT2G39681"/>
                <edge target="AT2G39681" source="ATATATGTTTCAGTCTTATCC" interaction="SRT" id="ATATATGTTTCAGTCTTATCC (SRT) AT2G39681"/>
                <edge target="AT3G22470" source="TCTACCATCCGATCAACAAGA" interaction="SRT" id="TCTACCATCCGATCAACAAGA (SRT) AT3G22470"/>
                <edge target="AT2G39681" source="AAAGACCTATGTTTCTACCATCCG" interaction="SRT" id="AAAGACCTATGTTTCTACCATCCG (SRT) AT2G39681"/>
                <edge target="AT1G63320" source="TTTGCATATACTCGAATACCTA" interaction="SRT" id="TTTGCATATACTCGAATACCTA (SRT) AT1G63320"/>
                <edge target="AT1G63070" source="TGCATATACTCGAATACCT" interaction="SRT" id="TGCATATACTCGAATACCT (SRT) AT1G63070"/>
                <edge target="AT1G63330" source="TATATGCAAAAGAGTAAGATG" interaction="SRT" id="TATATGCAAAAGAGTAAGATG (SRT) AT1G63330"/>
                <edge target="AGCTCTGCAAATACGATCTGT" source="AT2G39675" interaction="OSR" id="AT2G39675 (OSR) AGCTCTGCAAATACGATCTGT"/>
                <edge target="CCGAGGTGTAGCGAAGAAGCA" source="AT2G39675" interaction="OSR" id="AT2G39675 (OSR) CCGAGGTGTAGCGAAGAAGCA"/>
                <edge target="AGCATTGGATATATTCTAGGA" source="AT2G27400" interaction="OSR" id="AT2G27400 (OSR) AGCATTGGATATATTCTAGGA"/>
                <edge target="ATATGCAAAAGAGTAAGATGG" source="AT2G39681" interaction="OSR" id="AT2G39681 (OSR) ATATGCAAAAGAGTAAGATGG"/>
                <edge target="AT2G39681" source="ATAATCAAGTGAATAGTTTAA" interaction="SRT" id="ATAATCAAGTGAATAGTTTAA (SRT) AT2G39681"/>
                <edge target="TTTCTACCATCCGATCAACAA" source="AT2G39680" interaction="OSR" id="AT2G39680 (OSR) TTTCTACCATCCGATCAACAA"/>
                <edge target="TCAATAAATAATTGGTTCTAATAA" source="AT2G39675" interaction="OSR" id="AT2G39675 (OSR) TCAATAAATAATTGGTTCTAATAA"/>
                <edge target="TGCATATACTCGAATACCT" source="AT2G39681" interaction="OSR" id="AT2G39681 (OSR) TGCATATACTCGAATACCT"/>
                <edge target="TTTTCTAAGATCCACCGATAAA" source="AT2G39675" interaction="OSR" id="AT2G39675 (OSR) TTTTCTAAGATCCACCGATAAA"/>
                <edge target="TAATTGGTTCTAATAATACAAA" source="AT2G39675" interaction="OSR" id="AT2G39675 (OSR) TAATTGGTTCTAATAATACAAA"/>
                <edge target="AT2G39681" source="AGTTCAAACTATAATCAAGTG" interaction="SRT" id="AGTTCAAACTATAATCAAGTG (SRT) AT2G39681"/>
                <edge target="AT1G12775" source="AAACTAGAAAAAGCATTGGAT" interaction="SRT" id="AAACTAGAAAAAGCATTGGAT (SRT) AT1G12775"/>
                <edge target="AT2G27400" source="TGAAAGATGCATGTAATTAGC" interaction="SRT" id="TGAAAGATGCATGTAATTAGC (SRT) AT2G27400"/>
                <edge target="TTACAAAAGATATAAAATGAA" source="AT2G39681" interaction="OSR" id="AT2G39681 (OSR) TTACAAAAGATATAAAATGAA"/>
                <edge target="AGGTATTCGAGTATATGCAAA" source="AT2G39681" interaction="OSR" id="AT2G39681 (OSR) AGGTATTCGAGTATATGCAAA"/>
                <edge target="AT2G39675" source="ATATGCTATGTTGGACTTAGAATA" interaction="SRT" id="ATATGCTATGTTGGACTTAGAATA (SRT) AT2G39675"/>
                <edge target="CCCCGTAAAAAAAGTTGTAAC" source="AT2G39681" interaction="OSR" id="AT2G39681 (OSR) CCCCGTAAAAAAAGTTGTAAC"/>
                <edge target="TTGTTGATCGGATGGTAGAAA" source="AT2G39680" interaction="OSR" id="AT2G39680 (OSR) TTGTTGATCGGATGGTAGAAA"/>
                <edge target="AT2G27400" source="TATTCTAGGATATGCAAAAGTTAT" interaction="SRT" id="TATTCTAGGATATGCAAAAGTTAT (SRT) AT2G27400"/>
                <edge target="TGTACCAAAGCTGAAATCAAA" source="AT2G27400" interaction="OSR" id="AT2G27400 (OSR) TGTACCAAAGCTGAAATCAAA"/>
                <edge target="AT2G27400" source="TAATGGCGAAACTAGAAAAAG" interaction="SRT" id="TAATGGCGAAACTAGAAAAAG (SRT) AT2G27400"/>
                <edge target="AT1G62590" source="AAACTAGAAAAAGCATTGGAT" interaction="SRT" id="AAACTAGAAAAAGCATTGGAT (SRT) AT1G62590"/>
                <edge target="AT2G39675" source="TTGTTTTGAATGTGTTCAAGTA" interaction="SRT" id="TTGTTTTGAATGTGTTCAAGTA (SRT) AT2G39675"/>
                <edge target="AT1G63330" source="TATGCAAAAGAGTAAGATGGA" interaction="SRT" id="TATGCAAAAGAGTAAGATGGA (SRT) AT1G63330"/>
                <edge target="AT2G27400" source="TTACAAGCCTTGCAAAATAAG" interaction="SRT" id="TTACAAGCCTTGCAAAATAAG (SRT) AT2G27400"/>
                <edge target="TACATATATGTTTCAGTCTTA" source="AT2G39680" interaction="OSR" id="AT2G39680 (OSR) TACATATATGTTTCAGTCTTA"/>
                <edge target="CTACCATCTGGAATACTTGAA" source="AT2G39680" interaction="OSR" id="AT2G39680 (OSR) CTACCATCTGGAATACTTGAA"/>
                <edge target="AT2G27400" source="CACGATATCTTCCATTTCTCTAC" interaction="SRT" id="CACGATATCTTCCATTTCTCTAC (SRT) AT2G27400"/>
                <edge target="CTTATCCCCGTAAAAAAAGTT" source="AT2G39680" interaction="OSR" id="AT2G39680 (OSR) CTTATCCCCGTAAAAAAAGTT"/>
                <edge target="AT2G27400" source="ATCTTCCATTTCTCTACGCTA" interaction="SRT" id="ATCTTCCATTTCTCTACGCTA (SRT) AT2G27400"/>
                <edge target="TATTCCAGGATATGCAAAAG" source="AT2G39675" interaction="OSR" id="AT2G39675 (OSR) TATTCCAGGATATGCAAAAG"/>
                <edge target="AT2G27400" source="AAACTAGAAAAAGCATTGGAT" interaction="SRT" id="AAACTAGAAAAAGCATTGGAT (SRT) AT2G27400"/>
                <edge target="TGGTAGTTCAAGTATTCCAGAT" source="AT2G39680" interaction="OSR" id="AT2G39680 (OSR) TGGTAGTTCAAGTATTCCAGAT"/>
                <edge target="AT2G39681" source="AAGACCTATGTTTCTACCATCCG" interaction="SRT" id="AAGACCTATGTTTCTACCATCCG (SRT) AT2G39681"/>
                <edge target="AT2G27400" source="TATCCTTGAATATGTTCACATT" interaction="SRT" id="TATCCTTGAATATGTTCACATT (SRT) AT2G27400"/>
                <edge target="TATGGGATTAAAGACCTATGT" source="AT2G39680" interaction="OSR" id="AT2G39680 (OSR) TATGGGATTAAAGACCTATGT"/>
                <edge target="AT1G62590" source="AAACTAGAAAAAGCATTGGATA" interaction="SRT" id="AAACTAGAAAAAGCATTGGATA (SRT) AT1G62590"/>
                <edge target="AT2G27400" source="AGGCTTGTAATGGGTGTTGTGT" interaction="SRT" id="AGGCTTGTAATGGGTGTTGTGT (SRT) AT2G27400"/>
                <edge target="TTCTAAGTTCAACATATCGAC" source="AT2G39675" interaction="OSR" id="AT2G39675 (OSR) TTCTAAGTTCAACATATCGAC"/>
            </selectedEdges>
        </network>
        <network visualStyle="temp" viewAvailable="true" id="Figure_2+all_ppr_level_genes" filename="Figure_2+all_ppr_level_genes.xgmml">
            <parent id="Network Root"/>
            <selectedNodes>
                <node id="AT5G48600"/>
                <node id="TGCATATACTCGAATACCT"/>
                <node id="TGTTGTGAAGTCTACATGAAGC"/>
                <node id="ATAATCAAGTGAATAGTTT"/>
                <node id="AT4G33080"/>
                <node id="TGTTCAATAGATTTAGATGGTA"/>
                <node id="TCGGTGGATCTTAGAAAATTATTC"/>
                <node id="TTTGCATATACTCGAATACCTA"/>
                <node id="AT1G33890"/>
                <node id="AT1G78390"/>
                <node id="AT2G27400"/>
                <node id="TATTCTAGGATATGCAAAAGTTAT"/>
                <node id="TAAATGAGATTTTCAAGTCGT"/>
                <node id="AT3G29784"/>
                <node id="ATTTCTCTACGCTATGTTGGACTT"/>
                <node id="TCGGTGGATCTTAGAAAATTA"/>
                <node id="ATAATCAAGTGAATAGTTTAA"/>
                <node id="AT3G14910"/>
                <node id="TTGAACTTGTGTATTTTGAA"/>
                <node id="TAATTACATGCATCTTTCACA"/>
                <node id="AT5G11010"/>
                <node id="TTTTGCATATCCTAGAATATA"/>
                <node id="TATGCAAAAGAGTAAGATGGA"/>
                <node id="CCGTAAAAAAAGTTGTAACTC"/>
                <node id="AT1G48635"/>
                <node id="GGCTTGTAATGGGTGTTGTG"/>
                <node id="TGAATCTTATATGTTTAC"/>
                <node id="TCCAATGCTTTTTCTAGTTTCG"/>
                <node id="AT3G32092"/>
                <node id="AT2G29860"/>
                <node id="TATTCTAGGATATGCAAAAGT"/>
                <node id="AAACTAGAAAAAGCATTGGATA"/>
                <node id="TCCACCGATAAATGGTCTATT"/>
                <node id="CGGATGGTAGAAACATAGGTC"/>
                <node id="TAAAGAACAGTTGCTAATACA"/>
                <node id="TACTCGAATACCTATATGGGA"/>
                <node id="AT5G51750"/>
                <node id="AT1G73390"/>
                <node id="ATCCCATATAGGTATTCGAGT"/>
                <node id="AT1G65610"/>
                <node id="AT3G29035"/>
                <node id="AT5G16640"/>
                <node id="ATGATATTTGTAGTAATGGCG"/>
                <node id="TGTATATCCCATTTCTACCAT"/>
                <node id="AACATATCGACGAACTAGAAA"/>
                <node id="AT2G45100"/>
                <node id="TGTTTCTACCATCCGATCAACAAG"/>
                <node id="TGAATGTGTTCAAGTAAATGAG"/>
                <node id="TATTTCAATAAATAATTGGTTC"/>
                <node id="AT3G45350"/>
                <node id="AT2G42890"/>
                <node id="AT5G42710"/>
                <node id="AT1G30900"/>
                <node id="AT4G17215"/>
                <node id="AT5G27895"/>
                <node id="AT1G49110"/>
                <node id="TTCTAAGTTCAACATATCGAC"/>
                <node id="TATGCAAAAGAAAACAATGAA"/>
                <node id="TTTGAACTTGTGTATTTTGAAA"/>
                <node id="CATTGTTTTCTTTTGCATATC"/>
                <node id="TAGGTATTCGAGTATATGCAAA"/>
                <node id="CTACCATCTAAATCTATTGAA"/>
                <node id="AT5G04170"/>
                <node id="AATTTTCTAAGATCTTATCGA"/>
                <node id="TGTTGGTATTCTTATTTTGCA"/>
                <node id="TAAGTCCAACATAGCGTAGAGAAA"/>
                <node id="ATTGTTTTCTTTTGCATATCC"/>
                <node id="GTAGTTTCTCTCCGAGGTGTA"/>
                <node id="CGTAAAAAAAGTTGTAACTCT"/>
                <node id="AT2G39675"/>
                <node id="AT4G06519"/>
                <node id="GGTAGTTCAAGTATTCCAGAT"/>
                <node id="TTTTCTAAGATCCACCGATAA"/>
                <node id="TAACTCTTGTTGATCGGATGG"/>
                <node id="AT3G28720"/>
                <node id="AT1G63850"/>
                <node id="AT1G63020"/>
                <node id="AT1G63230"/>
                <node id="AT2G24750"/>
                <node id="TAAATGAGATTTTCAAGTCGTC"/>
                <node id="TACAAGCGAATAGACCATTTA"/>
                <node id="TATATCCCATTTCTACCATCTG"/>
                <node id="ATATCTTCCATTTCTCTACGC"/>
                <node id="TGTTTCAGTCTTATCCCCGTA"/>
                <node id="AT1G24100"/>
                <node id="TGAATATGTTTAGTATTACA"/>
                <node id="TATGTTCACATTAAATGTTAT"/>
                <node id="AT4G15560"/>
                <node id="AT2G23740"/>
                <node id="TTACAAGCCTTGCAAAATAAG"/>
                <node id="CTTTTCTAGTTCGTCGATATGT"/>
                <node id="AT1G12775"/>
                <node id="AT3G54350"/>
                <node id="TTATCGGTGGATCTTAGAAAA"/>
                <node id="AT1G47570"/>
                <node id="TGTTGATCGGATGGTAGAAAC"/>
                <node id="AT1G63080"/>
                <node id="TTTTCTTTTGCATATCCTGGA"/>
                <node id="TATATGTTTCAGTCTTATC"/>
                <node id="ACAACTTTTTTTACGGGGATA"/>
                <node id="AT5G06420"/>
                <node id="AT4G06514"/>
                <node id="AGGCTTGTAATGGGTGTTGTG"/>
                <node id="ATATGTTTCAGTCTTATCCCCG"/>
                <node id="TTTATTTTGCATATACTGAAA"/>
                <node id="AT5G57625"/>
                <node id="ATTTCTCTACGCTATGTTGGA"/>
                <node id="AT2G41990"/>
                <node id="TAATGGCGAAACTAGAAAAAG"/>
                <node id="TGAAGTCTACATGAAGCAAGTC"/>
                <node id="TTCTAAGTCCAACATAGCGTATT"/>
                <node id="ATATTCATTGTTTTCTTTTGC"/>
                <node id="TTCTAAGTCCAACATAGCGT"/>
                <node id="ATATGCTATGTTGGACTTAGAATA"/>
                <node id="CAATGTCTTTTCTAGTTCGTC"/>
                <node id="AT2G42040"/>
                <node id="CTAAATCTATTGAACATCGTGT"/>
                <node id="CTATGTTGGACTTAGGATG"/>
                <node id="TTCTAAGTCCAACATAGCA"/>
                <node id="AT1G62930"/>
                <node id="AT5G50710"/>
                <node id="AT2G36080"/>
                <node id="AGTAATGGCGAAACTAGAAAA"/>
                <node id="AT3G19720"/>
                <node id="GTGAAGTCTACATGAAGCAAG"/>
                <node id="ATATCCTCGAATATGTTTTGT"/>
                <node id="TCTACCATCCGATCAACAAG"/>
                <node id="AT5G47580"/>
                <node id="TGAAATATGTTTTGGTTAC"/>
                <node id="CAATAGATTTAGATGGTAGTT"/>
                <node id="TTTCAAGTCGTCTAAAGAACA"/>
                <node id="ACAAGCCTTGCAAAATAAGAA"/>
                <node id="AT3G47750"/>
                <node id="ATGTGTTCAAGTAAATGAGAT"/>
                <node id="AT5G61940"/>
                <node id="ACACGATGTTCAATAGATTTA"/>
                <node id="ATGGCGAAACTAGAAAAAGCA"/>
                <node id="AT3G43200"/>
                <node id="TGGATATATTCTAGGATATGC"/>
                <node id="AT2G45310"/>
                <node id="AT1G48180"/>
                <node id="AT4G24060"/>
                <node id="TTCGCCATTACTACAAATATC"/>
                <node id="CTAACATAGCGTTTGATTGGA"/>
                <node id="AT1G63800"/>
                <node id="AGAATAATTTCCTAAGATCCA"/>
                <node id="TAACTTTTGCATATCCTAGAA"/>
                <node id="ACTTAGAATACGCTATGTTGGA"/>
                <node id="TACACCTCGGAGAGAAACTAC"/>
                <node id="ATTTCCTAAGATCCAATCAAA"/>
                <node id="TCCTAAGATCCAATCAAACGC"/>
                <node id="AT5G27300"/>
                <node id="TCAATAAATAATTGGTTCTAATAA"/>
                <node id="AT3G05360"/>
                <node id="AT2G21410"/>
                <node id="TCTGTGATTCTCTGTGTAAGC"/>
                <node id="TCAATAAATAATTGGTTCTAA"/>
                <node id="CGTAAAAAAAGTTGTAACTC"/>
                <node id="TTTTGGTTACACGGAAACAAT"/>
                <node id="AT4G00210"/>
                <node id="AT3G49620"/>
                <node id="AT1G25083"/>
                <node id="AT1G62680"/>
                <node id="TGTTTTCTTTTGCATATCCTGG"/>
                <node id="TAATTGGTTCTAATAATACAA"/>
                <node id="AGTAAGATGGATCTTGATAAT"/>
                <node id="TGGTAGTTCAAGTATTCCAGAT"/>
                <node id="AGAACAGTTGCTAATACAGT"/>
                <node id="ATATGCAAAAGAAAACAATGA"/>
                <node id="TATATGGGATTAAAGACCTATG"/>
                <node id="TGAGATTTTCAAGTCGTCTAA"/>
                <node id="AT1G10240"/>
                <node id="AT4G29970"/>
                <node id="TCTAGTTCGTCGATATGTTGA"/>
                <node id="TTTCTACTTAATGAACAGTTG"/>
                <node id="TATTCCAGGATATGCAAAAG"/>
                <node id="TTCTAAGTCCAACATAGCAT"/>
                <node id="CGTCTAAAGAACAGTTGCTA"/>
                <node id="AT1G50820"/>
                <node id="TGAACTTGTGTATTTTGAA"/>
                <node id="CATGGCTGGTGACAAATAGAC"/>
                <node id="AT1G16890"/>
                <node id="TTTTGCATATCCTGGAATATG"/>
                <node id="ATATGTTTACTAAAACAAAGA"/>
                <node id="TTTGAACTTGTGTATTTTGAA"/>
                <node id="TAACATAGCGTTTGATTGGATC"/>
                <node id="AT2G42120"/>
                <node id="AT1G79930"/>
                <node id="AT5G43120"/>
                <node id="ATATTCCAGGATATGCAAAAG"/>
                <node id="TATGTTTACTAAAACAAAGAT"/>
                <node id="TCTAAGTCCAACATAGCGTAG"/>
                <node id="TCTTCCATTTCTCTACGCTATG"/>
                <node id="AT1G10660"/>
                <node id="TGGAATACTTGAACTACCATC"/>
                <node id="CTACCATCTGGAATACTTGAA"/>
                <node id="TATATGTTTCAGTCTTATCC"/>
                <node id="ACGCTATGTTGGACTTAGAAT"/>
                <node id="AGGCTTGTAATGGGTGTTGTGT"/>
                <node id="TATGTTTCAGTCTTATCCCCG"/>
                <node id="TATTCGAGGATATGCAGAAAA"/>
                <node id="AT3G22680"/>
                <node id="AT4G03560"/>
                <node id="AT1G30680"/>
                <node id="AT1G24807"/>
                <node id="TCTACCATCCGATCAACAAGA"/>
                <node id="AT1G62990"/>
                <node id="AT2G25420"/>
                <node id="GAGTTACAACTTTTTTTACGG"/>
                <node id="TCCGATCAACAAGAGTTACAA"/>
                <node id="TAATTTTCTAAGATCTTATCGA"/>
                <node id="AT5G06060"/>
                <node id="TAAAAAGACTACACAACTCCC"/>
                <node id="TTGTTGATCGGATGGTAGAAAC"/>
                <node id="AT4G39690"/>
                <node id="TCCAATGCTTTTTCTAGTTTC"/>
                <node id="CTAGTTCGTCGATATGTTGAA"/>
                <node id="AT1G53020"/>
                <node id="AT3G24040"/>
                <node id="ACTCTTGTTGATCGGATGGTA"/>
                <node id="TTCACGATATCTTCCATTTCT"/>
                <node id="ATGTCCAATGTCTTTTCTAGTTCG"/>
                <node id="AT1G18330"/>
                <node id="AGTAGTTTCTCTCCGAGGTGT"/>
                <node id="AT1G59540"/>
                <node id="TTCTAAGTCCAACATAGCGTAGAG"/>
                <node id="TCGGCCATGGTACATTAACAC"/>
                <node id="TTTTACGGGGATAAGACTGAAA"/>
                <node id="AT3G06590"/>
                <node id="AT2G33150"/>
                <node id="AT1G64040"/>
                <node id="AT1G77620"/>
                <node id="AT3G51690"/>
                <node id="AT3G02460"/>
                <node id="AT1G62670"/>
                <node id="ATATGTTTCAGTCTTATCCCC"/>
                <node id="CCCCGTAAAAAAAGTTGTAAC"/>
                <node id="CTAAGATCCAATCAAACGCTA"/>
                <node id="AT1G08230"/>
                <node id="TCTCCGAGGTGTAGCGAAGAAG"/>
                <node id="AT1G62860"/>
                <node id="AGATTTTCAAGTCGTCTAAAGAAC"/>
                <node id="AT1G28330"/>
                <node id="AT4G01245"/>
                <node id="AT4G31560"/>
                <node id="AT3G53780"/>
                <node id="TCTTTTCTAGTTCGTCGATATG"/>
                <node id="TTCTAAGTCCAACATAGCG"/>
                <node id="ATATTCCAGGATATGCAAAAGAA"/>
                <node id="AT4G10670"/>
                <node id="AT3G63000"/>
                <node id="AT2G25480"/>
                <node id="AT4G27130"/>
                <node id="AT3G33235"/>
                <node id="TAGAATAATTTCCTAAGATCC"/>
                <node id="AT4G15480"/>
                <node id="ATATTCTAGGATATGCAAAAG"/>
                <node id="TAGGTCTTTAATCCCATATAGG"/>
                <node id="AT4G03695"/>
                <node id="TATCCAATGCTTTTTCTAGTT"/>
                <node id="AT1G12620"/>
                <node id="AT3G10370"/>
                <node id="ACATATTTCAGTATATGCAAA"/>
                <node id="GAAGTCTACATGAAGCAAGTC"/>
                <node id="TCGAATATGTTTTGTATTATT"/>
                <node id="AT1G47910"/>
                <node id="AT2G37450"/>
                <node id="AT4G12910"/>
                <node id="AT3G20975"/>
                <node id="AGAAATGGAAGATATCGTGAA"/>
                <node id="AT5G54920"/>
                <node id="AT1G17340"/>
                <node id="AT5G50610"/>
                <node id="TGTGAAGTCTACATGAAGCAA"/>
                <node id="AT1G30590"/>
                <node id="TAGTTTCGCCATTACTACAAA"/>
                <node id="AT1G63130"/>
                <node id="TCTAAGTCCAACATAGCGTAA"/>
                <node id="AT5G49550"/>
                <node id="ATGTGTTCAAGTAAATGAGATT"/>
                <node id="ATATGCAAAAGAGTAAGATGG"/>
                <node id="ATTTTCAAGTCGTCTAAAGAA"/>
                <node id="AT4G09620"/>
                <node id="ATCGGTGGATCTTAGAAAATT"/>
                <node id="TATATGTTTCAGTCTTATCCCC"/>
                <node id="TCAATAAATAATTGGTTCTAAT"/>
                <node id="AT1G42290"/>
                <node id="ACAATTTGATTTCAGCTTTGG"/>
                <node id="AT1G36650"/>
                <node id="AT5G52940"/>
                <node id="AT3G22290"/>
                <node id="TCGGAGAGAAACTACTCAAGC"/>
                <node id="TTATCAAGATCCATCTTACTC"/>
                <node id="AGAACCAATTATTTATTGAAA"/>
                <node id="CTTCCATTTCTCTACGCTATGT"/>
                <node id="ATATATGTTTCAGTCTTATCCCC"/>
                <node id="GAATGTGTTCAAGTAAATGAG"/>
                <node id="AT4G29400"/>
                <node id="AT5G23150"/>
                <node id="TAGTTCGTCGATATGTTGAACT"/>
                <node id="AT2G23620"/>
                <node id="AT5G07980"/>
                <node id="AT4G28700"/>
                <node id="TTGCATATACTCGAATACCTA"/>
                <node id="TCGGTGGATCTTAGAAAATT"/>
                <node id="AAGACCTATGTTTCTACCATCCG"/>
                <node id="TCGCCATTACTACAAATATCATTC"/>
                <node id="ATGTGTTCAAGTAAATGAGATTT"/>
                <node id="AT1G21080"/>
                <node id="TATATGCAAAAGAGTAAGATGG"/>
                <node id="AT3G23125"/>
                <node id="TTGAACTTGTGTATTTTGAAA"/>
                <node id="TTCTAAGTCCAACATAGCATA"/>
                <node id="AT2G04340"/>
                <node id="CGCCATTACTACAAATATCAT"/>
                <node id="AT4G36930"/>
                <node id="TGTCCAATGTCTTTTCTAGTTCGT"/>
                <node id="AT4G29760"/>
                <node id="AT4G10710"/>
                <node id="AT1G69060"/>
                <node id="ACGCTATGTTGGACTTAGAATA"/>
                <node id="AGCATTGGATATATTCTAGGA"/>
                <node id="TATATGGGATTAAAGACCTAT"/>
                <node id="AT3G61177"/>
                <node id="TTGTTTTGAATGTGTTCAAGTA"/>
                <node id="TCAAGTCGTCTAAAGAACAGTTGC"/>
                <node id="TTGTGAAGTCTACATGAAGCA"/>
                <node id="TCGGTGGATCTTAGAAAATTATT"/>
                <node id="AT1G63150"/>
                <node id="AT5G35080"/>
                <node id="AT1G64580"/>
                <node id="CTACCATCCGATCAACAAGAG"/>
                <node id="TGTGAAGTCTACATGAAGCAAG"/>
                <node id="TATTCGAGGATATGCAGAAAAA"/>
                <node id="TAAGTAACTGTATTAGCAACTG"/>
                <node id="AT1G11610"/>
                <node id="CCAATGTCTTTTCTAGTTCGT"/>
                <node id="AT3G61175"/>
                <node id="CTGTTCTTTAGACGACTTGAAAAT"/>
                <node id="TCATTGTTTTCTTTTGCATATC"/>
                <node id="AT3G03380"/>
                <node id="AT3G16480"/>
                <node id="ATAGCGTTCGATAAGATCTTA"/>
                <node id="TTTTAAGTCTAACATAGCGTT"/>
                <node id="AT1G63320"/>
                <node id="CACGATATCTTCCATTTCTCTAC"/>
                <node id="AT4G01090"/>
                <node id="AT4G29800"/>
                <node id="CACGATGTTCAATAGATTTAG"/>
                <node id="AT5G18040"/>
                <node id="TAGTTTCGCCATTACTACA"/>
                <node id="TTCTACCATCCGATCAACAAG"/>
                <node id="CCATTTCTCTACGCTATGTTGG"/>
                <node id="TAGAAAATTATTTTAAGTCTA"/>
                <node id="AAATGTTATTTTCTACTTAAT"/>
                <node id="TAGTCTCTTTTACAAGGTGTT"/>
                <node id="AT1G62590"/>
                <node id="TTCGCTTGCAGAGAGAAATCAC"/>
                <node id="AT5G64320"/>
                <node id="TCGATATGTTGAACTTAGAAT"/>
                <node id="AT3G48860"/>
                <node id="AT2G29570"/>
                <node id="TACGCTATGTTGGACTTAGAA"/>
                <node id="CCCGTAAAAAAAGTTGTAACTC"/>
                <node id="TTTTGCATATACTCGAATAC"/>
                <node id="AT4G04316"/>
                <node id="TTGTTTCCGTGTAACCAAAAC"/>
                <node id="TTAAATGTTATTTTCTACTTAAT"/>
                <node id="CTAGAATATATCCAATGCTTT"/>
                <node id="TGTGAACATATTCAAGGA"/>
                <node id="TCTACCATCCGATCAACAAGAG"/>
                <node id="TTGTTGATCGGATGGTAGAAA"/>
                <node id="AT5G20050"/>
                <node id="AT1G66750"/>
                <node id="TCGGTGGATCTTAGAAAA"/>
                <node id="TTCTAAGTCCAACATAGCGTATTC"/>
                <node id="GGCCATGGTACATTAACACAAA"/>
                <node id="TCCAATGTCTTTTCTAGTTCG"/>
                <node id="GAACTAGAAAAGACATTGGAC"/>
                <node id="AT1G17460"/>
                <node id="AT1G67560"/>
                <node id="AT1G12300"/>
                <node id="TCCATTTCTCTACGCTATGTT"/>
                <node id="TATTCTAAGTCCAACATAGCG"/>
                <node id="TGTTGATCGGATGGTAGAAACA"/>
                <node id="ATAATTTTCTAAGATCCACCG"/>
                <node id="TGTGAACATATTCAAGGATAA"/>
                <node id="TCCAAGCGAATGATGATACTT"/>
                <node id="GAATACTTGAACTACCATCTA"/>
                <node id="ATATGCAAAAGAGTAAGATGGA"/>
                <node id="TTCTAGTTCGTCGATATGTTGA"/>
                <node id="ATCAAATTGTTTACAATTTCA"/>
                <node id="AT3G26710"/>
                <node id="ATATATGTTTCAGTCTTATCCC"/>
                <node id="AT5G24850"/>
                <node id="TATAGGTATTCGAGTATATGCA"/>
                <node id="AT1G02230"/>
                <node id="ACGATATCTTCCATTTCTCTA"/>
                <node id="AT5G37110"/>
                <node id="TTTTCTAAGATCCACCGATAAA"/>
                <node id="TCGGATGGTAGAAACATAGGTC"/>
                <node id="AT3G60670"/>
                <node id="TAATACTAAACATATTCATGG"/>
                <node id="TGTACCAAAGCTGAAATCAAA"/>
                <node id="AT1G62910"/>
                <node id="TGTTGTGAAGTCTACATGAAG"/>
                <node id="TTATATGTTTACTAAAACAAAG"/>
                <node id="ATTTTCTAAGATCCACCGATA"/>
                <node id="CGAACGCTATGTTGGACTTAGGAT"/>
                <node id="AT2G19660"/>
                <node id="AT1G50055"/>
                <node id="CTACGCTATGTTGGACTTAGAA"/>
                <node id="AT4G39530"/>
                <node id="TATCCTTGAATATGTTCACATT"/>
                <node id="AT5G22710"/>
                <node id="AGTTCAAGTATTCCAGATGGTAG"/>
                <node id="CATTTCTCTACGCTATGTTGGA"/>
                <node id="AT1G63730"/>
                <node id="TATTCCAGGATATGCAAAAGAA"/>
                <node id="TATCCTGGAATATGTCCAATG"/>
                <node id="TATGGGATTAAAGACCTATGT"/>
                <node id="TATAATCAAGTGAATAGTTTAA"/>
                <node id="TATGGGATTAAAGACCTATGTT"/>
                <node id="TAGGTCTTTAATCCCATATAG"/>
                <node id="AT4G16130"/>
                <node id="ATGGGATTAAAGACCTATGTT"/>
                <node id="GCTTGTAATGGGTGTTGTGT"/>
                <node id="AT5G09560"/>
                <node id="TGCTTTTTCTAGTTTCGCCAT"/>
                <node id="ACTCTTTTGCATATACTCGAA"/>
                <node id="TTTTGCATATACTCGAATACC"/>
                <node id="AT5G18475"/>
                <node id="ATATATCCAATGCTTTTTCTA"/>
                <node id="AT4G26800"/>
                <node id="AT2G10550"/>
                <node id="CGCTATGTTGGACTTAGAATA"/>
                <node id="TTTAAGTCTAACATAGCGTTT"/>
                <node id="TGAAAGATGCATGTAATTAGCT"/>
                <node id="TAATTGGTTCTAATAATACAAA"/>
                <node id="AT3G02030"/>
                <node id="AT1G49870"/>
                <node id="ATAGGTCTTTAATCCCATATA"/>
                <node id="AT5G40820"/>
                <node id="AT4G10350"/>
                <node id="AT1G32190"/>
                <node id="GTTGTGAAGTCTACATGAAGC"/>
                <node id="AT2G29120"/>
                <node id="TCATTCACGATATCTTCCATTT"/>
                <node id="AT2G15350"/>
                <node id="TTCTTTAGACGACTTGAAAAT"/>
                <node id="TCGTCTAAAGAACAGTTGCTAAT"/>
                <node id="TATATGTTTCAGTCTTATCCC"/>
                <node id="ATATATGTTTCAGTCTTATCC"/>
                <node id="AT3G13222"/>
                <node id="CCGAGGTGTAGCGAAGAAGCA"/>
                <node id="AT3G20730"/>
                <node id="AT1G51670"/>
                <node id="CCTATGTTTCTACCATCCGAT"/>
                <node id="AT4G01270"/>
                <node id="AT1G27860"/>
                <node id="AT3G56990"/>
                <node id="TATATGCAAAAGAGTAAGATG"/>
                <node id="AT3G31915"/>
                <node id="AT5G23190"/>
                <node id="AT2G41720"/>
                <node id="TCTAAGTCCAACATAGCGTATT"/>
                <node id="GTAGTTTCTCTCCGAGGTGTAGCGA"/>
                <node id="AT3G53030"/>
                <node id="AT3G51840"/>
                <node id="AT1G73430"/>
                <node id="TGTGAACATATTCAAGGATAAC"/>
                <node id="AT4G28490"/>
                <node id="AT2G27800"/>
                <node id="TTCTAAGTCCAACATAGCGTAT"/>
                <node id="TCGCCATTACTACAAATATCATT"/>
                <node id="TTCAAGTCGTCTAAAGAACAG"/>
                <node id="AT4G08450"/>
                <node id="AAAGACCTATGTTTCTACCATCCG"/>
                <node id="TCCTAAGTCCAACATAGC"/>
                <node id="AGTCGTCTAAAGAACAGTTGCTAA"/>
                <node id="TAATTTTCTAAGATCCACCGA"/>
                <node id="TATGCAAAAGTTATCCTTGAA"/>
                <node id="AT5G57040"/>
                <node id="TTTCTACCATCCGATCAACAA"/>
                <node id="GATGGTAGTTCAAGTATTCCA"/>
                <node id="TTTCTACCATCCGATCAACAAG"/>
                <node id="AT3G63250"/>
                <node id="AAACTAGAAAAAGCATTGGAT"/>
                <node id="TATTCAAGGATAACTTTTGCA"/>
                <node id="AT3G63280"/>
                <node id="TCGTCTAAAGAACAGTTGCTAA"/>
                <node id="AT1G78090"/>
                <node id="TTACAAAAGATATAAAATGAA"/>
                <node id="AT5G04780"/>
                <node id="AT1G12770"/>
                <node id="AT2G39681"/>
                <node id="AT2G25430"/>
                <node id="TACATATATGTTTCAGTCTTA"/>
                <node id="AT1G22882"/>
                <node id="AT2G36330"/>
                <node id="AT4G21050"/>
                <node id="CTATATGGGATTAAAGACCTAT"/>
                <node id="TGGTAGAAACATAGGTCTTTA"/>
                <node id="AT4G38520"/>
                <node id="AT3G03360"/>
                <node id="CGTCTAAAGAACAGTTGCTAAT"/>
                <node id="AT2G39680"/>
                <node id="AT5G66280"/>
                <node id="AT5G51460"/>
                <node id="AT3G54090"/>
                <node id="CGTTTGATTGGATCTTAGGAAA"/>
                <node id="TTCTAAGTTCAACATATCGACGAA"/>
                <node id="AT1G79920"/>
                <node id="AT1G64100"/>
                <node id="TTGTAATGGGTGTTGTGTAGT"/>
                <node id="GAACGCTATGTTGGACTTAGGATG"/>
                <node id="TGAAAGATGCATGTAATTAGC"/>
                <node id="TCGCCATTACTACAAATATCA"/>
                <node id="AT5G20170"/>
                <node id="TCCAATGTCTTTTCTAGTTCGT"/>
                <node id="AT1G45332"/>
                <node id="AT5G61680"/>
                <node id="AT1G62720"/>
                <node id="TCCTAAGTCCAACATAGCGTT"/>
                <node id="AT1G55560"/>
                <node id="AT1G75930"/>
                <node id="TGATTGGATCTTAGGAAATTA"/>
                <node id="CGCTATGTTGGACTTAGGATG"/>
                <node id="TTGTTTTCTTTTGCATATCCT"/>
                <node id="ACAATATTCATTGTTTTCTTTTGC"/>
                <node id="GATATCTTCCATTTCTCTACGCTA"/>
                <node id="TTCTAAGTCCAACATAGCGTA"/>
                <node id="AT3G46200"/>
                <node id="AT3G58990"/>
                <node id="CTAGTTTCGCCATTACTACA"/>
                <node id="CGCTATGTTGGACTTAGGATGA"/>
                <node id="TGAGATTTTCAAGTCGTCT"/>
                <node id="AT5G52280"/>
                <node id="TTCATTGTTTTCTTTTGCATA"/>
                <node id="AT4G17810"/>
                <node id="TAAATGTTATTTTCTACTTAA"/>
                <node id="AT3G10730"/>
                <node id="TAGTTTCTCTCCGAGGTGTAGC"/>
                <node id="AT5G43270"/>
                <node id="TTCGAGTATATGCAAAAGAGT"/>
                <node id="AT5G45050"/>
                <node id="AT2G36250"/>
                <node id="AT4G10120"/>
                <node id="TTTTACGGGGATAAGACTGAA"/>
                <node id="AT2G25460"/>
                <node id="AGCTCTGCAAATACGATCTGT"/>
                <node id="TAAATCTATTGAACATCGTGT"/>
                <node id="GGATGGTAGAAACATAGGTC"/>
                <node id="AT4G33960"/>
                <node id="TGTAATGGGTGTTGTGTAGTC"/>
                <node id="AT5G01060"/>
                <node id="AT5G52070"/>
                <node id="AT2G40190"/>
                <node id="TGTGATTCTCTGTGTAAGCG"/>
                <node id="AT1G03457"/>
                <node id="TATCCAATGCTTTTTCTAGTTTC"/>
                <node id="AGTTCAAACTATAATCAAGTG"/>
                <node id="AT1G11510"/>
                <node id="TGTAACCAAAACATATTTCAG"/>
                <node id="AT1G63630"/>
                <node id="AT4G29770"/>
                <node id="AT3G52030"/>
                <node id="AT1G63330"/>
                <node id="AT1G54270"/>
                <node id="AT1G12700"/>
                <node id="AT1G34530"/>
                <node id="AT1G36750"/>
                <node id="TGTGTTCAAGTAAATGAGAT"/>
                <node id="AT3G51570"/>
                <node id="CTTATCCCCGTAAAAAAAGTT"/>
                <node id="CATTACTACAAATATCATTC"/>
                <node id="ATATTCCAGGATATGCAAAAGA"/>
                <node id="ATATGGGATTAAAGACCTATG"/>
                <node id="AGGTATTCGAGTATATGCAAA"/>
                <node id="AT5G21970"/>
                <node id="TCGGATGGTAGAAACATAGGT"/>
                <node id="TGTAACCAAAACATATTTCAGT"/>
                <node id="CCTAAGTCCAACATAGCGTT"/>
                <node id="AT3G10113"/>
                <node id="AT4G21170"/>
                <node id="TTATTCTAAGTCCAACATAGC"/>
                <node id="TATGTTTCTACCATCCGATC"/>
                <node id="TCCTAAGTCCAACATAGCGTTC"/>
                <node id="GAGAAATGGAAGATATCGTGAA"/>
                <node id="TACATATATGTTTCAGTCTTATC"/>
                <node id="AT5G41170"/>
                <node id="AT2G13700"/>
                <node id="AT1G65710"/>
                <node id="AT5G27043"/>
                <node id="TACAAGGTGTTGTGAAGTCTA"/>
                <node id="TCTAAAGAACAGTTGCTAAT"/>
                <node id="AT3G58780"/>
                <node id="AT2G42640"/>
                <node id="AT1G63400"/>
                <node id="TGTTTTCTTTTGCATATCCTG"/>
                <node id="ATATCCCATTTCTACCATCTG"/>
                <node id="AGAACAGTTGCTAATACAGTT"/>
                <node id="AGTATATGCAAAAGAGTAAGATGG"/>
                <node id="TATTCCAGGATATGCAAAAGA"/>
                <node id="ATCTTCCATTTCTCTACGCTA"/>
                <node id="TATTCGAGTATATGCAAAAGA"/>
                <node id="TCATTTACTTGAACACATTCA"/>
                <node id="AGATTCATTTTATATCTTTT"/>
                <node id="AT2G21590"/>
                <node id="TATTCTAGGATATGCAAAAGTT"/>
                <node id="AT1G48090"/>
                <node id="TGATTCTCTGTGTAAGCGAAA"/>
                <node id="TTGGATATATTCTAGGATATGC"/>
                <node id="AAGGCTTGTAATGGGTGTTGT"/>
                <node id="AT3G22470"/>
                <node id="AT3G03140"/>
                <node id="AT3G49500"/>
                <node id="TATTGTTTTGAATGTGTTCAA"/>
                <node id="AT1G77260"/>
                <node id="AT1G69020"/>
                <node id="AT1G78320"/>
                <node id="TTCAATAAATAATTGGTTCTA"/>
                <node id="CTAGTTTCGCCATTACTACAA"/>
                <node id="TGTAGTCTCTTTTACAAGGTGT"/>
                <node id="AT5G18065"/>
                <node id="AT1G63070"/>
                <node id="AT2G44350"/>
                <node id="TATTCCAGGATATGCAAAAGAAAA"/>
                <node id="AT4G07605"/>
            </selectedNodes>
            <selectedEdges>
                <edge target="GAATACTTGAACTACCATCTA" source="AT2G39680" interaction="OSR" id="AT2G39680 (OSR) GAATACTTGAACTACCATCTA"/>
                <edge target="AT1G63730" source="TAAGTAACTGTATTAGCAACTG" interaction="SRT" id="TAAGTAACTGTATTAGCAACTG (SRT) AT1G63730"/>
                <edge target="AT2G27400" source="GAAGTCTACATGAAGCAAGTC" interaction="SRT" id="GAAGTCTACATGAAGCAAGTC (SRT) AT2G27400"/>
                <edge target="AT5G50710" source="ATATCCCATTTCTACCATCTG" interaction="SRT" id="ATATCCCATTTCTACCATCTG (SRT) AT5G50710"/>
                <edge target="AGGTATTCGAGTATATGCAAA" source="AT2G39680" interaction="OSR" id="AT2G39680 (OSR) AGGTATTCGAGTATATGCAAA"/>
                <edge target="ATCGGTGGATCTTAGAAAATT" source="AT2G39675" interaction="OSR" id="AT2G39675 (OSR) ATCGGTGGATCTTAGAAAATT"/>
                <edge target="AT1G62910" source="ACTCTTTTGCATATACTCGAA" interaction="SRT" id="ACTCTTTTGCATATACTCGAA (SRT) AT1G62910"/>
                <edge target="AT1G65710" source="TCCTAAGATCCAATCAAACGC" interaction="SRT" id="TCCTAAGATCCAATCAAACGC (SRT) AT1G65710"/>
                <edge target="TCGCCATTACTACAAATATCA" source="AT2G27400" interaction="OSR" id="AT2G27400 (OSR) TCGCCATTACTACAAATATCA"/>
                <edge target="AT2G39681" source="CTAAATCTATTGAACATCGTGT" interaction="SRT" id="CTAAATCTATTGAACATCGTGT (SRT) AT2G39681"/>
                <edge target="AT2G39681" source="CTACCATCTGGAATACTTGAA" interaction="SRT" id="CTACCATCTGGAATACTTGAA (SRT) AT2G39681"/>
                <edge target="AT3G54350" source="ATTGTTTTCTTTTGCATATCC" interaction="SRT" id="ATTGTTTTCTTTTGCATATCC (SRT) AT3G54350"/>
                <edge target="AT1G77620" source="TTGTTTTCTTTTGCATATCCT" interaction="SRT" id="TTGTTTTCTTTTGCATATCCT (SRT) AT1G77620"/>
                <edge target="AT1G62590" source="TATGCAAAAGAGTAAGATGGA" interaction="SRT" id="TATGCAAAAGAGTAAGATGGA (SRT) AT1G62590"/>
                <edge target="AT4G26800" source="TATTCGAGTATATGCAAAAGA" interaction="SRT" id="TATTCGAGTATATGCAAAAGA (SRT) AT4G26800"/>
                <edge target="AT2G39680" source="TTGTTGATCGGATGGTAGAAAC" interaction="SRT" id="TTGTTGATCGGATGGTAGAAAC (SRT) AT2G39680"/>
                <edge target="AT1G62670" source="TTTTGCATATACTCGAATAC" interaction="SRT" id="TTTTGCATATACTCGAATAC (SRT) AT1G62670"/>
                <edge target="AT3G63280" source="TGAACTTGTGTATTTTGAA" interaction="SRT" id="TGAACTTGTGTATTTTGAA (SRT) AT3G63280"/>
                <edge target="AT1G50055" source="TTCTAAGTCCAACATAGCGTATTC" interaction="SRT" id="TTCTAAGTCCAACATAGCGTATTC (SRT) AT1G50055"/>
                <edge target="GAACTAGAAAAGACATTGGAC" source="AT2G39675" interaction="OSR" id="AT2G39675 (OSR) GAACTAGAAAAGACATTGGAC"/>
                <edge target="AT4G28700" source="TTTATTTTGCATATACTGAAA" interaction="SRT" id="TTTATTTTGCATATACTGAAA (SRT) AT4G28700"/>
                <edge target="AT4G29760" source="TTCTAAGTCCAACATAGCGTATT" interaction="SRT" id="TTCTAAGTCCAACATAGCGTATT (SRT) AT4G29760"/>
                <edge target="AT1G12775" source="TGTATATCCCATTTCTACCAT" interaction="SRT" id="TGTATATCCCATTTCTACCAT (SRT) AT1G12775"/>
                <edge target="CGCTATGTTGGACTTAGAATA" source="AT1G50055" interaction="OSR" id="AT1G50055 (OSR) CGCTATGTTGGACTTAGAATA"/>
                <edge target="AGTAATGGCGAAACTAGAAAA" source="AT2G27400" interaction="OSR" id="AT2G27400 (OSR) AGTAATGGCGAAACTAGAAAA"/>
                <edge target="AT2G39675" source="TTCATTGTTTTCTTTTGCATA" interaction="SRT" id="TTCATTGTTTTCTTTTGCATA (SRT) AT2G39675"/>
                <edge target="ATATGTTTCAGTCTTATCCCCG" source="AT2G39681" interaction="OSR" id="AT2G39681 (OSR) ATATGTTTCAGTCTTATCCCCG"/>
                <edge target="ATATGTTTCAGTCTTATCCCC" source="AT2G39681" interaction="OSR" id="AT2G39681 (OSR) ATATGTTTCAGTCTTATCCCC"/>
                <edge target="TATATGCAAAAGAGTAAGATGG" source="AT2G39681" interaction="OSR" id="AT2G39681 (OSR) TATATGCAAAAGAGTAAGATGG"/>
                <edge target="ATATGCAAAAGAGTAAGATGGA" source="AT2G39681" interaction="OSR" id="AT2G39681 (OSR) ATATGCAAAAGAGTAAGATGGA"/>
                <edge target="AT2G19660" source="AAGGCTTGTAATGGGTGTTGT" interaction="SRT" id="AAGGCTTGTAATGGGTGTTGT (SRT) AT2G19660"/>
                <edge target="AT1G48180" source="CTACGCTATGTTGGACTTAGAA" interaction="SRT" id="CTACGCTATGTTGGACTTAGAA (SRT) AT1G48180"/>
                <edge target="TATGGGATTAAAGACCTATGTT" source="AT2G39680" interaction="OSR" id="AT2G39680 (OSR) TATGGGATTAAAGACCTATGTT"/>
                <edge target="AT5G18040" source="ACGCTATGTTGGACTTAGAATA" interaction="SRT" id="ACGCTATGTTGGACTTAGAATA (SRT) AT5G18040"/>
                <edge target="AT2G39675" source="ATAATTTTCTAAGATCCACCG" interaction="SRT" id="ATAATTTTCTAAGATCCACCG (SRT) AT2G39675"/>
                <edge target="AT1G62860" source="TCTACCATCCGATCAACAAG" interaction="SRT" id="TCTACCATCCGATCAACAAG (SRT) AT1G62860"/>
                <edge target="AT2G39675" source="AGTCGTCTAAAGAACAGTTGCTAA" interaction="SRT" id="AGTCGTCTAAAGAACAGTTGCTAA (SRT) AT2G39675"/>
                <edge target="AT1G62860" source="TTGTTGATCGGATGGTAGAAAC" interaction="SRT" id="TTGTTGATCGGATGGTAGAAAC (SRT) AT1G62860"/>
                <edge target="AT5G18065" source="TTCTAAGTCCAACATAGCGTAT" interaction="SRT" id="TTCTAAGTCCAACATAGCGTAT (SRT) AT5G18065"/>
                <edge target="AT1G33890" source="TTCACGATATCTTCCATTTCT" interaction="SRT" id="TTCACGATATCTTCCATTTCT (SRT) AT1G33890"/>
                <edge target="AT2G39675" source="GAACTAGAAAAGACATTGGAC" interaction="SRT" id="GAACTAGAAAAGACATTGGAC (SRT) AT2G39675"/>
                <edge target="ATGTGTTCAAGTAAATGAGATTT" source="AT2G39675" interaction="OSR" id="AT2G39675 (OSR) ATGTGTTCAAGTAAATGAGATTT"/>
                <edge target="AT1G49110" source="TTGTTTCCGTGTAACCAAAAC" interaction="SRT" id="TTGTTTCCGTGTAACCAAAAC (SRT) AT1G49110"/>
                <edge target="AT1G63080" source="TTTTGCATATACTCGAATAC" interaction="SRT" id="TTTTGCATATACTCGAATAC (SRT) AT1G63080"/>
                <edge target="GGATGGTAGAAACATAGGTC" source="AT2G39681" interaction="OSR" id="AT2G39681 (OSR) GGATGGTAGAAACATAGGTC"/>
                <edge target="TTGTTGATCGGATGGTAGAAAC" source="AT2G39680" interaction="OSR" id="AT2G39680 (OSR) TTGTTGATCGGATGGTAGAAAC"/>
                <edge target="AT3G32092" source="TCCTAAGATCCAATCAAACGC" interaction="SRT" id="TCCTAAGATCCAATCAAACGC (SRT) AT3G32092"/>
                <edge target="AT1G63230" source="TAACTCTTGTTGATCGGATGG" interaction="SRT" id="TAACTCTTGTTGATCGGATGG (SRT) AT1G63230"/>
                <edge target="CTAGTTTCGCCATTACTACAA" source="AT2G27400" interaction="OSR" id="AT2G27400 (OSR) CTAGTTTCGCCATTACTACAA"/>
                <edge target="AT2G39681" source="ATATATGTTTCAGTCTTATCCCC" interaction="SRT" id="ATATATGTTTCAGTCTTATCCCC (SRT) AT2G39681"/>
                <edge target="CATGGCTGGTGACAAATAGAC" source="AT2G27400" interaction="OSR" id="AT2G27400 (OSR) CATGGCTGGTGACAAATAGAC"/>
                <edge target="AT1G12770" source="ATATATCCAATGCTTTTTCTA" interaction="SRT" id="ATATATCCAATGCTTTTTCTA (SRT) AT1G12770"/>
                <edge target="AT1G63080" source="TATGCAAAAGAGTAAGATGGA" interaction="SRT" id="TATGCAAAAGAGTAAGATGGA (SRT) AT1G63080"/>
                <edge target="AT5G18065" source="CCTAAGTCCAACATAGCGTT" interaction="SRT" id="CCTAAGTCCAACATAGCGTT (SRT) AT5G18065"/>
                <edge target="AT3G23125" source="TGATTCTCTGTGTAAGCGAAA" interaction="SRT" id="TGATTCTCTGTGTAAGCGAAA (SRT) AT3G23125"/>
                <edge target="AT1G50055" source="CTACGCTATGTTGGACTTAGAA" interaction="SRT" id="CTACGCTATGTTGGACTTAGAA (SRT) AT1G50055"/>
                <edge target="AT4G28490" source="TGTAACCAAAACATATTTCAG" interaction="SRT" id="TGTAACCAAAACATATTTCAG (SRT) AT4G28490"/>
                <edge target="AT1G64580" source="ATATGCAAAAGAGTAAGATGGA" interaction="SRT" id="ATATGCAAAAGAGTAAGATGGA (SRT) AT1G64580"/>
                <edge target="AT4G29760" source="CGCTATGTTGGACTTAGGATGA" interaction="SRT" id="CGCTATGTTGGACTTAGGATGA (SRT) AT4G29760"/>
                <edge target="AT2G39675" source="TCCTAAGTCCAACATAGCGTTC" interaction="SRT" id="TCCTAAGTCCAACATAGCGTTC (SRT) AT2G39675"/>
                <edge target="AT1G63320" source="TCCAATGCTTTTTCTAGTTTCG" interaction="SRT" id="TCCAATGCTTTTTCTAGTTTCG (SRT) AT1G63320"/>
                <edge target="GAATACTTGAACTACCATCTA" source="AT2G39681" interaction="OSR" id="AT2G39681 (OSR) GAATACTTGAACTACCATCTA"/>
                <edge target="AT2G39681" source="ACTCTTTTGCATATACTCGAA" interaction="SRT" id="ACTCTTTTGCATATACTCGAA (SRT) AT2G39681"/>
                <edge target="AT2G25480" source="CTACCATCTGGAATACTTGAA" interaction="SRT" id="CTACCATCTGGAATACTTGAA (SRT) AT2G25480"/>
                <edge target="AT2G39680" source="TGCATATACTCGAATACCT" interaction="SRT" id="TGCATATACTCGAATACCT (SRT) AT2G39680"/>
                <edge target="AT2G39681" source="CTACCATCTAAATCTATTGAA" interaction="SRT" id="CTACCATCTAAATCTATTGAA (SRT) AT2G39681"/>
                <edge target="AT5G18040" source="TTCTAAGTCCAACATAGCGTATT" interaction="SRT" id="TTCTAAGTCCAACATAGCGTATT (SRT) AT5G18040"/>
                <edge target="AT2G39681" source="TATGCAAAAGAGTAAGATGGA" interaction="SRT" id="TATGCAAAAGAGTAAGATGGA (SRT) AT2G39681"/>
                <edge target="TATCCAATGCTTTTTCTAGTT" source="AT2G27400" interaction="OSR" id="AT2G27400 (OSR) TATCCAATGCTTTTTCTAGTT"/>
                <edge target="AT2G39680" source="TTTGAACTTGTGTATTTTGAA" interaction="SRT" id="TTTGAACTTGTGTATTTTGAA (SRT) AT2G39680"/>
                <edge target="TTCTAAGTCCAACATAGCAT" source="AT1G50055" interaction="OSR" id="AT1G50055 (OSR) TTCTAAGTCCAACATAGCAT"/>
                <edge target="AT2G15350" source="ATTTCTCTACGCTATGTTGGA" interaction="SRT" id="ATTTCTCTACGCTATGTTGGA (SRT) AT2G15350"/>
                <edge target="TATGTTTCAGTCTTATCCCCG" source="AT2G39680" interaction="OSR" id="AT2G39680 (OSR) TATGTTTCAGTCTTATCCCCG"/>
                <edge target="TCTCCGAGGTGTAGCGAAGAAG" source="AT2G39675" interaction="OSR" id="AT2G39675 (OSR) TCTCCGAGGTGTAGCGAAGAAG"/>
                <edge target="AAAGACCTATGTTTCTACCATCCG" source="AT2G39680" interaction="OSR" id="AT2G39680 (OSR) AAAGACCTATGTTTCTACCATCCG"/>
                <edge target="ATATCTTCCATTTCTCTACGC" source="AT2G27400" interaction="OSR" id="AT2G27400 (OSR) ATATCTTCCATTTCTCTACGC"/>
                <edge target="TGTTGATCGGATGGTAGAAAC" source="AT2G39680" interaction="OSR" id="AT2G39680 (OSR) TGTTGATCGGATGGTAGAAAC"/>
                <edge target="AT4G29760" source="TATTCTAAGTCCAACATAGCG" interaction="SRT" id="TATTCTAAGTCCAACATAGCG (SRT) AT4G29760"/>
                <edge target="AT2G27400" source="TCTAAGTCCAACATAGCGTAA" interaction="SRT" id="TCTAAGTCCAACATAGCGTAA (SRT) AT2G27400"/>
                <edge target="ATCCCATATAGGTATTCGAGT" source="AT2G39681" interaction="OSR" id="AT2G39681 (OSR) ATCCCATATAGGTATTCGAGT"/>
                <edge target="GATGGTAGTTCAAGTATTCCA" source="AT2G39680" interaction="OSR" id="AT2G39680 (OSR) GATGGTAGTTCAAGTATTCCA"/>
                <edge target="AAGACCTATGTTTCTACCATCCG" source="AT2G39680" interaction="OSR" id="AT2G39680 (OSR) AAGACCTATGTTTCTACCATCCG"/>
                <edge target="TTGAACTTGTGTATTTTGAAA" source="AT2G39681" interaction="OSR" id="AT2G39681 (OSR) TTGAACTTGTGTATTTTGAAA"/>
                <edge target="AT1G18330" source="AAGGCTTGTAATGGGTGTTGT" interaction="SRT" id="AAGGCTTGTAATGGGTGTTGT (SRT) AT1G18330"/>
                <edge target="AT1G21080" source="TGTGATTCTCTGTGTAAGCG" interaction="SRT" id="TGTGATTCTCTGTGTAAGCG (SRT) AT1G21080"/>
                <edge target="AT2G36250" source="ATCTTCCATTTCTCTACGCTA" interaction="SRT" id="ATCTTCCATTTCTCTACGCTA (SRT) AT2G36250"/>
                <edge target="AT1G62590" source="TATATCCCATTTCTACCATCTG" interaction="SRT" id="TATATCCCATTTCTACCATCTG (SRT) AT1G62590"/>
                <edge target="AT2G39681" source="CGGATGGTAGAAACATAGGTC" interaction="SRT" id="CGGATGGTAGAAACATAGGTC (SRT) AT2G39681"/>
                <edge target="AT5G41170" source="ATATGCAAAAGAGTAAGATGG" interaction="SRT" id="ATATGCAAAAGAGTAAGATGG (SRT) AT5G41170"/>
                <edge target="AT4G06514" source="ACAACTTTTTTTACGGGGATA" interaction="SRT" id="ACAACTTTTTTTACGGGGATA (SRT) AT4G06514"/>
                <edge target="AT3G22680" source="GAAGTCTACATGAAGCAAGTC" interaction="SRT" id="GAAGTCTACATGAAGCAAGTC (SRT) AT3G22680"/>
                <edge target="AT2G39680" source="TATATGCAAAAGAGTAAGATGG" interaction="SRT" id="TATATGCAAAAGAGTAAGATGG (SRT) AT2G39680"/>
                <edge target="AT4G29770" source="ACGCTATGTTGGACTTAGAATA" interaction="SRT" id="ACGCTATGTTGGACTTAGAATA (SRT) AT4G29770"/>
                <edge target="AT5G49550" source="CAATAGATTTAGATGGTAGTT" interaction="SRT" id="CAATAGATTTAGATGGTAGTT (SRT) AT5G49550"/>
                <edge target="AT4G10710" source="TGTAATGGGTGTTGTGTAGTC" interaction="SRT" id="TGTAATGGGTGTTGTGTAGTC (SRT) AT4G10710"/>
                <edge target="AT3G43200" source="TTCTAAGTCCAACATAGCGT" interaction="SRT" id="TTCTAAGTCCAACATAGCGT (SRT) AT3G43200"/>
                <edge target="TATTCTAGGATATGCAAAAGTT" source="AT2G27400" interaction="OSR" id="AT2G27400 (OSR) TATTCTAGGATATGCAAAAGTT"/>
                <edge target="AT2G39681" source="TTACAAAAGATATAAAATGAA" interaction="SRT" id="TTACAAAAGATATAAAATGAA (SRT) AT2G39681"/>
                <edge target="AT1G62860" source="TTTCTACCATCCGATCAACAA" interaction="SRT" id="TTTCTACCATCCGATCAACAA (SRT) AT1G62860"/>
                <edge target="AT1G63080" source="ACTCTTTTGCATATACTCGAA" interaction="SRT" id="ACTCTTTTGCATATACTCGAA (SRT) AT1G63080"/>
                <edge target="AT2G39675" source="TACGCTATGTTGGACTTAGAA" interaction="SRT" id="TACGCTATGTTGGACTTAGAA (SRT) AT2G39675"/>
                <edge target="TAGAAAATTATTTTAAGTCTA" source="AT2G27400" interaction="OSR" id="AT2G27400 (OSR) TAGAAAATTATTTTAAGTCTA"/>
                <edge target="TCTACCATCCGATCAACAAG" source="AT1G62860" interaction="OSR" id="AT1G62860 (OSR) TCTACCATCCGATCAACAAG"/>
                <edge target="AT2G39680" source="TAGGTCTTTAATCCCATATAG" interaction="SRT" id="TAGGTCTTTAATCCCATATAG (SRT) AT2G39680"/>
                <edge target="AT4G16130" source="CATTGTTTTCTTTTGCATATC" interaction="SRT" id="CATTGTTTTCTTTTGCATATC (SRT) AT4G16130"/>
                <edge target="AT2G23740" source="TCTAAAGAACAGTTGCTAAT" interaction="SRT" id="TCTAAAGAACAGTTGCTAAT (SRT) AT2G23740"/>
                <edge target="TATTCGAGGATATGCAGAAAA" source="AT2G39675" interaction="OSR" id="AT2G39675 (OSR) TATTCGAGGATATGCAGAAAA"/>
                <edge target="AT4G29400" source="CTTCCATTTCTCTACGCTATGT" interaction="SRT" id="CTTCCATTTCTCTACGCTATGT (SRT) AT4G29400"/>
                <edge target="TCGTCTAAAGAACAGTTGCTAAT" source="AT2G39675" interaction="OSR" id="AT2G39675 (OSR) TCGTCTAAAGAACAGTTGCTAAT"/>
                <edge target="AT3G43200" source="ACGCTATGTTGGACTTAGAATA" interaction="SRT" id="ACGCTATGTTGGACTTAGAATA (SRT) AT3G43200"/>
                <edge target="TCTAAGTCCAACATAGCGTAA" source="AT1G50055" interaction="OSR" id="AT1G50055 (OSR) TCTAAGTCCAACATAGCGTAA"/>
                <edge target="AT2G39680" source="TGTTTCAGTCTTATCCCCGTA" interaction="SRT" id="TGTTTCAGTCTTATCCCCGTA (SRT) AT2G39680"/>
                <edge target="AT4G21170" source="TATCCAATGCTTTTTCTAGTTTC" interaction="SRT" id="TATCCAATGCTTTTTCTAGTTTC (SRT) AT4G21170"/>
                <edge target="AT2G39681" source="TTATATGTTTACTAAAACAAAG" interaction="SRT" id="TTATATGTTTACTAAAACAAAG (SRT) AT2G39681"/>
                <edge target="AT5G18040" source="TTCTAAGTCCAACATAGCGT" interaction="SRT" id="TTCTAAGTCCAACATAGCGT (SRT) AT5G18040"/>
                <edge target="TATATGTTTCAGTCTTATC" source="AT2G39680" interaction="OSR" id="AT2G39680 (OSR) TATATGTTTCAGTCTTATC"/>
                <edge target="AT2G27400" source="CGCCATTACTACAAATATCAT" interaction="SRT" id="CGCCATTACTACAAATATCAT (SRT) AT2G27400"/>
                <edge target="AT2G39680" source="TAAATCTATTGAACATCGTGT" interaction="SRT" id="TAAATCTATTGAACATCGTGT (SRT) AT2G39680"/>
                <edge target="TGTTTTCTTTTGCATATCCTGG" source="AT2G39675" interaction="OSR" id="AT2G39675 (OSR) TGTTTTCTTTTGCATATCCTGG"/>
                <edge target="AT1G62720" source="TATTCCAGGATATGCAAAAGA" interaction="SRT" id="TATTCCAGGATATGCAAAAGA (SRT) AT1G62720"/>
                <edge target="TCATTGTTTTCTTTTGCATATC" source="AT2G39675" interaction="OSR" id="AT2G39675 (OSR) TCATTGTTTTCTTTTGCATATC"/>
                <edge target="AT2G39675" source="ACGCTATGTTGGACTTAGAATA" interaction="SRT" id="ACGCTATGTTGGACTTAGAATA (SRT) AT2G39675"/>
                <edge target="AT1G63330" source="TTCGAGTATATGCAAAAGAGT" interaction="SRT" id="TTCGAGTATATGCAAAAGAGT (SRT) AT1G63330"/>
                <edge target="AT2G25430" source="TTTTACGGGGATAAGACTGAA" interaction="SRT" id="TTTTACGGGGATAAGACTGAA (SRT) AT2G25430"/>
                <edge target="CCCCGTAAAAAAAGTTGTAAC" source="AT2G39680" interaction="OSR" id="AT2G39680 (OSR) CCCCGTAAAAAAAGTTGTAAC"/>
                <edge target="AT2G39681" source="TGGTAGAAACATAGGTCTTTA" interaction="SRT" id="TGGTAGAAACATAGGTCTTTA (SRT) AT2G39681"/>
                <edge target="AT2G39681" source="TTTTGCATATCCTGGAATATG" interaction="SRT" id="TTTTGCATATCCTGGAATATG (SRT) AT2G39681"/>
                <edge target="AT1G12620" source="TTATCAAGATCCATCTTACTC" interaction="SRT" id="TTATCAAGATCCATCTTACTC (SRT) AT1G12620"/>
                <edge target="AT2G39681" source="TATGGGATTAAAGACCTATGT" interaction="SRT" id="TATGGGATTAAAGACCTATGT (SRT) AT2G39681"/>
                <edge target="AT1G63330" source="TCCAATGCTTTTTCTAGTTTC" interaction="SRT" id="TCCAATGCTTTTTCTAGTTTC (SRT) AT1G63330"/>
                <edge target="AT2G27400" source="ACATATTTCAGTATATGCAAA" interaction="SRT" id="ACATATTTCAGTATATGCAAA (SRT) AT2G27400"/>
                <edge target="ATATATGTTTCAGTCTTATCCC" source="AT2G39680" interaction="OSR" id="AT2G39680 (OSR) ATATATGTTTCAGTCTTATCCC"/>
                <edge target="AT2G27400" source="ATATCTTCCATTTCTCTACGC" interaction="SRT" id="ATATCTTCCATTTCTCTACGC (SRT) AT2G27400"/>
                <edge target="TAGTTCGTCGATATGTTGAACT" source="AT2G39675" interaction="OSR" id="AT2G39675 (OSR) TAGTTCGTCGATATGTTGAACT"/>
                <edge target="AT4G16130" source="ATATGCAAAAGAAAACAATGA" interaction="SRT" id="ATATGCAAAAGAAAACAATGA (SRT) AT4G16130"/>
                <edge target="AT2G39675" source="TCAATAAATAATTGGTTCTAATAA" interaction="SRT" id="TCAATAAATAATTGGTTCTAATAA (SRT) AT2G39675"/>
                <edge target="AT2G29120" source="CATTACTACAAATATCATTC" interaction="SRT" id="CATTACTACAAATATCATTC (SRT) AT2G29120"/>
                <edge target="ACAACTTTTTTTACGGGGATA" source="AT2G39680" interaction="OSR" id="AT2G39680 (OSR) ACAACTTTTTTTACGGGGATA"/>
                <edge target="AT1G50055" source="TACGCTATGTTGGACTTAGAA" interaction="SRT" id="TACGCTATGTTGGACTTAGAA (SRT) AT1G50055"/>
                <edge target="AT3G22470" source="TTGTTGATCGGATGGTAGAAA" interaction="SRT" id="TTGTTGATCGGATGGTAGAAA (SRT) AT3G22470"/>
                <edge target="AGAACCAATTATTTATTGAAA" source="AT2G39675" interaction="OSR" id="AT2G39675 (OSR) AGAACCAATTATTTATTGAAA"/>
                <edge target="TCCGATCAACAAGAGTTACAA" source="AT2G39681" interaction="OSR" id="AT2G39681 (OSR) TCCGATCAACAAGAGTTACAA"/>
                <edge target="AT2G27400" source="TTGTTTCCGTGTAACCAAAAC" interaction="SRT" id="TTGTTTCCGTGTAACCAAAAC (SRT) AT2G27400"/>
                <edge target="AT3G06590" source="TGAGATTTTCAAGTCGTCT" interaction="SRT" id="TGAGATTTTCAAGTCGTCT (SRT) AT3G06590"/>
                <edge target="AT2G39675" source="TATTCTAAGTCCAACATAGCG" interaction="SRT" id="TATTCTAAGTCCAACATAGCG (SRT) AT2G39675"/>
                <edge target="GAATGTGTTCAAGTAAATGAG" source="AT2G39675" interaction="OSR" id="AT2G39675 (OSR) GAATGTGTTCAAGTAAATGAG"/>
                <edge target="AT4G29760" source="TTCTAAGTCCAACATAGCG" interaction="SRT" id="TTCTAAGTCCAACATAGCG (SRT) AT4G29760"/>
                <edge target="AT4G04316" source="TGTTGTGAAGTCTACATGAAGC" interaction="SRT" id="TGTTGTGAAGTCTACATGAAGC (SRT) AT4G04316"/>
                <edge target="AT2G39675" source="ATGTCCAATGTCTTTTCTAGTTCG" interaction="SRT" id="ATGTCCAATGTCTTTTCTAGTTCG (SRT) AT2G39675"/>
                <edge target="AT1G12620" source="AGTAAGATGGATCTTGATAAT" interaction="SRT" id="AGTAAGATGGATCTTGATAAT (SRT) AT1G12620"/>
                <edge target="AT2G39675" source="TCATTTACTTGAACACATTCA" interaction="SRT" id="TCATTTACTTGAACACATTCA (SRT) AT2G39675"/>
                <edge target="AT1G62590" source="TATATGCAAAAGAGTAAGATGG" interaction="SRT" id="TATATGCAAAAGAGTAAGATGG (SRT) AT1G62590"/>
                <edge target="AT1G63330" source="TCCAATGCTTTTTCTAGTTTCG" interaction="SRT" id="TCCAATGCTTTTTCTAGTTTCG (SRT) AT1G63330"/>
                <edge target="AT3G23125" source="TTCGCTTGCAGAGAGAAATCAC" interaction="SRT" id="TTCGCTTGCAGAGAGAAATCAC (SRT) AT3G23125"/>
                <edge target="AT4G29770" source="TATTCTAAGTCCAACATAGCG" interaction="SRT" id="TATTCTAAGTCCAACATAGCG (SRT) AT4G29770"/>
                <edge target="AT5G18065" source="TTCTAAGTCCAACATAGCGTA" interaction="SRT" id="TTCTAAGTCCAACATAGCGTA (SRT) AT5G18065"/>
                <edge target="AT1G79920" source="AGTAATGGCGAAACTAGAAAA" interaction="SRT" id="AGTAATGGCGAAACTAGAAAA (SRT) AT1G79920"/>
                <edge target="TCTACCATCCGATCAACAAGAG" source="AT2G39681" interaction="OSR" id="AT2G39681 (OSR) TCTACCATCCGATCAACAAGAG"/>
                <edge target="AT2G39680" source="TGGTAGTTCAAGTATTCCAGAT" interaction="SRT" id="TGGTAGTTCAAGTATTCCAGAT (SRT) AT2G39680"/>
                <edge target="AT3G53780" source="AAACTAGAAAAAGCATTGGATA" interaction="SRT" id="AAACTAGAAAAAGCATTGGATA (SRT) AT3G53780"/>
                <edge target="AT1G63400" source="TATTCGAGTATATGCAAAAGA" interaction="SRT" id="TATTCGAGTATATGCAAAAGA (SRT) AT1G63400"/>
                <edge target="TCGGATGGTAGAAACATAGGTC" source="AT2G39681" interaction="OSR" id="AT2G39681 (OSR) TCGGATGGTAGAAACATAGGTC"/>
                <edge target="AT5G48600" source="TCATTGTTTTCTTTTGCATATC" interaction="SRT" id="TCATTGTTTTCTTTTGCATATC (SRT) AT5G48600"/>
                <edge target="AT1G63080" source="ATATGCAAAAGAGTAAGATGGA" interaction="SRT" id="ATATGCAAAAGAGTAAGATGGA (SRT) AT1G63080"/>
                <edge target="AT3G31915" source="AAGGCTTGTAATGGGTGTTGT" interaction="SRT" id="AAGGCTTGTAATGGGTGTTGT (SRT) AT3G31915"/>
                <edge target="AT1G50055" source="TTCTAAGTCCAACATAGCGTAGAG" interaction="SRT" id="TTCTAAGTCCAACATAGCGTAGAG (SRT) AT1G50055"/>
                <edge target="TGGTAGAAACATAGGTCTTTA" source="AT2G39681" interaction="OSR" id="AT2G39681 (OSR) TGGTAGAAACATAGGTCTTTA"/>
                <edge target="TCTAAGTCCAACATAGCGTATT" source="AT2G39675" interaction="OSR" id="AT2G39675 (OSR) TCTAAGTCCAACATAGCGTATT"/>
                <edge target="AT2G39675" source="TTGGATATATTCTAGGATATGC" interaction="SRT" id="TTGGATATATTCTAGGATATGC (SRT) AT2G39675"/>
                <edge target="TTTTGCATATACTCGAATAC" source="AT2G39680" interaction="OSR" id="AT2G39680 (OSR) TTTTGCATATACTCGAATAC"/>
                <edge target="AT1G63320" source="TATGCAAAAGAGTAAGATGGA" interaction="SRT" id="TATGCAAAAGAGTAAGATGGA (SRT) AT1G63320"/>
                <edge target="AT1G51670" source="CCTAAGTCCAACATAGCGTT" interaction="SRT" id="CCTAAGTCCAACATAGCGTT (SRT) AT1G51670"/>
                <edge target="AT5G18040" source="TCCTAAGTCCAACATAGC" interaction="SRT" id="TCCTAAGTCCAACATAGC (SRT) AT5G18040"/>
                <edge target="ATAATCAAGTGAATAGTTTAA" source="AT2G39681" interaction="OSR" id="AT2G39681 (OSR) ATAATCAAGTGAATAGTTTAA"/>
                <edge target="AT1G59540" source="ATGTGTTCAAGTAAATGAGAT" interaction="SRT" id="ATGTGTTCAAGTAAATGAGAT (SRT) AT1G59540"/>
                <edge target="TTTTACGGGGATAAGACTGAA" source="AT2G39680" interaction="OSR" id="AT2G39680 (OSR) TTTTACGGGGATAAGACTGAA"/>
                <edge target="CTTATCCCCGTAAAAAAAGTT" source="AT2G39681" interaction="OSR" id="AT2G39681 (OSR) CTTATCCCCGTAAAAAAAGTT"/>
                <edge target="TGGTAGTTCAAGTATTCCAGAT" source="AT2G39681" interaction="OSR" id="AT2G39681 (OSR) TGGTAGTTCAAGTATTCCAGAT"/>
                <edge target="AT3G22680" source="TGAAGTCTACATGAAGCAAGTC" interaction="SRT" id="TGAAGTCTACATGAAGCAAGTC (SRT) AT3G22680"/>
                <edge target="AT5G21970" source="ACGATATCTTCCATTTCTCTA" interaction="SRT" id="ACGATATCTTCCATTTCTCTA (SRT) AT5G21970"/>
                <edge target="TATCCAATGCTTTTTCTAGTTTC" source="AT2G27400" interaction="OSR" id="AT2G27400 (OSR) TATCCAATGCTTTTTCTAGTTTC"/>
                <edge target="AT1G63070" source="ACTCTTTTGCATATACTCGAA" interaction="SRT" id="ACTCTTTTGCATATACTCGAA (SRT) AT1G63070"/>
                <edge target="AT3G13222" source="TATAATCAAGTGAATAGTTTAA" interaction="SRT" id="TATAATCAAGTGAATAGTTTAA (SRT) AT3G13222"/>
                <edge target="AT5G18065" source="TTCTAAGTCCAACATAGCGTATTC" interaction="SRT" id="TTCTAAGTCCAACATAGCGTATTC (SRT) AT5G18065"/>
                <edge target="AT2G39680" source="TGAATCTTATATGTTTAC" interaction="SRT" id="TGAATCTTATATGTTTAC (SRT) AT2G39680"/>
                <edge target="AT2G39675" source="ACAATATTCATTGTTTTCTTTTGC" interaction="SRT" id="ACAATATTCATTGTTTTCTTTTGC (SRT) AT2G39675"/>
                <edge target="AT2G39675" source="TTCTTTAGACGACTTGAAAAT" interaction="SRT" id="TTCTTTAGACGACTTGAAAAT (SRT) AT2G39675"/>
                <edge target="AT2G39681" source="TATAGGTATTCGAGTATATGCA" interaction="SRT" id="TATAGGTATTCGAGTATATGCA (SRT) AT2G39681"/>
                <edge target="AT2G39680" source="TACATATATGTTTCAGTCTTATC" interaction="SRT" id="TACATATATGTTTCAGTCTTATC (SRT) AT2G39680"/>
                <edge target="AT2G39680" source="TTCGAGTATATGCAAAAGAGT" interaction="SRT" id="TTCGAGTATATGCAAAAGAGT (SRT) AT2G39680"/>
                <edge target="CCTATGTTTCTACCATCCGAT" source="AT2G39681" interaction="OSR" id="AT2G39681 (OSR) CCTATGTTTCTACCATCCGAT"/>
                <edge target="AT4G31560" source="TCTGTGATTCTCTGTGTAAGC" interaction="SRT" id="TCTGTGATTCTCTGTGTAAGC (SRT) AT4G31560"/>
                <edge target="AT2G39680" source="TCTACCATCCGATCAACAAGAG" interaction="SRT" id="TCTACCATCCGATCAACAAGAG (SRT) AT2G39680"/>
                <edge target="AT1G63130" source="TGTTTCTACCATCCGATCAACAAG" interaction="SRT" id="TGTTTCTACCATCCGATCAACAAG (SRT) AT1G63130"/>
                <edge target="AT2G29570" source="TTTTGCATATCCTGGAATATG" interaction="SRT" id="TTTTGCATATCCTGGAATATG (SRT) AT2G29570"/>
                <edge target="AGTTCAAACTATAATCAAGTG" source="AT2G39681" interaction="OSR" id="AT2G39681 (OSR) AGTTCAAACTATAATCAAGTG"/>
                <edge target="AT2G27400" source="CTAGTTTCGCCATTACTACA" interaction="SRT" id="CTAGTTTCGCCATTACTACA (SRT) AT2G27400"/>
                <edge target="AT1G63400" source="ATATCCCATTTCTACCATCTG" interaction="SRT" id="ATATCCCATTTCTACCATCTG (SRT) AT1G63400"/>
                <edge target="TGTTGATCGGATGGTAGAAACA" source="AT2G39681" interaction="OSR" id="AT2G39681 (OSR) TGTTGATCGGATGGTAGAAACA"/>
                <edge target="AT3G28720" source="TCGGTGGATCTTAGAAAA" interaction="SRT" id="TCGGTGGATCTTAGAAAA (SRT) AT3G28720"/>
                <edge target="TATATCCCATTTCTACCATCTG" source="AT2G39680" interaction="OSR" id="AT2G39680 (OSR) TATATCCCATTTCTACCATCTG"/>
                <edge target="AT4G33960" source="ATAATCAAGTGAATAGTTT" interaction="SRT" id="ATAATCAAGTGAATAGTTT (SRT) AT4G33960"/>
                <edge target="AT2G39675" source="TATTCTAGGATATGCAAAAGT" interaction="SRT" id="TATTCTAGGATATGCAAAAGT (SRT) AT2G39675"/>
                <edge target="AT3G05360" source="TGTGAAGTCTACATGAAGCAAG" interaction="SRT" id="TGTGAAGTCTACATGAAGCAAG (SRT) AT3G05360"/>
                <edge target="AT2G39680" source="TGAACTTGTGTATTTTGAA" interaction="SRT" id="TGAACTTGTGTATTTTGAA (SRT) AT2G39680"/>
                <edge target="AT3G43200" source="TTCTAAGTCCAACATAGCG" interaction="SRT" id="TTCTAAGTCCAACATAGCG (SRT) AT3G43200"/>
                <edge target="AT4G29770" source="GAACGCTATGTTGGACTTAGGATG" interaction="SRT" id="GAACGCTATGTTGGACTTAGGATG (SRT) AT4G29770"/>
                <edge target="AT2G39681" source="TATATGTTTCAGTCTTATC" interaction="SRT" id="TATATGTTTCAGTCTTATC (SRT) AT2G39681"/>
                <edge target="TTTTCTAAGATCCACCGATAA" source="AT2G39675" interaction="OSR" id="AT2G39675 (OSR) TTTTCTAAGATCCACCGATAA"/>
                <edge target="CGGATGGTAGAAACATAGGTC" source="AT2G39681" interaction="OSR" id="AT2G39681 (OSR) CGGATGGTAGAAACATAGGTC"/>
                <edge target="TTGGATATATTCTAGGATATGC" source="AT2G27400" interaction="OSR" id="AT2G27400 (OSR) TTGGATATATTCTAGGATATGC"/>
                <edge target="AT1G63130" source="TTTCTACCATCCGATCAACAAG" interaction="SRT" id="TTTCTACCATCCGATCAACAAG (SRT) AT1G63130"/>
                <edge target="AT2G39680" source="AGTATATGCAAAAGAGTAAGATGG" interaction="SRT" id="AGTATATGCAAAAGAGTAAGATGG (SRT) AT2G39680"/>
                <edge target="AT1G63070" source="TTTTGCATATACTCGAATAC" interaction="SRT" id="TTTTGCATATACTCGAATAC (SRT) AT1G63070"/>
                <edge target="TGTGAAGTCTACATGAAGCAAG" source="AT2G27400" interaction="OSR" id="AT2G27400 (OSR) TGTGAAGTCTACATGAAGCAAG"/>
                <edge target="AT2G39680" source="AGTAAGATGGATCTTGATAAT" interaction="SRT" id="AGTAAGATGGATCTTGATAAT (SRT) AT2G39680"/>
                <edge target="AT1G12770" source="AGTAAGATGGATCTTGATAAT" interaction="SRT" id="AGTAAGATGGATCTTGATAAT (SRT) AT1G12770"/>
                <edge target="AT3G43200" source="ACGCTATGTTGGACTTAGAAT" interaction="SRT" id="ACGCTATGTTGGACTTAGAAT (SRT) AT3G43200"/>
                <edge target="AT2G39680" source="CTACCATCTGGAATACTTGAA" interaction="SRT" id="CTACCATCTGGAATACTTGAA (SRT) AT2G39680"/>
                <edge target="AT2G39675" source="ATTTTCTAAGATCCACCGATA" interaction="SRT" id="ATTTTCTAAGATCCACCGATA (SRT) AT2G39675"/>
                <edge target="AT1G63080" source="TTTTGCATATACTCGAATACC" interaction="SRT" id="TTTTGCATATACTCGAATACC (SRT) AT1G63080"/>
                <edge target="AT5G41170" source="TTTTGCATATCCTGGAATATG" interaction="SRT" id="TTTTGCATATCCTGGAATATG (SRT) AT5G41170"/>
                <edge target="GTTGTGAAGTCTACATGAAGC" source="AT2G27400" interaction="OSR" id="AT2G27400 (OSR) GTTGTGAAGTCTACATGAAGC"/>
                <edge target="AT5G21970" source="ATCTTCCATTTCTCTACGCTA" interaction="SRT" id="ATCTTCCATTTCTCTACGCTA (SRT) AT5G21970"/>
                <edge target="CTTTTCTAGTTCGTCGATATGT" source="AT2G39675" interaction="OSR" id="AT2G39675 (OSR) CTTTTCTAGTTCGTCGATATGT"/>
                <edge target="AT2G27400" source="TCCTAAGTCCAACATAGCGTTC" interaction="SRT" id="TCCTAAGTCCAACATAGCGTTC (SRT) AT2G27400"/>
                <edge target="AT5G18065" source="TCCTAAGTCCAACATAGCGTT" interaction="SRT" id="TCCTAAGTCCAACATAGCGTT (SRT) AT5G18065"/>
                <edge target="TAAGTCCAACATAGCGTAGAGAAA" source="AT2G27400" interaction="OSR" id="AT2G27400 (OSR) TAAGTCCAACATAGCGTAGAGAAA"/>
                <edge target="AT5G49550" source="TGTTCAATAGATTTAGATGGTA" interaction="SRT" id="TGTTCAATAGATTTAGATGGTA (SRT) AT5G49550"/>
                <edge target="CCGTAAAAAAAGTTGTAACTC" source="AT2G39680" interaction="OSR" id="AT2G39680 (OSR) CCGTAAAAAAAGTTGTAACTC"/>
                <edge target="TATCCTTGAATATGTTCACATT" source="AT2G27400" interaction="OSR" id="AT2G27400 (OSR) TATCCTTGAATATGTTCACATT"/>
                <edge target="AT2G27400" source="TAAGTCCAACATAGCGTAGAGAAA" interaction="SRT" id="TAAGTCCAACATAGCGTAGAGAAA (SRT) AT2G27400"/>
                <edge target="AT1G63400" source="TTTTGCATATACTCGAATACC" interaction="SRT" id="TTTTGCATATACTCGAATACC (SRT) AT1G63400"/>
                <edge target="AT1G64040" source="CATTACTACAAATATCATTC" interaction="SRT" id="CATTACTACAAATATCATTC (SRT) AT1G64040"/>
                <edge target="AT1G50055" source="ACGCTATGTTGGACTTAGAAT" interaction="SRT" id="ACGCTATGTTGGACTTAGAAT (SRT) AT1G50055"/>
                <edge target="AT2G39681" source="TATATGGGATTAAAGACCTAT" interaction="SRT" id="TATATGGGATTAAAGACCTAT (SRT) AT2G39681"/>
                <edge target="TCTACCATCCGATCAACAAG" source="AT2G39680" interaction="OSR" id="AT2G39680 (OSR) TCTACCATCCGATCAACAAG"/>
                <edge target="AT2G27400" source="TGAAATATGTTTTGGTTAC" interaction="SRT" id="TGAAATATGTTTTGGTTAC (SRT) AT2G27400"/>
                <edge target="AGAACAGTTGCTAATACAGTT" source="AT2G39675" interaction="OSR" id="AT2G39675 (OSR) AGAACAGTTGCTAATACAGTT"/>
                <edge target="AT2G39681" source="AGATTCATTTTATATCTTTT" interaction="SRT" id="AGATTCATTTTATATCTTTT (SRT) AT2G39681"/>
                <edge target="AT2G27400" source="CTAAGATCCAATCAAACGCTA" interaction="SRT" id="CTAAGATCCAATCAAACGCTA (SRT) AT2G27400"/>
                <edge target="AT1G24807" source="AGGTATTCGAGTATATGCAAA" interaction="SRT" id="AGGTATTCGAGTATATGCAAA (SRT) AT1G24807"/>
                <edge target="AT2G39680" source="ATATATGTTTCAGTCTTATCCC" interaction="SRT" id="ATATATGTTTCAGTCTTATCCC (SRT) AT2G39680"/>
                <edge target="ATCCCATATAGGTATTCGAGT" source="AT2G39680" interaction="OSR" id="AT2G39680 (OSR) ATCCCATATAGGTATTCGAGT"/>
                <edge target="AT1G62860" source="TTGTTGATCGGATGGTAGAAA" interaction="SRT" id="TTGTTGATCGGATGGTAGAAA (SRT) AT1G62860"/>
                <edge target="AT1G62590" source="ATATGCAAAAGAGTAAGATGGA" interaction="SRT" id="ATATGCAAAAGAGTAAGATGGA (SRT) AT1G62590"/>
                <edge target="AT4G03695" source="ACAAGCCTTGCAAAATAAGAA" interaction="SRT" id="ACAAGCCTTGCAAAATAAGAA (SRT) AT4G03695"/>
                <edge target="AT2G27400" source="TTCTAAGTCCAACATAGCG" interaction="SRT" id="TTCTAAGTCCAACATAGCG (SRT) AT2G27400"/>
                <edge target="TCCTAAGTCCAACATAGCGTTC" source="AT2G27400" interaction="OSR" id="AT2G27400 (OSR) TCCTAAGTCCAACATAGCGTTC"/>
                <edge target="AT1G51670" source="TATTCTAAGTCCAACATAGCG" interaction="SRT" id="TATTCTAAGTCCAACATAGCG (SRT) AT1G51670"/>
                <edge target="AT5G21970" source="ATATCTTCCATTTCTCTACGC" interaction="SRT" id="ATATCTTCCATTTCTCTACGC (SRT) AT5G21970"/>
                <edge target="AT2G42640" source="TTCAATAAATAATTGGTTCTA" interaction="SRT" id="TTCAATAAATAATTGGTTCTA (SRT) AT2G42640"/>
                <edge target="AT1G63320" source="ATATGCAAAAGAGTAAGATGGA" interaction="SRT" id="ATATGCAAAAGAGTAAGATGGA (SRT) AT1G63320"/>
                <edge target="AT2G39681" source="CCTATGTTTCTACCATCCGAT" interaction="SRT" id="CCTATGTTTCTACCATCCGAT (SRT) AT2G39681"/>
                <edge target="AT1G63070" source="TATTCGAGTATATGCAAAAGA" interaction="SRT" id="TATTCGAGTATATGCAAAAGA (SRT) AT1G63070"/>
                <edge target="AT2G39680" source="TTTGAACTTGTGTATTTTGAAA" interaction="SRT" id="TTTGAACTTGTGTATTTTGAAA (SRT) AT2G39680"/>
                <edge target="AT5G54920" source="TGATTGGATCTTAGGAAATTA" interaction="SRT" id="TGATTGGATCTTAGGAAATTA (SRT) AT5G54920"/>
                <edge target="AT2G39680" source="CTACCATCTAAATCTATTGAA" interaction="SRT" id="CTACCATCTAAATCTATTGAA (SRT) AT2G39680"/>
                <edge target="TCCACCGATAAATGGTCTATT" source="AT2G39675" interaction="OSR" id="AT2G39675 (OSR) TCCACCGATAAATGGTCTATT"/>
                <edge target="AT2G27400" source="CCTAAGTCCAACATAGCGTT" interaction="SRT" id="CCTAAGTCCAACATAGCGTT (SRT) AT2G27400"/>
                <edge target="AAACTAGAAAAAGCATTGGAT" source="AT2G27400" interaction="OSR" id="AT2G27400 (OSR) AAACTAGAAAAAGCATTGGAT"/>
                <edge target="TAAGTAACTGTATTAGCAACTG" source="AT2G39675" interaction="OSR" id="AT2G39675 (OSR) TAAGTAACTGTATTAGCAACTG"/>
                <edge target="ATATGTTTCAGTCTTATCCCCG" source="AT2G39680" interaction="OSR" id="AT2G39680 (OSR) ATATGTTTCAGTCTTATCCCCG"/>
                <edge target="AT2G39675" source="ATATTCCAGGATATGCAAAAGA" interaction="SRT" id="ATATTCCAGGATATGCAAAAGA (SRT) AT2G39675"/>
                <edge target="AT2G27400" source="TTATTCTAAGTCCAACATAGC" interaction="SRT" id="TTATTCTAAGTCCAACATAGC (SRT) AT2G27400"/>
                <edge target="AT2G27400" source="ATATTCTAGGATATGCAAAAG" interaction="SRT" id="ATATTCTAGGATATGCAAAAG (SRT) AT2G27400"/>
                <edge target="GATATCTTCCATTTCTCTACGCTA" source="AT2G27400" interaction="OSR" id="AT2G27400 (OSR) GATATCTTCCATTTCTCTACGCTA"/>
                <edge target="TTCTAAGTCCAACATAGCA" source="AT1G50055" interaction="OSR" id="AT1G50055 (OSR) TTCTAAGTCCAACATAGCA"/>
                <edge target="AT3G23125" source="TCTGTGATTCTCTGTGTAAGC" interaction="SRT" id="TCTGTGATTCTCTGTGTAAGC (SRT) AT3G23125"/>
                <edge target="AT1G63230" source="ACTCTTGTTGATCGGATGGTA" interaction="SRT" id="ACTCTTGTTGATCGGATGGTA (SRT) AT1G63230"/>
                <edge target="TAGTTTCTCTCCGAGGTGTAGC" source="AT2G39675" interaction="OSR" id="AT2G39675 (OSR) TAGTTTCTCTCCGAGGTGTAGC"/>
                <edge target="AT5G27300" source="TTCACGATATCTTCCATTTCT" interaction="SRT" id="TTCACGATATCTTCCATTTCT (SRT) AT5G27300"/>
                <edge target="AT1G73430" source="ATGTGTTCAAGTAAATGAGATT" interaction="SRT" id="ATGTGTTCAAGTAAATGAGATT (SRT) AT1G73430"/>
                <edge target="AT2G39681" source="TGTTTCTACCATCCGATCAACAAG" interaction="SRT" id="TGTTTCTACCATCCGATCAACAAG (SRT) AT2G39681"/>
                <edge target="AT1G51670" source="TTATTCTAAGTCCAACATAGC" interaction="SRT" id="TTATTCTAAGTCCAACATAGC (SRT) AT1G51670"/>
                <edge target="TTCTAAGTCCAACATAGCGTA" source="AT2G39675" interaction="OSR" id="AT2G39675 (OSR) TTCTAAGTCCAACATAGCGTA"/>
                <edge target="AT1G59540" source="TGTGTTCAAGTAAATGAGAT" interaction="SRT" id="TGTGTTCAAGTAAATGAGAT (SRT) AT1G59540"/>
                <edge target="AT5G41170" source="TTTTGCATATCCTAGAATATA" interaction="SRT" id="TTTTGCATATCCTAGAATATA (SRT) AT5G41170"/>
                <edge target="AT5G24850" source="CCAATGTCTTTTCTAGTTCGT" interaction="SRT" id="CCAATGTCTTTTCTAGTTCGT (SRT) AT5G24850"/>
                <edge target="ATGTGTTCAAGTAAATGAGATT" source="AT2G39675" interaction="OSR" id="AT2G39675 (OSR) ATGTGTTCAAGTAAATGAGATT"/>
                <edge target="AT1G63320" source="TTCGAGTATATGCAAAAGAGT" interaction="SRT" id="TTCGAGTATATGCAAAAGAGT (SRT) AT1G63320"/>
                <edge target="AT1G30590" source="TTGTTTTGAATGTGTTCAAGTA" interaction="SRT" id="TTGTTTTGAATGTGTTCAAGTA (SRT) AT1G30590"/>
                <edge target="AT1G50055" source="CGCTATGTTGGACTTAGGATGA" interaction="SRT" id="CGCTATGTTGGACTTAGGATGA (SRT) AT1G50055"/>
                <edge target="TTATCAAGATCCATCTTACTC" source="AT2G39681" interaction="OSR" id="AT2G39681 (OSR) TTATCAAGATCCATCTTACTC"/>
                <edge target="AT1G50820" source="TGCTTTTTCTAGTTTCGCCAT" interaction="SRT" id="TGCTTTTTCTAGTTTCGCCAT (SRT) AT1G50820"/>
                <edge target="TATGCAAAAGAAAACAATGAA" source="AT2G39675" interaction="OSR" id="AT2G39675 (OSR) TATGCAAAAGAAAACAATGAA"/>
                <edge target="AT2G39675" source="TCCAATGTCTTTTCTAGTTCGT" interaction="SRT" id="TCCAATGTCTTTTCTAGTTCGT (SRT) AT2G39675"/>
                <edge target="AT3G22470" source="TGTTTCTACCATCCGATCAACAAG" interaction="SRT" id="TGTTTCTACCATCCGATCAACAAG (SRT) AT3G22470"/>
                <edge target="AT5G18040" source="TATTCTAAGTCCAACATAGCG" interaction="SRT" id="TATTCTAAGTCCAACATAGCG (SRT) AT5G18040"/>
                <edge target="AT5G18040" source="CGCTATGTTGGACTTAGGATG" interaction="SRT" id="CGCTATGTTGGACTTAGGATG (SRT) AT5G18040"/>
                <edge target="TACGCTATGTTGGACTTAGAA" source="AT2G27400" interaction="OSR" id="AT2G27400 (OSR) TACGCTATGTTGGACTTAGAA"/>
                <edge target="AT2G27400" source="TATTCTAGGATATGCAAAAGTT" interaction="SRT" id="TATTCTAGGATATGCAAAAGTT (SRT) AT2G27400"/>
                <edge target="AT1G63320" source="TTTTGCATATACTCGAATACC" interaction="SRT" id="TTTTGCATATACTCGAATACC (SRT) AT1G63320"/>
                <edge target="AT1G62670" source="TTTTGCATATACTCGAATACC" interaction="SRT" id="TTTTGCATATACTCGAATACC (SRT) AT1G62670"/>
                <edge target="AT2G39680" source="AAAGACCTATGTTTCTACCATCCG" interaction="SRT" id="AAAGACCTATGTTTCTACCATCCG (SRT) AT2G39680"/>
                <edge target="AT1G50055" source="CATGGCTGGTGACAAATAGAC" interaction="SRT" id="CATGGCTGGTGACAAATAGAC (SRT) AT1G50055"/>
                <edge target="AT3G10113" source="GGCTTGTAATGGGTGTTGTG" interaction="SRT" id="GGCTTGTAATGGGTGTTGTG (SRT) AT3G10113"/>
                <edge target="TCGGAGAGAAACTACTCAAGC" source="AT2G39675" interaction="OSR" id="AT2G39675 (OSR) TCGGAGAGAAACTACTCAAGC"/>
                <edge target="AT1G50055" source="GCTTGTAATGGGTGTTGTGT" interaction="SRT" id="GCTTGTAATGGGTGTTGTGT (SRT) AT1G50055"/>
                <edge target="AGAAATGGAAGATATCGTGAA" source="AT2G27400" interaction="OSR" id="AT2G27400 (OSR) AGAAATGGAAGATATCGTGAA"/>
                <edge target="TTCTAAGTCCAACATAGCGT" source="AT2G27400" interaction="OSR" id="AT2G27400 (OSR) TTCTAAGTCCAACATAGCGT"/>
                <edge target="AT1G51670" source="TACGCTATGTTGGACTTAGAA" interaction="SRT" id="TACGCTATGTTGGACTTAGAA (SRT) AT1G51670"/>
                <edge target="AT2G41720" source="TCATTTACTTGAACACATTCA" interaction="SRT" id="TCATTTACTTGAACACATTCA (SRT) AT2G41720"/>
                <edge target="AT4G29770" source="CGCTATGTTGGACTTAGGATG" interaction="SRT" id="CGCTATGTTGGACTTAGGATG (SRT) AT4G29770"/>
                <edge target="AT1G48090" source="TGCATATACTCGAATACCT" interaction="SRT" id="TGCATATACTCGAATACCT (SRT) AT1G48090"/>
                <edge target="AT3G20975" source="TGTTGATCGGATGGTAGAAAC" interaction="SRT" id="TGTTGATCGGATGGTAGAAAC (SRT) AT3G20975"/>
                <edge target="AT1G12300" source="TAAGTAACTGTATTAGCAACTG" interaction="SRT" id="TAAGTAACTGTATTAGCAACTG (SRT) AT1G12300"/>
                <edge target="AT1G53020" source="TGTGATTCTCTGTGTAAGCG" interaction="SRT" id="TGTGATTCTCTGTGTAAGCG (SRT) AT1G53020"/>
                <edge target="TAGGTCTTTAATCCCATATAGG" source="AT2G39681" interaction="OSR" id="AT2G39681 (OSR) TAGGTCTTTAATCCCATATAGG"/>
                <edge target="AT5G57040" source="TATAATCAAGTGAATAGTTTAA" interaction="SRT" id="TATAATCAAGTGAATAGTTTAA (SRT) AT5G57040"/>
                <edge target="AT5G18065" source="CGCTATGTTGGACTTAGGATGA" interaction="SRT" id="CGCTATGTTGGACTTAGGATGA (SRT) AT5G18065"/>
                <edge target="AT4G04316" source="TGTTGTGAAGTCTACATGAAG" interaction="SRT" id="TGTTGTGAAGTCTACATGAAG (SRT) AT4G04316"/>
                <edge target="AT1G64100" source="TTATCAAGATCCATCTTACTC" interaction="SRT" id="TTATCAAGATCCATCTTACTC (SRT) AT1G64100"/>
                <edge target="AT2G39681" source="TGAATATGTTTAGTATTACA" interaction="SRT" id="TGAATATGTTTAGTATTACA (SRT) AT2G39681"/>
                <edge target="AT2G27400" source="TGTGAAGTCTACATGAAGCAAG" interaction="SRT" id="TGTGAAGTCTACATGAAGCAAG (SRT) AT2G27400"/>
                <edge target="AT5G37110" source="TATTGTTTTGAATGTGTTCAA" interaction="SRT" id="TATTGTTTTGAATGTGTTCAA (SRT) AT5G37110"/>
                <edge target="AT4G29770" source="CGCTATGTTGGACTTAGAATA" interaction="SRT" id="CGCTATGTTGGACTTAGAATA (SRT) AT4G29770"/>
                <edge target="CTACCATCTAAATCTATTGAA" source="AT2G39680" interaction="OSR" id="AT2G39680 (OSR) CTACCATCTAAATCTATTGAA"/>
                <edge target="TTGCATATACTCGAATACCTA" source="AT2G39681" interaction="OSR" id="AT2G39681 (OSR) TTGCATATACTCGAATACCTA"/>
                <edge target="AT1G63020" source="TTTTGGTTACACGGAAACAAT" interaction="SRT" id="TTTTGGTTACACGGAAACAAT (SRT) AT1G63020"/>
                <edge target="GTAGTTTCTCTCCGAGGTGTAGCGA" source="AT2G39675" interaction="OSR" id="AT2G39675 (OSR) GTAGTTTCTCTCCGAGGTGTAGCGA"/>
                <edge target="AT1G11610" source="TGCTTTTTCTAGTTTCGCCAT" interaction="SRT" id="TGCTTTTTCTAGTTTCGCCAT (SRT) AT1G11610"/>
                <edge target="CTACCATCTAAATCTATTGAA" source="AT2G39681" interaction="OSR" id="AT2G39681 (OSR) CTACCATCTAAATCTATTGAA"/>
                <edge target="AT2G39680" source="TATGGGATTAAAGACCTATGT" interaction="SRT" id="TATGGGATTAAAGACCTATGT (SRT) AT2G39680"/>
                <edge target="TATTTCAATAAATAATTGGTTC" source="AT2G39675" interaction="OSR" id="AT2G39675 (OSR) TATTTCAATAAATAATTGGTTC"/>
                <edge target="TTTTGGTTACACGGAAACAAT" source="AT2G27400" interaction="OSR" id="AT2G27400 (OSR) TTTTGGTTACACGGAAACAAT"/>
                <edge target="AT1G62910" source="TTTTGCATATACTCGAATACC" interaction="SRT" id="TTTTGCATATACTCGAATACC (SRT) AT1G62910"/>
                <edge target="AT2G39680" source="TATATGTTTCAGTCTTATCCC" interaction="SRT" id="TATATGTTTCAGTCTTATCCC (SRT) AT2G39680"/>
                <edge target="TCTACCATCCGATCAACAAGA" source="AT2G39681" interaction="OSR" id="AT2G39681 (OSR) TCTACCATCCGATCAACAAGA"/>
                <edge target="CACGATGTTCAATAGATTTAG" source="AT2G39680" interaction="OSR" id="AT2G39680 (OSR) CACGATGTTCAATAGATTTAG"/>
                <edge target="TGGATATATTCTAGGATATGC" source="AT2G27400" interaction="OSR" id="AT2G27400 (OSR) TGGATATATTCTAGGATATGC"/>
                <edge target="AT1G50055" source="TGTTGGTATTCTTATTTTGCA" interaction="SRT" id="TGTTGGTATTCTTATTTTGCA (SRT) AT1G50055"/>
                <edge target="AT4G33080" source="TCGGTGGATCTTAGAAAA" interaction="SRT" id="TCGGTGGATCTTAGAAAA (SRT) AT4G33080"/>
                <edge target="AT4G29800" source="TCCAATGCTTTTTCTAGTTTCG" interaction="SRT" id="TCCAATGCTTTTTCTAGTTTCG (SRT) AT4G29800"/>
                <edge target="TATATGTTTCAGTCTTATCCCC" source="AT2G39680" interaction="OSR" id="AT2G39680 (OSR) TATATGTTTCAGTCTTATCCCC"/>
                <edge target="AT2G39675" source="TAATTGGTTCTAATAATACAAA" interaction="SRT" id="TAATTGGTTCTAATAATACAAA (SRT) AT2G39675"/>
                <edge target="AATTTTCTAAGATCTTATCGA" source="AT2G27400" interaction="OSR" id="AT2G27400 (OSR) AATTTTCTAAGATCTTATCGA"/>
                <edge target="AT2G39681" source="CACGATGTTCAATAGATTTAG" interaction="SRT" id="CACGATGTTCAATAGATTTAG (SRT) AT2G39681"/>
                <edge target="AT2G39675" source="ATTTTCAAGTCGTCTAAAGAA" interaction="SRT" id="ATTTTCAAGTCGTCTAAAGAA (SRT) AT2G39675"/>
                <edge target="AT2G39680" source="CGGATGGTAGAAACATAGGTC" interaction="SRT" id="CGGATGGTAGAAACATAGGTC (SRT) AT2G39680"/>
                <edge target="TTCTAAGTCCAACATAGCGTA" source="AT2G27400" interaction="OSR" id="AT2G27400 (OSR) TTCTAAGTCCAACATAGCGTA"/>
                <edge target="AT2G39675" source="TATTTCAATAAATAATTGGTTC" interaction="SRT" id="TATTTCAATAAATAATTGGTTC (SRT) AT2G39675"/>
                <edge target="AT5G18475" source="CTAGTTTCGCCATTACTACAA" interaction="SRT" id="CTAGTTTCGCCATTACTACAA (SRT) AT5G18475"/>
                <edge target="TTCAAGTCGTCTAAAGAACAG" source="AT2G39675" interaction="OSR" id="AT2G39675 (OSR) TTCAAGTCGTCTAAAGAACAG"/>
                <edge target="AT2G39675" source="GTAGTTTCTCTCCGAGGTGTAGCGA" interaction="SRT" id="GTAGTTTCTCTCCGAGGTGTAGCGA (SRT) AT2G39675"/>
                <edge target="AT2G27400" source="ACGCTATGTTGGACTTAGAAT" interaction="SRT" id="ACGCTATGTTGGACTTAGAAT (SRT) AT2G27400"/>
                <edge target="AT2G39680" source="CGTAAAAAAAGTTGTAACTC" interaction="SRT" id="CGTAAAAAAAGTTGTAACTC (SRT) AT2G39680"/>
                <edge target="TTCTAAGTCCAACATAGCG" source="AT2G27400" interaction="OSR" id="AT2G27400 (OSR) TTCTAAGTCCAACATAGCG"/>
                <edge target="AT2G39680" source="TATTCGAGTATATGCAAAAGA" interaction="SRT" id="TATTCGAGTATATGCAAAAGA (SRT) AT2G39680"/>
                <edge target="AT1G62930" source="AGTATATGCAAAAGAGTAAGATGG" interaction="SRT" id="AGTATATGCAAAAGAGTAAGATGG (SRT) AT1G62930"/>
                <edge target="AT1G51670" source="CGCTATGTTGGACTTAGAATA" interaction="SRT" id="CGCTATGTTGGACTTAGAATA (SRT) AT1G51670"/>
                <edge target="AT1G62930" source="TATATGCAAAAGAGTAAGATG" interaction="SRT" id="TATATGCAAAAGAGTAAGATG (SRT) AT1G62930"/>
                <edge target="AT1G63080" source="AGGTATTCGAGTATATGCAAA" interaction="SRT" id="AGGTATTCGAGTATATGCAAA (SRT) AT1G63080"/>
                <edge target="AT4G09620" source="AGTATATGCAAAAGAGTAAGATGG" interaction="SRT" id="AGTATATGCAAAAGAGTAAGATGG (SRT) AT4G09620"/>
                <edge target="TATTCCAGGATATGCAAAAGAA" source="AT2G39675" interaction="OSR" id="AT2G39675 (OSR) TATTCCAGGATATGCAAAAGAA"/>
                <edge target="AT2G27400" source="TTCACGATATCTTCCATTTCT" interaction="SRT" id="TTCACGATATCTTCCATTTCT (SRT) AT2G27400"/>
                <edge target="AT2G27400" source="CGAACGCTATGTTGGACTTAGGAT" interaction="SRT" id="CGAACGCTATGTTGGACTTAGGAT (SRT) AT2G27400"/>
                <edge target="AT1G63330" source="TATATGCAAAAGAGTAAGATGG" interaction="SRT" id="TATATGCAAAAGAGTAAGATGG (SRT) AT1G63330"/>
                <edge target="TTCTAAGTCCAACATAGCGT" source="AT1G50055" interaction="OSR" id="AT1G50055 (OSR) TTCTAAGTCCAACATAGCGT"/>
                <edge target="AGTAAGATGGATCTTGATAAT" source="AT2G39681" interaction="OSR" id="AT2G39681 (OSR) AGTAAGATGGATCTTGATAAT"/>
                <edge target="AT1G12775" source="ATATCCCATTTCTACCATCTG" interaction="SRT" id="ATATCCCATTTCTACCATCTG (SRT) AT1G12775"/>
                <edge target="AT1G50055" source="TCTAAGTCCAACATAGCGTAG" interaction="SRT" id="TCTAAGTCCAACATAGCGTAG (SRT) AT1G50055"/>
                <edge target="AT1G63400" source="TTTTGCATATACTCGAATAC" interaction="SRT" id="TTTTGCATATACTCGAATAC (SRT) AT1G63400"/>
                <edge target="AT2G39680" source="TGTATATCCCATTTCTACCAT" interaction="SRT" id="TGTATATCCCATTTCTACCAT (SRT) AT2G39680"/>
                <edge target="AT2G39680" source="ATATATGTTTCAGTCTTATCC" interaction="SRT" id="ATATATGTTTCAGTCTTATCC (SRT) AT2G39680"/>
                <edge target="GAGAAATGGAAGATATCGTGAA" source="AT2G27400" interaction="OSR" id="AT2G27400 (OSR) GAGAAATGGAAGATATCGTGAA"/>
                <edge target="AT1G63330" source="TATTCGAGTATATGCAAAAGA" interaction="SRT" id="TATTCGAGTATATGCAAAAGA (SRT) AT1G63330"/>
                <edge target="AT1G69060" source="CTACCATCTGGAATACTTGAA" interaction="SRT" id="CTACCATCTGGAATACTTGAA (SRT) AT1G69060"/>
                <edge target="AT4G29760" source="CTACGCTATGTTGGACTTAGAA" interaction="SRT" id="CTACGCTATGTTGGACTTAGAA (SRT) AT4G29760"/>
                <edge target="AT1G50055" source="CTATGTTGGACTTAGGATG" interaction="SRT" id="CTATGTTGGACTTAGGATG (SRT) AT1G50055"/>
                <edge target="TGTAACCAAAACATATTTCAG" source="AT2G27400" interaction="OSR" id="AT2G27400 (OSR) TGTAACCAAAACATATTTCAG"/>
                <edge target="AT1G36750" source="AGGCTTGTAATGGGTGTTGTGT" interaction="SRT" id="AGGCTTGTAATGGGTGTTGTGT (SRT) AT1G36750"/>
                <edge target="AT1G63320" source="TATTCGAGTATATGCAAAAGA" interaction="SRT" id="TATTCGAGTATATGCAAAAGA (SRT) AT1G63320"/>
                <edge target="TGAAAGATGCATGTAATTAGC" source="AT2G27400" interaction="OSR" id="AT2G27400 (OSR) TGAAAGATGCATGTAATTAGC"/>
                <edge target="AT5G18040" source="TCCTAAGTCCAACATAGCGTT" interaction="SRT" id="TCCTAAGTCCAACATAGCGTT (SRT) AT5G18040"/>
                <edge target="AT5G66280" source="TCATTGTTTTCTTTTGCATATC" interaction="SRT" id="TCATTGTTTTCTTTTGCATATC (SRT) AT5G66280"/>
                <edge target="TTGAACTTGTGTATTTTGAA" source="AT2G39681" interaction="OSR" id="AT2G39681 (OSR) TTGAACTTGTGTATTTTGAA"/>
                <edge target="AT3G23125" source="TGTGATTCTCTGTGTAAGCG" interaction="SRT" id="TGTGATTCTCTGTGTAAGCG (SRT) AT3G23125"/>
                <edge target="TGGTAGAAACATAGGTCTTTA" source="AT2G39680" interaction="OSR" id="AT2G39680 (OSR) TGGTAGAAACATAGGTCTTTA"/>
                <edge target="AT5G06420" source="ATAATCAAGTGAATAGTTT" interaction="SRT" id="ATAATCAAGTGAATAGTTT (SRT) AT5G06420"/>
                <edge target="GATGGTAGTTCAAGTATTCCA" source="AT2G39681" interaction="OSR" id="AT2G39681 (OSR) GATGGTAGTTCAAGTATTCCA"/>
                <edge target="AT1G12770" source="AAACTAGAAAAAGCATTGGAT" interaction="SRT" id="AAACTAGAAAAAGCATTGGAT (SRT) AT1G12770"/>
                <edge target="GGCTTGTAATGGGTGTTGTG" source="AT2G27400" interaction="OSR" id="AT2G27400 (OSR) GGCTTGTAATGGGTGTTGTG"/>
                <edge target="AT1G77620" source="TGTTTTCTTTTGCATATCCTGG" interaction="SRT" id="TGTTTTCTTTTGCATATCCTGG (SRT) AT1G77620"/>
                <edge target="AT3G61175" source="TCTGTGATTCTCTGTGTAAGC" interaction="SRT" id="TCTGTGATTCTCTGTGTAAGC (SRT) AT3G61175"/>
                <edge target="AT1G62720" source="ACTCTTTTGCATATACTCGAA" interaction="SRT" id="ACTCTTTTGCATATACTCGAA (SRT) AT1G62720"/>
                <edge target="AT4G29770" source="CCTAAGTCCAACATAGCGTT" interaction="SRT" id="CCTAAGTCCAACATAGCGTT (SRT) AT4G29770"/>
                <edge target="TAACTCTTGTTGATCGGATGG" source="AT2G39681" interaction="OSR" id="AT2G39681 (OSR) TAACTCTTGTTGATCGGATGG"/>
                <edge target="AT3G03140" source="TCATTCACGATATCTTCCATTT" interaction="SRT" id="TCATTCACGATATCTTCCATTT (SRT) AT3G03140"/>
                <edge target="AT1G62590" source="TATATGCAAAAGAGTAAGATG" interaction="SRT" id="TATATGCAAAAGAGTAAGATG (SRT) AT1G62590"/>
                <edge target="AT1G62930" source="TTTGCATATACTCGAATACCTA" interaction="SRT" id="TTTGCATATACTCGAATACCTA (SRT) AT1G62930"/>
                <edge target="AT2G27400" source="CGCTATGTTGGACTTAGAATA" interaction="SRT" id="CGCTATGTTGGACTTAGAATA (SRT) AT2G27400"/>
                <edge target="ACGCTATGTTGGACTTAGAAT" source="AT2G27400" interaction="OSR" id="AT2G27400 (OSR) ACGCTATGTTGGACTTAGAAT"/>
                <edge target="CCTATGTTTCTACCATCCGAT" source="AT2G39680" interaction="OSR" id="AT2G39680 (OSR) CCTATGTTTCTACCATCCGAT"/>
                <edge target="ATATTCTAGGATATGCAAAAG" source="AT2G27400" interaction="OSR" id="AT2G27400 (OSR) ATATTCTAGGATATGCAAAAG"/>
                <edge target="AT1G12700" source="TATATGCAAAAGAGTAAGATG" interaction="SRT" id="TATATGCAAAAGAGTAAGATG (SRT) AT1G12700"/>
                <edge target="AT2G27400" source="ATATTCCAGGATATGCAAAAGAA" interaction="SRT" id="ATATTCCAGGATATGCAAAAGAA (SRT) AT2G27400"/>
                <edge target="AT4G16130" source="TATGCAAAAGAAAACAATGAA" interaction="SRT" id="TATGCAAAAGAAAACAATGAA (SRT) AT4G16130"/>
                <edge target="AT2G29570" source="TATTCCAGGATATGCAAAAG" interaction="SRT" id="TATTCCAGGATATGCAAAAG (SRT) AT2G29570"/>
                <edge target="AT3G19720" source="ACGATATCTTCCATTTCTCTA" interaction="SRT" id="ACGATATCTTCCATTTCTCTA (SRT) AT3G19720"/>
                <edge target="AT1G12300" source="AGTAAGATGGATCTTGATAAT" interaction="SRT" id="AGTAAGATGGATCTTGATAAT (SRT) AT1G12300"/>
                <edge target="AT2G39680" source="TAGGTCTTTAATCCCATATAGG" interaction="SRT" id="TAGGTCTTTAATCCCATATAGG (SRT) AT2G39680"/>
                <edge target="ATGATATTTGTAGTAATGGCG" source="AT2G27400" interaction="OSR" id="AT2G27400 (OSR) ATGATATTTGTAGTAATGGCG"/>
                <edge target="AT1G78090" source="ATGTGTTCAAGTAAATGAGATTT" interaction="SRT" id="ATGTGTTCAAGTAAATGAGATTT (SRT) AT1G78090"/>
                <edge target="AT2G27400" source="ATGATATTTGTAGTAATGGCG" interaction="SRT" id="ATGATATTTGTAGTAATGGCG (SRT) AT2G27400"/>
                <edge target="TGTGTTCAAGTAAATGAGAT" source="AT2G39675" interaction="OSR" id="AT2G39675 (OSR) TGTGTTCAAGTAAATGAGAT"/>
                <edge target="TTCTAAGTCCAACATAGCGTATT" source="AT2G39675" interaction="OSR" id="AT2G39675 (OSR) TTCTAAGTCCAACATAGCGTATT"/>
                <edge target="TTTTGCATATCCTAGAATATA" source="AT2G27400" interaction="OSR" id="AT2G27400 (OSR) TTTTGCATATCCTAGAATATA"/>
                <edge target="AT5G04170" source="TGTGAAGTCTACATGAAGCAAG" interaction="SRT" id="TGTGAAGTCTACATGAAGCAAG (SRT) AT5G04170"/>
                <edge target="AT2G27400" source="TGTAACCAAAACATATTTCAG" interaction="SRT" id="TGTAACCAAAACATATTTCAG (SRT) AT2G27400"/>
                <edge target="AT2G39675" source="TAAGTAACTGTATTAGCAACTG" interaction="SRT" id="TAAGTAACTGTATTAGCAACTG (SRT) AT2G39675"/>
                <edge target="TTTGCATATACTCGAATACCTA" source="AT2G39681" interaction="OSR" id="AT2G39681 (OSR) TTTGCATATACTCGAATACCTA"/>
                <edge target="TATGTTCACATTAAATGTTAT" source="AT2G27400" interaction="OSR" id="AT2G27400 (OSR) TATGTTCACATTAAATGTTAT"/>
                <edge target="AT2G39675" source="TGTTTTCTTTTGCATATCCTG" interaction="SRT" id="TGTTTTCTTTTGCATATCCTG (SRT) AT2G39675"/>
                <edge target="AT2G39675" source="TTCTAAGTCCAACATAGCGTAT" interaction="SRT" id="TTCTAAGTCCAACATAGCGTAT (SRT) AT2G39675"/>
                <edge target="AT5G18040" source="CTACGCTATGTTGGACTTAGAA" interaction="SRT" id="CTACGCTATGTTGGACTTAGAA (SRT) AT5G18040"/>
                <edge target="TAACTTTTGCATATCCTAGAA" source="AT2G27400" interaction="OSR" id="AT2G27400 (OSR) TAACTTTTGCATATCCTAGAA"/>
                <edge target="TGAATATGTTTAGTATTACA" source="AT2G39681" interaction="OSR" id="AT2G39681 (OSR) TGAATATGTTTAGTATTACA"/>
                <edge target="AT2G39675" source="TAAATGAGATTTTCAAGTCGT" interaction="SRT" id="TAAATGAGATTTTCAAGTCGT (SRT) AT2G39675"/>
                <edge target="CGCTATGTTGGACTTAGAATA" source="AT2G27400" interaction="OSR" id="AT2G27400 (OSR) CGCTATGTTGGACTTAGAATA"/>
                <edge target="AT5G41170" source="ATATGCAAAAGAGTAAGATGGA" interaction="SRT" id="ATATGCAAAAGAGTAAGATGGA (SRT) AT5G41170"/>
                <edge target="ATATTCATTGTTTTCTTTTGC" source="AT2G39675" interaction="OSR" id="AT2G39675 (OSR) ATATTCATTGTTTTCTTTTGC"/>
                <edge target="TGTTGTGAAGTCTACATGAAGC" source="AT2G27400" interaction="OSR" id="AT2G27400 (OSR) TGTTGTGAAGTCTACATGAAGC"/>
                <edge target="AT2G27400" source="TTCGCCATTACTACAAATATC" interaction="SRT" id="TTCGCCATTACTACAAATATC (SRT) AT2G27400"/>
                <edge target="AT1G50055" source="CGCTATGTTGGACTTAGGATG" interaction="SRT" id="CGCTATGTTGGACTTAGGATG (SRT) AT1G50055"/>
                <edge target="AT3G22470" source="TTCTACCATCCGATCAACAAG" interaction="SRT" id="TTCTACCATCCGATCAACAAG (SRT) AT3G22470"/>
                <edge target="AT1G59540" source="ATGTGTTCAAGTAAATGAGATTT" interaction="SRT" id="ATGTGTTCAAGTAAATGAGATTT (SRT) AT1G59540"/>
                <edge target="AT1G48180" source="CGCTATGTTGGACTTAGGATGA" interaction="SRT" id="CGCTATGTTGGACTTAGGATGA (SRT) AT1G48180"/>
                <edge target="AT2G39675" source="TAAATGAGATTTTCAAGTCGTC" interaction="SRT" id="TAAATGAGATTTTCAAGTCGTC (SRT) AT2G39675"/>
                <edge target="AT5G52280" source="TGTTTTCTTTTGCATATCCTG" interaction="SRT" id="TGTTTTCTTTTGCATATCCTG (SRT) AT5G52280"/>
                <edge target="AT5G51750" source="GGTAGTTCAAGTATTCCAGAT" interaction="SRT" id="GGTAGTTCAAGTATTCCAGAT (SRT) AT5G51750"/>
                <edge target="AT3G22470" source="TCTACCATCCGATCAACAAGAG" interaction="SRT" id="TCTACCATCCGATCAACAAGAG (SRT) AT3G22470"/>
                <edge target="AT1G63230" source="TCTACCATCCGATCAACAAG" interaction="SRT" id="TCTACCATCCGATCAACAAG (SRT) AT1G63230"/>
                <edge target="AAGACCTATGTTTCTACCATCCG" source="AT2G39681" interaction="OSR" id="AT2G39681 (OSR) AAGACCTATGTTTCTACCATCCG"/>
                <edge target="TTCAATAAATAATTGGTTCTA" source="AT2G39675" interaction="OSR" id="AT2G39675 (OSR) TTCAATAAATAATTGGTTCTA"/>
                <edge target="AT2G39680" source="CTATATGGGATTAAAGACCTAT" interaction="SRT" id="CTATATGGGATTAAAGACCTAT (SRT) AT2G39680"/>
                <edge target="AT2G39680" source="GATGGTAGTTCAAGTATTCCA" interaction="SRT" id="GATGGTAGTTCAAGTATTCCA (SRT) AT2G39680"/>
                <edge target="AT2G39675" source="TCGGTGGATCTTAGAAAATT" interaction="SRT" id="TCGGTGGATCTTAGAAAATT (SRT) AT2G39675"/>
                <edge target="ACAATTTGATTTCAGCTTTGG" source="AT2G27400" interaction="OSR" id="AT2G27400 (OSR) ACAATTTGATTTCAGCTTTGG"/>
                <edge target="TCTAAGTCCAACATAGCGTAG" source="AT2G27400" interaction="OSR" id="AT2G27400 (OSR) TCTAAGTCCAACATAGCGTAG"/>
                <edge target="TTTTACGGGGATAAGACTGAAA" source="AT2G39681" interaction="OSR" id="AT2G39681 (OSR) TTTTACGGGGATAAGACTGAAA"/>
                <edge target="AT1G73390" source="TGATTGGATCTTAGGAAATTA" interaction="SRT" id="TGATTGGATCTTAGGAAATTA (SRT) AT1G73390"/>
                <edge target="TGTTTCTACCATCCGATCAACAAG" source="AT2G39680" interaction="OSR" id="AT2G39680 (OSR) TGTTTCTACCATCCGATCAACAAG"/>
                <edge target="AT1G32190" source="TTTTGGTTACACGGAAACAAT" interaction="SRT" id="TTTTGGTTACACGGAAACAAT (SRT) AT1G32190"/>
                <edge target="AT3G10113" source="AAGGCTTGTAATGGGTGTTGT" interaction="SRT" id="AAGGCTTGTAATGGGTGTTGT (SRT) AT3G10113"/>
                <edge target="AT2G39681" source="CGTAAAAAAAGTTGTAACTC" interaction="SRT" id="CGTAAAAAAAGTTGTAACTC (SRT) AT2G39681"/>
                <edge target="AT4G29760" source="CTATGTTGGACTTAGGATG" interaction="SRT" id="CTATGTTGGACTTAGGATG (SRT) AT4G29760"/>
                <edge target="AT5G18065" source="TACGCTATGTTGGACTTAGAA" interaction="SRT" id="TACGCTATGTTGGACTTAGAA (SRT) AT5G18065"/>
                <edge target="AT2G39681" source="TTTGAACTTGTGTATTTTGAAA" interaction="SRT" id="TTTGAACTTGTGTATTTTGAAA (SRT) AT2G39681"/>
                <edge target="AT1G63850" source="GGCTTGTAATGGGTGTTGTG" interaction="SRT" id="GGCTTGTAATGGGTGTTGTG (SRT) AT1G63850"/>
                <edge target="AT2G39680" source="TTGTTGATCGGATGGTAGAAA" interaction="SRT" id="TTGTTGATCGGATGGTAGAAA (SRT) AT2G39680"/>
                <edge target="TTTTGCATATCCTGGAATATG" source="AT2G39675" interaction="OSR" id="AT2G39675 (OSR) TTTTGCATATCCTGGAATATG"/>
                <edge target="AT5G52070" source="TTATTCTAAGTCCAACATAGC" interaction="SRT" id="TTATTCTAAGTCCAACATAGC (SRT) AT5G52070"/>
                <edge target="AT5G57625" source="TTACAAAAGATATAAAATGAA" interaction="SRT" id="TTACAAAAGATATAAAATGAA (SRT) AT5G57625"/>
                <edge target="AT1G63080" source="ATATGCAAAAGAGTAAGATGG" interaction="SRT" id="ATATGCAAAAGAGTAAGATGG (SRT) AT1G63080"/>
                <edge target="TAGTCTCTTTTACAAGGTGTT" source="AT2G27400" interaction="OSR" id="AT2G27400 (OSR) TAGTCTCTTTTACAAGGTGTT"/>
                <edge target="TATTCGAGTATATGCAAAAGA" source="AT2G39680" interaction="OSR" id="AT2G39680 (OSR) TATTCGAGTATATGCAAAAGA"/>
                <edge target="AT1G12770" source="AAACTAGAAAAAGCATTGGATA" interaction="SRT" id="AAACTAGAAAAAGCATTGGATA (SRT) AT1G12770"/>
                <edge target="AT2G27400" source="AGCATTGGATATATTCTAGGA" interaction="SRT" id="AGCATTGGATATATTCTAGGA (SRT) AT2G27400"/>
                <edge target="CCCGTAAAAAAAGTTGTAACTC" source="AT2G39681" interaction="OSR" id="AT2G39681 (OSR) CCCGTAAAAAAAGTTGTAACTC"/>
                <edge target="AT1G63630" source="TAAGTAACTGTATTAGCAACTG" interaction="SRT" id="TAAGTAACTGTATTAGCAACTG (SRT) AT1G63630"/>
                <edge target="ATAATTTTCTAAGATCCACCG" source="AT2G39675" interaction="OSR" id="AT2G39675 (OSR) ATAATTTTCTAAGATCCACCG"/>
                <edge target="AT2G39680" source="TATATGTTTCAGTCTTATC" interaction="SRT" id="TATATGTTTCAGTCTTATC (SRT) AT2G39680"/>
                <edge target="AT1G63080" source="AGTATATGCAAAAGAGTAAGATGG" interaction="SRT" id="AGTATATGCAAAAGAGTAAGATGG (SRT) AT1G63080"/>
                <edge target="AT2G39680" source="GGATGGTAGAAACATAGGTC" interaction="SRT" id="GGATGGTAGAAACATAGGTC (SRT) AT2G39680"/>
                <edge target="AT2G39680" source="TAACTCTTGTTGATCGGATGG" interaction="SRT" id="TAACTCTTGTTGATCGGATGG (SRT) AT2G39680"/>
                <edge target="AT4G29770" source="TTCTAAGTCCAACATAGCGTA" interaction="SRT" id="TTCTAAGTCCAACATAGCGTA (SRT) AT4G29770"/>
                <edge target="AT2G39681" source="CCGTAAAAAAAGTTGTAACTC" interaction="SRT" id="CCGTAAAAAAAGTTGTAACTC (SRT) AT2G39681"/>
                <edge target="AT2G27400" source="TCGCCATTACTACAAATATCATTC" interaction="SRT" id="TCGCCATTACTACAAATATCATTC (SRT) AT2G27400"/>
                <edge target="TCCAATGCTTTTTCTAGTTTCG" source="AT2G27400" interaction="OSR" id="AT2G27400 (OSR) TCCAATGCTTTTTCTAGTTTCG"/>
                <edge target="AT1G63800" source="TCCATTTCTCTACGCTATGTT" interaction="SRT" id="TCCATTTCTCTACGCTATGTT (SRT) AT1G63800"/>
                <edge target="ATGTCCAATGTCTTTTCTAGTTCG" source="AT2G39675" interaction="OSR" id="AT2G39675 (OSR) ATGTCCAATGTCTTTTCTAGTTCG"/>
                <edge target="AT4G29760" source="CCTAAGTCCAACATAGCGTT" interaction="SRT" id="CCTAAGTCCAACATAGCGTT (SRT) AT4G29760"/>
                <edge target="AT5G23150" source="ATTTTCAAGTCGTCTAAAGAA" interaction="SRT" id="ATTTTCAAGTCGTCTAAAGAA (SRT) AT5G23150"/>
                <edge target="AT2G39675" source="TGTTTTCTTTTGCATATCCTGG" interaction="SRT" id="TGTTTTCTTTTGCATATCCTGG (SRT) AT2G39675"/>
                <edge target="AT3G51840" source="TATTCTAGGATATGCAAAAGTT" interaction="SRT" id="TATTCTAGGATATGCAAAAGTT (SRT) AT3G51840"/>
                <edge target="AT1G63400" source="AGGTATTCGAGTATATGCAAA" interaction="SRT" id="AGGTATTCGAGTATATGCAAA (SRT) AT1G63400"/>
                <edge target="ACTTAGAATACGCTATGTTGGA" source="AT2G39675" interaction="OSR" id="AT2G39675 (OSR) ACTTAGAATACGCTATGTTGGA"/>
                <edge target="AT1G28330" source="TGTTGATCGGATGGTAGAAAC" interaction="SRT" id="TGTTGATCGGATGGTAGAAAC (SRT) AT1G28330"/>
                <edge target="TAGAATAATTTCCTAAGATCC" source="AT2G27400" interaction="OSR" id="AT2G27400 (OSR) TAGAATAATTTCCTAAGATCC"/>
                <edge target="AT2G39681" source="TGTTTCAGTCTTATCCCCGTA" interaction="SRT" id="TGTTTCAGTCTTATCCCCGTA (SRT) AT2G39681"/>
                <edge target="TAGGTCTTTAATCCCATATAGG" source="AT2G39680" interaction="OSR" id="AT2G39680 (OSR) TAGGTCTTTAATCCCATATAGG"/>
                <edge target="TTCTACCATCCGATCAACAAG" source="AT2G39680" interaction="OSR" id="AT2G39680 (OSR) TTCTACCATCCGATCAACAAG"/>
                <edge target="AT2G27400" source="TGTGAACATATTCAAGGATAA" interaction="SRT" id="TGTGAACATATTCAAGGATAA (SRT) AT2G27400"/>
                <edge target="AT1G50055" source="GAACGCTATGTTGGACTTAGGATG" interaction="SRT" id="GAACGCTATGTTGGACTTAGGATG (SRT) AT1G50055"/>
                <edge target="AT2G27400" source="TGTGAACATATTCAAGGATAAC" interaction="SRT" id="TGTGAACATATTCAAGGATAAC (SRT) AT2G27400"/>
                <edge target="AT2G27400" source="TGTGAAGTCTACATGAAGCAA" interaction="SRT" id="TGTGAAGTCTACATGAAGCAA (SRT) AT2G27400"/>
                <edge target="AT2G39675" source="GGCCATGGTACATTAACACAAA" interaction="SRT" id="GGCCATGGTACATTAACACAAA (SRT) AT2G39675"/>
                <edge target="CACGATATCTTCCATTTCTCTAC" source="AT2G27400" interaction="OSR" id="AT2G27400 (OSR) CACGATATCTTCCATTTCTCTAC"/>
                <edge target="AT1G65610" source="ACACGATGTTCAATAGATTTA" interaction="SRT" id="ACACGATGTTCAATAGATTTA (SRT) AT1G65610"/>
                <edge target="AT5G11010" source="TAATGGCGAAACTAGAAAAAG" interaction="SRT" id="TAATGGCGAAACTAGAAAAAG (SRT) AT5G11010"/>
                <edge target="AT2G27800" source="TTCACGATATCTTCCATTTCT" interaction="SRT" id="TTCACGATATCTTCCATTTCT (SRT) AT2G27800"/>
                <edge target="AT5G04170" source="TGTTGTGAAGTCTACATGAAGC" interaction="SRT" id="TGTTGTGAAGTCTACATGAAGC (SRT) AT5G04170"/>
                <edge target="CCTAAGTCCAACATAGCGTT" source="AT2G27400" interaction="OSR" id="AT2G27400 (OSR) CCTAAGTCCAACATAGCGTT"/>
                <edge target="TTTTCTTTTGCATATCCTGGA" source="AT2G39675" interaction="OSR" id="AT2G39675 (OSR) TTTTCTTTTGCATATCCTGGA"/>
                <edge target="AT4G29770" source="CTATGTTGGACTTAGGATG" interaction="SRT" id="CTATGTTGGACTTAGGATG (SRT) AT4G29770"/>
                <edge target="TTATCGGTGGATCTTAGAAAA" source="AT2G39675" interaction="OSR" id="AT2G39675 (OSR) TTATCGGTGGATCTTAGAAAA"/>
                <edge target="AT2G39675" source="TTCTAAGTCCAACATAGCG" interaction="SRT" id="TTCTAAGTCCAACATAGCG (SRT) AT2G39675"/>
                <edge target="AT2G39680" source="TTTTACGGGGATAAGACTGAA" interaction="SRT" id="TTTTACGGGGATAAGACTGAA (SRT) AT2G39680"/>
                <edge target="AT5G18040" source="TTCTAAGTCCAACATAGCGTA" interaction="SRT" id="TTCTAAGTCCAACATAGCGTA (SRT) AT5G18040"/>
                <edge target="ACGCTATGTTGGACTTAGAATA" source="AT1G50055" interaction="OSR" id="AT1G50055 (OSR) ACGCTATGTTGGACTTAGAATA"/>
                <edge target="TTTCTACCATCCGATCAACAA" source="AT2G39681" interaction="OSR" id="AT2G39681 (OSR) TTTCTACCATCCGATCAACAA"/>
                <edge target="AT3G24040" source="CTTCCATTTCTCTACGCTATGT" interaction="SRT" id="CTTCCATTTCTCTACGCTATGT (SRT) AT3G24040"/>
                <edge target="AT1G63630" source="AGAACAGTTGCTAATACAGTT" interaction="SRT" id="AGAACAGTTGCTAATACAGTT (SRT) AT1G63630"/>
                <edge target="TTATATGTTTACTAAAACAAAG" source="AT2G39681" interaction="OSR" id="AT2G39681 (OSR) TTATATGTTTACTAAAACAAAG"/>
                <edge target="AT2G39675" source="TATTCTAGGATATGCAAAAGTTAT" interaction="SRT" id="TATTCTAGGATATGCAAAAGTTAT (SRT) AT2G39675"/>
                <edge target="AT5G35080" source="TGTGTTCAAGTAAATGAGAT" interaction="SRT" id="TGTGTTCAAGTAAATGAGAT (SRT) AT5G35080"/>
                <edge target="AT2G39675" source="ATATTCCAGGATATGCAAAAGAA" interaction="SRT" id="ATATTCCAGGATATGCAAAAGAA (SRT) AT2G39675"/>
                <edge target="AT2G39680" source="TGTTGATCGGATGGTAGAAAC" interaction="SRT" id="TGTTGATCGGATGGTAGAAAC (SRT) AT2G39680"/>
                <edge target="AT1G12775" source="TTATCAAGATCCATCTTACTC" interaction="SRT" id="TTATCAAGATCCATCTTACTC (SRT) AT1G12775"/>
                <edge target="AT2G39675" source="TCGTCTAAAGAACAGTTGCTAAT" interaction="SRT" id="TCGTCTAAAGAACAGTTGCTAAT (SRT) AT2G39675"/>
                <edge target="AT1G27860" source="ATTGTTTTCTTTTGCATATCC" interaction="SRT" id="ATTGTTTTCTTTTGCATATCC (SRT) AT1G27860"/>
                <edge target="AT1G50055" source="TTCTAAGTCCAACATAGCG" interaction="SRT" id="TTCTAAGTCCAACATAGCG (SRT) AT1G50055"/>
                <edge target="AT2G27400" source="AGAATAATTTCCTAAGATCCA" interaction="SRT" id="AGAATAATTTCCTAAGATCCA (SRT) AT2G27400"/>
                <edge target="AT1G12700" source="AGTAAGATGGATCTTGATAAT" interaction="SRT" id="AGTAAGATGGATCTTGATAAT (SRT) AT1G12700"/>
                <edge target="TGTGAAGTCTACATGAAGCAA" source="AT2G27400" interaction="OSR" id="AT2G27400 (OSR) TGTGAAGTCTACATGAAGCAA"/>
                <edge target="AT1G62590" source="TCCAATGCTTTTTCTAGTTTC" interaction="SRT" id="TCCAATGCTTTTTCTAGTTTC (SRT) AT1G62590"/>
                <edge target="AT2G39681" source="ACAACTTTTTTTACGGGGATA" interaction="SRT" id="ACAACTTTTTTTACGGGGATA (SRT) AT2G39681"/>
                <edge target="TTCGCTTGCAGAGAGAAATCAC" source="AT3G23125" interaction="OSR" id="AT3G23125 (OSR) TTCGCTTGCAGAGAGAAATCAC"/>
                <edge target="AT2G39680" source="CCCCGTAAAAAAAGTTGTAAC" interaction="SRT" id="CCCCGTAAAAAAAGTTGTAAC (SRT) AT2G39680"/>
                <edge target="AT2G39675" source="TATTCTAGGATATGCAAAAGTT" interaction="SRT" id="TATTCTAGGATATGCAAAAGTT (SRT) AT2G39675"/>
                <edge target="AT2G39681" source="TATATCCCATTTCTACCATCTG" interaction="SRT" id="TATATCCCATTTCTACCATCTG (SRT) AT2G39681"/>
                <edge target="TATGGGATTAAAGACCTATGT" source="AT2G39681" interaction="OSR" id="AT2G39681 (OSR) TATGGGATTAAAGACCTATGT"/>
                <edge target="AT2G27400" source="TAAAAAGACTACACAACTCCC" interaction="SRT" id="TAAAAAGACTACACAACTCCC (SRT) AT2G27400"/>
                <edge target="CGTAAAAAAAGTTGTAACTC" source="AT2G39680" interaction="OSR" id="AT2G39680 (OSR) CGTAAAAAAAGTTGTAACTC"/>
                <edge target="TATGCAAAAGAGTAAGATGGA" source="AT2G39681" interaction="OSR" id="AT2G39681 (OSR) TATGCAAAAGAGTAAGATGGA"/>
                <edge target="AT2G39680" source="TATAGGTATTCGAGTATATGCA" interaction="SRT" id="TATAGGTATTCGAGTATATGCA (SRT) AT2G39680"/>
                <edge target="TTGCATATACTCGAATACCTA" source="AT2G39680" interaction="OSR" id="AT2G39680 (OSR) TTGCATATACTCGAATACCTA"/>
                <edge target="TTCTTTAGACGACTTGAAAAT" source="AT2G39675" interaction="OSR" id="AT2G39675 (OSR) TTCTTTAGACGACTTGAAAAT"/>
                <edge target="AT2G39680" source="TCGGATGGTAGAAACATAGGTC" interaction="SRT" id="TCGGATGGTAGAAACATAGGTC (SRT) AT2G39680"/>
                <edge target="CATTACTACAAATATCATTC" source="AT2G27400" interaction="OSR" id="AT2G27400 (OSR) CATTACTACAAATATCATTC"/>
                <edge target="TTCTAAGTTCAACATATCGACGAA" source="AT2G39675" interaction="OSR" id="AT2G39675 (OSR) TTCTAAGTTCAACATATCGACGAA"/>
                <edge target="AT3G22290" source="CTACCATCTGGAATACTTGAA" interaction="SRT" id="CTACCATCTGGAATACTTGAA (SRT) AT3G22290"/>
                <edge target="AT2G39675" source="TATTCGAGGATATGCAGAAAAA" interaction="SRT" id="TATTCGAGGATATGCAGAAAAA (SRT) AT2G39675"/>
                <edge target="AT1G63320" source="AGTATATGCAAAAGAGTAAGATGG" interaction="SRT" id="AGTATATGCAAAAGAGTAAGATGG (SRT) AT1G63320"/>
                <edge target="TTCGCCATTACTACAAATATC" source="AT2G27400" interaction="OSR" id="AT2G27400 (OSR) TTCGCCATTACTACAAATATC"/>
                <edge target="ATAGCGTTCGATAAGATCTTA" source="AT2G27400" interaction="OSR" id="AT2G27400 (OSR) ATAGCGTTCGATAAGATCTTA"/>
                <edge target="AGTTCAAACTATAATCAAGTG" source="AT2G39680" interaction="OSR" id="AT2G39680 (OSR) AGTTCAAACTATAATCAAGTG"/>
                <edge target="AT1G63630" source="AGAACAGTTGCTAATACAGT" interaction="SRT" id="AGAACAGTTGCTAATACAGT (SRT) AT1G63630"/>
                <edge target="AT2G39680" source="TCGGATGGTAGAAACATAGGT" interaction="SRT" id="TCGGATGGTAGAAACATAGGT (SRT) AT2G39680"/>
                <edge target="TAATTTTCTAAGATCTTATCGA" source="AT2G27400" interaction="OSR" id="AT2G27400 (OSR) TAATTTTCTAAGATCTTATCGA"/>
                <edge target="AT2G39675" source="TTTTCTAAGATCCACCGATAAA" interaction="SRT" id="TTTTCTAAGATCCACCGATAAA (SRT) AT2G39675"/>
                <edge target="TCGTCTAAAGAACAGTTGCTAA" source="AT2G39675" interaction="OSR" id="AT2G39675 (OSR) TCGTCTAAAGAACAGTTGCTAA"/>
                <edge target="AT2G39675" source="TCGGTGGATCTTAGAAAATTATTC" interaction="SRT" id="TCGGTGGATCTTAGAAAATTATTC (SRT) AT2G39675"/>
                <edge target="AT5G18475" source="TAGTTTCGCCATTACTACAAA" interaction="SRT" id="TAGTTTCGCCATTACTACAAA (SRT) AT5G18475"/>
                <edge target="AT2G27400" source="TTCTAAGTCCAACATAGCATA" interaction="SRT" id="TTCTAAGTCCAACATAGCATA (SRT) AT2G27400"/>
                <edge target="AT1G63080" source="TATATGCAAAAGAGTAAGATGG" interaction="SRT" id="TATATGCAAAAGAGTAAGATGG (SRT) AT1G63080"/>
                <edge target="TTTCTACTTAATGAACAGTTG" source="AT2G27400" interaction="OSR" id="AT2G27400 (OSR) TTTCTACTTAATGAACAGTTG"/>
                <edge target="TTTTGCATATACTCGAATAC" source="AT2G39681" interaction="OSR" id="AT2G39681 (OSR) TTTTGCATATACTCGAATAC"/>
                <edge target="CTAAGATCCAATCAAACGCTA" source="AT2G27400" interaction="OSR" id="AT2G27400 (OSR) CTAAGATCCAATCAAACGCTA"/>
                <edge target="AT1G63080" source="TATATGCAAAAGAGTAAGATG" interaction="SRT" id="TATATGCAAAAGAGTAAGATG (SRT) AT1G63080"/>
                <edge target="AT1G62720" source="TATTCTAGGATATGCAAAAGT" interaction="SRT" id="TATTCTAGGATATGCAAAAGT (SRT) AT1G62720"/>
                <edge target="AT4G29770" source="TTCTAAGTCCAACATAGCGTAT" interaction="SRT" id="TTCTAAGTCCAACATAGCGTAT (SRT) AT4G29770"/>
                <edge target="AT5G21970" source="TCTTCCATTTCTCTACGCTATG" interaction="SRT" id="TCTTCCATTTCTCTACGCTATG (SRT) AT5G21970"/>
                <edge target="TGCTTTTTCTAGTTTCGCCAT" source="AT2G27400" interaction="OSR" id="AT2G27400 (OSR) TGCTTTTTCTAGTTTCGCCAT"/>
                <edge target="AT2G39675" source="TATTCCAGGATATGCAAAAG" interaction="SRT" id="TATTCCAGGATATGCAAAAG (SRT) AT2G39675"/>
                <edge target="AT1G11510" source="TAGTCTCTTTTACAAGGTGTT" interaction="SRT" id="TAGTCTCTTTTACAAGGTGTT (SRT) AT1G11510"/>
                <edge target="TGTTCAATAGATTTAGATGGTA" source="AT2G39681" interaction="OSR" id="AT2G39681 (OSR) TGTTCAATAGATTTAGATGGTA"/>
                <edge target="AT3G43200" source="TCTAAGTCCAACATAGCGTAG" interaction="SRT" id="TCTAAGTCCAACATAGCGTAG (SRT) AT3G43200"/>
                <edge target="TCCAAGCGAATGATGATACTT" source="AT2G39681" interaction="OSR" id="AT2G39681 (OSR) TCCAAGCGAATGATGATACTT"/>
                <edge target="AT1G62670" source="ACTCTTTTGCATATACTCGAA" interaction="SRT" id="ACTCTTTTGCATATACTCGAA (SRT) AT1G62670"/>
                <edge target="AGTTCAAGTATTCCAGATGGTAG" source="AT2G39681" interaction="OSR" id="AT2G39681 (OSR) AGTTCAAGTATTCCAGATGGTAG"/>
                <edge target="AT4G33960" source="TATAATCAAGTGAATAGTTTAA" interaction="SRT" id="TATAATCAAGTGAATAGTTTAA (SRT) AT4G33960"/>
                <edge target="AT2G27400" source="TGTTGTGAAGTCTACATGAAG" interaction="SRT" id="TGTTGTGAAGTCTACATGAAG (SRT) AT2G27400"/>
                <edge target="CAATAGATTTAGATGGTAGTT" source="AT2G39680" interaction="OSR" id="AT2G39680 (OSR) CAATAGATTTAGATGGTAGTT"/>
                <edge target="AT5G18065" source="TCCTAAGTCCAACATAGC" interaction="SRT" id="TCCTAAGTCCAACATAGC (SRT) AT5G18065"/>
                <edge target="AGTATATGCAAAAGAGTAAGATGG" source="AT2G39680" interaction="OSR" id="AT2G39680 (OSR) AGTATATGCAAAAGAGTAAGATGG"/>
                <edge target="AT1G32190" source="TTGTTTCCGTGTAACCAAAAC" interaction="SRT" id="TTGTTTCCGTGTAACCAAAAC (SRT) AT1G32190"/>
                <edge target="AT2G27400" source="ACAATTTGATTTCAGCTTTGG" interaction="SRT" id="ACAATTTGATTTCAGCTTTGG (SRT) AT2G27400"/>
                <edge target="AT5G18065" source="TCTAAGTCCAACATAGCGTAG" interaction="SRT" id="TCTAAGTCCAACATAGCGTAG (SRT) AT5G18065"/>
                <edge target="ACTCTTGTTGATCGGATGGTA" source="AT2G39680" interaction="OSR" id="AT2G39680 (OSR) ACTCTTGTTGATCGGATGGTA"/>
                <edge target="TATGTTTCAGTCTTATCCCCG" source="AT2G39681" interaction="OSR" id="AT2G39681 (OSR) TATGTTTCAGTCTTATCCCCG"/>
                <edge target="AT2G39675" source="ATGTGTTCAAGTAAATGAGATTT" interaction="SRT" id="ATGTGTTCAAGTAAATGAGATTT (SRT) AT2G39675"/>
                <edge target="AT2G39681" source="TTTCTACCATCCGATCAACAAG" interaction="SRT" id="TTTCTACCATCCGATCAACAAG (SRT) AT2G39681"/>
                <edge target="AT2G39675" source="ATATGCAAAAGAAAACAATGA" interaction="SRT" id="ATATGCAAAAGAAAACAATGA (SRT) AT2G39675"/>
                <edge target="AT2G39675" source="TATTCGAGTATATGCAAAAGA" interaction="SRT" id="TATTCGAGTATATGCAAAAGA (SRT) AT2G39675"/>
                <edge target="TGTGATTCTCTGTGTAAGCG" source="AT3G23125" interaction="OSR" id="AT3G23125 (OSR) TGTGATTCTCTGTGTAAGCG"/>
                <edge target="AT4G26800" source="ACTCTTTTGCATATACTCGAA" interaction="SRT" id="ACTCTTTTGCATATACTCGAA (SRT) AT4G26800"/>
                <edge target="TTTGAACTTGTGTATTTTGAA" source="AT2G39681" interaction="OSR" id="AT2G39681 (OSR) TTTGAACTTGTGTATTTTGAA"/>
                <edge target="AT1G62720" source="ATATGCAAAAGAGTAAGATGG" interaction="SRT" id="ATATGCAAAAGAGTAAGATGG (SRT) AT1G62720"/>
                <edge target="TATGTTTACTAAAACAAAGAT" source="AT2G39681" interaction="OSR" id="AT2G39681 (OSR) TATGTTTACTAAAACAAAGAT"/>
                <edge target="AT2G39675" source="ATGTGTTCAAGTAAATGAGATT" interaction="SRT" id="ATGTGTTCAAGTAAATGAGATT (SRT) AT2G39675"/>
                <edge target="AT2G33150" source="TAAAGAACAGTTGCTAATACA" interaction="SRT" id="TAAAGAACAGTTGCTAATACA (SRT) AT2G33150"/>
                <edge target="TGTTTTCTTTTGCATATCCTG" source="AT2G39675" interaction="OSR" id="AT2G39675 (OSR) TGTTTTCTTTTGCATATCCTG"/>
                <edge target="AT2G39675" source="ACATATTTCAGTATATGCAAA" interaction="SRT" id="ACATATTTCAGTATATGCAAA (SRT) AT2G39675"/>
                <edge target="AT2G39681" source="TTTCTACCATCCGATCAACAA" interaction="SRT" id="TTTCTACCATCCGATCAACAA (SRT) AT2G39681"/>
                <edge target="AT1G63070" source="TTTCTACCATCCGATCAACAA" interaction="SRT" id="TTTCTACCATCCGATCAACAA (SRT) AT1G63070"/>
                <edge target="TGAAGTCTACATGAAGCAAGTC" source="AT2G27400" interaction="OSR" id="AT2G27400 (OSR) TGAAGTCTACATGAAGCAAGTC"/>
                <edge target="TATATGGGATTAAAGACCTAT" source="AT2G39680" interaction="OSR" id="AT2G39680 (OSR) TATATGGGATTAAAGACCTAT"/>
                <edge target="AT2G39675" source="ATATTCCAGGATATGCAAAAG" interaction="SRT" id="ATATTCCAGGATATGCAAAAG (SRT) AT2G39675"/>
                <edge target="AGATTTTCAAGTCGTCTAAAGAAC" source="AT2G39675" interaction="OSR" id="AT2G39675 (OSR) AGATTTTCAAGTCGTCTAAAGAAC"/>
                <edge target="AT4G29760" source="TTCTAAGTCCAACATAGCGTA" interaction="SRT" id="TTCTAAGTCCAACATAGCGTA (SRT) AT4G29760"/>
                <edge target="AT1G63330" source="ATATGCAAAAGAGTAAGATGGA" interaction="SRT" id="ATATGCAAAAGAGTAAGATGGA (SRT) AT1G63330"/>
                <edge target="AT1G48635" source="TGTGTTCAAGTAAATGAGAT" interaction="SRT" id="TGTGTTCAAGTAAATGAGAT (SRT) AT1G48635"/>
                <edge target="TGTTTCAGTCTTATCCCCGTA" source="AT2G39681" interaction="OSR" id="AT2G39681 (OSR) TGTTTCAGTCTTATCCCCGTA"/>
                <edge target="AT3G46200" source="TAATGGCGAAACTAGAAAAAG" interaction="SRT" id="TAATGGCGAAACTAGAAAAAG (SRT) AT3G46200"/>
                <edge target="ACTCTTTTGCATATACTCGAA" source="AT2G39681" interaction="OSR" id="AT2G39681 (OSR) ACTCTTTTGCATATACTCGAA"/>
                <edge target="AT2G27400" source="TTCTAAGTCCAACATAGCGTA" interaction="SRT" id="TTCTAAGTCCAACATAGCGTA (SRT) AT2G27400"/>
                <edge target="AT2G27400" source="TTTTGCATATCCTGGAATATG" interaction="SRT" id="TTTTGCATATCCTGGAATATG (SRT) AT2G27400"/>
                <edge target="AT2G39681" source="CAATAGATTTAGATGGTAGTT" interaction="SRT" id="CAATAGATTTAGATGGTAGTT (SRT) AT2G39681"/>
                <edge target="AT1G62860" source="CTACCATCCGATCAACAAGAG" interaction="SRT" id="CTACCATCCGATCAACAAGAG (SRT) AT1G62860"/>
                <edge target="AT3G22470" source="TGTTGATCGGATGGTAGAAACA" interaction="SRT" id="TGTTGATCGGATGGTAGAAACA (SRT) AT3G22470"/>
                <edge target="AT2G27400" source="ATAGCGTTCGATAAGATCTTA" interaction="SRT" id="ATAGCGTTCGATAAGATCTTA (SRT) AT2G27400"/>
                <edge target="CGCTATGTTGGACTTAGAATA" source="AT2G39675" interaction="OSR" id="AT2G39675 (OSR) CGCTATGTTGGACTTAGAATA"/>
                <edge target="AGAACAGTTGCTAATACAGT" source="AT2G39675" interaction="OSR" id="AT2G39675 (OSR) AGAACAGTTGCTAATACAGT"/>
                <edge target="AT4G29770" source="TTCTAAGTCCAACATAGCG" interaction="SRT" id="TTCTAAGTCCAACATAGCG (SRT) AT4G29770"/>
                <edge target="AT1G73430" source="TGTGTTCAAGTAAATGAGAT" interaction="SRT" id="TGTGTTCAAGTAAATGAGAT (SRT) AT1G73430"/>
                <edge target="TATTCCAGGATATGCAAAAGAAAA" source="AT2G39675" interaction="OSR" id="AT2G39675 (OSR) TATTCCAGGATATGCAAAAGAAAA"/>
                <edge target="AT4G12910" source="AGATTCATTTTATATCTTTT" interaction="SRT" id="AGATTCATTTTATATCTTTT (SRT) AT4G12910"/>
                <edge target="CACGATGTTCAATAGATTTAG" source="AT2G39681" interaction="OSR" id="AT2G39681 (OSR) CACGATGTTCAATAGATTTAG"/>
                <edge target="AT4G29760" source="ACGCTATGTTGGACTTAGAAT" interaction="SRT" id="ACGCTATGTTGGACTTAGAAT (SRT) AT4G29760"/>
                <edge target="AT3G43200" source="CGCTATGTTGGACTTAGGATG" interaction="SRT" id="CGCTATGTTGGACTTAGGATG (SRT) AT3G43200"/>
                <edge target="ACGCTATGTTGGACTTAGAAT" source="AT2G39675" interaction="OSR" id="AT2G39675 (OSR) ACGCTATGTTGGACTTAGAAT"/>
                <edge target="AT2G27400" source="TAGTTTCGCCATTACTACAAA" interaction="SRT" id="TAGTTTCGCCATTACTACAAA (SRT) AT2G27400"/>
                <edge target="AT2G39680" source="TTGCATATACTCGAATACCTA" interaction="SRT" id="TTGCATATACTCGAATACCTA (SRT) AT2G39680"/>
                <edge target="TTGTTTTGAATGTGTTCAAGTA" source="AT2G39675" interaction="OSR" id="AT2G39675 (OSR) TTGTTTTGAATGTGTTCAAGTA"/>
                <edge target="AT1G63330" source="TGTATATCCCATTTCTACCAT" interaction="SRT" id="TGTATATCCCATTTCTACCAT (SRT) AT1G63330"/>
                <edge target="AT1G51670" source="CGCTATGTTGGACTTAGGATG" interaction="SRT" id="CGCTATGTTGGACTTAGGATG (SRT) AT1G51670"/>
                <edge target="GAGTTACAACTTTTTTTACGG" source="AT2G39681" interaction="OSR" id="AT2G39681 (OSR) GAGTTACAACTTTTTTTACGG"/>
                <edge target="AT1G67560" source="TATGGGATTAAAGACCTATGT" interaction="SRT" id="TATGGGATTAAAGACCTATGT (SRT) AT1G67560"/>
                <edge target="TTGAACTTGTGTATTTTGAA" source="AT2G39680" interaction="OSR" id="AT2G39680 (OSR) TTGAACTTGTGTATTTTGAA"/>
                <edge target="AT1G62590" source="TCCAATGCTTTTTCTAGTTTCG" interaction="SRT" id="TCCAATGCTTTTTCTAGTTTCG (SRT) AT1G62590"/>
                <edge target="AT4G29970" source="TGGTAGAAACATAGGTCTTTA" interaction="SRT" id="TGGTAGAAACATAGGTCTTTA (SRT) AT4G29970"/>
                <edge target="AT3G51690" source="TTTTACGGGGATAAGACTGAAA" interaction="SRT" id="TTTTACGGGGATAAGACTGAAA (SRT) AT3G51690"/>
                <edge target="AT2G39681" source="TTTTGCATATACTCGAATACC" interaction="SRT" id="TTTTGCATATACTCGAATACC (SRT) AT2G39681"/>
                <edge target="GAACGCTATGTTGGACTTAGGATG" source="AT2G27400" interaction="OSR" id="AT2G27400 (OSR) GAACGCTATGTTGGACTTAGGATG"/>
                <edge target="AT2G27400" source="CATTACTACAAATATCATTC" interaction="SRT" id="CATTACTACAAATATCATTC (SRT) AT2G27400"/>
                <edge target="AT2G39681" source="TATATGTTTCAGTCTTATCCC" interaction="SRT" id="TATATGTTTCAGTCTTATCCC (SRT) AT2G39681"/>
                <edge target="AT2G39681" source="CTTATCCCCGTAAAAAAAGTT" interaction="SRT" id="CTTATCCCCGTAAAAAAAGTT (SRT) AT2G39681"/>
                <edge target="TCGGATGGTAGAAACATAGGTC" source="AT2G39680" interaction="OSR" id="AT2G39680 (OSR) TCGGATGGTAGAAACATAGGTC"/>
                <edge target="AT2G39680" source="GAATACTTGAACTACCATCTA" interaction="SRT" id="GAATACTTGAACTACCATCTA (SRT) AT2G39680"/>
                <edge target="CCCGTAAAAAAAGTTGTAACTC" source="AT2G39680" interaction="OSR" id="AT2G39680 (OSR) CCCGTAAAAAAAGTTGTAACTC"/>
                <edge target="AT2G39680" source="ATATGCAAAAGAGTAAGATGGA" interaction="SRT" id="ATATGCAAAAGAGTAAGATGGA (SRT) AT2G39680"/>
                <edge target="AT2G39675" source="TTCTAAGTCCAACATAGCA" interaction="SRT" id="TTCTAAGTCCAACATAGCA (SRT) AT2G39675"/>
                <edge target="TCGGTGGATCTTAGAAAATTATTC" source="AT2G39675" interaction="OSR" id="AT2G39675 (OSR) TCGGTGGATCTTAGAAAATTATTC"/>
                <edge target="AT1G63150" source="TATTCGAGTATATGCAAAAGA" interaction="SRT" id="TATTCGAGTATATGCAAAAGA (SRT) AT1G63150"/>
                <edge target="TCCTAAGTCCAACATAGCGTT" source="AT2G27400" interaction="OSR" id="AT2G27400 (OSR) TCCTAAGTCCAACATAGCGTT"/>
                <edge target="AT1G62720" source="TTCGAGTATATGCAAAAGAGT" interaction="SRT" id="TTCGAGTATATGCAAAAGAGT (SRT) AT1G62720"/>
                <edge target="AT1G53020" source="TCTGTGATTCTCTGTGTAAGC" interaction="SRT" id="TCTGTGATTCTCTGTGTAAGC (SRT) AT1G53020"/>
                <edge target="AT5G51750" source="TGGTAGTTCAAGTATTCCAGAT" interaction="SRT" id="TGGTAGTTCAAGTATTCCAGAT (SRT) AT5G51750"/>
                <edge target="AT3G61175" source="TGTGATTCTCTGTGTAAGCG" interaction="SRT" id="TGTGATTCTCTGTGTAAGCG (SRT) AT3G61175"/>
                <edge target="AT1G63330" source="TATATCCCATTTCTACCATCTG" interaction="SRT" id="TATATCCCATTTCTACCATCTG (SRT) AT1G63330"/>
                <edge target="AT2G39680" source="ATATGTTTCAGTCTTATCCCCG" interaction="SRT" id="ATATGTTTCAGTCTTATCCCCG (SRT) AT2G39680"/>
                <edge target="AT2G39680" source="TATGGGATTAAAGACCTATGTT" interaction="SRT" id="TATGGGATTAAAGACCTATGTT (SRT) AT2G39680"/>
                <edge target="AT5G18475" source="TAGTTTCGCCATTACTACA" interaction="SRT" id="TAGTTTCGCCATTACTACA (SRT) AT5G18475"/>
                <edge target="AT5G52280" source="TGTTTTCTTTTGCATATCCTGG" interaction="SRT" id="TGTTTTCTTTTGCATATCCTGG (SRT) AT5G52280"/>
                <edge target="AT3G49620" source="TATGCAAAAGAAAACAATGAA" interaction="SRT" id="TATGCAAAAGAAAACAATGAA (SRT) AT3G49620"/>
                <edge target="AT1G12770" source="TATCCAATGCTTTTTCTAGTTTC" interaction="SRT" id="TATCCAATGCTTTTTCTAGTTTC (SRT) AT1G12770"/>
                <edge target="AT2G39675" source="TTATTCTAAGTCCAACATAGC" interaction="SRT" id="TTATTCTAAGTCCAACATAGC (SRT) AT2G39675"/>
                <edge target="TATTCTAAGTCCAACATAGCG" source="AT2G39675" interaction="OSR" id="AT2G39675 (OSR) TATTCTAAGTCCAACATAGCG"/>
                <edge target="TAAATGTTATTTTCTACTTAA" source="AT2G27400" interaction="OSR" id="AT2G27400 (OSR) TAAATGTTATTTTCTACTTAA"/>
                <edge target="AT5G16640" source="TGTATATCCCATTTCTACCAT" interaction="SRT" id="TGTATATCCCATTTCTACCAT (SRT) AT5G16640"/>
                <edge target="AT4G29760" source="TTCTAAGTCCAACATAGCGT" interaction="SRT" id="TTCTAAGTCCAACATAGCGT (SRT) AT4G29760"/>
                <edge target="AT2G27400" source="AAACTAGAAAAAGCATTGGATA" interaction="SRT" id="AAACTAGAAAAAGCATTGGATA (SRT) AT2G27400"/>
                <edge target="AT2G39680" source="ATATGTTTCAGTCTTATCCCC" interaction="SRT" id="ATATGTTTCAGTCTTATCCCC (SRT) AT2G39680"/>
                <edge target="AT4G03560" source="TGTGAACATATTCAAGGA" interaction="SRT" id="TGTGAACATATTCAAGGA (SRT) AT4G03560"/>
                <edge target="ATATGCAAAAGAAAACAATGA" source="AT2G39675" interaction="OSR" id="AT2G39675 (OSR) ATATGCAAAAGAAAACAATGA"/>
                <edge target="AT2G27400" source="CCATTTCTCTACGCTATGTTGG" interaction="SRT" id="CCATTTCTCTACGCTATGTTGG (SRT) AT2G27400"/>
                <edge target="AT2G39675" source="TCAAGTCGTCTAAAGAACAGTTGC" interaction="SRT" id="TCAAGTCGTCTAAAGAACAGTTGC (SRT) AT2G39675"/>
                <edge target="AT3G43200" source="CGCTATGTTGGACTTAGAATA" interaction="SRT" id="CGCTATGTTGGACTTAGAATA (SRT) AT3G43200"/>
                <edge target="AT2G27400" source="CTAGTTTCGCCATTACTACAA" interaction="SRT" id="CTAGTTTCGCCATTACTACAA (SRT) AT2G27400"/>
                <edge target="AT1G62910" source="TGTATATCCCATTTCTACCAT" interaction="SRT" id="TGTATATCCCATTTCTACCAT (SRT) AT1G62910"/>
                <edge target="AT4G06519" source="AGGCTTGTAATGGGTGTTGTGT" interaction="SRT" id="AGGCTTGTAATGGGTGTTGTGT (SRT) AT4G06519"/>
                <edge target="AT2G21590" source="TAAGTAACTGTATTAGCAACTG" interaction="SRT" id="TAAGTAACTGTATTAGCAACTG (SRT) AT2G21590"/>
                <edge target="AT1G62720" source="ATATGCAAAAGAGTAAGATGGA" interaction="SRT" id="ATATGCAAAAGAGTAAGATGGA (SRT) AT1G62720"/>
                <edge target="AT5G18040" source="TTCTAAGTCCAACATAGCG" interaction="SRT" id="TTCTAAGTCCAACATAGCG (SRT) AT5G18040"/>
                <edge target="AT1G62860" source="TCTACCATCCGATCAACAAGAG" interaction="SRT" id="TCTACCATCCGATCAACAAGAG (SRT) AT1G62860"/>
                <edge target="AT2G39680" source="CGTAAAAAAAGTTGTAACTCT" interaction="SRT" id="CGTAAAAAAAGTTGTAACTCT (SRT) AT2G39680"/>
                <edge target="AT2G39680" source="ATATATGTTTCAGTCTTATCCCC" interaction="SRT" id="ATATATGTTTCAGTCTTATCCCC (SRT) AT2G39680"/>
                <edge target="AT2G39680" source="TGTTGATCGGATGGTAGAAACA" interaction="SRT" id="TGTTGATCGGATGGTAGAAACA (SRT) AT2G39680"/>
                <edge target="AT3G45350" source="TTGTTTTGAATGTGTTCAAGTA" interaction="SRT" id="TTGTTTTGAATGTGTTCAAGTA (SRT) AT3G45350"/>
                <edge target="AT2G27400" source="TTCTAAGTCCAACATAGCGT" interaction="SRT" id="TTCTAAGTCCAACATAGCGT (SRT) AT2G27400"/>
                <edge target="AT1G62590" source="ATATGCAAAAGAGTAAGATGG" interaction="SRT" id="ATATGCAAAAGAGTAAGATGG (SRT) AT1G62590"/>
                <edge target="AGTAGTTTCTCTCCGAGGTGT" source="AT2G39675" interaction="OSR" id="AT2G39675 (OSR) AGTAGTTTCTCTCCGAGGTGT"/>
                <edge target="AT1G79920" source="TAATGGCGAAACTAGAAAAAG" interaction="SRT" id="TAATGGCGAAACTAGAAAAAG (SRT) AT1G79920"/>
                <edge target="AT2G27400" source="CGCTATGTTGGACTTAGGATGA" interaction="SRT" id="CGCTATGTTGGACTTAGGATGA (SRT) AT2G27400"/>
                <edge target="AT1G12775" source="AGTAAGATGGATCTTGATAAT" interaction="SRT" id="AGTAAGATGGATCTTGATAAT (SRT) AT1G12775"/>
                <edge target="AT2G39680" source="TATGTTTCAGTCTTATCCCCG" interaction="SRT" id="TATGTTTCAGTCTTATCCCCG (SRT) AT2G39680"/>
                <edge target="TTTTAAGTCTAACATAGCGTT" source="AT2G27400" interaction="OSR" id="AT2G27400 (OSR) TTTTAAGTCTAACATAGCGTT"/>
                <edge target="AT4G29760" source="TTCTAAGTCCAACATAGCGTAT" interaction="SRT" id="TTCTAAGTCCAACATAGCGTAT (SRT) AT4G29760"/>
                <edge target="AT2G39680" source="AGTTCAAGTATTCCAGATGGTAG" interaction="SRT" id="AGTTCAAGTATTCCAGATGGTAG (SRT) AT2G39680"/>
                <edge target="AT2G39675" source="TCAATAAATAATTGGTTCTAA" interaction="SRT" id="TCAATAAATAATTGGTTCTAA (SRT) AT2G39675"/>
                <edge target="TGTGAACATATTCAAGGA" source="AT2G27400" interaction="OSR" id="AT2G27400 (OSR) TGTGAACATATTCAAGGA"/>
                <edge target="AT2G39681" source="TTGAACTTGTGTATTTTGAAA" interaction="SRT" id="TTGAACTTGTGTATTTTGAAA (SRT) AT2G39681"/>
                <edge target="AT2G27400" source="TAACTTTTGCATATCCTAGAA" interaction="SRT" id="TAACTTTTGCATATCCTAGAA (SRT) AT2G27400"/>
                <edge target="TTCTAAGTCCAACATAGCGTATTC" source="AT2G39675" interaction="OSR" id="AT2G39675 (OSR) TTCTAAGTCCAACATAGCGTATTC"/>
                <edge target="AT2G39675" source="TGGATATATTCTAGGATATGC" interaction="SRT" id="TGGATATATTCTAGGATATGC (SRT) AT2G39675"/>
                <edge target="AT1G12770" source="ATATCCCATTTCTACCATCTG" interaction="SRT" id="ATATCCCATTTCTACCATCTG (SRT) AT1G12770"/>
                <edge target="AT2G27400" source="TGAAAGATGCATGTAATTAGCT" interaction="SRT" id="TGAAAGATGCATGTAATTAGCT (SRT) AT2G27400"/>
                <edge target="AT3G51840" source="TATTCTAGGATATGCAAAAGTTAT" interaction="SRT" id="TATTCTAGGATATGCAAAAGTTAT (SRT) AT3G51840"/>
                <edge target="AT2G39675" source="TAAAGAACAGTTGCTAATACA" interaction="SRT" id="TAAAGAACAGTTGCTAATACA (SRT) AT2G39675"/>
                <edge target="AT1G62670" source="TATTCGAGTATATGCAAAAGA" interaction="SRT" id="TATTCGAGTATATGCAAAAGA (SRT) AT1G62670"/>
                <edge target="AT3G53030" source="CAATAGATTTAGATGGTAGTT" interaction="SRT" id="CAATAGATTTAGATGGTAGTT (SRT) AT3G53030"/>
                <edge target="AT2G39681" source="CTATATGGGATTAAAGACCTAT" interaction="SRT" id="CTATATGGGATTAAAGACCTAT (SRT) AT2G39681"/>
                <edge target="TTGTAATGGGTGTTGTGTAGT" source="AT2G27400" interaction="OSR" id="AT2G27400 (OSR) TTGTAATGGGTGTTGTGTAGT"/>
                <edge target="AT2G27400" source="ATGGCGAAACTAGAAAAAGCA" interaction="SRT" id="ATGGCGAAACTAGAAAAAGCA (SRT) AT2G27400"/>
                <edge target="AT2G27400" source="TTCTAAGTCCAACATAGCGTAT" interaction="SRT" id="TTCTAAGTCCAACATAGCGTAT (SRT) AT2G27400"/>
                <edge target="AT2G39681" source="TTCGAGTATATGCAAAAGAGT" interaction="SRT" id="TTCGAGTATATGCAAAAGAGT (SRT) AT2G39681"/>
                <edge target="TCTGTGATTCTCTGTGTAAGC" source="AT3G23125" interaction="OSR" id="AT3G23125 (OSR) TCTGTGATTCTCTGTGTAAGC"/>
                <edge target="CTTCCATTTCTCTACGCTATGT" source="AT2G27400" interaction="OSR" id="AT2G27400 (OSR) CTTCCATTTCTCTACGCTATGT"/>
                <edge target="AT2G29570" source="ATATTCTAGGATATGCAAAAG" interaction="SRT" id="ATATTCTAGGATATGCAAAAG (SRT) AT2G29570"/>
                <edge target="AT5G18065" source="CGCTATGTTGGACTTAGGATG" interaction="SRT" id="CGCTATGTTGGACTTAGGATG (SRT) AT5G18065"/>
                <edge target="AT1G63230" source="TAAGTAACTGTATTAGCAACTG" interaction="SRT" id="TAAGTAACTGTATTAGCAACTG (SRT) AT1G63230"/>
                <edge target="AT3G48860" source="TGTTGGTATTCTTATTTTGCA" interaction="SRT" id="TGTTGGTATTCTTATTTTGCA (SRT) AT3G48860"/>
                <edge target="ATATGCAAAAGAGTAAGATGG" source="AT2G39680" interaction="OSR" id="AT2G39680 (OSR) ATATGCAAAAGAGTAAGATGG"/>
                <edge target="AT2G39681" source="TAATACTAAACATATTCATGG" interaction="SRT" id="TAATACTAAACATATTCATGG (SRT) AT2G39681"/>
                <edge target="ACGCTATGTTGGACTTAGAATA" source="AT2G39675" interaction="OSR" id="AT2G39675 (OSR) ACGCTATGTTGGACTTAGAATA"/>
                <edge target="AT1G51670" source="ACGCTATGTTGGACTTAGAAT" interaction="SRT" id="ACGCTATGTTGGACTTAGAAT (SRT) AT1G51670"/>
                <edge target="AT2G39675" source="TTCTAAGTCCAACATAGCGTATT" interaction="SRT" id="TTCTAAGTCCAACATAGCGTATT (SRT) AT2G39675"/>
                <edge target="AT1G77260" source="CGTCTAAAGAACAGTTGCTA" interaction="SRT" id="CGTCTAAAGAACAGTTGCTA (SRT) AT1G77260"/>
                <edge target="AT3G58780" source="TTCGAGTATATGCAAAAGAGT" interaction="SRT" id="TTCGAGTATATGCAAAAGAGT (SRT) AT3G58780"/>
                <edge target="AT2G39681" source="TTGCATATACTCGAATACCTA" interaction="SRT" id="TTGCATATACTCGAATACCTA (SRT) AT2G39681"/>
                <edge target="AT1G17340" source="TCGGTGGATCTTAGAAAA" interaction="SRT" id="TCGGTGGATCTTAGAAAA (SRT) AT1G17340"/>
                <edge target="AT2G27400" source="TGTACCAAAGCTGAAATCAAA" interaction="SRT" id="TGTACCAAAGCTGAAATCAAA (SRT) AT2G27400"/>
                <edge target="AT4G07605" source="TCTGTGATTCTCTGTGTAAGC" interaction="SRT" id="TCTGTGATTCTCTGTGTAAGC (SRT) AT4G07605"/>
                <edge target="CTATGTTGGACTTAGGATG" source="AT2G27400" interaction="OSR" id="AT2G27400 (OSR) CTATGTTGGACTTAGGATG"/>
                <edge target="AT2G39681" source="ATCCCATATAGGTATTCGAGT" interaction="SRT" id="ATCCCATATAGGTATTCGAGT (SRT) AT2G39681"/>
                <edge target="AT1G50055" source="TCCTAAGTCCAACATAGCGTT" interaction="SRT" id="TCCTAAGTCCAACATAGCGTT (SRT) AT1G50055"/>
                <edge target="AT2G45100" source="TATATGTTTCAGTCTTATC" interaction="SRT" id="TATATGTTTCAGTCTTATC (SRT) AT2G45100"/>
                <edge target="AT2G39681" source="TTCGCTTGCAGAGAGAAATCAC" interaction="SRT" id="TTCGCTTGCAGAGAGAAATCAC (SRT) AT2G39681"/>
                <edge target="AT1G62590" source="TATTCGAGTATATGCAAAAGA" interaction="SRT" id="TATTCGAGTATATGCAAAAGA (SRT) AT1G62590"/>
                <edge target="TGTTGTGAAGTCTACATGAAG" source="AT2G27400" interaction="OSR" id="AT2G27400 (OSR) TGTTGTGAAGTCTACATGAAG"/>
                <edge target="AT2G27400" source="AATTTTCTAAGATCTTATCGA" interaction="SRT" id="AATTTTCTAAGATCTTATCGA (SRT) AT2G27400"/>
                <edge target="ATGGGATTAAAGACCTATGTT" source="AT2G39681" interaction="OSR" id="AT2G39681 (OSR) ATGGGATTAAAGACCTATGTT"/>
                <edge target="AT1G08230" source="TTTCAAGTCGTCTAAAGAACA" interaction="SRT" id="TTTCAAGTCGTCTAAAGAACA (SRT) AT1G08230"/>
                <edge target="AT1G48180" source="TATTCTAAGTCCAACATAGCG" interaction="SRT" id="TATTCTAAGTCCAACATAGCG (SRT) AT1G48180"/>
                <edge target="AT2G39680" source="TATATGGGATTAAAGACCTATG" interaction="SRT" id="TATATGGGATTAAAGACCTATG (SRT) AT2G39680"/>
                <edge target="AT2G39681" source="TATTCGAGTATATGCAAAAGA" interaction="SRT" id="TATTCGAGTATATGCAAAAGA (SRT) AT2G39681"/>
                <edge target="TGTCCAATGTCTTTTCTAGTTCGT" source="AT2G39675" interaction="OSR" id="AT2G39675 (OSR) TGTCCAATGTCTTTTCTAGTTCGT"/>
                <edge target="AT5G04780" source="CTAGAATATATCCAATGCTTT" interaction="SRT" id="CTAGAATATATCCAATGCTTT (SRT) AT5G04780"/>
                <edge target="AT2G39681" source="ACACGATGTTCAATAGATTTA" interaction="SRT" id="ACACGATGTTCAATAGATTTA (SRT) AT2G39681"/>
                <edge target="AT5G27895" source="TCCAATGCTTTTTCTAGTTTCG" interaction="SRT" id="TCCAATGCTTTTTCTAGTTTCG (SRT) AT5G27895"/>
                <edge target="AT2G39675" source="TTCTAAGTCCAACATAGCGTA" interaction="SRT" id="TTCTAAGTCCAACATAGCGTA (SRT) AT2G39675"/>
                <edge target="TACATATATGTTTCAGTCTTA" source="AT2G39681" interaction="OSR" id="AT2G39681 (OSR) TACATATATGTTTCAGTCTTA"/>
                <edge target="TTTCAAGTCGTCTAAAGAACA" source="AT2G39675" interaction="OSR" id="AT2G39675 (OSR) TTTCAAGTCGTCTAAAGAACA"/>
                <edge target="AT1G63080" source="TATATCCCATTTCTACCATCTG" interaction="SRT" id="TATATCCCATTTCTACCATCTG (SRT) AT1G63080"/>
                <edge target="AT3G51840" source="TATTCTAGGATATGCAAAAGT" interaction="SRT" id="TATTCTAGGATATGCAAAAGT (SRT) AT3G51840"/>
                <edge target="AT2G39675" source="TCCAATGTCTTTTCTAGTTCG" interaction="SRT" id="TCCAATGTCTTTTCTAGTTCG (SRT) AT2G39675"/>
                <edge target="AT1G02230" source="TTTTCTAAGATCCACCGATAAA" interaction="SRT" id="TTTTCTAAGATCCACCGATAAA (SRT) AT1G02230"/>
                <edge target="AT5G64320" source="TAAGTAACTGTATTAGCAACTG" interaction="SRT" id="TAAGTAACTGTATTAGCAACTG (SRT) AT5G64320"/>
                <edge target="AT4G21050" source="ATAATCAAGTGAATAGTTTAA" interaction="SRT" id="ATAATCAAGTGAATAGTTTAA (SRT) AT4G21050"/>
                <edge target="TTTGAACTTGTGTATTTTGAA" source="AT2G39680" interaction="OSR" id="AT2G39680 (OSR) TTTGAACTTGTGTATTTTGAA"/>
                <edge target="AT2G27400" source="TATGCAAAAGTTATCCTTGAA" interaction="SRT" id="TATGCAAAAGTTATCCTTGAA (SRT) AT2G27400"/>
                <edge target="TCATTCACGATATCTTCCATTT" source="AT2G27400" interaction="OSR" id="AT2G27400 (OSR) TCATTCACGATATCTTCCATTT"/>
                <edge target="AT2G39675" source="CTTTTCTAGTTCGTCGATATGT" interaction="SRT" id="CTTTTCTAGTTCGTCGATATGT (SRT) AT2G39675"/>
                <edge target="AT1G12775" source="AAACTAGAAAAAGCATTGGATA" interaction="SRT" id="AAACTAGAAAAAGCATTGGATA (SRT) AT1G12775"/>
                <edge target="TGCATATACTCGAATACCT" source="AT2G39680" interaction="OSR" id="AT2G39680 (OSR) TGCATATACTCGAATACCT"/>
                <edge target="AT1G03457" source="TTATCAAGATCCATCTTACTC" interaction="SRT" id="TTATCAAGATCCATCTTACTC (SRT) AT1G03457"/>
                <edge target="AT2G27400" source="ACGATATCTTCCATTTCTCTA" interaction="SRT" id="ACGATATCTTCCATTTCTCTA (SRT) AT2G27400"/>
                <edge target="AT1G25083" source="AGGTATTCGAGTATATGCAAA" interaction="SRT" id="AGGTATTCGAGTATATGCAAA (SRT) AT1G25083"/>
                <edge target="AT5G18040" source="TTTAAGTCTAACATAGCGTTT" interaction="SRT" id="TTTAAGTCTAACATAGCGTTT (SRT) AT5G18040"/>
                <edge target="AT3G43200" source="CGCTATGTTGGACTTAGGATGA" interaction="SRT" id="CGCTATGTTGGACTTAGGATGA (SRT) AT3G43200"/>
                <edge target="AT2G39680" source="CTTATCCCCGTAAAAAAAGTT" interaction="SRT" id="CTTATCCCCGTAAAAAAAGTT (SRT) AT2G39680"/>
                <edge target="ATATATCCAATGCTTTTTCTA" source="AT2G27400" interaction="OSR" id="AT2G27400 (OSR) ATATATCCAATGCTTTTTCTA"/>
                <edge target="AT1G24100" source="TTCTACCATCCGATCAACAAG" interaction="SRT" id="TTCTACCATCCGATCAACAAG (SRT) AT1G24100"/>
                <edge target="AT2G27400" source="ATTTCCTAAGATCCAATCAAA" interaction="SRT" id="ATTTCCTAAGATCCAATCAAA (SRT) AT2G27400"/>
                <edge target="AT2G39680" source="TTATATGTTTACTAAAACAAAG" interaction="SRT" id="TTATATGTTTACTAAAACAAAG (SRT) AT2G39680"/>
                <edge target="AT1G24100" source="TCTACCATCCGATCAACAAG" interaction="SRT" id="TCTACCATCCGATCAACAAG (SRT) AT1G24100"/>
                <edge target="AT2G39675" source="TCTTTTCTAGTTCGTCGATATG" interaction="SRT" id="TCTTTTCTAGTTCGTCGATATG (SRT) AT2G39675"/>
                <edge target="AT4G17215" source="TGTAGTCTCTTTTACAAGGTGT" interaction="SRT" id="TGTAGTCTCTTTTACAAGGTGT (SRT) AT4G17215"/>
                <edge target="AT2G39680" source="TACATATATGTTTCAGTCTTA" interaction="SRT" id="TACATATATGTTTCAGTCTTA (SRT) AT2G39680"/>
                <edge target="CTAGTTCGTCGATATGTTGAA" source="AT2G39675" interaction="OSR" id="AT2G39675 (OSR) CTAGTTCGTCGATATGTTGAA"/>
                <edge target="AGAATAATTTCCTAAGATCCA" source="AT2G27400" interaction="OSR" id="AT2G27400 (OSR) AGAATAATTTCCTAAGATCCA"/>
                <edge target="AT1G62860" source="TGTTGATCGGATGGTAGAAACA" interaction="SRT" id="TGTTGATCGGATGGTAGAAACA (SRT) AT1G62860"/>
                <edge target="AT2G10550" source="TGTGAACATATTCAAGGA" interaction="SRT" id="TGTGAACATATTCAAGGA (SRT) AT2G10550"/>
                <edge target="AT2G39681" source="TATGGGATTAAAGACCTATGTT" interaction="SRT" id="TATGGGATTAAAGACCTATGTT (SRT) AT2G39681"/>
                <edge target="AT1G50055" source="TTATTCTAAGTCCAACATAGC" interaction="SRT" id="TTATTCTAAGTCCAACATAGC (SRT) AT1G50055"/>
                <edge target="AT1G28330" source="TTGTTGATCGGATGGTAGAAAC" interaction="SRT" id="TTGTTGATCGGATGGTAGAAAC (SRT) AT1G28330"/>
                <edge target="TAATACTAAACATATTCATGG" source="AT2G39681" interaction="OSR" id="AT2G39681 (OSR) TAATACTAAACATATTCATGG"/>
                <edge target="AT3G52030" source="ATCAAATTGTTTACAATTTCA" interaction="SRT" id="ATCAAATTGTTTACAATTTCA (SRT) AT3G52030"/>
                <edge target="AT2G27400" source="TCCAATGCTTTTTCTAGTTTCG" interaction="SRT" id="TCCAATGCTTTTTCTAGTTTCG (SRT) AT2G27400"/>
                <edge target="AT1G51670" source="TTCTAAGTCCAACATAGCG" interaction="SRT" id="TTCTAAGTCCAACATAGCG (SRT) AT1G51670"/>
                <edge target="TCTTTTCTAGTTCGTCGATATG" source="AT2G39675" interaction="OSR" id="AT2G39675 (OSR) TCTTTTCTAGTTCGTCGATATG"/>
                <edge target="AT2G39681" source="TGCATATACTCGAATACCT" interaction="SRT" id="TGCATATACTCGAATACCT (SRT) AT2G39681"/>
                <edge target="AT2G39680" source="TATGCAAAAGAGTAAGATGGA" interaction="SRT" id="TATGCAAAAGAGTAAGATGGA (SRT) AT2G39680"/>
                <edge target="AT4G21170" source="TCCAATGCTTTTTCTAGTTTCG" interaction="SRT" id="TCCAATGCTTTTTCTAGTTTCG (SRT) AT4G21170"/>
                <edge target="AT2G37450" source="TTTGAACTTGTGTATTTTGAAA" interaction="SRT" id="TTTGAACTTGTGTATTTTGAAA (SRT) AT2G37450"/>
                <edge target="AT2G39680" source="AAGACCTATGTTTCTACCATCCG" interaction="SRT" id="AAGACCTATGTTTCTACCATCCG (SRT) AT2G39680"/>
                <edge target="AT1G63320" source="TTTGCATATACTCGAATACCTA" interaction="SRT" id="TTTGCATATACTCGAATACCTA (SRT) AT1G63320"/>
                <edge target="AT2G39680" source="TTTTACGGGGATAAGACTGAAA" interaction="SRT" id="TTTTACGGGGATAAGACTGAAA (SRT) AT2G39680"/>
                <edge target="AT1G63070" source="TGCATATACTCGAATACCT" interaction="SRT" id="TGCATATACTCGAATACCT (SRT) AT1G63070"/>
                <edge target="AT1G63330" source="TATATGCAAAAGAGTAAGATG" interaction="SRT" id="TATATGCAAAAGAGTAAGATG (SRT) AT1G63330"/>
                <edge target="AGCTCTGCAAATACGATCTGT" source="AT2G39675" interaction="OSR" id="AT2G39675 (OSR) AGCTCTGCAAATACGATCTGT"/>
                <edge target="ATATGCAAAAGAGTAAGATGG" source="AT2G39681" interaction="OSR" id="AT2G39681 (OSR) ATATGCAAAAGAGTAAGATGG"/>
                <edge target="AT2G39680" source="TTTGCATATACTCGAATACCTA" interaction="SRT" id="TTTGCATATACTCGAATACCTA (SRT) AT2G39680"/>
                <edge target="AT2G39681" source="ATAATCAAGTGAATAGTTTAA" interaction="SRT" id="ATAATCAAGTGAATAGTTTAA (SRT) AT2G39681"/>
                <edge target="TCAATAAATAATTGGTTCTAATAA" source="AT2G39675" interaction="OSR" id="AT2G39675 (OSR) TCAATAAATAATTGGTTCTAATAA"/>
                <edge target="AT2G39681" source="AGTTCAAACTATAATCAAGTG" interaction="SRT" id="AGTTCAAACTATAATCAAGTG (SRT) AT2G39681"/>
                <edge target="AT1G12775" source="AAACTAGAAAAAGCATTGGAT" interaction="SRT" id="AAACTAGAAAAAGCATTGGAT (SRT) AT1G12775"/>
                <edge target="AT2G27400" source="TGAAAGATGCATGTAATTAGC" interaction="SRT" id="TGAAAGATGCATGTAATTAGC (SRT) AT2G27400"/>
                <edge target="TTACAAAAGATATAAAATGAA" source="AT2G39681" interaction="OSR" id="AT2G39681 (OSR) TTACAAAAGATATAAAATGAA"/>
                <edge target="AGGTATTCGAGTATATGCAAA" source="AT2G39681" interaction="OSR" id="AT2G39681 (OSR) AGGTATTCGAGTATATGCAAA"/>
                <edge target="CCCCGTAAAAAAAGTTGTAAC" source="AT2G39681" interaction="OSR" id="AT2G39681 (OSR) CCCCGTAAAAAAAGTTGTAAC"/>
                <edge target="TTGTTGATCGGATGGTAGAAA" source="AT2G39680" interaction="OSR" id="AT2G39680 (OSR) TTGTTGATCGGATGGTAGAAA"/>
                <edge target="TGTACCAAAGCTGAAATCAAA" source="AT2G27400" interaction="OSR" id="AT2G27400 (OSR) TGTACCAAAGCTGAAATCAAA"/>
                <edge target="AT2G27400" source="TAATGGCGAAACTAGAAAAAG" interaction="SRT" id="TAATGGCGAAACTAGAAAAAG (SRT) AT2G27400"/>
                <edge target="AT2G39680" source="ATATGTTTACTAAAACAAAGA" interaction="SRT" id="ATATGTTTACTAAAACAAAGA (SRT) AT2G39680"/>
                <edge target="AT1G63330" source="TATGCAAAAGAGTAAGATGGA" interaction="SRT" id="TATGCAAAAGAGTAAGATGGA (SRT) AT1G63330"/>
                <edge target="AT2G27400" source="TTACAAGCCTTGCAAAATAAG" interaction="SRT" id="TTACAAGCCTTGCAAAATAAG (SRT) AT2G27400"/>
                <edge target="TACATATATGTTTCAGTCTTA" source="AT2G39680" interaction="OSR" id="AT2G39680 (OSR) TACATATATGTTTCAGTCTTA"/>
                <edge target="CTACCATCTGGAATACTTGAA" source="AT2G39680" interaction="OSR" id="AT2G39680 (OSR) CTACCATCTGGAATACTTGAA"/>
                <edge target="AT2G39680" source="CCTATGTTTCTACCATCCGAT" interaction="SRT" id="CCTATGTTTCTACCATCCGAT (SRT) AT2G39680"/>
                <edge target="CTTATCCCCGTAAAAAAAGTT" source="AT2G39680" interaction="OSR" id="AT2G39680 (OSR) CTTATCCCCGTAAAAAAAGTT"/>
                <edge target="AT2G27400" source="ATCTTCCATTTCTCTACGCTA" interaction="SRT" id="ATCTTCCATTTCTCTACGCTA (SRT) AT2G27400"/>
                <edge target="AT2G27400" source="AAACTAGAAAAAGCATTGGAT" interaction="SRT" id="AAACTAGAAAAAGCATTGGAT (SRT) AT2G27400"/>
                <edge target="TGGTAGTTCAAGTATTCCAGAT" source="AT2G39680" interaction="OSR" id="AT2G39680 (OSR) TGGTAGTTCAAGTATTCCAGAT"/>
                <edge target="AT2G39681" source="AAGACCTATGTTTCTACCATCCG" interaction="SRT" id="AAGACCTATGTTTCTACCATCCG (SRT) AT2G39681"/>
                <edge target="TATGGGATTAAAGACCTATGT" source="AT2G39680" interaction="OSR" id="AT2G39680 (OSR) TATGGGATTAAAGACCTATGT"/>
                <edge target="AT1G62590" source="AAACTAGAAAAAGCATTGGATA" interaction="SRT" id="AAACTAGAAAAAGCATTGGATA (SRT) AT1G62590"/>
                <edge target="AT2G27400" source="AGGCTTGTAATGGGTGTTGTGT" interaction="SRT" id="AGGCTTGTAATGGGTGTTGTGT (SRT) AT2G27400"/>
                <edge target="AT5G41170" source="TAGGTATTCGAGTATATGCAAA" interaction="SRT" id="TAGGTATTCGAGTATATGCAAA (SRT) AT5G41170"/>
                <edge target="TGTGAACATATTCAAGGATAAC" source="AT2G27400" interaction="OSR" id="AT2G27400 (OSR) TGTGAACATATTCAAGGATAAC"/>
                <edge target="AT1G62930" source="TTGCATATACTCGAATACCTA" interaction="SRT" id="TTGCATATACTCGAATACCTA (SRT) AT1G62930"/>
                <edge target="AT2G39675" source="AGATTTTCAAGTCGTCTAAAGAAC" interaction="SRT" id="AGATTTTCAAGTCGTCTAAAGAAC (SRT) AT2G39675"/>
                <edge target="AT4G21050" source="TATAATCAAGTGAATAGTTTAA" interaction="SRT" id="TATAATCAAGTGAATAGTTTAA (SRT) AT4G21050"/>
                <edge target="AT2G39675" source="ATCGGTGGATCTTAGAAAATT" interaction="SRT" id="ATCGGTGGATCTTAGAAAATT (SRT) AT2G39675"/>
                <edge target="TATTCTAGGATATGCAAAAGTTAT" source="AT2G27400" interaction="OSR" id="AT2G27400 (OSR) TATTCTAGGATATGCAAAAGTTAT"/>
                <edge target="AT1G63330" source="ATATGCAAAAGAGTAAGATGG" interaction="SRT" id="ATATGCAAAAGAGTAAGATGG (SRT) AT1G63330"/>
                <edge target="AT5G04780" source="AGCATTGGATATATTCTAGGA" interaction="SRT" id="AGCATTGGATATATTCTAGGA (SRT) AT5G04780"/>
                <edge target="AT2G27400" source="GAGAAATGGAAGATATCGTGAA" interaction="SRT" id="GAGAAATGGAAGATATCGTGAA (SRT) AT2G27400"/>
                <edge target="ATATGCTATGTTGGACTTAGAATA" source="AT1G50055" interaction="OSR" id="AT1G50055 (OSR) ATATGCTATGTTGGACTTAGAATA"/>
                <edge target="AT1G69020" source="ATCCCATATAGGTATTCGAGT" interaction="SRT" id="ATCCCATATAGGTATTCGAGT (SRT) AT1G69020"/>
                <edge target="CGTTTGATTGGATCTTAGGAAA" source="AT2G27400" interaction="OSR" id="AT2G27400 (OSR) CGTTTGATTGGATCTTAGGAAA"/>
                <edge target="AT3G22680" source="GTGAAGTCTACATGAAGCAAG" interaction="SRT" id="GTGAAGTCTACATGAAGCAAG (SRT) AT3G22680"/>
                <edge target="AT2G39681" source="TTTGAACTTGTGTATTTTGAA" interaction="SRT" id="TTTGAACTTGTGTATTTTGAA (SRT) AT2G39681"/>
                <edge target="TGTTCAATAGATTTAGATGGTA" source="AT2G39680" interaction="OSR" id="AT2G39680 (OSR) TGTTCAATAGATTTAGATGGTA"/>
                <edge target="AT1G77620" source="CATTGTTTTCTTTTGCATATC" interaction="SRT" id="CATTGTTTTCTTTTGCATATC (SRT) AT1G77620"/>
                <edge target="AT5G57040" source="ATAATCAAGTGAATAGTTTAA" interaction="SRT" id="ATAATCAAGTGAATAGTTTAA (SRT) AT5G57040"/>
                <edge target="AT5G18040" source="GAACGCTATGTTGGACTTAGGATG" interaction="SRT" id="GAACGCTATGTTGGACTTAGGATG (SRT) AT5G18040"/>
                <edge target="AT2G39675" source="CGCTATGTTGGACTTAGAATA" interaction="SRT" id="CGCTATGTTGGACTTAGAATA (SRT) AT2G39675"/>
                <edge target="AT4G17810" source="ATATCCCATTTCTACCATCTG" interaction="SRT" id="ATATCCCATTTCTACCATCTG (SRT) AT4G17810"/>
                <edge target="ATTTCCTAAGATCCAATCAAA" source="AT2G27400" interaction="OSR" id="AT2G27400 (OSR) ATTTCCTAAGATCCAATCAAA"/>
                <edge target="AT5G41170" source="TGCATATACTCGAATACCT" interaction="SRT" id="TGCATATACTCGAATACCT (SRT) AT5G41170"/>
                <edge target="AT4G29760" source="TACGCTATGTTGGACTTAGAA" interaction="SRT" id="TACGCTATGTTGGACTTAGAA (SRT) AT4G29760"/>
                <edge target="AT2G39680" source="TTTTGCATATACTCGAATAC" interaction="SRT" id="TTTTGCATATACTCGAATAC (SRT) AT2G39680"/>
                <edge target="AT2G27400" source="TTAAATGTTATTTTCTACTTAAT" interaction="SRT" id="TTAAATGTTATTTTCTACTTAAT (SRT) AT2G27400"/>
                <edge target="TTGAACTTGTGTATTTTGAAA" source="AT2G39680" interaction="OSR" id="AT2G39680 (OSR) TTGAACTTGTGTATTTTGAAA"/>
                <edge target="AT3G49500" source="TTTTGCATATCCTAGAATATA" interaction="SRT" id="TTTTGCATATCCTAGAATATA (SRT) AT3G49500"/>
                <edge target="AT1G42290" source="TTCGCCATTACTACAAATATC" interaction="SRT" id="TTCGCCATTACTACAAATATC (SRT) AT1G42290"/>
                <edge target="AT1G63330" source="AAACTAGAAAAAGCATTGGAT" interaction="SRT" id="AAACTAGAAAAAGCATTGGAT (SRT) AT1G63330"/>
                <edge target="AT2G27400" source="TATGTTCACATTAAATGTTAT" interaction="SRT" id="TATGTTCACATTAAATGTTAT (SRT) AT2G27400"/>
                <edge target="TTGTTTTCTTTTGCATATCCT" source="AT2G39675" interaction="OSR" id="AT2G39675 (OSR) TTGTTTTCTTTTGCATATCCT"/>
                <edge target="TGAAAGATGCATGTAATTAGCT" source="AT2G27400" interaction="OSR" id="AT2G27400 (OSR) TGAAAGATGCATGTAATTAGCT"/>
                <edge target="AT5G18065" source="GAACGCTATGTTGGACTTAGGATG" interaction="SRT" id="GAACGCTATGTTGGACTTAGGATG (SRT) AT5G18065"/>
                <edge target="AT3G56990" source="TCTGTGATTCTCTGTGTAAGC" interaction="SRT" id="TCTGTGATTCTCTGTGTAAGC (SRT) AT3G56990"/>
                <edge target="AGTATATGCAAAAGAGTAAGATGG" source="AT2G39681" interaction="OSR" id="AT2G39681 (OSR) AGTATATGCAAAAGAGTAAGATGG"/>
                <edge target="AT1G28330" source="TTGTTGATCGGATGGTAGAAA" interaction="SRT" id="TTGTTGATCGGATGGTAGAAA (SRT) AT1G28330"/>
                <edge target="AT1G62860" source="TGTTGATCGGATGGTAGAAAC" interaction="SRT" id="TGTTGATCGGATGGTAGAAAC (SRT) AT1G62860"/>
                <edge target="AT2G39675" source="TATGCAAAAGAAAACAATGAA" interaction="SRT" id="TATGCAAAAGAAAACAATGAA (SRT) AT2G39675"/>
                <edge target="GCTTGTAATGGGTGTTGTGT" source="AT2G27400" interaction="OSR" id="AT2G27400 (OSR) GCTTGTAATGGGTGTTGTGT"/>
                <edge target="AT2G39680" source="TTTCTACCATCCGATCAACAAG" interaction="SRT" id="TTTCTACCATCCGATCAACAAG (SRT) AT2G39680"/>
                <edge target="AT1G62930" source="TATATGCAAAAGAGTAAGATGG" interaction="SRT" id="TATATGCAAAAGAGTAAGATGG (SRT) AT1G62930"/>
                <edge target="AACATATCGACGAACTAGAAA" source="AT2G39675" interaction="OSR" id="AT2G39675 (OSR) AACATATCGACGAACTAGAAA"/>
                <edge target="TTCTAAGTCCAACATAGCATA" source="AT1G50055" interaction="OSR" id="AT1G50055 (OSR) TTCTAAGTCCAACATAGCATA"/>
                <edge target="AT5G37110" source="TTCGCCATTACTACAAATATC" interaction="SRT" id="TTCGCCATTACTACAAATATC (SRT) AT5G37110"/>
                <edge target="AT3G43200" source="CTATGTTGGACTTAGGATG" interaction="SRT" id="CTATGTTGGACTTAGGATG (SRT) AT3G43200"/>
                <edge target="CGTCTAAAGAACAGTTGCTA" source="AT2G39675" interaction="OSR" id="AT2G39675 (OSR) CGTCTAAAGAACAGTTGCTA"/>
                <edge target="TCGGCCATGGTACATTAACAC" source="AT2G39675" interaction="OSR" id="AT2G39675 (OSR) TCGGCCATGGTACATTAACAC"/>
                <edge target="AT2G27400" source="TATTCAAGGATAACTTTTGCA" interaction="SRT" id="TATTCAAGGATAACTTTTGCA (SRT) AT2G27400"/>
                <edge target="AT2G27400" source="ATATGCTATGTTGGACTTAGAATA" interaction="SRT" id="ATATGCTATGTTGGACTTAGAATA (SRT) AT2G27400"/>
                <edge target="TATATGGGATTAAAGACCTAT" source="AT2G39681" interaction="OSR" id="AT2G39681 (OSR) TATATGGGATTAAAGACCTAT"/>
                <edge target="CTACCATCTGGAATACTTGAA" source="AT2G39681" interaction="OSR" id="AT2G39681 (OSR) CTACCATCTGGAATACTTGAA"/>
                <edge target="GAAGTCTACATGAAGCAAGTC" source="AT2G27400" interaction="OSR" id="AT2G27400 (OSR) GAAGTCTACATGAAGCAAGTC"/>
                <edge target="CATTTCTCTACGCTATGTTGGA" source="AT2G27400" interaction="OSR" id="AT2G27400 (OSR) CATTTCTCTACGCTATGTTGGA"/>
                <edge target="CTACGCTATGTTGGACTTAGAA" source="AT2G27400" interaction="OSR" id="AT2G27400 (OSR) CTACGCTATGTTGGACTTAGAA"/>
                <edge target="AT2G39681" source="TTGTTGATCGGATGGTAGAAA" interaction="SRT" id="TTGTTGATCGGATGGTAGAAA (SRT) AT2G39681"/>
                <edge target="AT5G57040" source="ATAATCAAGTGAATAGTTT" interaction="SRT" id="ATAATCAAGTGAATAGTTT (SRT) AT5G57040"/>
                <edge target="CAATGTCTTTTCTAGTTCGTC" source="AT2G39675" interaction="OSR" id="AT2G39675 (OSR) CAATGTCTTTTCTAGTTCGTC"/>
                <edge target="AT1G63130" source="TAACTCTTGTTGATCGGATGG" interaction="SRT" id="TAACTCTTGTTGATCGGATGG (SRT) AT1G63130"/>
                <edge target="AT2G27400" source="CTATGTTGGACTTAGGATG" interaction="SRT" id="CTATGTTGGACTTAGGATG (SRT) AT2G27400"/>
                <edge target="AT4G29760" source="TCTAAGTCCAACATAGCGTAG" interaction="SRT" id="TCTAAGTCCAACATAGCGTAG (SRT) AT4G29760"/>
                <edge target="AT1G63130" source="TATATCCCATTTCTACCATCTG" interaction="SRT" id="TATATCCCATTTCTACCATCTG (SRT) AT1G63130"/>
                <edge target="AT2G39681" source="TTGTTGATCGGATGGTAGAAAC" interaction="SRT" id="TTGTTGATCGGATGGTAGAAAC (SRT) AT2G39681"/>
                <edge target="AT4G36930" source="TTGTAATGGGTGTTGTGTAGT" interaction="SRT" id="TTGTAATGGGTGTTGTGTAGT (SRT) AT4G36930"/>
                <edge target="AT2G27400" source="TCTAAGTCCAACATAGCGTAG" interaction="SRT" id="TCTAAGTCCAACATAGCGTAG (SRT) AT2G27400"/>
                <edge target="TGAAATATGTTTTGGTTAC" source="AT2G27400" interaction="OSR" id="AT2G27400 (OSR) TGAAATATGTTTTGGTTAC"/>
                <edge target="AT5G18065" source="TTCTAAGTCCAACATAGCGT" interaction="SRT" id="TTCTAAGTCCAACATAGCGT (SRT) AT5G18065"/>
                <edge target="AT2G27400" source="TCCTAAGTCCAACATAGCGTT" interaction="SRT" id="TCCTAAGTCCAACATAGCGTT (SRT) AT2G27400"/>
                <edge target="AT2G27400" source="CGCTATGTTGGACTTAGGATG" interaction="SRT" id="CGCTATGTTGGACTTAGGATG (SRT) AT2G27400"/>
                <edge target="AT2G27400" source="TGTGAACATATTCAAGGA" interaction="SRT" id="TGTGAACATATTCAAGGA (SRT) AT2G27400"/>
                <edge target="AT1G63230" source="TCTACCATCCGATCAACAAGAG" interaction="SRT" id="TCTACCATCCGATCAACAAGAG (SRT) AT1G63230"/>
                <edge target="AT3G60670" source="TTGAACTTGTGTATTTTGAAA" interaction="SRT" id="TTGAACTTGTGTATTTTGAAA (SRT) AT3G60670"/>
                <edge target="AT1G27860" source="TTGTTTTCTTTTGCATATCCT" interaction="SRT" id="TTGTTTTCTTTTGCATATCCT (SRT) AT1G27860"/>
                <edge target="AT1G63330" source="TATCCAATGCTTTTTCTAGTTTC" interaction="SRT" id="TATCCAATGCTTTTTCTAGTTTC (SRT) AT1G63330"/>
                <edge target="AT1G62860" source="ACTCTTGTTGATCGGATGGTA" interaction="SRT" id="ACTCTTGTTGATCGGATGGTA (SRT) AT1G62860"/>
                <edge target="AT1G63130" source="AGTATATGCAAAAGAGTAAGATGG" interaction="SRT" id="AGTATATGCAAAAGAGTAAGATGG (SRT) AT1G63130"/>
                <edge target="AT1G63330" source="ACTCTTTTGCATATACTCGAA" interaction="SRT" id="ACTCTTTTGCATATACTCGAA (SRT) AT1G63330"/>
                <edge target="AT2G39675" source="TTTAAGTCTAACATAGCGTTT" interaction="SRT" id="TTTAAGTCTAACATAGCGTTT (SRT) AT2G39675"/>
                <edge target="TATGGGATTAAAGACCTATGTT" source="AT2G39681" interaction="OSR" id="AT2G39681 (OSR) TATGGGATTAAAGACCTATGTT"/>
                <edge target="AT1G51670" source="TCCTAAGTCCAACATAGC" interaction="SRT" id="TCCTAAGTCCAACATAGC (SRT) AT1G51670"/>
                <edge target="AT2G27400" source="TATTCTAAGTCCAACATAGCG" interaction="SRT" id="TATTCTAAGTCCAACATAGCG (SRT) AT2G27400"/>
                <edge target="AT3G22470" source="TTTCTACCATCCGATCAACAA" interaction="SRT" id="TTTCTACCATCCGATCAACAA (SRT) AT3G22470"/>
                <edge target="TTCTACCATCCGATCAACAAG" source="AT1G62860" interaction="OSR" id="AT1G62860 (OSR) TTCTACCATCCGATCAACAAG"/>
                <edge target="AT1G50055" source="TATTCTAAGTCCAACATAGCG" interaction="SRT" id="TATTCTAAGTCCAACATAGCG (SRT) AT1G50055"/>
                <edge target="TTGTTGATCGGATGGTAGAAAC" source="AT2G39681" interaction="OSR" id="AT2G39681 (OSR) TTGTTGATCGGATGGTAGAAAC"/>
                <edge target="AT4G00210" source="TCGGTGGATCTTAGAAAATT" interaction="SRT" id="TCGGTGGATCTTAGAAAATT (SRT) AT4G00210"/>
                <edge target="AT2G39675" source="ACTTAGAATACGCTATGTTGGA" interaction="SRT" id="ACTTAGAATACGCTATGTTGGA (SRT) AT2G39675"/>
                <edge target="TTCTAAGTCCAACATAGCGTAGAG" source="AT2G27400" interaction="OSR" id="AT2G27400 (OSR) TTCTAAGTCCAACATAGCGTAGAG"/>
                <edge target="ATATCCCATTTCTACCATCTG" source="AT2G39680" interaction="OSR" id="AT2G39680 (OSR) ATATCCCATTTCTACCATCTG"/>
                <edge target="AT2G27400" source="TTTTGCATATCCTAGAATATA" interaction="SRT" id="TTTTGCATATCCTAGAATATA (SRT) AT2G27400"/>
                <edge target="AT4G39690" source="TGTATATCCCATTTCTACCAT" interaction="SRT" id="TGTATATCCCATTTCTACCAT (SRT) AT4G39690"/>
                <edge target="AT4G01245" source="TCCAATGCTTTTTCTAGTTTC" interaction="SRT" id="TCCAATGCTTTTTCTAGTTTC (SRT) AT4G01245"/>
                <edge target="AT2G39680" source="CTACCATCCGATCAACAAGAG" interaction="SRT" id="CTACCATCCGATCAACAAGAG (SRT) AT2G39680"/>
                <edge target="TGTATATCCCATTTCTACCAT" source="AT2G39680" interaction="OSR" id="AT2G39680 (OSR) TGTATATCCCATTTCTACCAT"/>
                <edge target="AT1G36650" source="TTTTCTAAGATCCACCGATAAA" interaction="SRT" id="TTTTCTAAGATCCACCGATAAA (SRT) AT1G36650"/>
                <edge target="AT2G27400" source="CTTCCATTTCTCTACGCTATGT" interaction="SRT" id="CTTCCATTTCTCTACGCTATGT (SRT) AT2G27400"/>
                <edge target="AT2G33150" source="AGAACAGTTGCTAATACAGT" interaction="SRT" id="AGAACAGTTGCTAATACAGT (SRT) AT2G33150"/>
                <edge target="ATTTCTCTACGCTATGTTGGA" source="AT2G27400" interaction="OSR" id="AT2G27400 (OSR) ATTTCTCTACGCTATGTTGGA"/>
                <edge target="AT2G39680" source="TATATGCAAAAGAGTAAGATG" interaction="SRT" id="TATATGCAAAAGAGTAAGATG (SRT) AT2G39680"/>
                <edge target="AT2G39681" source="ATATGTTTCAGTCTTATCCCCG" interaction="SRT" id="ATATGTTTCAGTCTTATCCCCG (SRT) AT2G39681"/>
                <edge target="TATTCTAAGTCCAACATAGCG" source="AT1G50055" interaction="OSR" id="AT1G50055 (OSR) TATTCTAAGTCCAACATAGCG"/>
                <edge target="ATATATGTTTCAGTCTTATCC" source="AT2G39680" interaction="OSR" id="AT2G39680 (OSR) ATATATGTTTCAGTCTTATCC"/>
                <edge target="AT2G39680" source="ACACGATGTTCAATAGATTTA" interaction="SRT" id="ACACGATGTTCAATAGATTTA (SRT) AT2G39680"/>
                <edge target="AT2G39680" source="TGTTCAATAGATTTAGATGGTA" interaction="SRT" id="TGTTCAATAGATTTAGATGGTA (SRT) AT2G39680"/>
                <edge target="AT4G06519" source="AGGCTTGTAATGGGTGTTGTG" interaction="SRT" id="AGGCTTGTAATGGGTGTTGTG (SRT) AT4G06519"/>
                <edge target="AT2G39681" source="TTTTACGGGGATAAGACTGAA" interaction="SRT" id="TTTTACGGGGATAAGACTGAA (SRT) AT2G39681"/>
                <edge target="AT2G39681" source="ATATCCCATTTCTACCATCTG" interaction="SRT" id="ATATCCCATTTCTACCATCTG (SRT) AT2G39681"/>
                <edge target="AT4G29760" source="TCTAAGTCCAACATAGCGTATT" interaction="SRT" id="TCTAAGTCCAACATAGCGTATT (SRT) AT4G29760"/>
                <edge target="AT2G27400" source="ATATATCCAATGCTTTTTCTA" interaction="SRT" id="ATATATCCAATGCTTTTTCTA (SRT) AT2G27400"/>
                <edge target="TTTAAGTCTAACATAGCGTTT" source="AT2G27400" interaction="OSR" id="AT2G27400 (OSR) TTTAAGTCTAACATAGCGTTT"/>
                <edge target="AT4G27130" source="CGTCTAAAGAACAGTTGCTAAT" interaction="SRT" id="CGTCTAAAGAACAGTTGCTAAT (SRT) AT4G27130"/>
                <edge target="AT2G39680" source="ACTCTTGTTGATCGGATGGTA" interaction="SRT" id="ACTCTTGTTGATCGGATGGTA (SRT) AT2G39680"/>
                <edge target="AT2G39675" source="TTCTAAGTTCAACATATCGAC" interaction="SRT" id="TTCTAAGTTCAACATATCGAC (SRT) AT2G39675"/>
                <edge target="TAGTTTCGCCATTACTACAAA" source="AT2G27400" interaction="OSR" id="AT2G27400 (OSR) TAGTTTCGCCATTACTACAAA"/>
                <edge target="AT3G29035" source="ATATTCTAGGATATGCAAAAG" interaction="SRT" id="ATATTCTAGGATATGCAAAAG (SRT) AT3G29035"/>
                <edge target="AT2G39675" source="TTCTAAGTTCAACATATCGACGAA" interaction="SRT" id="TTCTAAGTTCAACATATCGACGAA (SRT) AT2G39675"/>
                <edge target="ATCTTCCATTTCTCTACGCTA" source="AT2G27400" interaction="OSR" id="AT2G27400 (OSR) ATCTTCCATTTCTCTACGCTA"/>
                <edge target="TTGTTTCCGTGTAACCAAAAC" source="AT2G27400" interaction="OSR" id="AT2G27400 (OSR) TTGTTTCCGTGTAACCAAAAC"/>
                <edge target="AT5G18040" source="CTATGTTGGACTTAGGATG" interaction="SRT" id="CTATGTTGGACTTAGGATG (SRT) AT5G18040"/>
                <edge target="AT2G27400" source="AGTAATGGCGAAACTAGAAAA" interaction="SRT" id="AGTAATGGCGAAACTAGAAAA (SRT) AT2G27400"/>
                <edge target="ACGATATCTTCCATTTCTCTA" source="AT2G27400" interaction="OSR" id="AT2G27400 (OSR) ACGATATCTTCCATTTCTCTA"/>
                <edge target="AT2G39681" source="TTTTGCATATACTCGAATAC" interaction="SRT" id="TTTTGCATATACTCGAATAC (SRT) AT2G39681"/>
                <edge target="AT2G39675" source="TTCGCTTGCAGAGAGAAATCAC" interaction="SRT" id="TTCGCTTGCAGAGAGAAATCAC (SRT) AT2G39675"/>
                <edge target="AT5G41170" source="TTGCATATACTCGAATACCTA" interaction="SRT" id="TTGCATATACTCGAATACCTA (SRT) AT5G41170"/>
                <edge target="AT2G39675" source="TCTAAGTCCAACATAGCGTAG" interaction="SRT" id="TCTAAGTCCAACATAGCGTAG (SRT) AT2G39675"/>
                <edge target="AT2G33150" source="AGAACAGTTGCTAATACAGTT" interaction="SRT" id="AGAACAGTTGCTAATACAGTT (SRT) AT2G33150"/>
                <edge target="AT2G39675" source="CTAGTTCGTCGATATGTTGAA" interaction="SRT" id="CTAGTTCGTCGATATGTTGAA (SRT) AT2G39675"/>
                <edge target="AT5G18065" source="TTTAAGTCTAACATAGCGTTT" interaction="SRT" id="TTTAAGTCTAACATAGCGTTT (SRT) AT5G18065"/>
                <edge target="AT3G63000" source="ATATCCTCGAATATGTTTTGT" interaction="SRT" id="ATATCCTCGAATATGTTTTGT (SRT) AT3G63000"/>
                <edge target="TATTCGAGGATATGCAGAAAAA" source="AT2G39675" interaction="OSR" id="AT2G39675 (OSR) TATTCGAGGATATGCAGAAAAA"/>
                <edge target="AT2G27400" source="TTTTAAGTCTAACATAGCGTT" interaction="SRT" id="TTTTAAGTCTAACATAGCGTT (SRT) AT2G27400"/>
                <edge target="AT4G24060" source="TTACAAGCCTTGCAAAATAAG" interaction="SRT" id="TTACAAGCCTTGCAAAATAAG (SRT) AT4G24060"/>
                <edge target="ACTCTTGTTGATCGGATGGTA" source="AT2G39681" interaction="OSR" id="AT2G39681 (OSR) ACTCTTGTTGATCGGATGGTA"/>
                <edge target="AT5G61940" source="AGCTCTGCAAATACGATCTGT" interaction="SRT" id="AGCTCTGCAAATACGATCTGT (SRT) AT5G61940"/>
                <edge target="AT5G52070" source="TATTCTAAGTCCAACATAGCG" interaction="SRT" id="TATTCTAAGTCCAACATAGCG (SRT) AT5G52070"/>
                <edge target="AT2G39681" source="TCCAAGCGAATGATGATACTT" interaction="SRT" id="TCCAAGCGAATGATGATACTT (SRT) AT2G39681"/>
                <edge target="TGAATCTTATATGTTTAC" source="AT2G39681" interaction="OSR" id="AT2G39681 (OSR) TGAATCTTATATGTTTAC"/>
                <edge target="TTTTACGGGGATAAGACTGAAA" source="AT2G39680" interaction="OSR" id="AT2G39680 (OSR) TTTTACGGGGATAAGACTGAAA"/>
                <edge target="AT4G15480" source="TAAGTAACTGTATTAGCAACTG" interaction="SRT" id="TAAGTAACTGTATTAGCAACTG (SRT) AT4G15480"/>
                <edge target="AT2G23620" source="TCGGTGGATCTTAGAAAATTATT" interaction="SRT" id="TCGGTGGATCTTAGAAAATTATT (SRT) AT2G23620"/>
                <edge target="AT1G62670" source="AGTATATGCAAAAGAGTAAGATGG" interaction="SRT" id="AGTATATGCAAAAGAGTAAGATGG (SRT) AT1G62670"/>
                <edge target="AT2G39680" source="ATATGCAAAAGAGTAAGATGG" interaction="SRT" id="ATATGCAAAAGAGTAAGATGG (SRT) AT2G39680"/>
                <edge target="AT2G39675" source="TCCACCGATAAATGGTCTATT" interaction="SRT" id="TCCACCGATAAATGGTCTATT (SRT) AT2G39675"/>
                <edge target="AT5G18040" source="TTCTAAGTCCAACATAGCGTATTC" interaction="SRT" id="TTCTAAGTCCAACATAGCGTATTC (SRT) AT5G18040"/>
                <edge target="TAACATAGCGTTTGATTGGATC" source="AT2G27400" interaction="OSR" id="AT2G27400 (OSR) TAACATAGCGTTTGATTGGATC"/>
                <edge target="AGTAAGATGGATCTTGATAAT" source="AT2G39680" interaction="OSR" id="AT2G39680 (OSR) AGTAAGATGGATCTTGATAAT"/>
                <edge target="AT2G39681" source="TCGGATGGTAGAAACATAGGTC" interaction="SRT" id="TCGGATGGTAGAAACATAGGTC (SRT) AT2G39681"/>
                <edge target="CGCTATGTTGGACTTAGGATG" source="AT2G27400" interaction="OSR" id="AT2G27400 (OSR) CGCTATGTTGGACTTAGGATG"/>
                <edge target="AT2G27400" source="TGCTTTTTCTAGTTTCGCCAT" interaction="SRT" id="TGCTTTTTCTAGTTTCGCCAT (SRT) AT2G27400"/>
                <edge target="ATAATCAAGTGAATAGTTT" source="AT2G39681" interaction="OSR" id="AT2G39681 (OSR) ATAATCAAGTGAATAGTTT"/>
                <edge target="AT1G63320" source="ATATGCAAAAGAGTAAGATGG" interaction="SRT" id="ATATGCAAAAGAGTAAGATGG (SRT) AT1G63320"/>
                <edge target="AT1G63230" source="CTACCATCCGATCAACAAGAG" interaction="SRT" id="CTACCATCCGATCAACAAGAG (SRT) AT1G63230"/>
                <edge target="AT4G29770" source="TACGCTATGTTGGACTTAGAA" interaction="SRT" id="TACGCTATGTTGGACTTAGAA (SRT) AT4G29770"/>
                <edge target="AT1G51670" source="CGCTATGTTGGACTTAGGATGA" interaction="SRT" id="CGCTATGTTGGACTTAGGATGA (SRT) AT1G51670"/>
                <edge target="AT1G12700" source="ATATGCAAAAGAGTAAGATGG" interaction="SRT" id="ATATGCAAAAGAGTAAGATGG (SRT) AT1G12700"/>
                <edge target="AT2G45310" source="ATATCCTCGAATATGTTTTGT" interaction="SRT" id="ATATCCTCGAATATGTTTTGT (SRT) AT2G45310"/>
                <edge target="AT1G62590" source="TGTATATCCCATTTCTACCAT" interaction="SRT" id="TGTATATCCCATTTCTACCAT (SRT) AT1G62590"/>
                <edge target="AT3G06590" source="TGAGATTTTCAAGTCGTCTAA" interaction="SRT" id="TGAGATTTTCAAGTCGTCTAA (SRT) AT3G06590"/>
                <edge target="AT1G79930" source="AGTAATGGCGAAACTAGAAAA" interaction="SRT" id="AGTAATGGCGAAACTAGAAAA (SRT) AT1G79930"/>
                <edge target="AT3G54350" source="TTGTTTTCTTTTGCATATCCT" interaction="SRT" id="TTGTTTTCTTTTGCATATCCT (SRT) AT3G54350"/>
                <edge target="AT1G62930" source="TTTTGCATATACTCGAATACC" interaction="SRT" id="TTTTGCATATACTCGAATACC (SRT) AT1G62930"/>
                <edge target="AT2G27400" source="CATGGCTGGTGACAAATAGAC" interaction="SRT" id="CATGGCTGGTGACAAATAGAC (SRT) AT2G27400"/>
                <edge target="AT2G27400" source="CATTTCTCTACGCTATGTTGGA" interaction="SRT" id="CATTTCTCTACGCTATGTTGGA (SRT) AT2G27400"/>
                <edge target="AT1G62720" source="TATTCGAGGATATGCAGAAAA" interaction="SRT" id="TATTCGAGGATATGCAGAAAA (SRT) AT1G62720"/>
                <edge target="TTCTAAGTCCAACATAGCGT" source="AT2G39675" interaction="OSR" id="AT2G39675 (OSR) TTCTAAGTCCAACATAGCGT"/>
                <edge target="AT2G27400" source="TTCTAAGTCCAACATAGCGTAGAG" interaction="SRT" id="TTCTAAGTCCAACATAGCGTAGAG (SRT) AT2G27400"/>
                <edge target="TATTCTAGGATATGCAAAAGT" source="AT2G27400" interaction="OSR" id="AT2G27400 (OSR) TATTCTAGGATATGCAAAAGT"/>
                <edge target="AT2G25420" source="TTCTAAGTCCAACATAGCG" interaction="SRT" id="TTCTAAGTCCAACATAGCG (SRT) AT2G25420"/>
                <edge target="AT2G39675" source="TTTTGCATATCCTGGAATATG" interaction="SRT" id="TTTTGCATATCCTGGAATATG (SRT) AT2G39675"/>
                <edge target="AT2G40190" source="TAATTGGTTCTAATAATACAAA" interaction="SRT" id="TAATTGGTTCTAATAATACAAA (SRT) AT2G40190"/>
                <edge target="AT2G39675" source="AGTAGTTTCTCTCCGAGGTGT" interaction="SRT" id="AGTAGTTTCTCTCCGAGGTGT (SRT) AT2G39675"/>
                <edge target="AT1G63400" source="ACTCTTTTGCATATACTCGAA" interaction="SRT" id="ACTCTTTTGCATATACTCGAA (SRT) AT1G63400"/>
                <edge target="TTTTACGGGGATAAGACTGAA" source="AT2G39681" interaction="OSR" id="AT2G39681 (OSR) TTTTACGGGGATAAGACTGAA"/>
                <edge target="TGTAGTCTCTTTTACAAGGTGT" source="AT2G27400" interaction="OSR" id="AT2G27400 (OSR) TGTAGTCTCTTTTACAAGGTGT"/>
                <edge target="AT2G39675" source="TCAATAAATAATTGGTTCTAAT" interaction="SRT" id="TCAATAAATAATTGGTTCTAAT (SRT) AT2G39675"/>
                <edge target="AT2G39681" source="TGTTGATCGGATGGTAGAAACA" interaction="SRT" id="TGTTGATCGGATGGTAGAAACA (SRT) AT2G39681"/>
                <edge target="AT2G39675" source="TTCTAAGTCCAACATAGCATA" interaction="SRT" id="TTCTAAGTCCAACATAGCATA (SRT) AT2G39675"/>
                <edge target="AGATTCATTTTATATCTTTT" source="AT2G39681" interaction="OSR" id="AT2G39681 (OSR) AGATTCATTTTATATCTTTT"/>
                <edge target="AT1G62990" source="TGTAATGGGTGTTGTGTAGTC" interaction="SRT" id="TGTAATGGGTGTTGTGTAGTC (SRT) AT1G62990"/>
                <edge target="AT2G39681" source="GATGGTAGTTCAAGTATTCCA" interaction="SRT" id="GATGGTAGTTCAAGTATTCCA (SRT) AT2G39681"/>
                <edge target="AT2G39675" source="TCCTAAGTCCAACATAGCGTT" interaction="SRT" id="TCCTAAGTCCAACATAGCGTT (SRT) AT2G39675"/>
                <edge target="AT2G39675" source="CTATGTTGGACTTAGGATG" interaction="SRT" id="CTATGTTGGACTTAGGATG (SRT) AT2G39675"/>
                <edge target="TATGTTTCTACCATCCGATC" source="AT2G39681" interaction="OSR" id="AT2G39681 (OSR) TATGTTTCTACCATCCGATC"/>
                <edge target="TGTTGGTATTCTTATTTTGCA" source="AT2G27400" interaction="OSR" id="AT2G27400 (OSR) TGTTGGTATTCTTATTTTGCA"/>
                <edge target="CTACCATCCGATCAACAAGAG" source="AT2G39680" interaction="OSR" id="AT2G39680 (OSR) CTACCATCCGATCAACAAGAG"/>
                <edge target="AT2G39675" source="TCTAAGTCCAACATAGCGTAA" interaction="SRT" id="TCTAAGTCCAACATAGCGTAA (SRT) AT2G39675"/>
                <edge target="AT5G41170" source="AGGTATTCGAGTATATGCAAA" interaction="SRT" id="AGGTATTCGAGTATATGCAAA (SRT) AT5G41170"/>
                <edge target="AT2G27400" source="TGTAATGGGTGTTGTGTAGTC" interaction="SRT" id="TGTAATGGGTGTTGTGTAGTC (SRT) AT2G27400"/>
                <edge target="AT2G39675" source="TAGTTCGTCGATATGTTGAACT" interaction="SRT" id="TAGTTCGTCGATATGTTGAACT (SRT) AT2G39675"/>
                <edge target="AT5G01060" source="AAAGACCTATGTTTCTACCATCCG" interaction="SRT" id="AAAGACCTATGTTTCTACCATCCG (SRT) AT5G01060"/>
                <edge target="AT2G39680" source="TGTTTCTACCATCCGATCAACAAG" interaction="SRT" id="TGTTTCTACCATCCGATCAACAAG (SRT) AT2G39680"/>
                <edge target="AT2G39680" source="TACTCGAATACCTATATGGGA" interaction="SRT" id="TACTCGAATACCTATATGGGA (SRT) AT2G39680"/>
                <edge target="TATTGTTTTGAATGTGTTCAA" source="AT2G39675" interaction="OSR" id="AT2G39675 (OSR) TATTGTTTTGAATGTGTTCAA"/>
                <edge target="AT1G22882" source="TGTGAACATATTCAAGGA" interaction="SRT" id="TGTGAACATATTCAAGGA (SRT) AT1G22882"/>
                <edge target="AT1G63070" source="TTTGCATATACTCGAATACCTA" interaction="SRT" id="TTTGCATATACTCGAATACCTA (SRT) AT1G63070"/>
                <edge target="AT2G29570" source="ATATTCCAGGATATGCAAAAG" interaction="SRT" id="ATATTCCAGGATATGCAAAAG (SRT) AT2G29570"/>
                <edge target="AT1G79930" source="TAATGGCGAAACTAGAAAAAG" interaction="SRT" id="TAATGGCGAAACTAGAAAAAG (SRT) AT1G79930"/>
                <edge target="AT2G39675" source="CTACGCTATGTTGGACTTAGAA" interaction="SRT" id="CTACGCTATGTTGGACTTAGAA (SRT) AT2G39675"/>
                <edge target="AT2G39680" source="TTCTACCATCCGATCAACAAG" interaction="SRT" id="TTCTACCATCCGATCAACAAG (SRT) AT2G39680"/>
                <edge target="TGTTTCTACCATCCGATCAACAAG" source="AT2G39681" interaction="OSR" id="AT2G39681 (OSR) TGTTTCTACCATCCGATCAACAAG"/>
                <edge target="AT1G50055" source="CCTAAGTCCAACATAGCGTT" interaction="SRT" id="CCTAAGTCCAACATAGCGTT (SRT) AT1G50055"/>
                <edge target="AT5G18040" source="TTCTAAGTCCAACATAGCGTAT" interaction="SRT" id="TTCTAAGTCCAACATAGCGTAT (SRT) AT5G18040"/>
                <edge target="CCATTTCTCTACGCTATGTTGG" source="AT2G27400" interaction="OSR" id="AT2G27400 (OSR) CCATTTCTCTACGCTATGTTGG"/>
                <edge target="TACTCGAATACCTATATGGGA" source="AT2G39681" interaction="OSR" id="AT2G39681 (OSR) TACTCGAATACCTATATGGGA"/>
                <edge target="AT2G39680" source="ACAACTTTTTTTACGGGGATA" interaction="SRT" id="ACAACTTTTTTTACGGGGATA (SRT) AT2G39680"/>
                <edge target="AT3G14910" source="TATGGGATTAAAGACCTATGT" interaction="SRT" id="TATGGGATTAAAGACCTATGT (SRT) AT3G14910"/>
                <edge target="AT2G39675" source="TAGAAAATTATTTTAAGTCTA" interaction="SRT" id="TAGAAAATTATTTTAAGTCTA (SRT) AT2G39675"/>
                <edge target="AT2G27400" source="TTCTAAGTCCAACATAGCA" interaction="SRT" id="TTCTAAGTCCAACATAGCA (SRT) AT2G27400"/>
                <edge target="AT5G61680" source="ACAATTTGATTTCAGCTTTGG" interaction="SRT" id="ACAATTTGATTTCAGCTTTGG (SRT) AT5G61680"/>
                <edge target="AT5G45050" source="TAGTCTCTTTTACAAGGTGTT" interaction="SRT" id="TAGTCTCTTTTACAAGGTGTT (SRT) AT5G45050"/>
                <edge target="AT1G62930" source="TATTCGAGTATATGCAAAAGA" interaction="SRT" id="TATTCGAGTATATGCAAAAGA (SRT) AT1G62930"/>
                <edge target="AT2G27400" source="TGTTGGTATTCTTATTTTGCA" interaction="SRT" id="TGTTGGTATTCTTATTTTGCA (SRT) AT2G27400"/>
                <edge target="AT5G18065" source="CGCTATGTTGGACTTAGAATA" interaction="SRT" id="CGCTATGTTGGACTTAGAATA (SRT) AT5G18065"/>
                <edge target="AT4G29760" source="CGCTATGTTGGACTTAGAATA" interaction="SRT" id="CGCTATGTTGGACTTAGAATA (SRT) AT4G29760"/>
                <edge target="AT2G36080" source="CCTAAGTCCAACATAGCGTT" interaction="SRT" id="CCTAAGTCCAACATAGCGTT (SRT) AT2G36080"/>
                <edge target="AT1G78320" source="TAGTTCGTCGATATGTTGAACT" interaction="SRT" id="TAGTTCGTCGATATGTTGAACT (SRT) AT1G78320"/>
                <edge target="TATAATCAAGTGAATAGTTTAA" source="AT2G39681" interaction="OSR" id="AT2G39681 (OSR) TATAATCAAGTGAATAGTTTAA"/>
                <edge target="AT5G04780" source="TTTGCATATACTCGAATACCTA" interaction="SRT" id="TTTGCATATACTCGAATACCTA (SRT) AT5G04780"/>
                <edge target="AT2G27400" source="AAATGTTATTTTCTACTTAAT" interaction="SRT" id="AAATGTTATTTTCTACTTAAT (SRT) AT2G27400"/>
                <edge target="AT1G62930" source="AGGTATTCGAGTATATGCAAA" interaction="SRT" id="AGGTATTCGAGTATATGCAAA (SRT) AT1G62930"/>
                <edge target="AT5G20050" source="GATATCTTCCATTTCTCTACGCTA" interaction="SRT" id="GATATCTTCCATTTCTCTACGCTA (SRT) AT5G20050"/>
                <edge target="TTTTGCATATACTCGAATACC" source="AT2G39680" interaction="OSR" id="AT2G39680 (OSR) TTTTGCATATACTCGAATACC"/>
                <edge target="AT5G18065" source="TTCTAAGTCCAACATAGCGTATT" interaction="SRT" id="TTCTAAGTCCAACATAGCGTATT (SRT) AT5G18065"/>
                <edge target="AT2G39681" source="TTTGCATATACTCGAATACCTA" interaction="SRT" id="TTTGCATATACTCGAATACCTA (SRT) AT2G39681"/>
                <edge target="CGGATGGTAGAAACATAGGTC" source="AT2G39680" interaction="OSR" id="AT2G39680 (OSR) CGGATGGTAGAAACATAGGTC"/>
                <edge target="TATATGGGATTAAAGACCTATG" source="AT2G39681" interaction="OSR" id="AT2G39681 (OSR) TATATGGGATTAAAGACCTATG"/>
                <edge target="AT2G27400" source="TCGCCATTACTACAAATATCA" interaction="SRT" id="TCGCCATTACTACAAATATCA (SRT) AT2G27400"/>
                <edge target="TCTAAAGAACAGTTGCTAAT" source="AT2G39675" interaction="OSR" id="AT2G39675 (OSR) TCTAAAGAACAGTTGCTAAT"/>
                <edge target="AT2G39681" source="TTATCAAGATCCATCTTACTC" interaction="SRT" id="TTATCAAGATCCATCTTACTC (SRT) AT2G39681"/>
                <edge target="TTTATTTTGCATATACTGAAA" source="AT2G27400" interaction="OSR" id="AT2G27400 (OSR) TTTATTTTGCATATACTGAAA"/>
                <edge target="AT2G27400" source="TCCTAAGATCCAATCAAACGC" interaction="SRT" id="TCCTAAGATCCAATCAAACGC (SRT) AT2G27400"/>
                <edge target="AT2G39675" source="CGTCTAAAGAACAGTTGCTAAT" interaction="SRT" id="CGTCTAAAGAACAGTTGCTAAT (SRT) AT2G39675"/>
                <edge target="CTACCATCCGATCAACAAGAG" source="AT2G39681" interaction="OSR" id="AT2G39681 (OSR) CTACCATCCGATCAACAAGAG"/>
                <edge target="AT3G10370" source="TGAGATTTTCAAGTCGTCTAA" interaction="SRT" id="TGAGATTTTCAAGTCGTCTAA (SRT) AT3G10370"/>
                <edge target="AT5G18040" source="TACGCTATGTTGGACTTAGAA" interaction="SRT" id="TACGCTATGTTGGACTTAGAA (SRT) AT5G18040"/>
                <edge target="AT2G39681" source="AGTAAGATGGATCTTGATAAT" interaction="SRT" id="AGTAAGATGGATCTTGATAAT (SRT) AT2G39681"/>
                <edge target="TCCTAAGATCCAATCAAACGC" source="AT2G27400" interaction="OSR" id="AT2G27400 (OSR) TCCTAAGATCCAATCAAACGC"/>
                <edge target="TCGAATATGTTTTGTATTATT" source="AT2G39675" interaction="OSR" id="AT2G39675 (OSR) TCGAATATGTTTTGTATTATT"/>
                <edge target="AT1G63330" source="ATATCCCATTTCTACCATCTG" interaction="SRT" id="ATATCCCATTTCTACCATCTG (SRT) AT1G63330"/>
                <edge target="ACATATTTCAGTATATGCAAA" source="AT2G27400" interaction="OSR" id="AT2G27400 (OSR) ACATATTTCAGTATATGCAAA"/>
                <edge target="AT2G39675" source="CGCTATGTTGGACTTAGGATG" interaction="SRT" id="CGCTATGTTGGACTTAGGATG (SRT) AT2G39675"/>
                <edge target="TGAGATTTTCAAGTCGTCT" source="AT2G39675" interaction="OSR" id="AT2G39675 (OSR) TGAGATTTTCAAGTCGTCT"/>
                <edge target="ACACGATGTTCAATAGATTTA" source="AT2G39681" interaction="OSR" id="AT2G39681 (OSR) ACACGATGTTCAATAGATTTA"/>
                <edge target="AT1G62680" source="ATATGCAAAAGAGTAAGATGG" interaction="SRT" id="ATATGCAAAAGAGTAAGATGG (SRT) AT1G62680"/>
                <edge target="AT2G27400" source="GCTTGTAATGGGTGTTGTGT" interaction="SRT" id="GCTTGTAATGGGTGTTGTGT (SRT) AT2G27400"/>
                <edge target="AT3G61177" source="TGTGATTCTCTGTGTAAGCG" interaction="SRT" id="TGTGATTCTCTGTGTAAGCG (SRT) AT3G61177"/>
                <edge target="AT2G39675" source="TATTCCAGGATATGCAAAAGAAAA" interaction="SRT" id="TATTCCAGGATATGCAAAAGAAAA (SRT) AT2G39675"/>
                <edge target="AT4G15560" source="TTTTACGGGGATAAGACTGAA" interaction="SRT" id="TTTTACGGGGATAAGACTGAA (SRT) AT4G15560"/>
                <edge target="AT1G51670" source="TCCTAAGTCCAACATAGCGTT" interaction="SRT" id="TCCTAAGTCCAACATAGCGTT (SRT) AT1G51670"/>
                <edge target="AT4G29760" source="ACGCTATGTTGGACTTAGAATA" interaction="SRT" id="ACGCTATGTTGGACTTAGAATA (SRT) AT4G29760"/>
                <edge target="AT3G13222" source="ATAATCAAGTGAATAGTTTAA" interaction="SRT" id="ATAATCAAGTGAATAGTTTAA (SRT) AT3G13222"/>
                <edge target="TCGCCATTACTACAAATATCATT" source="AT2G27400" interaction="OSR" id="AT2G27400 (OSR) TCGCCATTACTACAAATATCATT"/>
                <edge target="GTGAAGTCTACATGAAGCAAG" source="AT2G27400" interaction="OSR" id="AT2G27400 (OSR) GTGAAGTCTACATGAAGCAAG"/>
                <edge target="CTACCATCCGATCAACAAGAG" source="AT1G62860" interaction="OSR" id="AT1G62860 (OSR) CTACCATCCGATCAACAAGAG"/>
                <edge target="ATATATGTTTCAGTCTTATCC" source="AT2G39681" interaction="OSR" id="AT2G39681 (OSR) ATATATGTTTCAGTCTTATCC"/>
                <edge target="AT2G39680" source="ATCCCATATAGGTATTCGAGT" interaction="SRT" id="ATCCCATATAGGTATTCGAGT (SRT) AT2G39680"/>
                <edge target="AT2G39675" source="TATTCGAGGATATGCAGAAAA" interaction="SRT" id="TATTCGAGGATATGCAGAAAA (SRT) AT2G39675"/>
                <edge target="AT1G62680" source="ATATGCAAAAGAGTAAGATGGA" interaction="SRT" id="ATATGCAAAAGAGTAAGATGGA (SRT) AT1G62680"/>
                <edge target="TTATATGTTTACTAAAACAAAG" source="AT2G39680" interaction="OSR" id="AT2G39680 (OSR) TTATATGTTTACTAAAACAAAG"/>
                <edge target="AT1G24100" source="TCTACCATCCGATCAACAAGA" interaction="SRT" id="TCTACCATCCGATCAACAAGA (SRT) AT1G24100"/>
                <edge target="AT2G39680" source="CACGATGTTCAATAGATTTAG" interaction="SRT" id="CACGATGTTCAATAGATTTAG (SRT) AT2G39680"/>
                <edge target="TATATGTTTCAGTCTTATCCCC" source="AT2G39681" interaction="OSR" id="AT2G39681 (OSR) TATATGTTTCAGTCTTATCCCC"/>
                <edge target="AAACTAGAAAAAGCATTGGATA" source="AT2G27400" interaction="OSR" id="AT2G27400 (OSR) AAACTAGAAAAAGCATTGGATA"/>
                <edge target="TTCGAGTATATGCAAAAGAGT" source="AT2G39680" interaction="OSR" id="AT2G39680 (OSR) TTCGAGTATATGCAAAAGAGT"/>
                <edge target="AAGGCTTGTAATGGGTGTTGT" source="AT2G27400" interaction="OSR" id="AT2G27400 (OSR) AAGGCTTGTAATGGGTGTTGT"/>
                <edge target="AT2G39681" source="TATAATCAAGTGAATAGTTTAA" interaction="SRT" id="TATAATCAAGTGAATAGTTTAA (SRT) AT2G39681"/>
                <edge target="ACAACTTTTTTTACGGGGATA" source="AT2G39681" interaction="OSR" id="AT2G39681 (OSR) ACAACTTTTTTTACGGGGATA"/>
                <edge target="AT5G20170" source="CTTCCATTTCTCTACGCTATGT" interaction="SRT" id="CTTCCATTTCTCTACGCTATGT (SRT) AT5G20170"/>
                <edge target="AT2G39675" source="TTCTAAGTCCAACATAGCAT" interaction="SRT" id="TTCTAAGTCCAACATAGCAT (SRT) AT2G39675"/>
                <edge target="AT2G27400" source="CTACGCTATGTTGGACTTAGAA" interaction="SRT" id="CTACGCTATGTTGGACTTAGAA (SRT) AT2G27400"/>
                <edge target="ATATGGGATTAAAGACCTATG" source="AT2G39681" interaction="OSR" id="AT2G39681 (OSR) ATATGGGATTAAAGACCTATG"/>
                <edge target="AT2G39681" source="CCCCGTAAAAAAAGTTGTAAC" interaction="SRT" id="CCCCGTAAAAAAAGTTGTAAC (SRT) AT2G39681"/>
                <edge target="AT3G20975" source="TGTTGATCGGATGGTAGAAACA" interaction="SRT" id="TGTTGATCGGATGGTAGAAACA (SRT) AT3G20975"/>
                <edge target="TCGGTGGATCTTAGAAAATT" source="AT2G39675" interaction="OSR" id="AT2G39675 (OSR) TCGGTGGATCTTAGAAAATT"/>
                <edge target="AT1G63080" source="TTTCTACCATCCGATCAACAA" interaction="SRT" id="TTTCTACCATCCGATCAACAA (SRT) AT1G63080"/>
                <edge target="TAATTTTCTAAGATCCACCGA" source="AT2G39675" interaction="OSR" id="AT2G39675 (OSR) TAATTTTCTAAGATCCACCGA"/>
                <edge target="TGAACTTGTGTATTTTGAA" source="AT2G39681" interaction="OSR" id="AT2G39681 (OSR) TGAACTTGTGTATTTTGAA"/>
                <edge target="TGTTTCAGTCTTATCCCCGTA" source="AT2G39680" interaction="OSR" id="AT2G39680 (OSR) TGTTTCAGTCTTATCCCCGTA"/>
                <edge target="AT5G18065" source="CTACGCTATGTTGGACTTAGAA" interaction="SRT" id="CTACGCTATGTTGGACTTAGAA (SRT) AT5G18065"/>
                <edge target="ATATATGTTTCAGTCTTATCCCC" source="AT2G39681" interaction="OSR" id="AT2G39681 (OSR) ATATATGTTTCAGTCTTATCCCC"/>
                <edge target="AT1G62670" source="AGGTATTCGAGTATATGCAAA" interaction="SRT" id="AGGTATTCGAGTATATGCAAA (SRT) AT1G62670"/>
                <edge target="AT3G22680" source="TGTGAAGTCTACATGAAGCAAG" interaction="SRT" id="TGTGAAGTCTACATGAAGCAAG (SRT) AT3G22680"/>
                <edge target="TATATCCCATTTCTACCATCTG" source="AT2G39681" interaction="OSR" id="AT2G39681 (OSR) TATATCCCATTTCTACCATCTG"/>
                <edge target="AT3G63250" source="TCCATTTCTCTACGCTATGTT" interaction="SRT" id="TCCATTTCTCTACGCTATGTT (SRT) AT3G63250"/>
                <edge target="AT5G23190" source="TAATGGCGAAACTAGAAAAAG" interaction="SRT" id="TAATGGCGAAACTAGAAAAAG (SRT) AT5G23190"/>
                <edge target="AT2G42890" source="CATGGCTGGTGACAAATAGAC" interaction="SRT" id="CATGGCTGGTGACAAATAGAC (SRT) AT2G42890"/>
                <edge target="AT2G39680" source="TAGGTATTCGAGTATATGCAAA" interaction="SRT" id="TAGGTATTCGAGTATATGCAAA (SRT) AT2G39680"/>
                <edge target="AT1G12775" source="ATATATCCAATGCTTTTTCTA" interaction="SRT" id="ATATATCCAATGCTTTTTCTA (SRT) AT1G12775"/>
                <edge target="AT2G39680" source="CTAAATCTATTGAACATCGTGT" interaction="SRT" id="CTAAATCTATTGAACATCGTGT (SRT) AT2G39680"/>
                <edge target="AT5G18065" source="TCCTAAGTCCAACATAGCGTTC" interaction="SRT" id="TCCTAAGTCCAACATAGCGTTC (SRT) AT5G18065"/>
                <edge target="AT5G18065" source="ACGCTATGTTGGACTTAGAATA" interaction="SRT" id="ACGCTATGTTGGACTTAGAATA (SRT) AT5G18065"/>
                <edge target="AT1G50055" source="TCCTAAGTCCAACATAGCGTTC" interaction="SRT" id="TCCTAAGTCCAACATAGCGTTC (SRT) AT1G50055"/>
                <edge target="AT5G41170" source="ACTCTTTTGCATATACTCGAA" interaction="SRT" id="ACTCTTTTGCATATACTCGAA (SRT) AT5G41170"/>
                <edge target="AT1G63320" source="TTTTGCATATACTCGAATAC" interaction="SRT" id="TTTTGCATATACTCGAATAC (SRT) AT1G63320"/>
                <edge target="AT2G39680" source="TCTACCATCCGATCAACAAGA" interaction="SRT" id="TCTACCATCCGATCAACAAGA (SRT) AT2G39680"/>
                <edge target="AT2G39681" source="CCCGTAAAAAAAGTTGTAACTC" interaction="SRT" id="CCCGTAAAAAAAGTTGTAACTC (SRT) AT2G39681"/>
                <edge target="AT1G50055" source="TTCTAAGTCCAACATAGCGTAT" interaction="SRT" id="TTCTAAGTCCAACATAGCGTAT (SRT) AT1G50055"/>
                <edge target="AT2G39675" source="TTGTTTTCTTTTGCATATCCT" interaction="SRT" id="TTGTTTTCTTTTGCATATCCT (SRT) AT2G39675"/>
                <edge target="AT2G39675" source="TCGGTGGATCTTAGAAAATTA" interaction="SRT" id="TCGGTGGATCTTAGAAAATTA (SRT) AT2G39675"/>
                <edge target="AT1G63850" source="AGGCTTGTAATGGGTGTTGTG" interaction="SRT" id="AGGCTTGTAATGGGTGTTGTG (SRT) AT1G63850"/>
                <edge target="AT1G62590" source="TTCGAGTATATGCAAAAGAGT" interaction="SRT" id="TTCGAGTATATGCAAAAGAGT (SRT) AT1G62590"/>
                <edge target="AT2G27400" source="TGGATATATTCTAGGATATGC" interaction="SRT" id="TGGATATATTCTAGGATATGC (SRT) AT2G27400"/>
                <edge target="AT2G39675" source="TATTCCAGGATATGCAAAAGAA" interaction="SRT" id="TATTCCAGGATATGCAAAAGAA (SRT) AT2G39675"/>
                <edge target="AT2G39680" source="ATAGGTCTTTAATCCCATATA" interaction="SRT" id="ATAGGTCTTTAATCCCATATA (SRT) AT2G39680"/>
                <edge target="AT2G39675" source="CCAATGTCTTTTCTAGTTCGT" interaction="SRT" id="CCAATGTCTTTTCTAGTTCGT (SRT) AT2G39675"/>
                <edge target="AT2G39681" source="TCTACCATCCGATCAACAAG" interaction="SRT" id="TCTACCATCCGATCAACAAG (SRT) AT2G39681"/>
                <edge target="AT2G39681" source="TGTTGATCGGATGGTAGAAAC" interaction="SRT" id="TGTTGATCGGATGGTAGAAAC (SRT) AT2G39681"/>
                <edge target="AT3G51690" source="TTTTACGGGGATAAGACTGAA" interaction="SRT" id="TTTTACGGGGATAAGACTGAA (SRT) AT3G51690"/>
                <edge target="AT2G39675" source="AACATATCGACGAACTAGAAA" interaction="SRT" id="AACATATCGACGAACTAGAAA (SRT) AT2G39675"/>
                <edge target="AT1G10660" source="AGAACAGTTGCTAATACAGT" interaction="SRT" id="AGAACAGTTGCTAATACAGT (SRT) AT1G10660"/>
                <edge target="AT2G39675" source="TCTAGTTCGTCGATATGTTGA" interaction="SRT" id="TCTAGTTCGTCGATATGTTGA (SRT) AT2G39675"/>
                <edge target="CGTAAAAAAAGTTGTAACTCT" source="AT2G39681" interaction="OSR" id="AT2G39681 (OSR) CGTAAAAAAAGTTGTAACTCT"/>
                <edge target="AT2G39675" source="TCGAATATGTTTTGTATTATT" interaction="SRT" id="TCGAATATGTTTTGTATTATT (SRT) AT2G39675"/>
                <edge target="AT2G39675" source="ATGTGTTCAAGTAAATGAGAT" interaction="SRT" id="ATGTGTTCAAGTAAATGAGAT (SRT) AT2G39675"/>
                <edge target="AT3G22470" source="TCTACCATCCGATCAACAAG" interaction="SRT" id="TCTACCATCCGATCAACAAG (SRT) AT3G22470"/>
                <edge target="TATTCGAGTATATGCAAAAGA" source="AT2G39681" interaction="OSR" id="AT2G39681 (OSR) TATTCGAGTATATGCAAAAGA"/>
                <edge target="AT2G39681" source="AGGTATTCGAGTATATGCAAA" interaction="SRT" id="AGGTATTCGAGTATATGCAAA (SRT) AT2G39681"/>
                <edge target="ATTTCTCTACGCTATGTTGGACTT" source="AT2G27400" interaction="OSR" id="AT2G27400 (OSR) ATTTCTCTACGCTATGTTGGACTT"/>
                <edge target="AT2G27400" source="TATTCTAGGATATGCAAAAGT" interaction="SRT" id="TATTCTAGGATATGCAAAAGT (SRT) AT2G27400"/>
                <edge target="AT2G39680" source="TATATGTTTCAGTCTTATCCCC" interaction="SRT" id="TATATGTTTCAGTCTTATCCCC (SRT) AT2G39680"/>
                <edge target="AT2G27400" source="TGTTGTGAAGTCTACATGAAGC" interaction="SRT" id="TGTTGTGAAGTCTACATGAAGC (SRT) AT2G27400"/>
                <edge target="AT2G39680" source="ATATGGGATTAAAGACCTATG" interaction="SRT" id="ATATGGGATTAAAGACCTATG (SRT) AT2G39680"/>
                <edge target="AT2G39681" source="GAGTTACAACTTTTTTTACGG" interaction="SRT" id="GAGTTACAACTTTTTTTACGG (SRT) AT2G39681"/>
                <edge target="AT4G39530" source="CAATGTCTTTTCTAGTTCGTC" interaction="SRT" id="CAATGTCTTTTCTAGTTCGTC (SRT) AT4G39530"/>
                <edge target="AT1G12770" source="TCCAATGCTTTTTCTAGTTTC" interaction="SRT" id="TCCAATGCTTTTTCTAGTTTC (SRT) AT1G12770"/>
                <edge target="AT2G27400" source="TTTCTACTTAATGAACAGTTG" interaction="SRT" id="TTTCTACTTAATGAACAGTTG (SRT) AT2G27400"/>
                <edge target="AT2G39680" source="TATGTTTCTACCATCCGATC" interaction="SRT" id="TATGTTTCTACCATCCGATC (SRT) AT2G39680"/>
                <edge target="AT2G39680" source="TATATGTTTCAGTCTTATCC" interaction="SRT" id="TATATGTTTCAGTCTTATCC (SRT) AT2G39680"/>
                <edge target="TATATGTTTCAGTCTTATCC" source="AT2G39681" interaction="OSR" id="AT2G39681 (OSR) TATATGTTTCAGTCTTATCC"/>
                <edge target="AT5G07980" source="ATAATCAAGTGAATAGTTT" interaction="SRT" id="ATAATCAAGTGAATAGTTT (SRT) AT5G07980"/>
                <edge target="AT4G29760" source="TCCTAAGTCCAACATAGCGTT" interaction="SRT" id="TCCTAAGTCCAACATAGCGTT (SRT) AT4G29760"/>
                <edge target="AT1G62930" source="ATATGCAAAAGAGTAAGATGGA" interaction="SRT" id="ATATGCAAAAGAGTAAGATGGA (SRT) AT1G62930"/>
                <edge target="AT3G47750" source="TATCCTGGAATATGTCCAATG" interaction="SRT" id="TATCCTGGAATATGTCCAATG (SRT) AT3G47750"/>
                <edge target="AT1G62930" source="TATGCAAAAGAGTAAGATGGA" interaction="SRT" id="TATGCAAAAGAGTAAGATGGA (SRT) AT1G62930"/>
                <edge target="AT1G63320" source="ACTCTTTTGCATATACTCGAA" interaction="SRT" id="ACTCTTTTGCATATACTCGAA (SRT) AT1G63320"/>
                <edge target="AT2G36330" source="TGTGAACATATTCAAGGATAA" interaction="SRT" id="TGTGAACATATTCAAGGATAA (SRT) AT2G36330"/>
                <edge target="AT1G16890" source="AGCTCTGCAAATACGATCTGT" interaction="SRT" id="AGCTCTGCAAATACGATCTGT (SRT) AT1G16890"/>
                <edge target="AT4G29770" source="TCGATATGTTGAACTTAGAAT" interaction="SRT" id="TCGATATGTTGAACTTAGAAT (SRT) AT4G29770"/>
                <edge target="AT2G29120" source="TTTTCTAAGATCCACCGATAAA" interaction="SRT" id="TTTTCTAAGATCCACCGATAAA (SRT) AT2G29120"/>
                <edge target="AT4G28490" source="TGAAATATGTTTTGGTTAC" interaction="SRT" id="TGAAATATGTTTTGGTTAC (SRT) AT4G28490"/>
                <edge target="TATTCTAAGTCCAACATAGCG" source="AT2G27400" interaction="OSR" id="AT2G27400 (OSR) TATTCTAAGTCCAACATAGCG"/>
                <edge target="AT1G66750" source="TTTTGCATATACTCGAATAC" interaction="SRT" id="TTTTGCATATACTCGAATAC (SRT) AT1G66750"/>
                <edge target="TAGGTCTTTAATCCCATATAG" source="AT2G39681" interaction="OSR" id="AT2G39681 (OSR) TAGGTCTTTAATCCCATATAG"/>
                <edge target="TATGCAAAAGAGTAAGATGGA" source="AT2G39680" interaction="OSR" id="AT2G39680 (OSR) TATGCAAAAGAGTAAGATGGA"/>
                <edge target="AT2G27400" source="TGATTGGATCTTAGGAAATTA" interaction="SRT" id="TGATTGGATCTTAGGAAATTA (SRT) AT2G27400"/>
                <edge target="AT1G62930" source="TGCATATACTCGAATACCT" interaction="SRT" id="TGCATATACTCGAATACCT (SRT) AT1G62930"/>
                <edge target="AT1G47910" source="TTTTCTAAGATCCACCGATAAA" interaction="SRT" id="TTTTCTAAGATCCACCGATAAA (SRT) AT1G47910"/>
                <edge target="AT2G39675" source="ATTGTTTTCTTTTGCATATCC" interaction="SRT" id="ATTGTTTTCTTTTGCATATCC (SRT) AT2G39675"/>
                <edge target="TCTACCATCCGATCAACAAG" source="AT2G39681" interaction="OSR" id="AT2G39681 (OSR) TCTACCATCCGATCAACAAG"/>
                <edge target="AT4G29800" source="TGCTTTTTCTAGTTTCGCCAT" interaction="SRT" id="TGCTTTTTCTAGTTTCGCCAT (SRT) AT4G29800"/>
                <edge target="AT1G63070" source="ATATCCCATTTCTACCATCTG" interaction="SRT" id="ATATCCCATTTCTACCATCTG (SRT) AT1G63070"/>
                <edge target="AT2G39675" source="TAATTGGTTCTAATAATACAA" interaction="SRT" id="TAATTGGTTCTAATAATACAA (SRT) AT2G39675"/>
                <edge target="AT2G27400" source="CTAGAATATATCCAATGCTTT" interaction="SRT" id="CTAGAATATATCCAATGCTTT (SRT) AT2G27400"/>
                <edge target="ACTCTTTTGCATATACTCGAA" source="AT2G39680" interaction="OSR" id="AT2G39680 (OSR) ACTCTTTTGCATATACTCGAA"/>
                <edge target="AT2G39675" source="TACACCTCGGAGAGAAACTAC" interaction="SRT" id="TACACCTCGGAGAGAAACTAC (SRT) AT2G39675"/>
                <edge target="ACGCTATGTTGGACTTAGAATA" source="AT2G27400" interaction="OSR" id="AT2G27400 (OSR) ACGCTATGTTGGACTTAGAATA"/>
                <edge target="AT2G39675" source="GAATGTGTTCAAGTAAATGAG" interaction="SRT" id="GAATGTGTTCAAGTAAATGAG (SRT) AT2G39675"/>
                <edge target="AT5G24850" source="TCCAATGTCTTTTCTAGTTCG" interaction="SRT" id="TCCAATGTCTTTTCTAGTTCG (SRT) AT5G24850"/>
                <edge target="TTCTACCATCCGATCAACAAG" source="AT2G39681" interaction="OSR" id="AT2G39681 (OSR) TTCTACCATCCGATCAACAAG"/>
                <edge target="AT1G51670" source="ACGCTATGTTGGACTTAGAATA" interaction="SRT" id="ACGCTATGTTGGACTTAGAATA (SRT) AT1G51670"/>
                <edge target="AT2G39675" source="TCGTCTAAAGAACAGTTGCTAA" interaction="SRT" id="TCGTCTAAAGAACAGTTGCTAA (SRT) AT2G39675"/>
                <edge target="AT1G45332" source="AAATGTTATTTTCTACTTAAT" interaction="SRT" id="AAATGTTATTTTCTACTTAAT (SRT) AT1G45332"/>
                <edge target="TATATGTTTCAGTCTTATC" source="AT2G39681" interaction="OSR" id="AT2G39681 (OSR) TATATGTTTCAGTCTTATC"/>
                <edge target="AT2G39681" source="TGTATATCCCATTTCTACCAT" interaction="SRT" id="TGTATATCCCATTTCTACCAT (SRT) AT2G39681"/>
                <edge target="TATAGGTATTCGAGTATATGCA" source="AT2G39681" interaction="OSR" id="AT2G39681 (OSR) TATAGGTATTCGAGTATATGCA"/>
                <edge target="AT2G27400" source="ACGCTATGTTGGACTTAGAATA" interaction="SRT" id="ACGCTATGTTGGACTTAGAATA (SRT) AT2G27400"/>
                <edge target="AT2G39675" source="CATTGTTTTCTTTTGCATATC" interaction="SRT" id="CATTGTTTTCTTTTGCATATC (SRT) AT2G39675"/>
                <edge target="TTTCTACCATCCGATCAACAAG" source="AT2G39681" interaction="OSR" id="AT2G39681 (OSR) TTTCTACCATCCGATCAACAAG"/>
                <edge target="AT2G27400" source="TAATTACATGCATCTTTCACA" interaction="SRT" id="TAATTACATGCATCTTTCACA (SRT) AT2G27400"/>
                <edge target="AT2G39681" source="TACATATATGTTTCAGTCTTA" interaction="SRT" id="TACATATATGTTTCAGTCTTA (SRT) AT2G39681"/>
                <edge target="TGAATGTGTTCAAGTAAATGAG" source="AT2G39675" interaction="OSR" id="AT2G39675 (OSR) TGAATGTGTTCAAGTAAATGAG"/>
                <edge target="AT4G21050" source="ATAATCAAGTGAATAGTTT" interaction="SRT" id="ATAATCAAGTGAATAGTTT (SRT) AT4G21050"/>
                <edge target="AT2G39680" source="AGGTATTCGAGTATATGCAAA" interaction="SRT" id="AGGTATTCGAGTATATGCAAA (SRT) AT2G39680"/>
                <edge target="AT1G78390" source="TCGGATGGTAGAAACATAGGT" interaction="SRT" id="TCGGATGGTAGAAACATAGGT (SRT) AT1G78390"/>
                <edge target="AT2G27400" source="TGTAGTCTCTTTTACAAGGTGT" interaction="SRT" id="TGTAGTCTCTTTTACAAGGTGT (SRT) AT2G27400"/>
                <edge target="AT2G27400" source="GTTGTGAAGTCTACATGAAGC" interaction="SRT" id="GTTGTGAAGTCTACATGAAGC (SRT) AT2G27400"/>
                <edge target="AT2G27400" source="TTTTGGTTACACGGAAACAAT" interaction="SRT" id="TTTTGGTTACACGGAAACAAT (SRT) AT2G27400"/>
                <edge target="AT1G63130" source="ACTCTTTTGCATATACTCGAA" interaction="SRT" id="ACTCTTTTGCATATACTCGAA (SRT) AT1G63130"/>
                <edge target="AT2G39680" source="TTGAACTTGTGTATTTTGAAA" interaction="SRT" id="TTGAACTTGTGTATTTTGAAA (SRT) AT2G39680"/>
                <edge target="CTAGAATATATCCAATGCTTT" source="AT2G27400" interaction="OSR" id="AT2G27400 (OSR) CTAGAATATATCCAATGCTTT"/>
                <edge target="AT2G27400" source="AGGCTTGTAATGGGTGTTGTG" interaction="SRT" id="AGGCTTGTAATGGGTGTTGTG (SRT) AT2G27400"/>
                <edge target="AT1G63070" source="TTGCATATACTCGAATACCTA" interaction="SRT" id="TTGCATATACTCGAATACCTA (SRT) AT1G63070"/>
                <edge target="AT5G04780" source="TTGCATATACTCGAATACCTA" interaction="SRT" id="TTGCATATACTCGAATACCTA (SRT) AT5G04780"/>
                <edge target="TGAGATTTTCAAGTCGTCTAA" source="AT2G39675" interaction="OSR" id="AT2G39675 (OSR) TGAGATTTTCAAGTCGTCTAA"/>
                <edge target="ATATTCCAGGATATGCAAAAG" source="AT2G39675" interaction="OSR" id="AT2G39675 (OSR) ATATTCCAGGATATGCAAAAG"/>
                <edge target="AT1G62930" source="ACTCTTTTGCATATACTCGAA" interaction="SRT" id="ACTCTTTTGCATATACTCGAA (SRT) AT1G62930"/>
                <edge target="TCTAGTTCGTCGATATGTTGA" source="AT2G39675" interaction="OSR" id="AT2G39675 (OSR) TCTAGTTCGTCGATATGTTGA"/>
                <edge target="AT1G27860" source="TGTTTTCTTTTGCATATCCTG" interaction="SRT" id="TGTTTTCTTTTGCATATCCTG (SRT) AT1G27860"/>
                <edge target="TGGAATACTTGAACTACCATC" source="AT2G39680" interaction="OSR" id="AT2G39680 (OSR) TGGAATACTTGAACTACCATC"/>
                <edge target="AT1G63400" source="TGTATATCCCATTTCTACCAT" interaction="SRT" id="TGTATATCCCATTTCTACCAT (SRT) AT1G63400"/>
                <edge target="AT2G39680" source="ACTCTTTTGCATATACTCGAA" interaction="SRT" id="ACTCTTTTGCATATACTCGAA (SRT) AT2G39680"/>
                <edge target="AT2G41990" source="TAGTTTCGCCATTACTACA" interaction="SRT" id="TAGTTTCGCCATTACTACA (SRT) AT2G41990"/>
                <edge target="AT2G39675" source="AGAACAGTTGCTAATACAGT" interaction="SRT" id="AGAACAGTTGCTAATACAGT (SRT) AT2G39675"/>
                <edge target="AT2G39675" source="TTTTCTAAGATCCACCGATAA" interaction="SRT" id="TTTTCTAAGATCCACCGATAA (SRT) AT2G39675"/>
                <edge target="AT3G43200" source="TATTCTAAGTCCAACATAGCG" interaction="SRT" id="TATTCTAAGTCCAACATAGCG (SRT) AT3G43200"/>
                <edge target="TCCAATGTCTTTTCTAGTTCGT" source="AT2G39675" interaction="OSR" id="AT2G39675 (OSR) TCCAATGTCTTTTCTAGTTCGT"/>
                <edge target="AT1G64100" source="AGTAAGATGGATCTTGATAAT" interaction="SRT" id="AGTAAGATGGATCTTGATAAT (SRT) AT1G64100"/>
                <edge target="AT2G39681" source="TGTTCAATAGATTTAGATGGTA" interaction="SRT" id="TGTTCAATAGATTTAGATGGTA (SRT) AT2G39681"/>
                <edge target="AT1G12700" source="TATGCAAAAGAGTAAGATGGA" interaction="SRT" id="TATGCAAAAGAGTAAGATGGA (SRT) AT1G12700"/>
                <edge target="AT3G58780" source="ACTCTTTTGCATATACTCGAA" interaction="SRT" id="ACTCTTTTGCATATACTCGAA (SRT) AT3G58780"/>
                <edge target="AT2G27400" source="ATCAAATTGTTTACAATTTCA" interaction="SRT" id="ATCAAATTGTTTACAATTTCA (SRT) AT2G27400"/>
                <edge target="TCGATATGTTGAACTTAGAAT" source="AT2G39675" interaction="OSR" id="AT2G39675 (OSR) TCGATATGTTGAACTTAGAAT"/>
                <edge target="AT2G39675" source="TCGGAGAGAAACTACTCAAGC" interaction="SRT" id="TCGGAGAGAAACTACTCAAGC (SRT) AT2G39675"/>
                <edge target="TCATTTACTTGAACACATTCA" source="AT2G39675" interaction="OSR" id="AT2G39675 (OSR) TCATTTACTTGAACACATTCA"/>
                <edge target="AT2G39681" source="CGTAAAAAAAGTTGTAACTCT" interaction="SRT" id="CGTAAAAAAAGTTGTAACTCT (SRT) AT2G39681"/>
                <edge target="ACGCTATGTTGGACTTAGAAT" source="AT1G50055" interaction="OSR" id="AT1G50055 (OSR) ACGCTATGTTGGACTTAGAAT"/>
                <edge target="AT5G18040" source="TCCTAAGTCCAACATAGCGTTC" interaction="SRT" id="TCCTAAGTCCAACATAGCGTTC (SRT) AT5G18040"/>
                <edge target="TTATTCTAAGTCCAACATAGC" source="AT2G39675" interaction="OSR" id="AT2G39675 (OSR) TTATTCTAAGTCCAACATAGC"/>
                <edge target="TAGTTTCGCCATTACTACA" source="AT2G27400" interaction="OSR" id="AT2G27400 (OSR) TAGTTTCGCCATTACTACA"/>
                <edge target="AT2G39681" source="ATATATGTTTCAGTCTTATCCC" interaction="SRT" id="ATATATGTTTCAGTCTTATCCC (SRT) AT2G39681"/>
                <edge target="AT1G17460" source="TGCTTTTTCTAGTTTCGCCAT" interaction="SRT" id="TGCTTTTTCTAGTTTCGCCAT (SRT) AT1G17460"/>
                <edge target="TTTGAACTTGTGTATTTTGAAA" source="AT2G39680" interaction="OSR" id="AT2G39680 (OSR) TTTGAACTTGTGTATTTTGAAA"/>
                <edge target="ATATTCCAGGATATGCAAAAGAA" source="AT2G39675" interaction="OSR" id="AT2G39675 (OSR) ATATTCCAGGATATGCAAAAGAA"/>
                <edge target="AT2G39680" source="ATATCCCATTTCTACCATCTG" interaction="SRT" id="ATATCCCATTTCTACCATCTG (SRT) AT2G39680"/>
                <edge target="AT1G10240" source="CTACCATCTGGAATACTTGAA" interaction="SRT" id="CTACCATCTGGAATACTTGAA (SRT) AT1G10240"/>
                <edge target="AT5G24850" source="ATGTCCAATGTCTTTTCTAGTTCG" interaction="SRT" id="ATGTCCAATGTCTTTTCTAGTTCG (SRT) AT5G24850"/>
                <edge target="AT1G63070" source="TATATCCCATTTCTACCATCTG" interaction="SRT" id="TATATCCCATTTCTACCATCTG (SRT) AT1G63070"/>
                <edge target="TATAGGTATTCGAGTATATGCA" source="AT2G39680" interaction="OSR" id="AT2G39680 (OSR) TATAGGTATTCGAGTATATGCA"/>
                <edge target="AT4G29760" source="TCCTAAGTCCAACATAGC" interaction="SRT" id="TCCTAAGTCCAACATAGC (SRT) AT4G29760"/>
                <edge target="AT1G24100" source="CTACCATCCGATCAACAAGAG" interaction="SRT" id="CTACCATCCGATCAACAAGAG (SRT) AT1G24100"/>
                <edge target="AT5G04780" source="TGCATATACTCGAATACCT" interaction="SRT" id="TGCATATACTCGAATACCT (SRT) AT5G04780"/>
                <edge target="AT5G43120" source="TATGTTTACTAAAACAAAGAT" interaction="SRT" id="TATGTTTACTAAAACAAAGAT (SRT) AT5G43120"/>
                <edge target="AT1G50055" source="CGCTATGTTGGACTTAGAATA" interaction="SRT" id="CGCTATGTTGGACTTAGAATA (SRT) AT1G50055"/>
                <edge target="AT2G39680" source="TCCGATCAACAAGAGTTACAA" interaction="SRT" id="TCCGATCAACAAGAGTTACAA (SRT) AT2G39680"/>
                <edge target="AT5G52070" source="TTCTAAGTCCAACATAGCGT" interaction="SRT" id="TTCTAAGTCCAACATAGCGT (SRT) AT5G52070"/>
                <edge target="AT1G50055" source="TAAGTCCAACATAGCGTAGAGAAA" interaction="SRT" id="TAAGTCCAACATAGCGTAGAGAAA (SRT) AT1G50055"/>
                <edge target="AT2G39680" source="CCGTAAAAAAAGTTGTAACTC" interaction="SRT" id="CCGTAAAAAAAGTTGTAACTC (SRT) AT2G39680"/>
                <edge target="AT2G27400" source="GAACGCTATGTTGGACTTAGGATG" interaction="SRT" id="GAACGCTATGTTGGACTTAGGATG (SRT) AT2G27400"/>
                <edge target="AT3G49620" source="TTCATTGTTTTCTTTTGCATA" interaction="SRT" id="TTCATTGTTTTCTTTTGCATA (SRT) AT3G49620"/>
                <edge target="AT2G27400" source="TTCTAAGTCCAACATAGCAT" interaction="SRT" id="TTCTAAGTCCAACATAGCAT (SRT) AT2G27400"/>
                <edge target="TTAAATGTTATTTTCTACTTAAT" source="AT2G27400" interaction="OSR" id="AT2G27400 (OSR) TTAAATGTTATTTTCTACTTAAT"/>
                <edge target="AT2G39680" source="GAGTTACAACTTTTTTTACGG" interaction="SRT" id="GAGTTACAACTTTTTTTACGG (SRT) AT2G39680"/>
                <edge target="CTAACATAGCGTTTGATTGGA" source="AT2G27400" interaction="OSR" id="AT2G27400 (OSR) CTAACATAGCGTTTGATTGGA"/>
                <edge target="AT2G37450" source="TTGAACTTGTGTATTTTGAAA" interaction="SRT" id="TTGAACTTGTGTATTTTGAAA (SRT) AT2G37450"/>
                <edge target="AT2G42120" source="TAAATGAGATTTTCAAGTCGT" interaction="SRT" id="TAAATGAGATTTTCAAGTCGT (SRT) AT2G42120"/>
                <edge target="AT1G63150" source="ATATGCAAAAGAGTAAGATGG" interaction="SRT" id="ATATGCAAAAGAGTAAGATGG (SRT) AT1G63150"/>
                <edge target="ATATGTTTCAGTCTTATCCCC" source="AT2G39680" interaction="OSR" id="AT2G39680 (OSR) ATATGTTTCAGTCTTATCCCC"/>
                <edge target="TACATATATGTTTCAGTCTTATC" source="AT2G39681" interaction="OSR" id="AT2G39681 (OSR) TACATATATGTTTCAGTCTTATC"/>
                <edge target="AT2G39681" source="TGGAATACTTGAACTACCATC" interaction="SRT" id="TGGAATACTTGAACTACCATC (SRT) AT2G39681"/>
                <edge target="AT3G26710" source="CTAACATAGCGTTTGATTGGA" interaction="SRT" id="CTAACATAGCGTTTGATTGGA (SRT) AT3G26710"/>
                <edge target="AT2G27400" source="ATATTCCAGGATATGCAAAAGA" interaction="SRT" id="ATATTCCAGGATATGCAAAAGA (SRT) AT2G27400"/>
                <edge target="TCGGTGGATCTTAGAAAATTA" source="AT2G39675" interaction="OSR" id="AT2G39675 (OSR) TCGGTGGATCTTAGAAAATTA"/>
                <edge target="AT2G27400" source="TAAATGTTATTTTCTACTTAA" interaction="SRT" id="TAAATGTTATTTTCTACTTAA (SRT) AT2G27400"/>
                <edge target="TTGTTGATCGGATGGTAGAAA" source="AT2G39681" interaction="OSR" id="AT2G39681 (OSR) TTGTTGATCGGATGGTAGAAA"/>
                <edge target="ATTTTCAAGTCGTCTAAAGAA" source="AT2G39675" interaction="OSR" id="AT2G39675 (OSR) ATTTTCAAGTCGTCTAAAGAA"/>
                <edge target="AT4G08450" source="TGTTGGTATTCTTATTTTGCA" interaction="SRT" id="TGTTGGTATTCTTATTTTGCA (SRT) AT4G08450"/>
                <edge target="AT5G27043" source="GAAGTCTACATGAAGCAAGTC" interaction="SRT" id="GAAGTCTACATGAAGCAAGTC (SRT) AT5G27043"/>
                <edge target="ATTTTCTAAGATCCACCGATA" source="AT2G39675" interaction="OSR" id="AT2G39675 (OSR) ATTTTCTAAGATCCACCGATA"/>
                <edge target="AT1G10660" source="AGAACAGTTGCTAATACAGTT" interaction="SRT" id="AGAACAGTTGCTAATACAGTT (SRT) AT1G10660"/>
                <edge target="AT2G39675" source="CGCTATGTTGGACTTAGGATGA" interaction="SRT" id="CGCTATGTTGGACTTAGGATGA (SRT) AT2G39675"/>
                <edge target="AT1G62910" source="TTTTGCATATACTCGAATAC" interaction="SRT" id="TTTTGCATATACTCGAATAC (SRT) AT1G62910"/>
                <edge target="AT3G03360" source="ATATATCCAATGCTTTTTCTA" interaction="SRT" id="ATATATCCAATGCTTTTTCTA (SRT) AT3G03360"/>
                <edge target="TTCTAAGTCCAACATAGCG" source="AT2G39675" interaction="OSR" id="AT2G39675 (OSR) TTCTAAGTCCAACATAGCG"/>
                <edge target="AT2G39675" source="CCTAAGTCCAACATAGCGTT" interaction="SRT" id="CCTAAGTCCAACATAGCGTT (SRT) AT2G39675"/>
                <edge target="AT5G04170" source="GTTGTGAAGTCTACATGAAGC" interaction="SRT" id="GTTGTGAAGTCTACATGAAGC (SRT) AT5G04170"/>
                <edge target="AT1G36750" source="AGGCTTGTAATGGGTGTTGTG" interaction="SRT" id="AGGCTTGTAATGGGTGTTGTG (SRT) AT1G36750"/>
                <edge target="TTCTAAGTCCAACATAGCG" source="AT1G50055" interaction="OSR" id="AT1G50055 (OSR) TTCTAAGTCCAACATAGCG"/>
                <edge target="AT2G39681" source="TTTTACGGGGATAAGACTGAAA" interaction="SRT" id="TTTTACGGGGATAAGACTGAAA (SRT) AT2G39681"/>
                <edge target="AT4G01270" source="TCCAATGCTTTTTCTAGTTTC" interaction="SRT" id="TCCAATGCTTTTTCTAGTTTC (SRT) AT4G01270"/>
                <edge target="AGGCTTGTAATGGGTGTTGTG" source="AT2G27400" interaction="OSR" id="AT2G27400 (OSR) AGGCTTGTAATGGGTGTTGTG"/>
                <edge target="AT1G50055" source="TTTAAGTCTAACATAGCGTTT" interaction="SRT" id="TTTAAGTCTAACATAGCGTTT (SRT) AT1G50055"/>
                <edge target="TAAAGAACAGTTGCTAATACA" source="AT2G39675" interaction="OSR" id="AT2G39675 (OSR) TAAAGAACAGTTGCTAATACA"/>
                <edge target="TCAAGTCGTCTAAAGAACAGTTGC" source="AT2G39675" interaction="OSR" id="AT2G39675 (OSR) TCAAGTCGTCTAAAGAACAGTTGC"/>
                <edge target="AT1G50055" source="ACGCTATGTTGGACTTAGAATA" interaction="SRT" id="ACGCTATGTTGGACTTAGAATA (SRT) AT1G50055"/>
                <edge target="AT2G39680" source="TATATCCCATTTCTACCATCTG" interaction="SRT" id="TATATCCCATTTCTACCATCTG (SRT) AT2G39680"/>
                <edge target="AT4G01090" source="TTCTAAGTTCAACATATCGAC" interaction="SRT" id="TTCTAAGTTCAACATATCGAC (SRT) AT4G01090"/>
                <edge target="AT2G25460" source="CTAGTTTCGCCATTACTACA" interaction="SRT" id="CTAGTTTCGCCATTACTACA (SRT) AT2G25460"/>
                <edge target="AT1G63400" source="TATATCCCATTTCTACCATCTG" interaction="SRT" id="TATATCCCATTTCTACCATCTG (SRT) AT1G63400"/>
                <edge target="AT2G39681" source="TATATGGGATTAAAGACCTATG" interaction="SRT" id="TATATGGGATTAAAGACCTATG (SRT) AT2G39681"/>
                <edge target="AT2G27400" source="GATATCTTCCATTTCTCTACGCTA" interaction="SRT" id="GATATCTTCCATTTCTCTACGCTA (SRT) AT2G27400"/>
                <edge target="AT2G27400" source="TGTAACCAAAACATATTTCAGT" interaction="SRT" id="TGTAACCAAAACATATTTCAGT (SRT) AT2G27400"/>
                <edge target="AT3G16480" source="CGTCTAAAGAACAGTTGCTA" interaction="SRT" id="CGTCTAAAGAACAGTTGCTA (SRT) AT3G16480"/>
                <edge target="ACACGATGTTCAATAGATTTA" source="AT2G39680" interaction="OSR" id="AT2G39680 (OSR) ACACGATGTTCAATAGATTTA"/>
                <edge target="AT1G63330" source="AAACTAGAAAAAGCATTGGATA" interaction="SRT" id="AAACTAGAAAAAGCATTGGATA (SRT) AT1G63330"/>
                <edge target="CGTAAAAAAAGTTGTAACTC" source="AT2G39681" interaction="OSR" id="AT2G39681 (OSR) CGTAAAAAAAGTTGTAACTC"/>
                <edge target="GGCCATGGTACATTAACACAAA" source="AT2G39675" interaction="OSR" id="AT2G39675 (OSR) GGCCATGGTACATTAACACAAA"/>
                <edge target="AT2G39675" source="CGTCTAAAGAACAGTTGCTA" interaction="SRT" id="CGTCTAAAGAACAGTTGCTA (SRT) AT2G39675"/>
                <edge target="TATTCAAGGATAACTTTTGCA" source="AT2G27400" interaction="OSR" id="AT2G27400 (OSR) TATTCAAGGATAACTTTTGCA"/>
                <edge target="AT4G07605" source="TGTGATTCTCTGTGTAAGCG" interaction="SRT" id="TGTGATTCTCTGTGTAAGCG (SRT) AT4G07605"/>
                <edge target="AT2G39675" source="TACAAGCGAATAGACCATTTA" interaction="SRT" id="TACAAGCGAATAGACCATTTA (SRT) AT2G39675"/>
                <edge target="AT1G62860" source="TTTCTACCATCCGATCAACAAG" interaction="SRT" id="TTTCTACCATCCGATCAACAAG (SRT) AT1G62860"/>
                <edge target="AT2G39675" source="AGAACCAATTATTTATTGAAA" interaction="SRT" id="AGAACCAATTATTTATTGAAA (SRT) AT2G39675"/>
                <edge target="AT1G12770" source="TATCCAATGCTTTTTCTAGTT" interaction="SRT" id="TATCCAATGCTTTTTCTAGTT (SRT) AT1G12770"/>
                <edge target="TATATGTTTCAGTCTTATCCC" source="AT2G39680" interaction="OSR" id="AT2G39680 (OSR) TATATGTTTCAGTCTTATCCC"/>
                <edge target="AT2G39680" source="TTTTGCATATACTCGAATACC" interaction="SRT" id="TTTTGCATATACTCGAATACC (SRT) AT2G39680"/>
                <edge target="AT2G23740" source="TAAAGAACAGTTGCTAATACA" interaction="SRT" id="TAAAGAACAGTTGCTAATACA (SRT) AT2G23740"/>
                <edge target="TACGCTATGTTGGACTTAGAA" source="AT2G39675" interaction="OSR" id="AT2G39675 (OSR) TACGCTATGTTGGACTTAGAA"/>
                <edge target="AT2G39675" source="TCGGTGGATCTTAGAAAATTATT" interaction="SRT" id="TCGGTGGATCTTAGAAAATTATT (SRT) AT2G39675"/>
                <edge target="AT4G33960" source="ATAATCAAGTGAATAGTTTAA" interaction="SRT" id="ATAATCAAGTGAATAGTTTAA (SRT) AT4G33960"/>
                <edge target="AT5G18065" source="TTCTAAGTCCAACATAGCG" interaction="SRT" id="TTCTAAGTCCAACATAGCG (SRT) AT5G18065"/>
                <edge target="CATTGTTTTCTTTTGCATATC" source="AT2G39675" interaction="OSR" id="AT2G39675 (OSR) CATTGTTTTCTTTTGCATATC"/>
                <edge target="AT1G63150" source="TGTATATCCCATTTCTACCAT" interaction="SRT" id="TGTATATCCCATTTCTACCAT (SRT) AT1G63150"/>
                <edge target="AT1G50055" source="TTCTAAGTCCAACATAGCGTA" interaction="SRT" id="TTCTAAGTCCAACATAGCGTA (SRT) AT1G50055"/>
                <edge target="TCGGTGGATCTTAGAAAA" source="AT2G39675" interaction="OSR" id="AT2G39675 (OSR) TCGGTGGATCTTAGAAAA"/>
                <edge target="AT1G63850" source="AGGCTTGTAATGGGTGTTGTGT" interaction="SRT" id="AGGCTTGTAATGGGTGTTGTGT (SRT) AT1G63850"/>
                <edge target="TTGTGAAGTCTACATGAAGCA" source="AT2G27400" interaction="OSR" id="AT2G27400 (OSR) TTGTGAAGTCTACATGAAGCA"/>
                <edge target="AT2G39675" source="TCGGTGGATCTTAGAAAA" interaction="SRT" id="TCGGTGGATCTTAGAAAA (SRT) AT2G39675"/>
                <edge target="AT3G56990" source="TGTGATTCTCTGTGTAAGCG" interaction="SRT" id="TGTGATTCTCTGTGTAAGCG (SRT) AT3G56990"/>
                <edge target="AT1G24100" source="TTTCTACCATCCGATCAACAAG" interaction="SRT" id="TTTCTACCATCCGATCAACAAG (SRT) AT1G24100"/>
                <edge target="AT2G27400" source="TAACATAGCGTTTGATTGGATC" interaction="SRT" id="TAACATAGCGTTTGATTGGATC (SRT) AT2G27400"/>
                <edge target="AT4G17215" source="TAGTCTCTTTTACAAGGTGTT" interaction="SRT" id="TAGTCTCTTTTACAAGGTGTT (SRT) AT4G17215"/>
                <edge target="AT2G39681" source="TATGTTTCAGTCTTATCCCCG" interaction="SRT" id="TATGTTTCAGTCTTATCCCCG (SRT) AT2G39681"/>
                <edge target="AT2G27400" source="AAGGCTTGTAATGGGTGTTGT" interaction="SRT" id="AAGGCTTGTAATGGGTGTTGT (SRT) AT2G27400"/>
                <edge target="AT1G62930" source="TAGGTATTCGAGTATATGCAAA" interaction="SRT" id="TAGGTATTCGAGTATATGCAAA (SRT) AT1G62930"/>
                <edge target="AT1G63130" source="TTTCTACCATCCGATCAACAA" interaction="SRT" id="TTTCTACCATCCGATCAACAA (SRT) AT1G63130"/>
                <edge target="ATATGTTTACTAAAACAAAGA" source="AT2G39681" interaction="OSR" id="AT2G39681 (OSR) ATATGTTTACTAAAACAAAGA"/>
                <edge target="AT2G39675" source="TGAATGTGTTCAAGTAAATGAG" interaction="SRT" id="TGAATGTGTTCAAGTAAATGAG (SRT) AT2G39675"/>
                <edge target="TCCTAAGTCCAACATAGC" source="AT2G27400" interaction="OSR" id="AT2G27400 (OSR) TCCTAAGTCCAACATAGC"/>
                <edge target="AT1G63320" source="TCCAATGCTTTTTCTAGTTTC" interaction="SRT" id="TCCAATGCTTTTTCTAGTTTC (SRT) AT1G63320"/>
                <edge target="TCCAATGTCTTTTCTAGTTCG" source="AT2G39675" interaction="OSR" id="AT2G39675 (OSR) TCCAATGTCTTTTCTAGTTCG"/>
                <edge target="TATATGCAAAAGAGTAAGATG" source="AT2G39681" interaction="OSR" id="AT2G39681 (OSR) TATATGCAAAAGAGTAAGATG"/>
                <edge target="AT1G62860" source="AGTAAGATGGATCTTGATAAT" interaction="SRT" id="AGTAAGATGGATCTTGATAAT (SRT) AT1G62860"/>
                <edge target="AT4G29760" source="GAACGCTATGTTGGACTTAGGATG" interaction="SRT" id="GAACGCTATGTTGGACTTAGGATG (SRT) AT4G29760"/>
                <edge target="AT1G48180" source="CGCTATGTTGGACTTAGAATA" interaction="SRT" id="CGCTATGTTGGACTTAGAATA (SRT) AT1G48180"/>
                <edge target="TCGGTGGATCTTAGAAAATTATT" source="AT2G39675" interaction="OSR" id="AT2G39675 (OSR) TCGGTGGATCTTAGAAAATTATT"/>
                <edge target="AT2G39675" source="TTCTAAGTCCAACATAGCGT" interaction="SRT" id="TTCTAAGTCCAACATAGCGT (SRT) AT2G39675"/>
                <edge target="AT1G50055" source="TTTTGCATATCCTAGAATATA" interaction="SRT" id="TTTTGCATATCCTAGAATATA (SRT) AT1G50055"/>
                <edge target="AT2G39675" source="ACGCTATGTTGGACTTAGAAT" interaction="SRT" id="ACGCTATGTTGGACTTAGAAT (SRT) AT2G39675"/>
                <edge target="AT3G43200" source="TTATTCTAAGTCCAACATAGC" interaction="SRT" id="TTATTCTAAGTCCAACATAGC (SRT) AT3G43200"/>
                <edge target="CAATAGATTTAGATGGTAGTT" source="AT2G39681" interaction="OSR" id="AT2G39681 (OSR) CAATAGATTTAGATGGTAGTT"/>
                <edge target="TAAAAAGACTACACAACTCCC" source="AT1G50055" interaction="OSR" id="AT1G50055 (OSR) TAAAAAGACTACACAACTCCC"/>
                <edge target="TTTGCATATACTCGAATACCTA" source="AT2G39680" interaction="OSR" id="AT2G39680 (OSR) TTTGCATATACTCGAATACCTA"/>
                <edge target="AT1G64580" source="ATATGCAAAAGAGTAAGATGG" interaction="SRT" id="ATATGCAAAAGAGTAAGATGG (SRT) AT1G64580"/>
                <edge target="AT3G51570" source="TTCTTTAGACGACTTGAAAAT" interaction="SRT" id="TTCTTTAGACGACTTGAAAAT (SRT) AT3G51570"/>
                <edge target="AT2G39675" source="CAATGTCTTTTCTAGTTCGTC" interaction="SRT" id="CAATGTCTTTTCTAGTTCGTC (SRT) AT2G39675"/>
                <edge target="AT1G63070" source="TTCGAGTATATGCAAAAGAGT" interaction="SRT" id="TTCGAGTATATGCAAAAGAGT (SRT) AT1G63070"/>
                <edge target="AT2G39675" source="TCTCCGAGGTGTAGCGAAGAAG" interaction="SRT" id="TCTCCGAGGTGTAGCGAAGAAG (SRT) AT2G39675"/>
                <edge target="ACAAGCCTTGCAAAATAAGAA" source="AT2G27400" interaction="OSR" id="AT2G27400 (OSR) ACAAGCCTTGCAAAATAAGAA"/>
                <edge target="AT1G50055" source="TTTTGCATATCCTGGAATATG" interaction="SRT" id="TTTTGCATATCCTGGAATATG (SRT) AT1G50055"/>
                <edge target="AT2G39681" source="ATAATCAAGTGAATAGTTT" interaction="SRT" id="ATAATCAAGTGAATAGTTT (SRT) AT2G39681"/>
                <edge target="AT2G39675" source="TATTCCAGGATATGCAAAAGA" interaction="SRT" id="TATTCCAGGATATGCAAAAGA (SRT) AT2G39675"/>
                <edge target="AT2G39680" source="ATGGGATTAAAGACCTATGTT" interaction="SRT" id="ATGGGATTAAAGACCTATGTT (SRT) AT2G39680"/>
                <edge target="TGTTGATCGGATGGTAGAAAC" source="AT2G39681" interaction="OSR" id="AT2G39681 (OSR) TGTTGATCGGATGGTAGAAAC"/>
                <edge target="CTATATGGGATTAAAGACCTAT" source="AT2G39680" interaction="OSR" id="AT2G39680 (OSR) CTATATGGGATTAAAGACCTAT"/>
                <edge target="ATATCCTCGAATATGTTTTGT" source="AT2G39675" interaction="OSR" id="AT2G39675 (OSR) ATATCCTCGAATATGTTTTGT"/>
                <edge target="AT2G39681" source="ATATGGGATTAAAGACCTATG" interaction="SRT" id="ATATGGGATTAAAGACCTATG (SRT) AT2G39681"/>
                <edge target="AT1G30680" source="AGTTCAAACTATAATCAAGTG" interaction="SRT" id="AGTTCAAACTATAATCAAGTG (SRT) AT1G30680"/>
                <edge target="AT2G39675" source="TTTTCTTTTGCATATCCTGGA" interaction="SRT" id="TTTTCTTTTGCATATCCTGGA (SRT) AT2G39675"/>
                <edge target="AT2G27400" source="TAATTTTCTAAGATCTTATCGA" interaction="SRT" id="TAATTTTCTAAGATCTTATCGA (SRT) AT2G27400"/>
                <edge target="AT2G27400" source="TATTCCAGGATATGCAAAAGA" interaction="SRT" id="TATTCCAGGATATGCAAAAGA (SRT) AT2G27400"/>
                <edge target="AT2G27400" source="AGAAATGGAAGATATCGTGAA" interaction="SRT" id="AGAAATGGAAGATATCGTGAA (SRT) AT2G27400"/>
                <edge target="AT5G24850" source="TCCAATGTCTTTTCTAGTTCGT" interaction="SRT" id="TCCAATGTCTTTTCTAGTTCGT (SRT) AT5G24850"/>
                <edge target="AT3G22470" source="TTGTTGATCGGATGGTAGAAAC" interaction="SRT" id="TTGTTGATCGGATGGTAGAAAC (SRT) AT3G22470"/>
                <edge target="AT2G23620" source="TCGGTGGATCTTAGAAAATTATTC" interaction="SRT" id="TCGGTGGATCTTAGAAAATTATTC (SRT) AT2G23620"/>
                <edge target="AT2G21410" source="AGAACAGTTGCTAATACAGTT" interaction="SRT" id="AGAACAGTTGCTAATACAGTT (SRT) AT2G21410"/>
                <edge target="AT2G27400" source="TTGTAATGGGTGTTGTGTAGT" interaction="SRT" id="TTGTAATGGGTGTTGTGTAGT (SRT) AT2G27400"/>
                <edge target="TATCCTGGAATATGTCCAATG" source="AT2G39675" interaction="OSR" id="AT2G39675 (OSR) TATCCTGGAATATGTCCAATG"/>
                <edge target="ATGTGTTCAAGTAAATGAGAT" source="AT2G39675" interaction="OSR" id="AT2G39675 (OSR) ATGTGTTCAAGTAAATGAGAT"/>
                <edge target="AT5G51460" source="AGTAGTTTCTCTCCGAGGTGT" interaction="SRT" id="AGTAGTTTCTCTCCGAGGTGT (SRT) AT5G51460"/>
                <edge target="TATGCAAAAGTTATCCTTGAA" source="AT2G27400" interaction="OSR" id="AT2G27400 (OSR) TATGCAAAAGTTATCCTTGAA"/>
                <edge target="GAGTTACAACTTTTTTTACGG" source="AT2G39680" interaction="OSR" id="AT2G39680 (OSR) GAGTTACAACTTTTTTTACGG"/>
                <edge target="AT2G39675" source="TTCTAAGTCCAACATAGCGTATTC" interaction="SRT" id="TTCTAAGTCCAACATAGCGTATTC (SRT) AT2G39675"/>
                <edge target="TACAAGCGAATAGACCATTTA" source="AT2G39675" interaction="OSR" id="AT2G39675 (OSR) TACAAGCGAATAGACCATTTA"/>
                <edge target="AT2G21410" source="AGAACAGTTGCTAATACAGT" interaction="SRT" id="AGAACAGTTGCTAATACAGT (SRT) AT2G21410"/>
                <edge target="AT1G62910" source="TATTCGAGTATATGCAAAAGA" interaction="SRT" id="TATTCGAGTATATGCAAAAGA (SRT) AT1G62910"/>
                <edge target="AT4G10350" source="TCCATTTCTCTACGCTATGTT" interaction="SRT" id="TCCATTTCTCTACGCTATGTT (SRT) AT4G10350"/>
                <edge target="AT2G39675" source="TTTCAAGTCGTCTAAAGAACA" interaction="SRT" id="TTTCAAGTCGTCTAAAGAACA (SRT) AT2G39675"/>
                <edge target="AT4G26800" source="TTCGAGTATATGCAAAAGAGT" interaction="SRT" id="TTCGAGTATATGCAAAAGAGT (SRT) AT4G26800"/>
                <edge target="AT1G55560" source="GGCCATGGTACATTAACACAAA" interaction="SRT" id="GGCCATGGTACATTAACACAAA (SRT) AT1G55560"/>
                <edge target="AT5G04170" source="TGTGAAGTCTACATGAAGCAA" interaction="SRT" id="TGTGAAGTCTACATGAAGCAA (SRT) AT5G04170"/>
                <edge target="AT1G62860" source="TTCTACCATCCGATCAACAAG" interaction="SRT" id="TTCTACCATCCGATCAACAAG (SRT) AT1G62860"/>
                <edge target="AT4G17810" source="TATATCCCATTTCTACCATCTG" interaction="SRT" id="TATATCCCATTTCTACCATCTG (SRT) AT4G17810"/>
                <edge target="AT2G39681" source="GAATACTTGAACTACCATCTA" interaction="SRT" id="GAATACTTGAACTACCATCTA (SRT) AT2G39681"/>
                <edge target="AT4G29770" source="TTCTAAGTTCAACATATCGAC" interaction="SRT" id="TTCTAAGTTCAACATATCGAC (SRT) AT4G29770"/>
                <edge target="AT2G13700" source="ATATATCCAATGCTTTTTCTA" interaction="SRT" id="ATATATCCAATGCTTTTTCTA (SRT) AT2G13700"/>
                <edge target="AT4G38520" source="ATAATCAAGTGAATAGTTT" interaction="SRT" id="ATAATCAAGTGAATAGTTT (SRT) AT4G38520"/>
                <edge target="TAAATCTATTGAACATCGTGT" source="AT2G39681" interaction="OSR" id="AT2G39681 (OSR) TAAATCTATTGAACATCGTGT"/>
                <edge target="AT2G39675" source="GAACGCTATGTTGGACTTAGGATG" interaction="SRT" id="GAACGCTATGTTGGACTTAGGATG (SRT) AT2G39675"/>
                <edge target="AT2G39675" source="TCGATATGTTGAACTTAGAAT" interaction="SRT" id="TCGATATGTTGAACTTAGAAT (SRT) AT2G39675"/>
                <edge target="AT2G39675" source="ATATTCTAGGATATGCAAAAG" interaction="SRT" id="ATATTCTAGGATATGCAAAAG (SRT) AT2G39675"/>
                <edge target="AT1G59540" source="ATGTGTTCAAGTAAATGAGATT" interaction="SRT" id="ATGTGTTCAAGTAAATGAGATT (SRT) AT1G59540"/>
                <edge target="ATTGTTTTCTTTTGCATATCC" source="AT2G39675" interaction="OSR" id="AT2G39675 (OSR) ATTGTTTTCTTTTGCATATCC"/>
                <edge target="AT1G63080" source="TATTCGAGTATATGCAAAAGA" interaction="SRT" id="TATTCGAGTATATGCAAAAGA (SRT) AT1G63080"/>
                <edge target="TTCACGATATCTTCCATTTCT" source="AT2G27400" interaction="OSR" id="AT2G27400 (OSR) TTCACGATATCTTCCATTTCT"/>
                <edge target="AT5G18065" source="TATTCTAAGTCCAACATAGCG" interaction="SRT" id="TATTCTAAGTCCAACATAGCG (SRT) AT5G18065"/>
                <edge target="AT2G39675" source="TTCAAGTCGTCTAAAGAACAG" interaction="SRT" id="TTCAAGTCGTCTAAAGAACAG (SRT) AT2G39675"/>
                <edge target="AT3G43200" source="CTACGCTATGTTGGACTTAGAA" interaction="SRT" id="CTACGCTATGTTGGACTTAGAA (SRT) AT3G43200"/>
                <edge target="AT1G24100" source="TCTACCATCCGATCAACAAGAG" interaction="SRT" id="TCTACCATCCGATCAACAAGAG (SRT) AT1G24100"/>
                <edge target="AGTTCAAGTATTCCAGATGGTAG" source="AT2G39680" interaction="OSR" id="AT2G39680 (OSR) AGTTCAAGTATTCCAGATGGTAG"/>
                <edge target="AT1G12770" source="TTATCAAGATCCATCTTACTC" interaction="SRT" id="TTATCAAGATCCATCTTACTC (SRT) AT1G12770"/>
                <edge target="TTCTAAGTCCAACATAGCGTA" source="AT1G50055" interaction="OSR" id="AT1G50055 (OSR) TTCTAAGTCCAACATAGCGTA"/>
                <edge target="CGCTATGTTGGACTTAGGATGA" source="AT2G27400" interaction="OSR" id="AT2G27400 (OSR) CGCTATGTTGGACTTAGGATGA"/>
                <edge target="AT4G29770" source="TTCTAAGTCCAACATAGCGT" interaction="SRT" id="TTCTAAGTCCAACATAGCGT (SRT) AT4G29770"/>
                <edge target="AT2G39681" source="ATATGTTTACTAAAACAAAGA" interaction="SRT" id="ATATGTTTACTAAAACAAAGA (SRT) AT2G39681"/>
                <edge target="GGTAGTTCAAGTATTCCAGAT" source="AT2G39681" interaction="OSR" id="AT2G39681 (OSR) GGTAGTTCAAGTATTCCAGAT"/>
                <edge target="AT3G33235" source="TTGTTTTGAATGTGTTCAAGTA" interaction="SRT" id="TTGTTTTGAATGTGTTCAAGTA (SRT) AT3G33235"/>
                <edge target="AT5G41170" source="TTCGAGTATATGCAAAAGAGT" interaction="SRT" id="TTCGAGTATATGCAAAAGAGT (SRT) AT5G41170"/>
                <edge target="TAATTGGTTCTAATAATACAA" source="AT2G39675" interaction="OSR" id="AT2G39675 (OSR) TAATTGGTTCTAATAATACAA"/>
                <edge target="TCAATAAATAATTGGTTCTAA" source="AT2G39675" interaction="OSR" id="AT2G39675 (OSR) TCAATAAATAATTGGTTCTAA"/>
                <edge target="AT2G39675" source="AGAACAGTTGCTAATACAGTT" interaction="SRT" id="AGAACAGTTGCTAATACAGTT (SRT) AT2G39675"/>
                <edge target="AT2G27400" source="TAGAAAATTATTTTAAGTCTA" interaction="SRT" id="TAGAAAATTATTTTAAGTCTA (SRT) AT2G27400"/>
                <edge target="TATTCCAGGATATGCAAAAGA" source="AT2G39675" interaction="OSR" id="AT2G39675 (OSR) TATTCCAGGATATGCAAAAGA"/>
                <edge target="CTGTTCTTTAGACGACTTGAAAAT" source="AT2G39675" interaction="OSR" id="AT2G39675 (OSR) CTGTTCTTTAGACGACTTGAAAAT"/>
                <edge target="AT5G52940" source="AAGACCTATGTTTCTACCATCCG" interaction="SRT" id="AAGACCTATGTTTCTACCATCCG (SRT) AT5G52940"/>
                <edge target="AT5G09560" source="ACGATATCTTCCATTTCTCTA" interaction="SRT" id="ACGATATCTTCCATTTCTCTA (SRT) AT5G09560"/>
                <edge target="AT2G27400" source="TTCGCTTGCAGAGAGAAATCAC" interaction="SRT" id="TTCGCTTGCAGAGAGAAATCAC (SRT) AT2G27400"/>
                <edge target="AT5G47580" source="CGTTTGATTGGATCTTAGGAAA" interaction="SRT" id="CGTTTGATTGGATCTTAGGAAA (SRT) AT5G47580"/>
                <edge target="AT1G67560" source="ATATGGGATTAAAGACCTATG" interaction="SRT" id="ATATGGGATTAAAGACCTATG (SRT) AT1G67560"/>
                <edge target="AT5G01060" source="AAGACCTATGTTTCTACCATCCG" interaction="SRT" id="AAGACCTATGTTTCTACCATCCG (SRT) AT5G01060"/>
                <edge target="GTAGTTTCTCTCCGAGGTGTA" source="AT2G39675" interaction="OSR" id="AT2G39675 (OSR) GTAGTTTCTCTCCGAGGTGTA"/>
                <edge target="ATAGGTCTTTAATCCCATATA" source="AT2G39680" interaction="OSR" id="AT2G39680 (OSR) ATAGGTCTTTAATCCCATATA"/>
                <edge target="AT1G62590" source="ACTCTTTTGCATATACTCGAA" interaction="SRT" id="ACTCTTTTGCATATACTCGAA (SRT) AT1G62590"/>
                <edge target="AT2G39680" source="GGTAGTTCAAGTATTCCAGAT" interaction="SRT" id="GGTAGTTCAAGTATTCCAGAT (SRT) AT2G39680"/>
                <edge target="CTATATGGGATTAAAGACCTAT" source="AT2G39681" interaction="OSR" id="AT2G39681 (OSR) CTATATGGGATTAAAGACCTAT"/>
                <edge target="TTTCTACCATCCGATCAACAAG" source="AT2G39680" interaction="OSR" id="AT2G39680 (OSR) TTTCTACCATCCGATCAACAAG"/>
                <edge target="AAAGACCTATGTTTCTACCATCCG" source="AT2G39681" interaction="OSR" id="AT2G39681 (OSR) AAAGACCTATGTTTCTACCATCCG"/>
                <edge target="AT2G39680" source="TTATCAAGATCCATCTTACTC" interaction="SRT" id="TTATCAAGATCCATCTTACTC (SRT) AT2G39680"/>
                <edge target="AGTCGTCTAAAGAACAGTTGCTAA" source="AT2G39675" interaction="OSR" id="AT2G39675 (OSR) AGTCGTCTAAAGAACAGTTGCTAA"/>
                <edge target="AT2G44350" source="CTAGAATATATCCAATGCTTT" interaction="SRT" id="CTAGAATATATCCAATGCTTT (SRT) AT2G44350"/>
                <edge target="AT2G39681" source="TTCTACCATCCGATCAACAAG" interaction="SRT" id="TTCTACCATCCGATCAACAAG (SRT) AT2G39681"/>
                <edge target="AT2G27400" source="ATATTCCAGGATATGCAAAAG" interaction="SRT" id="ATATTCCAGGATATGCAAAAG (SRT) AT2G27400"/>
                <edge target="AT1G62930" source="TTTTGCATATACTCGAATAC" interaction="SRT" id="TTTTGCATATACTCGAATAC (SRT) AT1G62930"/>
                <edge target="TATATGTTTCAGTCTTATCCC" source="AT2G39681" interaction="OSR" id="AT2G39681 (OSR) TATATGTTTCAGTCTTATCCC"/>
                <edge target="AT1G77620" source="TGTTTTCTTTTGCATATCCTG" interaction="SRT" id="TGTTTTCTTTTGCATATCCTG (SRT) AT1G77620"/>
                <edge target="TTACAAGCCTTGCAAAATAAG" source="AT2G27400" interaction="OSR" id="AT2G27400 (OSR) TTACAAGCCTTGCAAAATAAG"/>
                <edge target="AT1G62590" source="TATCCAATGCTTTTTCTAGTTTC" interaction="SRT" id="TATCCAATGCTTTTTCTAGTTTC (SRT) AT1G62590"/>
                <edge target="TCCAATGCTTTTTCTAGTTTC" source="AT2G27400" interaction="OSR" id="AT2G27400 (OSR) TCCAATGCTTTTTCTAGTTTC"/>
                <edge target="AT2G39675" source="CCGAGGTGTAGCGAAGAAGCA" interaction="SRT" id="CCGAGGTGTAGCGAAGAAGCA (SRT) AT2G39675"/>
                <edge target="AT3G22680" source="TGTGAAGTCTACATGAAGCAA" interaction="SRT" id="TGTGAAGTCTACATGAAGCAA (SRT) AT3G22680"/>
                <edge target="AT1G62860" source="TCTACCATCCGATCAACAAGA" interaction="SRT" id="TCTACCATCCGATCAACAAGA (SRT) AT1G62860"/>
                <edge target="AT1G62720" source="TATTCGAGTATATGCAAAAGA" interaction="SRT" id="TATTCGAGTATATGCAAAAGA (SRT) AT1G62720"/>
                <edge target="CGTCTAAAGAACAGTTGCTAAT" source="AT2G39675" interaction="OSR" id="AT2G39675 (OSR) CGTCTAAAGAACAGTTGCTAAT"/>
                <edge target="AT2G40190" source="TAATTGGTTCTAATAATACAA" interaction="SRT" id="TAATTGGTTCTAATAATACAA (SRT) AT2G40190"/>
                <edge target="TCTTCCATTTCTCTACGCTATG" source="AT2G27400" interaction="OSR" id="AT2G27400 (OSR) TCTTCCATTTCTCTACGCTATG"/>
                <edge target="TGTATATCCCATTTCTACCAT" source="AT2G39681" interaction="OSR" id="AT2G39681 (OSR) TGTATATCCCATTTCTACCAT"/>
                <edge target="TCAATAAATAATTGGTTCTAAT" source="AT2G39675" interaction="OSR" id="AT2G39675 (OSR) TCAATAAATAATTGGTTCTAAT"/>
                <edge target="TGTAACCAAAACATATTTCAGT" source="AT2G27400" interaction="OSR" id="AT2G27400 (OSR) TGTAACCAAAACATATTTCAGT"/>
                <edge target="AT2G39675" source="TGTGTTCAAGTAAATGAGAT" interaction="SRT" id="TGTGTTCAAGTAAATGAGAT (SRT) AT2G39675"/>
                <edge target="ATATGTTTACTAAAACAAAGA" source="AT2G39680" interaction="OSR" id="AT2G39680 (OSR) ATATGTTTACTAAAACAAAGA"/>
                <edge target="AT3G02030" source="GTAGTTTCTCTCCGAGGTGTA" interaction="SRT" id="GTAGTTTCTCTCCGAGGTGTA (SRT) AT3G02030"/>
                <edge target="TTCATTGTTTTCTTTTGCATA" source="AT2G39675" interaction="OSR" id="AT2G39675 (OSR) TTCATTGTTTTCTTTTGCATA"/>
                <edge target="AT2G39681" source="ACTCTTGTTGATCGGATGGTA" interaction="SRT" id="ACTCTTGTTGATCGGATGGTA (SRT) AT2G39681"/>
                <edge target="AT1G50055" source="TTCTAAGTCCAACATAGCGT" interaction="SRT" id="TTCTAAGTCCAACATAGCGT (SRT) AT1G50055"/>
                <edge target="TGTAATGGGTGTTGTGTAGTC" source="AT2G27400" interaction="OSR" id="AT2G27400 (OSR) TGTAATGGGTGTTGTGTAGTC"/>
                <edge target="TTATCAAGATCCATCTTACTC" source="AT2G39680" interaction="OSR" id="AT2G39680 (OSR) TTATCAAGATCCATCTTACTC"/>
                <edge target="AAATGTTATTTTCTACTTAAT" source="AT2G27400" interaction="OSR" id="AT2G27400 (OSR) AAATGTTATTTTCTACTTAAT"/>
                <edge target="ATATTCCAGGATATGCAAAAGA" source="AT2G39675" interaction="OSR" id="AT2G39675 (OSR) ATATTCCAGGATATGCAAAAGA"/>
                <edge target="AT1G75930" source="TGAATCTTATATGTTTAC" interaction="SRT" id="TGAATCTTATATGTTTAC (SRT) AT1G75930"/>
                <edge target="AT2G39675" source="ATATCCTCGAATATGTTTTGT" interaction="SRT" id="ATATCCTCGAATATGTTTTGT (SRT) AT2G39675"/>
                <edge target="AT3G29784" source="AGTTCAAACTATAATCAAGTG" interaction="SRT" id="AGTTCAAACTATAATCAAGTG (SRT) AT3G29784"/>
                <edge target="AT2G39681" source="TTGAACTTGTGTATTTTGAA" interaction="SRT" id="TTGAACTTGTGTATTTTGAA (SRT) AT2G39681"/>
                <edge target="TAATTACATGCATCTTTCACA" source="AT2G27400" interaction="OSR" id="AT2G27400 (OSR) TAATTACATGCATCTTTCACA"/>
                <edge target="AT3G20730" source="TTCTTTAGACGACTTGAAAAT" interaction="SRT" id="TTCTTTAGACGACTTGAAAAT (SRT) AT3G20730"/>
                <edge target="AT1G18330" source="GGCTTGTAATGGGTGTTGTG" interaction="SRT" id="GGCTTGTAATGGGTGTTGTG (SRT) AT1G18330"/>
                <edge target="TAGGTATTCGAGTATATGCAAA" source="AT2G39681" interaction="OSR" id="AT2G39681 (OSR) TAGGTATTCGAGTATATGCAAA"/>
                <edge target="AT5G42710" source="ATATCTTCCATTTCTCTACGC" interaction="SRT" id="ATATCTTCCATTTCTCTACGC (SRT) AT5G42710"/>
                <edge target="TACGCTATGTTGGACTTAGAA" source="AT1G50055" interaction="OSR" id="AT1G50055 (OSR) TACGCTATGTTGGACTTAGAA"/>
                <edge target="AT2G39675" source="AGCTCTGCAAATACGATCTGT" interaction="SRT" id="AGCTCTGCAAATACGATCTGT (SRT) AT2G39675"/>
                <edge target="AT1G63130" source="ATATCCCATTTCTACCATCTG" interaction="SRT" id="ATATCCCATTTCTACCATCTG (SRT) AT1G63130"/>
                <edge target="AT5G04170" source="TTGTGAAGTCTACATGAAGCA" interaction="SRT" id="TTGTGAAGTCTACATGAAGCA (SRT) AT5G04170"/>
                <edge target="AT2G27400" source="TTCTAAGTCCAACATAGCGTATT" interaction="SRT" id="TTCTAAGTCCAACATAGCGTATT (SRT) AT2G27400"/>
                <edge target="AT1G62930" source="ATATGCAAAAGAGTAAGATGG" interaction="SRT" id="ATATGCAAAAGAGTAAGATGG (SRT) AT1G62930"/>
                <edge target="AT2G39680" source="TATATGGGATTAAAGACCTAT" interaction="SRT" id="TATATGGGATTAAAGACCTAT (SRT) AT2G39680"/>
                <edge target="CGCCATTACTACAAATATCAT" source="AT2G27400" interaction="OSR" id="AT2G27400 (OSR) CGCCATTACTACAAATATCAT"/>
                <edge target="AT5G18040" source="CCTAAGTCCAACATAGCGTT" interaction="SRT" id="CCTAAGTCCAACATAGCGTT (SRT) AT5G18040"/>
                <edge target="TGGAATACTTGAACTACCATC" source="AT2G39681" interaction="OSR" id="AT2G39681 (OSR) TGGAATACTTGAACTACCATC"/>
                <edge target="AT2G39681" source="CTACCATCCGATCAACAAGAG" interaction="SRT" id="CTACCATCCGATCAACAAGAG (SRT) AT2G39681"/>
                <edge target="AT1G62860" source="TAACTCTTGTTGATCGGATGG" interaction="SRT" id="TAACTCTTGTTGATCGGATGG (SRT) AT1G62860"/>
                <edge target="CCAATGTCTTTTCTAGTTCGT" source="AT2G39675" interaction="OSR" id="AT2G39675 (OSR) CCAATGTCTTTTCTAGTTCGT"/>
                <edge target="AT2G39675" source="TGTCCAATGTCTTTTCTAGTTCGT" interaction="SRT" id="TGTCCAATGTCTTTTCTAGTTCGT (SRT) AT2G39675"/>
                <edge target="AT1G62910" source="AGGTATTCGAGTATATGCAAA" interaction="SRT" id="AGGTATTCGAGTATATGCAAA (SRT) AT1G62910"/>
                <edge target="TCCATTTCTCTACGCTATGTT" source="AT2G27400" interaction="OSR" id="AT2G27400 (OSR) TCCATTTCTCTACGCTATGTT"/>
                <edge target="AT1G12700" source="TTATCAAGATCCATCTTACTC" interaction="SRT" id="TTATCAAGATCCATCTTACTC (SRT) AT1G12700"/>
                <edge target="AT3G54090" source="ACAACTTTTTTTACGGGGATA" interaction="SRT" id="ACAACTTTTTTTACGGGGATA (SRT) AT3G54090"/>
                <edge target="AT2G39675" source="ATATTCATTGTTTTCTTTTGC" interaction="SRT" id="ATATTCATTGTTTTCTTTTGC (SRT) AT2G39675"/>
                <edge target="AT2G39680" source="CAATAGATTTAGATGGTAGTT" interaction="SRT" id="CAATAGATTTAGATGGTAGTT (SRT) AT2G39680"/>
                <edge target="AT2G39675" source="TTTTGCATATCCTAGAATATA" interaction="SRT" id="TTTTGCATATCCTAGAATATA (SRT) AT2G39675"/>
                <edge target="AT1G63080" source="ATATCCCATTTCTACCATCTG" interaction="SRT" id="ATATCCCATTTCTACCATCTG (SRT) AT1G63080"/>
                <edge target="ATAGGTCTTTAATCCCATATA" source="AT2G39681" interaction="OSR" id="AT2G39681 (OSR) ATAGGTCTTTAATCCCATATA"/>
                <edge target="AT1G51670" source="TTCTAAGTCCAACATAGCGT" interaction="SRT" id="TTCTAAGTCCAACATAGCGT (SRT) AT1G51670"/>
                <edge target="AT1G62590" source="ATATCCCATTTCTACCATCTG" interaction="SRT" id="ATATCCCATTTCTACCATCTG (SRT) AT1G62590"/>
                <edge target="AT2G27400" source="TTTATTTTGCATATACTGAAA" interaction="SRT" id="TTTATTTTGCATATACTGAAA (SRT) AT2G27400"/>
                <edge target="AT5G18040" source="CGCTATGTTGGACTTAGGATGA" interaction="SRT" id="CGCTATGTTGGACTTAGGATGA (SRT) AT5G18040"/>
                <edge target="ATCAAATTGTTTACAATTTCA" source="AT2G27400" interaction="OSR" id="AT2G27400 (OSR) ATCAAATTGTTTACAATTTCA"/>
                <edge target="TCGCCATTACTACAAATATCATTC" source="AT2G27400" interaction="OSR" id="AT2G27400 (OSR) TCGCCATTACTACAAATATCATTC"/>
                <edge target="AT4G29400" source="TCTTCCATTTCTCTACGCTATG" interaction="SRT" id="TCTTCCATTTCTCTACGCTATG (SRT) AT4G29400"/>
                <edge target="CTAAATCTATTGAACATCGTGT" source="AT2G39680" interaction="OSR" id="AT2G39680 (OSR) CTAAATCTATTGAACATCGTGT"/>
                <edge target="AT4G10670" source="TGTAATGGGTGTTGTGTAGTC" interaction="SRT" id="TGTAATGGGTGTTGTGTAGTC (SRT) AT4G10670"/>
                <edge target="AT2G27400" source="ACAAGCCTTGCAAAATAAGAA" interaction="SRT" id="ACAAGCCTTGCAAAATAAGAA (SRT) AT2G27400"/>
                <edge target="AT2G39681" source="TAGGTATTCGAGTATATGCAAA" interaction="SRT" id="TAGGTATTCGAGTATATGCAAA (SRT) AT2G39681"/>
                <edge target="AT2G39675" source="TTATCGGTGGATCTTAGAAAA" interaction="SRT" id="TTATCGGTGGATCTTAGAAAA (SRT) AT2G39675"/>
                <edge target="AT4G10120" source="TAGAATAATTTCCTAAGATCC" interaction="SRT" id="TAGAATAATTTCCTAAGATCC (SRT) AT4G10120"/>
                <edge target="CGTAAAAAAAGTTGTAACTCT" source="AT2G39680" interaction="OSR" id="AT2G39680 (OSR) CGTAAAAAAAGTTGTAACTCT"/>
                <edge target="AT2G27400" source="TTGGATATATTCTAGGATATGC" interaction="SRT" id="TTGGATATATTCTAGGATATGC (SRT) AT2G27400"/>
                <edge target="AT2G27400" source="CTAACATAGCGTTTGATTGGA" interaction="SRT" id="CTAACATAGCGTTTGATTGGA (SRT) AT2G27400"/>
                <edge target="CCGTAAAAAAAGTTGTAACTC" source="AT2G39681" interaction="OSR" id="AT2G39681 (OSR) CCGTAAAAAAAGTTGTAACTC"/>
                <edge target="AT4G29400" source="ATCTTCCATTTCTCTACGCTA" interaction="SRT" id="ATCTTCCATTTCTCTACGCTA (SRT) AT4G29400"/>
                <edge target="AT5G16640" source="TATATCCCATTTCTACCATCTG" interaction="SRT" id="TATATCCCATTTCTACCATCTG (SRT) AT5G16640"/>
                <edge target="AT2G39681" source="AGTATATGCAAAAGAGTAAGATGG" interaction="SRT" id="AGTATATGCAAAAGAGTAAGATGG (SRT) AT2G39681"/>
[truncated: 19,870 more chars]
