# Supplementary material for: Evidence for Large Complex Networks of Plant Short Silencing RNAs
Source: PLoS One. 2010 Mar 26;5(3):e9901. doi: 10.1371/journal.pone.0009901 (PMC2845630; doi:10.1371/journal.pone.0009901)
Supplement: Cytoscape S1 — Cytoscape File of mir173 network and extensions described in Figure 2 and text. Can be viewed with Cytoscape http://www.cytoscape.org. Node and edge colouring in the network are as per Figure 3. (0.55 MB ZIP) [file pone.0009901.s005.zip › CytoscapeSession-2008_11_10-14_54/Figure_2+all_targets_of_sRNAs_from_ppr_level_genes.xgmml]

<?xml version="1.0" encoding="UTF-8" standalone="yes"?>
<graph label="Figure_2+all_targets_of_sRNAs_from_ppr_level_genes" id="Figure_2+all_targets_of_sRNAs_from_ppr_level_genes" xmlns:xsi="http://www.w3.org/2001/XMLSchema-instance" xmlns:dc="http://purl.org/dc/elements/1.1/" xmlns:xlink="http://www.w3.org/1999/xlink" xmlns:rdf="http://www.w3.org/1999/02/22-rdf-syntax-ns#" xmlns="http://www.cs.rpi.edu/XGMML">
    <att name="documentVersion" value="1.0"/>
    <att name="networkMetadata">
        <rdf:RDF>
            <rdf:Description rdf:about="http://www.cytoscape.org/">
                <dc:type>Protein-Protein Interaction</dc:type>
                <dc:description>N/A</dc:description>
                <dc:date>2007-06-08 09:17:05</dc:date>
                <dc:identifier>N/A</dc:identifier>
                <dc:title>ppr_srna_target_genes.sif</dc:title>
                <dc:source>http://www.cytoscape.org/</dc:source>
                <dc:format>Cytoscape-XGMML</dc:format>
            </rdf:Description>
        </rdf:RDF>
    </att>
    <att name="backgroundColor" value="#ffffff"/>
    <att type="string" name="documentVersion" label="documentVersion" value="1.0"/>
    <att type="real" name="GRAPH_VIEW_ZOOM" label="GRAPH_VIEW_ZOOM" value="0.13528460547018983"/>
    <att type="real" name="GRAPH_VIEW_CENTER_X" label="GRAPH_VIEW_CENTER_X" value="4884.54638671875"/>
    <att type="real" name="GRAPH_VIEW_CENTER_Y" label="GRAPH_VIEW_CENTER_Y" value="4334.743835449219"/>
    <node label="AT3G60920" id="-1792">
        <att type="string" name="node.size" label="node.size"/>
        <att type="string" name="node.fillColor" label="node.fillColor"/>
        <att type="string" name="node.labelPosition" label="node.labelPosition"/>
        <att type="string" name="node.lineType" label="node.lineType"/>
        <att type="string" name="Node Type" label="Node Type" value="Gene"/>
        <att type="string" name="node.borderColor" label="node.borderColor"/>
        <att type="string" name="node.shape" label="node.shape"/>
        <att type="string" name="canonicalName" label="canonicalName" value="AT3G60920"/>
        <att type="string" name="Node TypeAT5G67570 = PPR" label="Node TypeAT5G67570 = PPR"/>
        <graphics w="35.0" h="35.0" width="1" type="rectangle" outline="#000000" fill="#0000cc" y="5928.1513671875" x="6426.96630859375"/>
    </node>
    <node label="AT3G32000" id="-1791">
        <att type="string" name="node.size" label="node.size"/>
        <att type="string" name="node.fillColor" label="node.fillColor"/>
        <att type="string" name="node.labelPosition" label="node.labelPosition"/>
        <att type="string" name="node.lineType" label="node.lineType"/>
        <att type="string" name="Node Type" label="Node Type" value="Gene"/>
        <att type="string" name="node.borderColor" label="node.borderColor"/>
        <att type="string" name="node.shape" label="node.shape"/>
        <att type="string" name="canonicalName" label="canonicalName" value="AT3G32000"/>
        <att type="string" name="Node TypeAT5G67570 = PPR" label="Node TypeAT5G67570 = PPR"/>
        <graphics w="35.0" h="35.0" width="1" type="rectangle" outline="#000000" fill="#0000cc" y="3853.6943359375" x="7278.46240234375"/>
    </node>
    <node label="AT4G20060" id="-1790">
        <att type="string" name="node.size" label="node.size"/>
        <att type="string" name="node.fillColor" label="node.fillColor"/>
        <att type="string" name="node.labelPosition" label="node.labelPosition"/>
        <att type="string" name="node.lineType" label="node.lineType"/>
        <att type="string" name="Node Type" label="Node Type" value="Gene"/>
        <att type="string" name="node.borderColor" label="node.borderColor"/>
        <att type="string" name="node.shape" label="node.shape"/>
        <att type="string" name="canonicalName" label="canonicalName" value="AT4G20060"/>
        <att type="string" name="Node TypeAT5G67570 = PPR" label="Node TypeAT5G67570 = PPR"/>
        <graphics w="35.0" h="35.0" width="1" type="rectangle" outline="#000000" fill="#0000cc" y="5610.0654296875" x="6391.3544921875"/>
    </node>
    <node label="AT5G43630" id="-1789">
        <att type="string" name="node.size" label="node.size"/>
        <att type="string" name="node.fillColor" label="node.fillColor"/>
        <att type="string" name="node.labelPosition" label="node.labelPosition"/>
        <att type="string" name="node.lineType" label="node.lineType"/>
        <att type="string" name="Node Type" label="Node Type" value="Gene"/>
        <att type="string" name="node.borderColor" label="node.borderColor"/>
        <att type="string" name="node.shape" label="node.shape"/>
        <att type="string" name="canonicalName" label="canonicalName" value="AT5G43630"/>
        <att type="string" name="Node TypeAT5G67570 = PPR" label="Node TypeAT5G67570 = PPR"/>
        <graphics w="35.0" h="35.0" width="1" type="rectangle" outline="#000000" fill="#0000cc" y="4615.9091796875" x="6343.2802734375"/>
    </node>
    <node label="AT2G06590" id="-1788">
        <att type="string" name="node.size" label="node.size"/>
        <att type="string" name="node.fillColor" label="node.fillColor"/>
        <att type="string" name="node.labelPosition" label="node.labelPosition"/>
        <att type="string" name="node.lineType" label="node.lineType"/>
        <att type="string" name="Node Type" label="Node Type" value="Gene"/>
        <att type="string" name="node.borderColor" label="node.borderColor"/>
        <att type="string" name="node.shape" label="node.shape"/>
        <att type="string" name="canonicalName" label="canonicalName" value="AT2G06590"/>
        <att type="string" name="Node TypeAT5G67570 = PPR" label="Node TypeAT5G67570 = PPR"/>
        <graphics w="35.0" h="35.0" width="1" type="rectangle" outline="#000000" fill="#0000cc" y="3724.4521484375" x="3933.885986328125"/>
    </node>
    <node label="AT2G41990" id="-633">
        <att type="string" name="node.size" label="node.size"/>
        <att type="string" name="node.fillColor" label="node.fillColor"/>
        <att type="string" name="node.labelPosition" label="node.labelPosition"/>
        <att type="string" name="node.lineType" label="node.lineType"/>
        <att type="string" name="Node Type" label="Node Type" value="Gene"/>
        <att type="string" name="node.borderColor" label="node.borderColor"/>
        <att type="string" name="node.shape" label="node.shape"/>
        <att type="string" name="canonicalName" label="canonicalName" value="AT2G41990"/>
        <att type="string" name="Node TypeAT5G67570 = PPR" label="Node TypeAT5G67570 = PPR"/>
        <graphics w="35.0" h="35.0" width="1" type="rectangle" outline="#000000" fill="#0000cc" y="3492.783203125" x="1393.407958984375"/>
    </node>
    <node label="AT5G50710" id="-565">
        <att type="string" name="node.size" label="node.size"/>
        <att type="string" name="node.fillColor" label="node.fillColor"/>
        <att type="string" name="node.labelPosition" label="node.labelPosition"/>
        <att type="string" name="node.lineType" label="node.lineType"/>
        <att type="string" name="Node Type" label="Node Type" value="Gene"/>
        <att type="string" name="node.borderColor" label="node.borderColor"/>
        <att type="string" name="node.shape" label="node.shape"/>
        <att type="string" name="canonicalName" label="canonicalName" value="AT5G50710"/>
        <att type="string" name="Node TypeAT5G67570 = PPR" label="Node TypeAT5G67570 = PPR"/>
        <graphics w="35.0009765625" h="35.0" width="1" type="rectangle" outline="#000000" fill="#0000cc" y="5639.76708984375" x="7016.74951171875"/>
    </node>
    <node label="TATATGGTCCCATCAATATTATA" id="-1787">
        <att type="string" name="node.size" label="node.size"/>
        <att type="string" name="node.fillColor" label="node.fillColor"/>
        <att type="string" name="node.labelPosition" label="node.labelPosition"/>
        <att type="string" name="node.lineType" label="node.lineType"/>
        <att type="string" name="Node Type" label="Node Type" value="srna"/>
        <att type="string" name="node.borderColor" label="node.borderColor"/>
        <att type="string" name="node.shape" label="node.shape"/>
        <att type="string" name="canonicalName" label="canonicalName" value="TATATGGTCCCATCAATATTATA"/>
        <att type="string" name="Node TypeAT5G67570 = PPR" label="Node TypeAT5G67570 = PPR"/>
        <graphics w="35.0" h="35.0" width="1" outline="#000000" fill="#ff0033" y="2907.80078125" x="6225.11376953125"/>
    </node>
    <node label="TAATTACATGCATCTTTCACA" id="-564">
        <att type="string" name="node.size" label="node.size"/>
        <att type="string" name="node.fillColor" label="node.fillColor"/>
        <att type="string" name="node.labelPosition" label="node.labelPosition"/>
        <att type="string" name="node.lineType" label="node.lineType"/>
        <att type="string" name="Node Type" label="Node Type" value="srna"/>
        <att type="string" name="node.borderColor" label="node.borderColor"/>
        <att type="string" name="node.shape" label="node.shape"/>
        <att type="string" name="canonicalName" label="canonicalName" value="TAATTACATGCATCTTTCACA"/>
        <att type="string" name="Node TypeAT5G67570 = PPR" label="Node TypeAT5G67570 = PPR"/>
        <graphics w="34.999755859375" h="35.0" width="1" outline="#000000" fill="#ff0033" y="3452.5" x="2007.0921630859375"/>
    </node>
    <node label="ATATGTTTCAGTCTTATCCCC" id="-560">
        <att type="string" name="node.size" label="node.size"/>
        <att type="string" name="node.fillColor" label="node.fillColor"/>
        <att type="string" name="node.labelPosition" label="node.labelPosition"/>
        <att type="string" name="node.lineType" label="node.lineType"/>
        <att type="string" name="Node Type" label="Node Type" value="srna"/>
        <att type="string" name="node.borderColor" label="node.borderColor"/>
        <att type="string" name="node.shape" label="node.shape"/>
        <att type="string" name="canonicalName" label="canonicalName" value="ATATGTTTCAGTCTTATCCCC"/>
        <att type="string" name="Node TypeAT5G67570 = PPR" label="Node TypeAT5G67570 = PPR"/>
        <graphics w="35.0" h="35.0" width="1" outline="#000000" fill="#ff0033" y="5749.3974609375" x="7687.30126953125"/>
    </node>
    <node label="TGTTAAAGAAGATGGAACAAG" id="-1786">
        <att type="string" name="node.size" label="node.size"/>
        <att type="string" name="node.fillColor" label="node.fillColor"/>
        <att type="string" name="node.labelPosition" label="node.labelPosition"/>
        <att type="string" name="node.lineType" label="node.lineType"/>
        <att type="string" name="Node Type" label="Node Type" value="srna"/>
        <att type="string" name="node.borderColor" label="node.borderColor"/>
        <att type="string" name="node.shape" label="node.shape"/>
        <att type="string" name="canonicalName" label="canonicalName" value="TGTTAAAGAAGATGGAACAAG"/>
        <att type="string" name="Node TypeAT5G67570 = PPR" label="Node TypeAT5G67570 = PPR"/>
        <graphics w="35.0" h="35.0" width="1" outline="#000000" fill="#ff0033" y="5604.64306640625" x="6540.9755859375"/>
    </node>
    <node label="AT1G67590" id="-1785">
        <att type="string" name="node.size" label="node.size"/>
        <att type="string" name="node.fillColor" label="node.fillColor"/>
        <att type="string" name="node.labelPosition" label="node.labelPosition"/>
        <att type="string" name="node.lineType" label="node.lineType"/>
        <att type="string" name="Node Type" label="Node Type" value="Gene"/>
        <att type="string" name="node.borderColor" label="node.borderColor"/>
        <att type="string" name="node.shape" label="node.shape"/>
        <att type="string" name="canonicalName" label="canonicalName" value="AT1G67590"/>
        <att type="string" name="Node TypeAT5G67570 = PPR" label="Node TypeAT5G67570 = PPR"/>
        <graphics w="35.0" h="35.0" width="1" type="rectangle" outline="#000000" fill="#0000cc" y="4986.91845703125" x="5311.15478515625"/>
    </node>
    <node label="AT1G29990" id="-1784">
        <att type="string" name="node.size" label="node.size"/>
        <att type="string" name="node.fillColor" label="node.fillColor"/>
        <att type="string" name="node.labelPosition" label="node.labelPosition"/>
        <att type="string" name="node.lineType" label="node.lineType"/>
        <att type="string" name="Node Type" label="Node Type" value="Gene"/>
        <att type="string" name="node.borderColor" label="node.borderColor"/>
        <att type="string" name="node.shape" label="node.shape"/>
        <att type="string" name="canonicalName" label="canonicalName" value="AT1G29990"/>
        <att type="string" name="Node TypeAT5G67570 = PPR" label="Node TypeAT5G67570 = PPR"/>
        <graphics w="35.0" h="35.0" width="1" type="rectangle" outline="#000000" fill="#0000cc" y="4576.05078125" x="6473.77734375"/>
    </node>
    <node label="AT3G29784" id="-554">
        <att type="string" name="node.size" label="node.size"/>
        <att type="string" name="node.fillColor" label="node.fillColor"/>
        <att type="string" name="node.labelPosition" label="node.labelPosition"/>
        <att type="string" name="node.lineType" label="node.lineType"/>
        <att type="string" name="Node Type" label="Node Type" value="Gene"/>
        <att type="string" name="node.borderColor" label="node.borderColor"/>
        <att type="string" name="node.shape" label="node.shape"/>
        <att type="string" name="canonicalName" label="canonicalName" value="AT3G29784"/>
        <att type="string" name="Node TypeAT5G67570 = PPR" label="Node TypeAT5G67570 = PPR"/>
        <graphics w="35.0" h="35.0" width="1" type="rectangle" outline="#000000" fill="#0000cc" y="5862.3603515625" x="7559.09765625"/>
    </node>
    <node label="AT2G23620" id="-553">
        <att type="string" name="node.size" label="node.size"/>
        <att type="string" name="node.fillColor" label="node.fillColor"/>
        <att type="string" name="node.labelPosition" label="node.labelPosition"/>
        <att type="string" name="node.lineType" label="node.lineType"/>
        <att type="string" name="Node Type" label="Node Type" value="Gene"/>
        <att type="string" name="node.borderColor" label="node.borderColor"/>
        <att type="string" name="node.shape" label="node.shape"/>
        <att type="string" name="canonicalName" label="canonicalName" value="AT2G23620"/>
        <att type="string" name="Node TypeAT5G67570 = PPR" label="Node TypeAT5G67570 = PPR"/>
        <graphics w="35.0" h="35.0" width="1" type="rectangle" outline="#000000" fill="#0000cc" y="6119.73828125" x="3873.54248046875"/>
    </node>
    <node label="TCTTTTCTAGTTCGTCGATATG" id="-547">
        <att type="string" name="node.size" label="node.size"/>
        <att type="string" name="node.fillColor" label="node.fillColor"/>
        <att type="string" name="node.labelPosition" label="node.labelPosition"/>
        <att type="string" name="node.lineType" label="node.lineType"/>
        <att type="string" name="Node Type" label="Node Type" value="srna"/>
        <att type="string" name="node.borderColor" label="node.borderColor"/>
        <att type="string" name="node.shape" label="node.shape"/>
        <att type="string" name="canonicalName" label="canonicalName" value="TCTTTTCTAGTTCGTCGATATG"/>
        <att type="string" name="Node TypeAT5G67570 = PPR" label="Node TypeAT5G67570 = PPR"/>
        <graphics w="35.0" h="35.0" width="1" outline="#000000" fill="#ff0033" y="5992.07373046875" x="4263.2236328125"/>
    </node>
    <node label="CTGATGTTCATTCCTTTATCATT" id="-1783">
        <att type="string" name="node.size" label="node.size"/>
        <att type="string" name="node.fillColor" label="node.fillColor"/>
        <att type="string" name="node.labelPosition" label="node.labelPosition"/>
        <att type="string" name="node.lineType" label="node.lineType"/>
        <att type="string" name="Node Type" label="Node Type" value="srna"/>
        <att type="string" name="node.borderColor" label="node.borderColor"/>
        <att type="string" name="node.shape" label="node.shape"/>
        <att type="string" name="canonicalName" label="canonicalName" value="CTGATGTTCATTCCTTTATCATT"/>
        <att type="string" name="Node TypeAT5G67570 = PPR" label="Node TypeAT5G67570 = PPR"/>
        <graphics w="35.0" h="35.0" width="1" outline="#000000" fill="#ff0033" y="7214.01611328125" x="6482.4287109375"/>
    </node>
    <node label="TCTCCGAGGTGTAGCGAAGAAG" id="-544">
        <att type="string" name="node.size" label="node.size"/>
        <att type="string" name="node.fillColor" label="node.fillColor"/>
        <att type="string" name="node.labelPosition" label="node.labelPosition"/>
        <att type="string" name="node.lineType" label="node.lineType"/>
        <att type="string" name="Node Type" label="Node Type" value="srna"/>
        <att type="string" name="node.borderColor" label="node.borderColor"/>
        <att type="string" name="node.shape" label="node.shape"/>
        <att type="string" name="canonicalName" label="canonicalName" value="TCTCCGAGGTGTAGCGAAGAAG"/>
        <att type="string" name="Node TypeAT5G67570 = PPR" label="Node TypeAT5G67570 = PPR"/>
        <graphics w="35.0" h="35.0" width="1" outline="#000000" fill="#ff0033" y="6298.61279296875" x="4432.45947265625"/>
    </node>
    <node label="AT5G36655" id="-1782">
        <att type="string" name="node.size" label="node.size"/>
        <att type="string" name="node.fillColor" label="node.fillColor"/>
        <att type="string" name="node.labelPosition" label="node.labelPosition"/>
        <att type="string" name="node.lineType" label="node.lineType"/>
        <att type="string" name="Node Type" label="Node Type" value="Gene"/>
        <att type="string" name="node.borderColor" label="node.borderColor"/>
        <att type="string" name="node.shape" label="node.shape"/>
        <att type="string" name="canonicalName" label="canonicalName" value="AT5G36655"/>
        <att type="string" name="Node TypeAT5G67570 = PPR" label="Node TypeAT5G67570 = PPR"/>
        <graphics w="35.0" h="35.0" width="1" type="rectangle" outline="#000000" fill="#0000cc" y="3824.5029296875" x="3934.950439453125"/>
    </node>
    <node label="AT3G43930" id="-1781">
        <att type="string" name="node.size" label="node.size"/>
        <att type="string" name="node.fillColor" label="node.fillColor"/>
        <att type="string" name="node.labelPosition" label="node.labelPosition"/>
        <att type="string" name="node.lineType" label="node.lineType"/>
        <att type="string" name="Node Type" label="Node Type" value="Gene"/>
        <att type="string" name="node.borderColor" label="node.borderColor"/>
        <att type="string" name="node.shape" label="node.shape"/>
        <att type="string" name="canonicalName" label="canonicalName" value="AT3G43930"/>
        <att type="string" name="Node TypeAT5G67570 = PPR" label="Node TypeAT5G67570 = PPR"/>
        <graphics w="35.0" h="35.0" width="1" type="rectangle" outline="#000000" fill="#0000cc" y="2570.220458984375" x="6112.1552734375"/>
    </node>
    <node label="AT3G32050" id="-1780">
        <att type="string" name="node.size" label="node.size"/>
        <att type="string" name="node.fillColor" label="node.fillColor"/>
        <att type="string" name="node.labelPosition" label="node.labelPosition"/>
        <att type="string" name="node.lineType" label="node.lineType"/>
        <att type="string" name="Node Type" label="Node Type" value="Gene"/>
        <att type="string" name="node.borderColor" label="node.borderColor"/>
        <att type="string" name="node.shape" label="node.shape"/>
        <att type="string" name="canonicalName" label="canonicalName" value="AT3G32050"/>
        <att type="string" name="Node TypeAT5G67570 = PPR" label="Node TypeAT5G67570 = PPR"/>
        <graphics w="35.0" h="35.0" width="1" type="rectangle" outline="#000000" fill="#0000cc" y="4788.16650390625" x="4864.2431640625"/>
    </node>
    <node label="AT4G26190" id="-1779">
        <att type="string" name="node.size" label="node.size"/>
        <att type="string" name="node.fillColor" label="node.fillColor"/>
        <att type="string" name="node.labelPosition" label="node.labelPosition"/>
        <att type="string" name="node.lineType" label="node.lineType"/>
        <att type="string" name="Node Type" label="Node Type" value="Gene"/>
        <att type="string" name="node.borderColor" label="node.borderColor"/>
        <att type="string" name="node.shape" label="node.shape"/>
        <att type="string" name="canonicalName" label="canonicalName" value="AT4G26190"/>
        <att type="string" name="Node TypeAT5G67570 = PPR" label="Node TypeAT5G67570 = PPR"/>
        <graphics w="35.0" h="35.0" width="1" type="rectangle" outline="#000000" fill="#0000cc" y="5074.75537109375" x="6489.9384765625"/>
    </node>
    <node label="TGGATAAGAGTGGTGTAAGTG" id="-1778">
        <att type="string" name="node.size" label="node.size"/>
        <att type="string" name="node.fillColor" label="node.fillColor"/>
        <att type="string" name="node.labelPosition" label="node.labelPosition"/>
        <att type="string" name="node.lineType" label="node.lineType"/>
        <att type="string" name="Node Type" label="Node Type" value="srna"/>
        <att type="string" name="node.borderColor" label="node.borderColor"/>
        <att type="string" name="node.shape" label="node.shape"/>
        <att type="string" name="canonicalName" label="canonicalName" value="TGGATAAGAGTGGTGTAAGTG"/>
        <att type="string" name="Node TypeAT5G67570 = PPR" label="Node TypeAT5G67570 = PPR"/>
        <graphics w="35.0" h="35.0" width="1" outline="#000000" fill="#ff0033" y="5357.70849609375" x="6653.79931640625"/>
    </node>
    <node label="AT4G18590" id="-1777">
        <att type="string" name="node.size" label="node.size"/>
        <att type="string" name="node.fillColor" label="node.fillColor"/>
        <att type="string" name="node.labelPosition" label="node.labelPosition"/>
        <att type="string" name="node.lineType" label="node.lineType"/>
        <att type="string" name="Node Type" label="Node Type" value="Gene"/>
        <att type="string" name="node.borderColor" label="node.borderColor"/>
        <att type="string" name="node.shape" label="node.shape"/>
        <att type="string" name="canonicalName" label="canonicalName" value="AT4G18590"/>
        <att type="string" name="Node TypeAT5G67570 = PPR" label="Node TypeAT5G67570 = PPR"/>
        <graphics w="35.0" h="35.0" width="1" type="rectangle" outline="#000000" fill="#0000cc" y="7328.6015625" x="6527.7275390625"/>
    </node>
    <node label="AT1G48180" id="-539">
        <att type="string" name="node.size" label="node.size"/>
        <att type="string" name="node.fillColor" label="node.fillColor"/>
        <att type="string" name="node.labelPosition" label="node.labelPosition"/>
        <att type="string" name="node.lineType" label="node.lineType"/>
        <att type="string" name="Node Type" label="Node Type" value="Gene"/>
        <att type="string" name="node.borderColor" label="node.borderColor"/>
        <att type="string" name="node.shape" label="node.shape"/>
        <att type="string" name="canonicalName" label="canonicalName" value="AT1G48180"/>
        <att type="string" name="Node TypeAT5G67570 = PPR" label="Node TypeAT5G67570 = PPR"/>
        <graphics w="35.0" h="35.0" width="1" type="rectangle" outline="#000000" fill="#0000cc" y="5407.6748046875" x="4246.07177734375"/>
    </node>
    <node label="CATTTCTCTACGCTATGTTGGA" id="-536">
        <att type="string" name="node.size" label="node.size"/>
        <att type="string" name="node.fillColor" label="node.fillColor"/>
        <att type="string" name="node.labelPosition" label="node.labelPosition"/>
        <att type="string" name="node.lineType" label="node.lineType"/>
        <att type="string" name="Node Type" label="Node Type" value="srna"/>
        <att type="string" name="node.borderColor" label="node.borderColor"/>
        <att type="string" name="node.shape" label="node.shape"/>
        <att type="string" name="canonicalName" label="canonicalName" value="CATTTCTCTACGCTATGTTGGA"/>
        <att type="string" name="Node TypeAT5G67570 = PPR" label="Node TypeAT5G67570 = PPR"/>
        <graphics w="35.0" h="35.0" width="1" outline="#000000" fill="#ff0033" y="3433.341064453125" x="2161.9580078125"/>
    </node>
    <node label="CATTGTTTTCTTTTGCATATC" id="-534">
        <att type="string" name="node.size" label="node.size"/>
        <att type="string" name="node.fillColor" label="node.fillColor"/>
        <att type="string" name="node.labelPosition" label="node.labelPosition"/>
        <att type="string" name="node.lineType" label="node.lineType"/>
        <att type="string" name="Node Type" label="Node Type" value="srna"/>
        <att type="string" name="node.borderColor" label="node.borderColor"/>
        <att type="string" name="node.shape" label="node.shape"/>
        <att type="string" name="canonicalName" label="canonicalName" value="CATTGTTTTCTTTTGCATATC"/>
        <att type="string" name="Node TypeAT5G67570 = PPR" label="Node TypeAT5G67570 = PPR"/>
        <graphics w="35.0" h="35.0" width="1" outline="#000000" fill="#ff0033" y="6608.34423828125" x="4179.138671875"/>
    </node>
    <node label="AT3G51570" id="-528">
        <att type="string" name="node.size" label="node.size"/>
        <att type="string" name="node.fillColor" label="node.fillColor"/>
        <att type="string" name="node.labelPosition" label="node.labelPosition"/>
        <att type="string" name="node.lineType" label="node.lineType"/>
        <att type="string" name="Node Type" label="Node Type" value="Gene"/>
        <att type="string" name="node.borderColor" label="node.borderColor"/>
        <att type="string" name="node.shape" label="node.shape"/>
        <att type="string" name="canonicalName" label="canonicalName" value="AT3G51570"/>
        <att type="string" name="Node TypeAT5G67570 = PPR" label="Node TypeAT5G67570 = PPR"/>
        <graphics w="35.0" h="35.0" width="1" type="rectangle" outline="#000000" fill="#0000cc" y="5895.1787109375" x="5568.82568359375"/>
    </node>
    <node label="AGGCTTGTAATGGGTGTTGTG" id="-527">
        <att type="string" name="node.size" label="node.size"/>
        <att type="string" name="node.fillColor" label="node.fillColor"/>
        <att type="string" name="node.labelPosition" label="node.labelPosition"/>
        <att type="string" name="node.lineType" label="node.lineType"/>
        <att type="string" name="Node Type" label="Node Type" value="srna"/>
        <att type="string" name="node.borderColor" label="node.borderColor"/>
        <att type="string" name="node.shape" label="node.shape"/>
        <att type="string" name="canonicalName" label="canonicalName" value="AGGCTTGTAATGGGTGTTGTG"/>
        <att type="string" name="Node TypeAT5G67570 = PPR" label="Node TypeAT5G67570 = PPR"/>
        <graphics w="35.0" h="35.0" width="1" outline="#000000" fill="#ff0033" y="3461.296630859375" x="3289.7373046875"/>
    </node>
    <node label="AAAGGCAACTTATGAGGGAGC" id="-1776">
        <att type="string" name="node.size" label="node.size"/>
        <att type="string" name="node.fillColor" label="node.fillColor"/>
        <att type="string" name="node.labelPosition" label="node.labelPosition"/>
        <att type="string" name="node.lineType" label="node.lineType"/>
        <att type="string" name="Node Type" label="Node Type" value="srna"/>
        <att type="string" name="node.borderColor" label="node.borderColor"/>
        <att type="string" name="node.shape" label="node.shape"/>
        <att type="string" name="canonicalName" label="canonicalName" value="AAAGGCAACTTATGAGGGAGC"/>
        <att type="string" name="Node TypeAT5G67570 = PPR" label="Node TypeAT5G67570 = PPR"/>
        <graphics w="35.0" h="35.0" width="1" outline="#000000" fill="#ff0033" y="4963.89208984375" x="6358.96875"/>
    </node>
    <node label="GCACTGGTGAAATTCGATGAT" id="-1775">
        <att type="string" name="node.size" label="node.size"/>
        <att type="string" name="node.fillColor" label="node.fillColor"/>
        <att type="string" name="node.labelPosition" label="node.labelPosition"/>
        <att type="string" name="node.lineType" label="node.lineType"/>
        <att type="string" name="Node Type" label="Node Type" value="srna"/>
        <att type="string" name="node.borderColor" label="node.borderColor"/>
        <att type="string" name="node.shape" label="node.shape"/>
        <att type="string" name="canonicalName" label="canonicalName" value="GCACTGGTGAAATTCGATGAT"/>
        <att type="string" name="Node TypeAT5G67570 = PPR" label="Node TypeAT5G67570 = PPR"/>
        <graphics w="35.0" h="35.0" width="1" outline="#000000" fill="#ff0033" y="5981.43115234375" x="7753.29248046875"/>
    </node>
    <node label="TGCTTTTTCTAGTTTCGCCAT" id="-524">
        <att type="string" name="node.size" label="node.size"/>
        <att type="string" name="node.fillColor" label="node.fillColor"/>
        <att type="string" name="node.labelPosition" label="node.labelPosition"/>
        <att type="string" name="node.lineType" label="node.lineType"/>
        <att type="string" name="Node Type" label="Node Type" value="srna"/>
        <att type="string" name="node.borderColor" label="node.borderColor"/>
        <att type="string" name="node.shape" label="node.shape"/>
        <att type="string" name="canonicalName" label="canonicalName" value="TGCTTTTTCTAGTTTCGCCAT"/>
        <att type="string" name="Node TypeAT5G67570 = PPR" label="Node TypeAT5G67570 = PPR"/>
        <graphics w="35.0" h="35.001953125" width="1" outline="#000000" fill="#ff0033" y="4101.6923828125" x="6001.21826171875"/>
    </node>
    <node label="AACATATCGACGAACTAGAAA" id="-519">
        <att type="string" name="node.size" label="node.size"/>
        <att type="string" name="node.fillColor" label="node.fillColor"/>
        <att type="string" name="node.labelPosition" label="node.labelPosition"/>
        <att type="string" name="node.lineType" label="node.lineType"/>
        <att type="string" name="Node Type" label="Node Type" value="srna"/>
        <att type="string" name="node.borderColor" label="node.borderColor"/>
        <att type="string" name="node.shape" label="node.shape"/>
        <att type="string" name="canonicalName" label="canonicalName" value="AACATATCGACGAACTAGAAA"/>
        <att type="string" name="Node TypeAT5G67570 = PPR" label="Node TypeAT5G67570 = PPR"/>
        <graphics w="35.0" h="35.0" width="1" outline="#000000" fill="#ff0033" y="6235.81396484375" x="4317.50634765625"/>
    </node>
    <node label="GACATGATGCGGTACGGTACGAAT" id="-1774">
        <att type="string" name="node.size" label="node.size"/>
        <att type="string" name="node.fillColor" label="node.fillColor"/>
        <att type="string" name="node.labelPosition" label="node.labelPosition"/>
        <att type="string" name="node.lineType" label="node.lineType"/>
        <att type="string" name="Node Type" label="Node Type" value="srna"/>
        <att type="string" name="node.borderColor" label="node.borderColor"/>
        <att type="string" name="node.shape" label="node.shape"/>
        <att type="string" name="canonicalName" label="canonicalName" value="GACATGATGCGGTACGGTACGAAT"/>
        <att type="string" name="Node TypeAT5G67570 = PPR" label="Node TypeAT5G67570 = PPR"/>
        <graphics w="35.0" h="35.0" width="1" outline="#000000" fill="#ff0033" y="4832.86865234375" x="5082.74951171875"/>
    </node>
    <node label="AACATAGCATATTCTAAGTCC" id="-1773">
        <att type="string" name="node.size" label="node.size"/>
        <att type="string" name="node.fillColor" label="node.fillColor"/>
        <att type="string" name="node.labelPosition" label="node.labelPosition"/>
        <att type="string" name="node.lineType" label="node.lineType"/>
        <att type="string" name="Node Type" label="Node Type" value="srna"/>
        <att type="string" name="node.borderColor" label="node.borderColor"/>
        <att type="string" name="node.shape" label="node.shape"/>
        <att type="string" name="canonicalName" label="canonicalName" value="AACATAGCATATTCTAAGTCC"/>
        <att type="string" name="Node TypeAT5G67570 = PPR" label="Node TypeAT5G67570 = PPR"/>
        <graphics w="35.0" h="35.0" width="1" outline="#000000" fill="#ff0033" y="6493.33203125" x="4863.939453125"/>
    </node>
    <node label="AT4G04430" id="-1772">
        <att type="string" name="node.size" label="node.size"/>
        <att type="string" name="node.fillColor" label="node.fillColor"/>
        <att type="string" name="node.labelPosition" label="node.labelPosition"/>
        <att type="string" name="node.lineType" label="node.lineType"/>
        <att type="string" name="Node Type" label="Node Type" value="Gene"/>
        <att type="string" name="node.borderColor" label="node.borderColor"/>
        <att type="string" name="node.shape" label="node.shape"/>
        <att type="string" name="canonicalName" label="canonicalName" value="AT4G04430"/>
        <att type="string" name="Node TypeAT5G67570 = PPR" label="Node TypeAT5G67570 = PPR"/>
        <graphics w="35.0" h="35.0" width="1" type="rectangle" outline="#000000" fill="#0000cc" y="3950.09912109375" x="3871.08837890625"/>
    </node>
    <node label="TTTTACGGGGATAAGACTGAAA" id="-512">
        <att type="string" name="node.size" label="node.size"/>
        <att type="string" name="node.fillColor" label="node.fillColor"/>
        <att type="string" name="node.labelPosition" label="node.labelPosition"/>
        <att type="string" name="node.lineType" label="node.lineType"/>
        <att type="string" name="Node Type" label="Node Type" value="srna"/>
        <att type="string" name="node.borderColor" label="node.borderColor"/>
        <att type="string" name="node.shape" label="node.shape"/>
        <att type="string" name="canonicalName" label="canonicalName" value="TTTTACGGGGATAAGACTGAAA"/>
        <att type="string" name="Node TypeAT5G67570 = PPR" label="Node TypeAT5G67570 = PPR"/>
        <graphics w="35.0" h="35.0" width="1" outline="#000000" fill="#ff0033" y="5669.5693359375" x="7754.35693359375"/>
    </node>
    <node label="AGTGACTGTGTTGCCAACCAA" id="-1771">
        <att type="string" name="node.size" label="node.size"/>
        <att type="string" name="node.fillColor" label="node.fillColor"/>
        <att type="string" name="node.labelPosition" label="node.labelPosition"/>
        <att type="string" name="node.lineType" label="node.lineType"/>
        <att type="string" name="Node Type" label="Node Type" value="srna"/>
        <att type="string" name="node.borderColor" label="node.borderColor"/>
        <att type="string" name="node.shape" label="node.shape"/>
        <att type="string" name="canonicalName" label="canonicalName" value="AGTGACTGTGTTGCCAACCAA"/>
        <att type="string" name="Node TypeAT5G67570 = PPR" label="Node TypeAT5G67570 = PPR"/>
        <graphics w="35.0" h="35.0" width="1" outline="#000000" fill="#ff0033" y="5256.59423828125" x="6609.6279296875"/>
    </node>
    <node label="TATTGTTTTGAATGTGTTCAA" id="-603">
        <att type="string" name="node.size" label="node.size"/>
        <att type="string" name="node.fillColor" label="node.fillColor"/>
        <att type="string" name="node.labelPosition" label="node.labelPosition"/>
        <att type="string" name="node.lineType" label="node.lineType"/>
        <att type="string" name="Node Type" label="Node Type" value="srna"/>
        <att type="string" name="node.borderColor" label="node.borderColor"/>
        <att type="string" name="node.shape" label="node.shape"/>
        <att type="string" name="canonicalName" label="canonicalName" value="TATTGTTTTGAATGTGTTCAA"/>
        <att type="string" name="Node TypeAT5G67570 = PPR" label="Node TypeAT5G67570 = PPR"/>
        <graphics w="34.9990234375" h="35.0" width="1" outline="#000000" fill="#ff0033" y="5357.6005859375" x="4201.5244140625"/>
    </node>
    <node label="AT3G21780" id="-1770">
        <att type="string" name="node.size" label="node.size"/>
        <att type="string" name="node.fillColor" label="node.fillColor"/>
        <att type="string" name="node.labelPosition" label="node.labelPosition"/>
        <att type="string" name="node.lineType" label="node.lineType"/>
        <att type="string" name="Node Type" label="Node Type" value="Gene"/>
        <att type="string" name="node.borderColor" label="node.borderColor"/>
        <att type="string" name="node.shape" label="node.shape"/>
        <att type="string" name="canonicalName" label="canonicalName" value="AT3G21780"/>
        <att type="string" name="Node TypeAT5G67570 = PPR" label="Node TypeAT5G67570 = PPR"/>
        <graphics w="35.0" h="35.0" width="1" type="rectangle" outline="#000000" fill="#0000cc" y="4773.7880859375" x="6490.77978515625"/>
    </node>
    <node label="CGTCAATCCGATTAGCCTTAC" id="-1769">
        <att type="string" name="node.size" label="node.size"/>
        <att type="string" name="node.fillColor" label="node.fillColor"/>
        <att type="string" name="node.labelPosition" label="node.labelPosition"/>
        <att type="string" name="node.lineType" label="node.lineType"/>
        <att type="string" name="Node Type" label="Node Type" value="srna"/>
        <att type="string" name="node.borderColor" label="node.borderColor"/>
        <att type="string" name="node.shape" label="node.shape"/>
        <att type="string" name="canonicalName" label="canonicalName" value="CGTCAATCCGATTAGCCTTAC"/>
        <att type="string" name="Node TypeAT5G67570 = PPR" label="Node TypeAT5G67570 = PPR"/>
        <graphics w="35.0" h="35.0" width="1" outline="#000000" fill="#ff0033" y="5225.72705078125" x="7780.966796875"/>
    </node>
    <node label="AT4G16130" id="-500">
        <att type="string" name="node.size" label="node.size"/>
        <att type="string" name="node.fillColor" label="node.fillColor"/>
        <att type="string" name="node.labelPosition" label="node.labelPosition"/>
        <att type="string" name="node.lineType" label="node.lineType"/>
        <att type="string" name="Node Type" label="Node Type" value="Gene"/>
        <att type="string" name="node.borderColor" label="node.borderColor"/>
        <att type="string" name="node.shape" label="node.shape"/>
        <att type="string" name="canonicalName" label="canonicalName" value="AT4G16130"/>
        <att type="string" name="Node TypeAT5G67570 = PPR" label="Node TypeAT5G67570 = PPR"/>
        <graphics w="35.0" h="35.0" width="1" type="rectangle" outline="#000000" fill="#0000cc" y="6664.69580078125" x="3976.786865234375"/>
    </node>
    <node label="TATATGCAAAAGAGTAAGATGG" id="-602">
        <att type="string" name="node.size" label="node.size"/>
        <att type="string" name="node.fillColor" label="node.fillColor"/>
        <att type="string" name="node.labelPosition" label="node.labelPosition"/>
        <att type="string" name="node.lineType" label="node.lineType"/>
        <att type="string" name="Node Type" label="Node Type" value="srna"/>
        <att type="string" name="node.borderColor" label="node.borderColor"/>
        <att type="string" name="node.shape" label="node.shape"/>
        <att type="string" name="canonicalName" label="canonicalName" value="TATATGCAAAAGAGTAAGATGG"/>
        <att type="string" name="Node TypeAT5G67570 = PPR" label="Node TypeAT5G67570 = PPR"/>
        <graphics w="35.0" h="35.0" width="1" outline="#000000" fill="#ff0033" y="5303.42626953125" x="6910.3125"/>
    </node>
    <node label="AT4G19710" id="-1768">
        <att type="string" name="node.size" label="node.size"/>
        <att type="string" name="node.fillColor" label="node.fillColor"/>
        <att type="string" name="node.labelPosition" label="node.labelPosition"/>
        <att type="string" name="node.lineType" label="node.lineType"/>
        <att type="string" name="Node Type" label="Node Type" value="Gene"/>
        <att type="string" name="node.borderColor" label="node.borderColor"/>
        <att type="string" name="node.shape" label="node.shape"/>
        <att type="string" name="canonicalName" label="canonicalName" value="AT4G19710"/>
        <att type="string" name="Node TypeAT5G67570 = PPR" label="Node TypeAT5G67570 = PPR"/>
        <graphics w="35.0" h="35.0" width="1" type="rectangle" outline="#000000" fill="#0000cc" y="4798.57763671875" x="6661.2392578125"/>
    </node>
    <node label="CTCAAAGCCAAATCAATATCAC" id="-1767">
        <att type="string" name="node.size" label="node.size"/>
        <att type="string" name="node.fillColor" label="node.fillColor"/>
        <att type="string" name="node.labelPosition" label="node.labelPosition"/>
        <att type="string" name="node.lineType" label="node.lineType"/>
        <att type="string" name="Node Type" label="Node Type" value="srna"/>
        <att type="string" name="node.borderColor" label="node.borderColor"/>
        <att type="string" name="node.shape" label="node.shape"/>
        <att type="string" name="canonicalName" label="canonicalName" value="CTCAAAGCCAAATCAATATCAC"/>
        <att type="string" name="Node TypeAT5G67570 = PPR" label="Node TypeAT5G67570 = PPR"/>
        <graphics w="35.0" h="35.0" width="1" outline="#000000" fill="#ff0033" y="4868.09912109375" x="6608.03125"/>
    </node>
    <node label="AT4G32270" id="-1766">
        <att type="string" name="node.size" label="node.size"/>
        <att type="string" name="node.fillColor" label="node.fillColor"/>
        <att type="string" name="node.labelPosition" label="node.labelPosition"/>
        <att type="string" name="node.lineType" label="node.lineType"/>
        <att type="string" name="Node Type" label="Node Type" value="Gene"/>
        <att type="string" name="node.borderColor" label="node.borderColor"/>
        <att type="string" name="node.shape" label="node.shape"/>
        <att type="string" name="canonicalName" label="canonicalName" value="AT4G32270"/>
        <att type="string" name="Node TypeAT5G67570 = PPR" label="Node TypeAT5G67570 = PPR"/>
        <graphics w="35.0" h="35.0" width="1" type="rectangle" outline="#000000" fill="#0000cc" y="4678.58203125" x="4361.888671875"/>
    </node>
    <node label="AT4G38520" id="-497">
        <att type="string" name="node.size" label="node.size"/>
        <att type="string" name="node.fillColor" label="node.fillColor"/>
        <att type="string" name="node.labelPosition" label="node.labelPosition"/>
        <att type="string" name="node.lineType" label="node.lineType"/>
        <att type="string" name="Node Type" label="Node Type" value="Gene"/>
        <att type="string" name="node.borderColor" label="node.borderColor"/>
        <att type="string" name="node.shape" label="node.shape"/>
        <att type="string" name="canonicalName" label="canonicalName" value="AT4G38520"/>
        <att type="string" name="Node TypeAT5G67570 = PPR" label="Node TypeAT5G67570 = PPR"/>
        <graphics w="35.0009765625" h="35.0" width="1" type="rectangle" outline="#000000" fill="#0000cc" y="5569.560546875" x="7910.48291015625"/>
    </node>
    <node label="AGTTCAAACTATAATCAAGTG" id="-496">
        <att type="string" name="node.size" label="node.size"/>
        <att type="string" name="node.fillColor" label="node.fillColor"/>
        <att type="string" name="node.labelPosition" label="node.labelPosition"/>
        <att type="string" name="node.lineType" label="node.lineType"/>
        <att type="string" name="Node Type" label="Node Type" value="srna"/>
        <att type="string" name="node.borderColor" label="node.borderColor"/>
        <att type="string" name="node.shape" label="node.shape"/>
        <att type="string" name="canonicalName" label="canonicalName" value="AGTTCAAACTATAATCAAGTG"/>
        <att type="string" name="Node TypeAT5G67570 = PPR" label="Node TypeAT5G67570 = PPR"/>
        <graphics w="34.9990234375" h="35.0" width="1" outline="#000000" fill="#ff0033" y="5793.56884765625" x="7613.32958984375"/>
    </node>
    <node label="AT5G40410" id="-1765">
        <att type="string" name="node.size" label="node.size"/>
        <att type="string" name="node.fillColor" label="node.fillColor"/>
        <att type="string" name="node.labelPosition" label="node.labelPosition"/>
        <att type="string" name="node.lineType" label="node.lineType"/>
        <att type="string" name="Node Type" label="Node Type" value="Gene"/>
        <att type="string" name="node.borderColor" label="node.borderColor"/>
        <att type="string" name="node.shape" label="node.shape"/>
        <att type="string" name="canonicalName" label="canonicalName" value="AT5G40410"/>
        <att type="string" name="Node TypeAT5G67570 = PPR" label="Node TypeAT5G67570 = PPR" value="PPR"/>
        <graphics w="35.0" h="35.0" width="1" type="rectangle" outline="#000000" fill="#0000cc" y="6459.77294921875" x="7355.0166015625"/>
    </node>
    <node label="TTATTAATTTATAGAGGTTATTA" id="-1764">
        <att type="string" name="node.size" label="node.size"/>
        <att type="string" name="node.fillColor" label="node.fillColor"/>
        <att type="string" name="node.labelPosition" label="node.labelPosition"/>
        <att type="string" name="node.lineType" label="node.lineType"/>
        <att type="string" name="Node Type" label="Node Type" value="srna"/>
        <att type="string" name="node.borderColor" label="node.borderColor"/>
        <att type="string" name="node.shape" label="node.shape"/>
        <att type="string" name="canonicalName" label="canonicalName" value="TTATTAATTTATAGAGGTTATTA"/>
        <att type="string" name="Node TypeAT5G67570 = PPR" label="Node TypeAT5G67570 = PPR"/>
        <graphics w="35.0" h="35.0" width="1" outline="#000000" fill="#ff0033" y="2983.37109375" x="6261.3017578125"/>
    </node>
    <node label="ACAAGCCTTGCAAAATAAGAA" id="-489">
        <att type="string" name="node.size" label="node.size"/>
        <att type="string" name="node.fillColor" label="node.fillColor"/>
        <att type="string" name="node.labelPosition" label="node.labelPosition"/>
        <att type="string" name="node.lineType" label="node.lineType"/>
        <att type="string" name="Node Type" label="Node Type" value="srna"/>
        <att type="string" name="node.borderColor" label="node.borderColor"/>
        <att type="string" name="node.shape" label="node.shape"/>
        <att type="string" name="canonicalName" label="canonicalName" value="ACAAGCCTTGCAAAATAAGAA"/>
        <att type="string" name="Node TypeAT5G67570 = PPR" label="Node TypeAT5G67570 = PPR"/>
        <graphics w="35.00048828125" h="35.0" width="1" outline="#000000" fill="#ff0033" y="3432.785888671875" x="2506.095458984375"/>
    </node>
    <node label="AAATAGAGCCTGGTGTTGTGA" id="-1763">
        <att type="string" name="node.size" label="node.size"/>
        <att type="string" name="node.fillColor" label="node.fillColor"/>
        <att type="string" name="node.labelPosition" label="node.labelPosition"/>
        <att type="string" name="node.lineType" label="node.lineType"/>
        <att type="string" name="Node Type" label="Node Type" value="srna"/>
        <att type="string" name="node.borderColor" label="node.borderColor"/>
        <att type="string" name="node.shape" label="node.shape"/>
        <att type="string" name="canonicalName" label="canonicalName" value="AAATAGAGCCTGGTGTTGTGA"/>
        <att type="string" name="Node TypeAT5G67570 = PPR" label="Node TypeAT5G67570 = PPR"/>
        <graphics w="35.0" h="34.9990234375" width="1" outline="#000000" fill="#ff0033" y="5193.263671875" x="5994.421875"/>
    </node>
    <node label="AT4G07755" id="-1762">
        <att type="string" name="node.size" label="node.size"/>
        <att type="string" name="node.fillColor" label="node.fillColor"/>
        <att type="string" name="node.labelPosition" label="node.labelPosition"/>
        <att type="string" name="node.lineType" label="node.lineType"/>
        <att type="string" name="Node Type" label="Node Type" value="Gene"/>
        <att type="string" name="node.borderColor" label="node.borderColor"/>
        <att type="string" name="node.shape" label="node.shape"/>
        <att type="string" name="canonicalName" label="canonicalName" value="AT4G07755"/>
        <att type="string" name="Node TypeAT5G67570 = PPR" label="Node TypeAT5G67570 = PPR"/>
        <graphics w="35.0" h="35.0" width="1" type="rectangle" outline="#000000" fill="#0000cc" y="3392.822265625" x="7178.41259765625"/>
    </node>
    <node label="AT2G04035" id="-1761">
        <att type="string" name="node.size" label="node.size"/>
        <att type="string" name="node.fillColor" label="node.fillColor"/>
        <att type="string" name="node.labelPosition" label="node.labelPosition"/>
        <att type="string" name="node.lineType" label="node.lineType"/>
        <att type="string" name="Node Type" label="Node Type" value="Gene"/>
        <att type="string" name="node.borderColor" label="node.borderColor"/>
        <att type="string" name="node.shape" label="node.shape"/>
        <att type="string" name="canonicalName" label="canonicalName" value="AT2G04035"/>
        <att type="string" name="Node TypeAT5G67570 = PPR" label="Node TypeAT5G67570 = PPR"/>
        <graphics w="35.0" h="35.0" width="1" type="rectangle" outline="#000000" fill="#0000cc" y="4664.6982421875" x="4774.08251953125"/>
    </node>
    <node label="AT1G25330" id="-1760">
        <att type="string" name="node.size" label="node.size"/>
        <att type="string" name="node.fillColor" label="node.fillColor"/>
        <att type="string" name="node.labelPosition" label="node.labelPosition"/>
        <att type="string" name="node.lineType" label="node.lineType"/>
        <att type="string" name="Node Type" label="Node Type" value="Gene"/>
        <att type="string" name="node.borderColor" label="node.borderColor"/>
        <att type="string" name="node.shape" label="node.shape"/>
        <att type="string" name="canonicalName" label="canonicalName" value="AT1G25330"/>
        <att type="string" name="Node TypeAT5G67570 = PPR" label="Node TypeAT5G67570 = PPR"/>
        <graphics w="35.0" h="35.0" width="1" type="rectangle" outline="#000000" fill="#0000cc" y="5597.2197265625" x="6597.63671875"/>
    </node>
    <node label="AT2G13620" id="-1759">
        <att type="string" name="node.size" label="node.size"/>
        <att type="string" name="node.fillColor" label="node.fillColor"/>
        <att type="string" name="node.labelPosition" label="node.labelPosition"/>
        <att type="string" name="node.lineType" label="node.lineType"/>
        <att type="string" name="Node Type" label="Node Type" value="Gene"/>
        <att type="string" name="node.borderColor" label="node.borderColor"/>
        <att type="string" name="node.shape" label="node.shape"/>
        <att type="string" name="canonicalName" label="canonicalName" value="AT2G13620"/>
        <att type="string" name="Node TypeAT5G67570 = PPR" label="Node TypeAT5G67570 = PPR"/>
        <graphics w="35.0" h="35.0" width="1" type="rectangle" outline="#000000" fill="#0000cc" y="5382.205078125" x="5894.39599609375"/>
    </node>
    <node label="AT2G42120" id="-484">
        <att type="string" name="node.size" label="node.size"/>
        <att type="string" name="node.fillColor" label="node.fillColor"/>
        <att type="string" name="node.labelPosition" label="node.labelPosition"/>
        <att type="string" name="node.lineType" label="node.lineType"/>
        <att type="string" name="Node Type" label="Node Type" value="Gene"/>
        <att type="string" name="node.borderColor" label="node.borderColor"/>
        <att type="string" name="node.shape" label="node.shape"/>
        <att type="string" name="canonicalName" label="canonicalName" value="AT2G42120"/>
        <att type="string" name="Node TypeAT5G67570 = PPR" label="Node TypeAT5G67570 = PPR"/>
        <graphics w="35.0" h="35.0" width="1" type="rectangle" outline="#000000" fill="#0000cc" y="6571.63134765625" x="4416.10986328125"/>
    </node>
    <node label="TATGAGGGAGCTGTAGGTAAA" id="-1758">
        <att type="string" name="node.size" label="node.size"/>
        <att type="string" name="node.fillColor" label="node.fillColor"/>
        <att type="string" name="node.labelPosition" label="node.labelPosition"/>
        <att type="string" name="node.lineType" label="node.lineType"/>
        <att type="string" name="Node Type" label="Node Type" value="srna"/>
        <att type="string" name="node.borderColor" label="node.borderColor"/>
        <att type="string" name="node.shape" label="node.shape"/>
        <att type="string" name="canonicalName" label="canonicalName" value="TATGAGGGAGCTGTAGGTAAA"/>
        <att type="string" name="Node TypeAT5G67570 = PPR" label="Node TypeAT5G67570 = PPR"/>
        <graphics w="35.0" h="35.0" width="1" outline="#000000" fill="#ff0033" y="5416.25" x="6221.13232421875"/>
    </node>
    <node label="AATGGGAGATGTCCGGAATGA" id="-1757">
        <att type="string" name="node.size" label="node.size"/>
        <att type="string" name="node.fillColor" label="node.fillColor"/>
        <att type="string" name="node.labelPosition" label="node.labelPosition"/>
        <att type="string" name="node.lineType" label="node.lineType"/>
        <att type="string" name="Node Type" label="Node Type" value="srna"/>
        <att type="string" name="node.borderColor" label="node.borderColor"/>
        <att type="string" name="node.shape" label="node.shape"/>
        <att type="string" name="canonicalName" label="canonicalName" value="AATGGGAGATGTCCGGAATGA"/>
        <att type="string" name="Node TypeAT5G67570 = PPR" label="Node TypeAT5G67570 = PPR"/>
        <graphics w="35.0" h="35.0" width="1" outline="#000000" fill="#ff0033" y="7207.52490234375" x="5061.91259765625"/>
    </node>
    <node label="AT3G33071" id="-1756">
        <att type="string" name="node.size" label="node.size"/>
        <att type="string" name="node.fillColor" label="node.fillColor"/>
        <att type="string" name="node.labelPosition" label="node.labelPosition"/>
        <att type="string" name="node.lineType" label="node.lineType"/>
        <att type="string" name="Node Type" label="Node Type" value="Gene"/>
        <att type="string" name="node.borderColor" label="node.borderColor"/>
        <att type="string" name="node.shape" label="node.shape"/>
        <att type="string" name="canonicalName" label="canonicalName" value="AT3G33071"/>
        <att type="string" name="Node TypeAT5G67570 = PPR" label="Node TypeAT5G67570 = PPR"/>
        <graphics w="35.0" h="35.0" width="1" type="rectangle" outline="#000000" fill="#0000cc" y="3518.417724609375" x="7028.3359375"/>
    </node>
    <node label="AT1G27780" id="-1755">
        <att type="string" name="node.size" label="node.size"/>
        <att type="string" name="node.fillColor" label="node.fillColor"/>
        <att type="string" name="node.labelPosition" label="node.labelPosition"/>
        <att type="string" name="node.lineType" label="node.lineType" value="LINE_1"/>
        <att type="string" name="Node Type" label="Node Type" value="Gene"/>
        <att type="string" name="node.borderColor" label="node.borderColor"/>
        <att type="string" name="node.shape" label="node.shape" value="ROUND_RECT"/>
        <att type="string" name="canonicalName" label="canonicalName" value="AT1G27780"/>
        <att type="string" name="Node TypeAT5G67570 = PPR" label="Node TypeAT5G67570 = PPR"/>
        <graphics w="35.0" h="35.0" width="1" type="rectangle" outline="#000000" fill="#0000cc" y="7466.1669921875" x="4994.32373046875"/>
    </node>
    <node label="AGTTGCCTTTGTAATTACGGA" id="-1754">
        <att type="string" name="node.size" label="node.size"/>
        <att type="string" name="node.fillColor" label="node.fillColor"/>
        <att type="string" name="node.labelPosition" label="node.labelPosition"/>
        <att type="string" name="node.lineType" label="node.lineType"/>
        <att type="string" name="Node Type" label="Node Type" value="srna"/>
        <att type="string" name="node.borderColor" label="node.borderColor"/>
        <att type="string" name="node.shape" label="node.shape"/>
        <att type="string" name="canonicalName" label="canonicalName" value="AGTTGCCTTTGTAATTACGGA"/>
        <att type="string" name="Node TypeAT5G67570 = PPR" label="Node TypeAT5G67570 = PPR"/>
        <graphics w="35.0" h="35.0" width="1" outline="#000000" fill="#ff0033" y="4992.63037109375" x="6216.3427734375"/>
    </node>
    <node label="TGAATATGTTTAGTATTACA" id="-478">
        <att type="string" name="node.size" label="node.size"/>
        <att type="string" name="node.fillColor" label="node.fillColor"/>
        <att type="string" name="node.labelPosition" label="node.labelPosition"/>
        <att type="string" name="node.lineType" label="node.lineType"/>
        <att type="string" name="Node Type" label="Node Type" value="srna"/>
        <att type="string" name="node.borderColor" label="node.borderColor"/>
        <att type="string" name="node.shape" label="node.shape"/>
        <att type="string" name="canonicalName" label="canonicalName" value="TGAATATGTTTAGTATTACA"/>
        <att type="string" name="Node TypeAT5G67570 = PPR" label="Node TypeAT5G67570 = PPR"/>
        <graphics w="35.0" h="35.0" width="1" outline="#000000" fill="#ff0033" y="5513.107421875" x="7703.26708984375"/>
    </node>
    <node label="AT3G33136" id="-1753">
        <att type="string" name="node.size" label="node.size"/>
        <att type="string" name="node.fillColor" label="node.fillColor"/>
        <att type="string" name="node.labelPosition" label="node.labelPosition"/>
        <att type="string" name="node.lineType" label="node.lineType"/>
        <att type="string" name="Node Type" label="Node Type" value="Gene"/>
        <att type="string" name="node.borderColor" label="node.borderColor"/>
        <att type="string" name="node.shape" label="node.shape"/>
        <att type="string" name="canonicalName" label="canonicalName" value="AT3G33136"/>
        <att type="string" name="Node TypeAT5G67570 = PPR" label="Node TypeAT5G67570 = PPR"/>
        <graphics w="35.0" h="35.0" width="1" type="rectangle" outline="#000000" fill="#0000cc" y="3472.01416015625" x="6685.5966796875"/>
    </node>
    <node label="TACATATATGTTTCAGTCTTA" id="-475">
        <att type="string" name="node.size" label="node.size"/>
        <att type="string" name="node.fillColor" label="node.fillColor"/>
        <att type="string" name="node.labelPosition" label="node.labelPosition"/>
        <att type="string" name="node.lineType" label="node.lineType"/>
        <att type="string" name="Node Type" label="Node Type" value="srna"/>
        <att type="string" name="node.borderColor" label="node.borderColor"/>
        <att type="string" name="node.shape" label="node.shape"/>
        <att type="string" name="canonicalName" label="canonicalName" value="TACATATATGTTTCAGTCTTA"/>
        <att type="string" name="Node TypeAT5G67570 = PPR" label="Node TypeAT5G67570 = PPR"/>
        <graphics w="35.0" h="35.0" width="1" outline="#000000" fill="#ff0033" y="5853.70556640625" x="7823.5419921875"/>
    </node>
    <node label="AT3G42431" id="-1752">
        <att type="string" name="node.size" label="node.size"/>
        <att type="string" name="node.fillColor" label="node.fillColor"/>
        <att type="string" name="node.labelPosition" label="node.labelPosition"/>
        <att type="string" name="node.lineType" label="node.lineType"/>
        <att type="string" name="Node Type" label="Node Type" value="Gene"/>
        <att type="string" name="node.borderColor" label="node.borderColor"/>
        <att type="string" name="node.shape" label="node.shape"/>
        <att type="string" name="canonicalName" label="canonicalName" value="AT3G42431"/>
        <att type="string" name="Node TypeAT5G67570 = PPR" label="Node TypeAT5G67570 = PPR"/>
        <graphics w="34.9990234375" h="35.0" width="1" type="rectangle" outline="#000000" fill="#0000cc" y="3283.19140625" x="7538.1689453125"/>
    </node>
    <node label="TTTCAGTGTATTTGGAGGAGTTGC" id="-1751">
        <att type="string" name="node.size" label="node.size"/>
        <att type="string" name="node.fillColor" label="node.fillColor"/>
        <att type="string" name="node.labelPosition" label="node.labelPosition"/>
        <att type="string" name="node.lineType" label="node.lineType"/>
        <att type="string" name="Node Type" label="Node Type" value="srna"/>
        <att type="string" name="node.borderColor" label="node.borderColor"/>
        <att type="string" name="node.shape" label="node.shape"/>
        <att type="string" name="canonicalName" label="canonicalName" value="TTTCAGTGTATTTGGAGGAGTTGC"/>
        <att type="string" name="Node TypeAT5G67570 = PPR" label="Node TypeAT5G67570 = PPR"/>
        <graphics w="35.0" h="35.0" width="1" outline="#000000" fill="#ff0033" y="5004.232421875" x="4827.30078125"/>
    </node>
    <node label="AT1G37405" id="-1750">
        <att type="string" name="node.size" label="node.size"/>
        <att type="string" name="node.fillColor" label="node.fillColor"/>
        <att type="string" name="node.labelPosition" label="node.labelPosition"/>
        <att type="string" name="node.lineType" label="node.lineType"/>
        <att type="string" name="Node Type" label="Node Type" value="Gene"/>
        <att type="string" name="node.borderColor" label="node.borderColor"/>
        <att type="string" name="node.shape" label="node.shape"/>
        <att type="string" name="canonicalName" label="canonicalName" value="AT1G37405"/>
        <att type="string" name="Node TypeAT5G67570 = PPR" label="Node TypeAT5G67570 = PPR"/>
        <graphics w="35.0" h="35.00048828125" width="1" type="rectangle" outline="#000000" fill="#0000cc" y="3573.76513671875" x="7602.03125"/>
    </node>
    <node label="AT2G44220" id="-1749">
        <att type="string" name="node.size" label="node.size"/>
        <att type="string" name="node.fillColor" label="node.fillColor"/>
        <att type="string" name="node.labelPosition" label="node.labelPosition"/>
        <att type="string" name="node.lineType" label="node.lineType"/>
        <att type="string" name="Node Type" label="Node Type" value="Gene"/>
        <att type="string" name="node.borderColor" label="node.borderColor"/>
        <att type="string" name="node.shape" label="node.shape"/>
        <att type="string" name="canonicalName" label="canonicalName" value="AT2G44220"/>
        <att type="string" name="Node TypeAT5G67570 = PPR" label="Node TypeAT5G67570 = PPR"/>
        <graphics w="35.0" h="35.0" width="1" type="rectangle" outline="#000000" fill="#0000cc" y="6132.1123046875" x="7019.1630859375"/>
    </node>
    <node label="TAAGATGCCTTTGTAATTACGG" id="-1748">
        <att type="string" name="node.size" label="node.size"/>
        <att type="string" name="node.fillColor" label="node.fillColor"/>
        <att type="string" name="node.labelPosition" label="node.labelPosition"/>
        <att type="string" name="node.lineType" label="node.lineType"/>
        <att type="string" name="Node Type" label="Node Type" value="srna"/>
        <att type="string" name="node.borderColor" label="node.borderColor"/>
        <att type="string" name="node.shape" label="node.shape"/>
        <att type="string" name="canonicalName" label="canonicalName" value="TAAGATGCCTTTGTAATTACGG"/>
        <att type="string" name="Node TypeAT5G67570 = PPR" label="Node TypeAT5G67570 = PPR"/>
        <graphics w="35.0" h="35.0" width="1" outline="#000000" fill="#ff0033" y="5010.7236328125" x="6134.38671875"/>
    </node>
    <node label="AT2G11820" id="-1747">
        <att type="string" name="node.size" label="node.size"/>
        <att type="string" name="node.fillColor" label="node.fillColor"/>
        <att type="string" name="node.labelPosition" label="node.labelPosition"/>
        <att type="string" name="node.lineType" label="node.lineType"/>
        <att type="string" name="Node Type" label="Node Type" value="Gene"/>
        <att type="string" name="node.borderColor" label="node.borderColor"/>
        <att type="string" name="node.shape" label="node.shape"/>
        <att type="string" name="canonicalName" label="canonicalName" value="AT2G11820"/>
        <att type="string" name="Node TypeAT5G67570 = PPR" label="Node TypeAT5G67570 = PPR"/>
        <graphics w="35.0" h="35.0" width="1" type="rectangle" outline="#000000" fill="#0000cc" y="4670.02001953125" x="4726.1865234375"/>
    </node>
    <node label="CTTTTCTAGTTCGTCGATATGT" id="-467">
        <att type="string" name="node.size" label="node.size"/>
        <att type="string" name="node.fillColor" label="node.fillColor"/>
        <att type="string" name="node.labelPosition" label="node.labelPosition"/>
        <att type="string" name="node.lineType" label="node.lineType"/>
        <att type="string" name="Node Type" label="Node Type" value="srna"/>
        <att type="string" name="node.borderColor" label="node.borderColor"/>
        <att type="string" name="node.shape" label="node.shape"/>
        <att type="string" name="canonicalName" label="canonicalName" value="CTTTTCTAGTTCGTCGATATGT"/>
        <att type="string" name="Node TypeAT5G67570 = PPR" label="Node TypeAT5G67570 = PPR"/>
        <graphics w="35.0" h="35.0" width="1" outline="#000000" fill="#ff0033" y="6004.84619140625" x="4338.79345703125"/>
    </node>
    <node label="TGCTGCTTTGTCACCATCTCTC" id="-1746">
        <att type="string" name="node.size" label="node.size"/>
        <att type="string" name="node.fillColor" label="node.fillColor"/>
        <att type="string" name="node.labelPosition" label="node.labelPosition"/>
        <att type="string" name="node.lineType" label="node.lineType"/>
        <att type="string" name="Node Type" label="Node Type" value="srna"/>
        <att type="string" name="node.borderColor" label="node.borderColor"/>
        <att type="string" name="node.shape" label="node.shape"/>
        <att type="string" name="canonicalName" label="canonicalName" value="TGCTGCTTTGTCACCATCTCTC"/>
        <att type="string" name="Node TypeAT5G67570 = PPR" label="Node TypeAT5G67570 = PPR"/>
        <graphics w="35.0" h="35.0" width="1" outline="#000000" fill="#ff0033" y="5456.16357421875" x="6253.595703125"/>
    </node>
    <node label="AGAGAGGTGATATTGATTTGGC" id="-1745">
        <att type="string" name="node.size" label="node.size"/>
        <att type="string" name="node.fillColor" label="node.fillColor"/>
        <att type="string" name="node.labelPosition" label="node.labelPosition"/>
        <att type="string" name="node.lineType" label="node.lineType"/>
        <att type="string" name="Node Type" label="Node Type" value="srna"/>
        <att type="string" name="node.borderColor" label="node.borderColor"/>
        <att type="string" name="node.shape" label="node.shape"/>
        <att type="string" name="canonicalName" label="canonicalName" value="AGAGAGGTGATATTGATTTGGC"/>
        <att type="string" name="Node TypeAT5G67570 = PPR" label="Node TypeAT5G67570 = PPR"/>
        <graphics w="35.0" h="35.0" width="1" outline="#000000" fill="#ff0033" y="4943.669921875" x="6533.525390625"/>
    </node>
    <node label="AT1G28330" id="-465">
        <att type="string" name="node.size" label="node.size"/>
        <att type="string" name="node.fillColor" label="node.fillColor"/>
        <att type="string" name="node.labelPosition" label="node.labelPosition"/>
        <att type="string" name="node.lineType" label="node.lineType"/>
        <att type="string" name="Node Type" label="Node Type" value="Gene"/>
        <att type="string" name="node.borderColor" label="node.borderColor"/>
        <att type="string" name="node.shape" label="node.shape"/>
        <att type="string" name="canonicalName" label="canonicalName" value="AT1G28330"/>
        <att type="string" name="Node TypeAT5G67570 = PPR" label="Node TypeAT5G67570 = PPR"/>
        <graphics w="35.0" h="35.0" width="1" type="rectangle" outline="#000000" fill="#0000cc" y="6174.08154296875" x="7974.681640625"/>
    </node>
    <node label="TCAAAGCCAAATCAATATCA" id="-1744">
        <att type="string" name="node.size" label="node.size"/>
        <att type="string" name="node.fillColor" label="node.fillColor"/>
        <att type="string" name="node.labelPosition" label="node.labelPosition"/>
        <att type="string" name="node.lineType" label="node.lineType"/>
        <att type="string" name="Node Type" label="Node Type" value="srna"/>
        <att type="string" name="node.borderColor" label="node.borderColor"/>
        <att type="string" name="node.shape" label="node.shape"/>
        <att type="string" name="canonicalName" label="canonicalName" value="TCAAAGCCAAATCAATATCA"/>
        <att type="string" name="Node TypeAT5G67570 = PPR" label="Node TypeAT5G67570 = PPR"/>
        <graphics w="35.0" h="35.0" width="1" outline="#000000" fill="#ff0033" y="4978.79296875" x="6584.615234375"/>
    </node>
    <node label="TGTGTTGCCAACCAATCCTCT" id="-1743">
        <att type="string" name="node.size" label="node.size"/>
        <att type="string" name="node.fillColor" label="node.fillColor"/>
        <att type="string" name="node.labelPosition" label="node.labelPosition"/>
        <att type="string" name="node.lineType" label="node.lineType"/>
        <att type="string" name="Node Type" label="Node Type" value="srna"/>
        <att type="string" name="node.borderColor" label="node.borderColor"/>
        <att type="string" name="node.shape" label="node.shape"/>
        <att type="string" name="canonicalName" label="canonicalName" value="TGTGTTGCCAACCAATCCTCT"/>
        <att type="string" name="Node TypeAT5G67570 = PPR" label="Node TypeAT5G67570 = PPR"/>
        <graphics w="35.0" h="35.0" width="1" outline="#000000" fill="#ff0033" y="5337.486328125" x="6398.35107421875"/>
    </node>
    <node label="GTGAAGTCTACATGAAGCAAG" id="-596">
        <att type="string" name="node.size" label="node.size"/>
        <att type="string" name="node.fillColor" label="node.fillColor"/>
        <att type="string" name="node.labelPosition" label="node.labelPosition"/>
        <att type="string" name="node.lineType" label="node.lineType"/>
        <att type="string" name="Node Type" label="Node Type" value="srna"/>
        <att type="string" name="node.borderColor" label="node.borderColor"/>
        <att type="string" name="node.shape" label="node.shape"/>
        <att type="string" name="canonicalName" label="canonicalName" value="GTGAAGTCTACATGAAGCAAG"/>
        <att type="string" name="Node TypeAT5G67570 = PPR" label="Node TypeAT5G67570 = PPR"/>
        <graphics w="35.0" h="35.0" width="1" outline="#000000" fill="#ff0033" y="3636.63623046875" x="1894.8017578125"/>
    </node>
    <node label="AGCTGCGAAAATAGAGGCCAA" id="-1742">
        <att type="string" name="node.size" label="node.size"/>
        <att type="string" name="node.fillColor" label="node.fillColor"/>
        <att type="string" name="node.labelPosition" label="node.labelPosition"/>
        <att type="string" name="node.lineType" label="node.lineType"/>
        <att type="string" name="Node Type" label="Node Type" value="srna"/>
        <att type="string" name="node.borderColor" label="node.borderColor"/>
        <att type="string" name="node.shape" label="node.shape"/>
        <att type="string" name="canonicalName" label="canonicalName" value="AGCTGCGAAAATAGAGGCCAA"/>
        <att type="string" name="Node TypeAT5G67570 = PPR" label="Node TypeAT5G67570 = PPR"/>
        <graphics w="35.0" h="35.0" width="1" outline="#000000" fill="#ff0033" y="4974.53662109375" x="6688.92333984375"/>
    </node>
    <node label="TGTAAGTGACTGTGTTGCCAAC" id="-1741">
        <att type="string" name="node.size" label="node.size"/>
        <att type="string" name="node.fillColor" label="node.fillColor"/>
        <att type="string" name="node.labelPosition" label="node.labelPosition"/>
        <att type="string" name="node.lineType" label="node.lineType"/>
        <att type="string" name="Node Type" label="Node Type" value="srna"/>
        <att type="string" name="node.borderColor" label="node.borderColor"/>
        <att type="string" name="node.shape" label="node.shape"/>
        <att type="string" name="canonicalName" label="canonicalName" value="TGTAAGTGACTGTGTTGCCAAC"/>
        <att type="string" name="Node TypeAT5G67570 = PPR" label="Node TypeAT5G67570 = PPR"/>
        <graphics w="35.0" h="35.0" width="1" outline="#000000" fill="#ff0033" y="5276.8173828125" x="6520.7529296875"/>
    </node>
    <node label="AT4G08620" id="-1740">
        <att type="string" name="node.size" label="node.size"/>
        <att type="string" name="node.fillColor" label="node.fillColor"/>
        <att type="string" name="node.labelPosition" label="node.labelPosition"/>
        <att type="string" name="node.lineType" label="node.lineType"/>
        <att type="string" name="Node Type" label="Node Type" value="Gene"/>
        <att type="string" name="node.borderColor" label="node.borderColor"/>
        <att type="string" name="node.shape" label="node.shape"/>
        <att type="string" name="canonicalName" label="canonicalName" value="AT4G08620"/>
        <att type="string" name="Node TypeAT5G67570 = PPR" label="Node TypeAT5G67570 = PPR"/>
        <graphics w="35.0" h="35.0" width="1" type="rectangle" outline="#000000" fill="#0000cc" y="2674.99853515625" x="6046.5703125"/>
    </node>
    <node label="AT1G08930" id="-1739">
        <att type="string" name="node.size" label="node.size"/>
        <att type="string" name="node.fillColor" label="node.fillColor"/>
        <att type="string" name="node.labelPosition" label="node.labelPosition"/>
        <att type="string" name="node.lineType" label="node.lineType"/>
        <att type="string" name="Node Type" label="Node Type" value="Gene"/>
        <att type="string" name="node.borderColor" label="node.borderColor"/>
        <att type="string" name="node.shape" label="node.shape"/>
        <att type="string" name="canonicalName" label="canonicalName" value="AT1G08930"/>
        <att type="string" name="Node TypeAT5G67570 = PPR" label="Node TypeAT5G67570 = PPR"/>
        <graphics w="35.0" h="35.0" width="1" type="rectangle" outline="#000000" fill="#0000cc" y="5094.45947265625" x="7906.732421875"/>
    </node>
    <node label="AT5G33385" id="-1738">
        <att type="string" name="node.size" label="node.size"/>
        <att type="string" name="node.fillColor" label="node.fillColor"/>
        <att type="string" name="node.labelPosition" label="node.labelPosition"/>
        <att type="string" name="node.lineType" label="node.lineType"/>
        <att type="string" name="Node Type" label="Node Type" value="Gene"/>
        <att type="string" name="node.borderColor" label="node.borderColor"/>
        <att type="string" name="node.shape" label="node.shape"/>
        <att type="string" name="canonicalName" label="canonicalName" value="AT5G33385"/>
        <att type="string" name="Node TypeAT5G67570 = PPR" label="Node TypeAT5G67570 = PPR"/>
        <graphics w="35.0" h="35.0" width="1" type="rectangle" outline="#000000" fill="#0000cc" y="4277.42529296875" x="6437.4580078125"/>
    </node>
    <node label="AT4G07605" id="-449">
        <att type="string" name="node.size" label="node.size"/>
        <att type="string" name="node.fillColor" label="node.fillColor"/>
        <att type="string" name="node.labelPosition" label="node.labelPosition"/>
        <att type="string" name="node.lineType" label="node.lineType"/>
        <att type="string" name="Node Type" label="Node Type" value="Gene"/>
        <att type="string" name="node.borderColor" label="node.borderColor"/>
        <att type="string" name="node.shape" label="node.shape"/>
        <att type="string" name="canonicalName" label="canonicalName" value="AT4G07605"/>
        <att type="string" name="Node TypeAT5G67570 = PPR" label="Node TypeAT5G67570 = PPR"/>
        <graphics w="35.0" h="35.0" width="1" type="rectangle" outline="#000000" fill="#0000cc" y="1673.4912109375" x="5418.53076171875"/>
    </node>
    <node label="AT3G23125" id="-445">
        <att type="string" name="node.size" label="node.size"/>
        <att type="string" name="node.fillColor" label="node.fillColor"/>
        <att type="string" name="node.labelPosition" label="node.labelPosition"/>
        <att type="string" name="node.lineType" label="node.lineType"/>
        <att type="string" name="Node Type" label="Node Type" value="Gene"/>
        <att type="string" name="node.borderColor" label="node.borderColor"/>
        <att type="string" name="node.shape" label="node.shape"/>
        <att type="string" name="canonicalName" label="canonicalName" value="AT3G23125"/>
        <att type="string" name="Node TypeAT5G67570 = PPR" label="Node TypeAT5G67570 = PPR"/>
        <graphics w="35.0" h="35.0" width="1" type="rectangle" outline="#000000" fill="#0000cc" y="1658.20068359375" x="4882.048828125"/>
    </node>
    <node label="CTAGTTCGTCGATATGTTGAA" id="-444">
        <att type="string" name="node.size" label="node.size"/>
        <att type="string" name="node.fillColor" label="node.fillColor"/>
        <att type="string" name="node.labelPosition" label="node.labelPosition"/>
        <att type="string" name="node.lineType" label="node.lineType"/>
        <att type="string" name="Node Type" label="Node Type" value="srna"/>
        <att type="string" name="node.borderColor" label="node.borderColor"/>
        <att type="string" name="node.shape" label="node.shape"/>
        <att type="string" name="canonicalName" label="canonicalName" value="CTAGTTCGTCGATATGTTGAA"/>
        <att type="string" name="Node TypeAT5G67570 = PPR" label="Node TypeAT5G67570 = PPR"/>
        <graphics w="35.0" h="35.0" width="1" outline="#000000" fill="#ff0033" y="6366.73291015625" x="4394.140625"/>
    </node>
    <node label="ATGCCTCTCGACTACTGAGTAA" id="-1737">
        <att type="string" name="node.size" label="node.size"/>
        <att type="string" name="node.fillColor" label="node.fillColor"/>
        <att type="string" name="node.labelPosition" label="node.labelPosition"/>
        <att type="string" name="node.lineType" label="node.lineType"/>
        <att type="string" name="Node Type" label="Node Type" value="srna"/>
        <att type="string" name="node.borderColor" label="node.borderColor"/>
        <att type="string" name="node.shape" label="node.shape"/>
        <att type="string" name="canonicalName" label="canonicalName" value="ATGCCTCTCGACTACTGAGTAA"/>
        <att type="string" name="Node TypeAT5G67570 = PPR" label="Node TypeAT5G67570 = PPR"/>
        <graphics w="35.0" h="35.0" width="1" outline="#000000" fill="#ff0033" y="5394.96142578125" x="6199.3125"/>
    </node>
    <node label="TCTCAGCCTCTACAAGCTTCC" id="-1736">
        <att type="string" name="node.size" label="node.size"/>
        <att type="string" name="node.fillColor" label="node.fillColor"/>
        <att type="string" name="node.labelPosition" label="node.labelPosition"/>
        <att type="string" name="node.lineType" label="node.lineType"/>
        <att type="string" name="Node Type" label="Node Type" value="srna"/>
        <att type="string" name="node.borderColor" label="node.borderColor"/>
        <att type="string" name="node.shape" label="node.shape"/>
        <att type="string" name="canonicalName" label="canonicalName" value="TCTCAGCCTCTACAAGCTTCC"/>
        <att type="string" name="Node TypeAT5G67570 = PPR" label="Node TypeAT5G67570 = PPR"/>
        <graphics w="35.0" h="35.0" width="1" outline="#000000" fill="#ff0033" y="5020.30419921875" x="6274.88232421875"/>
    </node>
    <node label="AT1G66750" id="-440">
        <att type="string" name="node.size" label="node.size"/>
        <att type="string" name="node.fillColor" label="node.fillColor"/>
        <att type="string" name="node.labelPosition" label="node.labelPosition"/>
        <att type="string" name="node.lineType" label="node.lineType"/>
        <att type="string" name="Node Type" label="Node Type" value="Gene"/>
        <att type="string" name="node.borderColor" label="node.borderColor"/>
        <att type="string" name="node.shape" label="node.shape"/>
        <att type="string" name="canonicalName" label="canonicalName" value="AT1G66750"/>
        <att type="string" name="Node TypeAT5G67570 = PPR" label="Node TypeAT5G67570 = PPR"/>
        <graphics w="35.0" h="35.0" width="1" type="rectangle" outline="#000000" fill="#0000cc" y="5661.2470703125" x="6683.16748046875"/>
    </node>
    <node label="AT5G49590" id="-1735">
        <att type="string" name="node.size" label="node.size"/>
        <att type="string" name="node.fillColor" label="node.fillColor"/>
        <att type="string" name="node.labelPosition" label="node.labelPosition"/>
        <att type="string" name="node.lineType" label="node.lineType"/>
        <att type="string" name="Node Type" label="Node Type" value="Gene"/>
        <att type="string" name="node.borderColor" label="node.borderColor"/>
        <att type="string" name="node.shape" label="node.shape"/>
        <att type="string" name="canonicalName" label="canonicalName" value="AT5G49590"/>
        <att type="string" name="Node TypeAT5G67570 = PPR" label="Node TypeAT5G67570 = PPR"/>
        <graphics w="35.0" h="35.0" width="1" type="rectangle" outline="#000000" fill="#0000cc" y="4676.40625" x="5007.1796875"/>
    </node>
    <node label="TTTTACGGGGATAAGACTGAA" id="-439">
        <att type="string" name="node.size" label="node.size"/>
        <att type="string" name="node.fillColor" label="node.fillColor"/>
        <att type="string" name="node.labelPosition" label="node.labelPosition"/>
        <att type="string" name="node.lineType" label="node.lineType"/>
        <att type="string" name="Node Type" label="Node Type" value="srna"/>
        <att type="string" name="node.borderColor" label="node.borderColor"/>
        <att type="string" name="node.shape" label="node.shape"/>
        <att type="string" name="canonicalName" label="canonicalName" value="TTTTACGGGGATAAGACTGAA"/>
        <att type="string" name="Node TypeAT5G67570 = PPR" label="Node TypeAT5G67570 = PPR"/>
        <graphics w="35.0" h="35.0" width="1" outline="#000000" fill="#ff0033" y="5701.5009765625" x="7734.66650390625"/>
    </node>
    <node label="ATATGTTTACTAAAACAAAGA" id="-434">
        <att type="string" name="node.size" label="node.size"/>
        <att type="string" name="node.fillColor" label="node.fillColor"/>
        <att type="string" name="node.labelPosition" label="node.labelPosition"/>
        <att type="string" name="node.lineType" label="node.lineType"/>
        <att type="string" name="Node Type" label="Node Type" value="srna"/>
        <att type="string" name="node.borderColor" label="node.borderColor"/>
        <att type="string" name="node.shape" label="node.shape"/>
        <att type="string" name="canonicalName" label="canonicalName" value="ATATGTTTACTAAAACAAAGA"/>
        <att type="string" name="Node TypeAT5G67570 = PPR" label="Node TypeAT5G67570 = PPR"/>
        <graphics w="35.0" h="35.0" width="1" outline="#000000" fill="#ff0033" y="5664.248046875" x="7477.6220703125"/>
    </node>
    <node label="ACAACATGGGCTTTGATGTGGG" id="-1734">
        <att type="string" name="node.size" label="node.size"/>
        <att type="string" name="node.fillColor" label="node.fillColor"/>
        <att type="string" name="node.labelPosition" label="node.labelPosition"/>
        <att type="string" name="node.lineType" label="node.lineType"/>
        <att type="string" name="Node Type" label="Node Type" value="srna"/>
        <att type="string" name="node.borderColor" label="node.borderColor"/>
        <att type="string" name="node.shape" label="node.shape"/>
        <att type="string" name="canonicalName" label="canonicalName" value="ACAACATGGGCTTTGATGTGGG"/>
        <att type="string" name="Node TypeAT5G67570 = PPR" label="Node TypeAT5G67570 = PPR"/>
        <graphics w="35.0" h="35.0" width="1" outline="#000000" fill="#ff0033" y="6449.7529296875" x="7888.466796875"/>
    </node>
    <node label="AT4G06506" id="-1733">
        <att type="string" name="node.size" label="node.size"/>
        <att type="string" name="node.fillColor" label="node.fillColor"/>
        <att type="string" name="node.labelPosition" label="node.labelPosition"/>
        <att type="string" name="node.lineType" label="node.lineType"/>
        <att type="string" name="Node Type" label="Node Type" value="Gene"/>
        <att type="string" name="node.borderColor" label="node.borderColor"/>
        <att type="string" name="node.shape" label="node.shape"/>
        <att type="string" name="canonicalName" label="canonicalName" value="AT4G06506"/>
        <att type="string" name="Node TypeAT5G67570 = PPR" label="Node TypeAT5G67570 = PPR"/>
        <graphics w="35.0" h="35.0" width="1" type="rectangle" outline="#000000" fill="#0000cc" y="3619.532958984375" x="7202.8916015625"/>
    </node>
    <node label="ATATTCCAGGATATGCAAAAGAA" id="-433">
        <att type="string" name="node.size" label="node.size"/>
        <att type="string" name="node.fillColor" label="node.fillColor"/>
        <att type="string" name="node.labelPosition" label="node.labelPosition"/>
        <att type="string" name="node.lineType" label="node.lineType"/>
        <att type="string" name="Node Type" label="Node Type" value="srna"/>
        <att type="string" name="node.borderColor" label="node.borderColor"/>
        <att type="string" name="node.shape" label="node.shape"/>
        <att type="string" name="canonicalName" label="canonicalName" value="ATATTCCAGGATATGCAAAAGAA"/>
        <att type="string" name="Node TypeAT5G67570 = PPR" label="Node TypeAT5G67570 = PPR"/>
        <graphics w="35.0" h="35.0" width="1" outline="#000000" fill="#ff0033" y="5128.86962890625" x="4271.7392578125"/>
    </node>
    <node label="AT5G33365" id="-1732">
        <att type="string" name="node.size" label="node.size"/>
        <att type="string" name="node.fillColor" label="node.fillColor"/>
        <att type="string" name="node.labelPosition" label="node.labelPosition"/>
        <att type="string" name="node.lineType" label="node.lineType"/>
        <att type="string" name="Node Type" label="Node Type" value="Gene"/>
        <att type="string" name="node.borderColor" label="node.borderColor"/>
        <att type="string" name="node.shape" label="node.shape"/>
        <att type="string" name="canonicalName" label="canonicalName" value="AT5G33365"/>
        <att type="string" name="Node TypeAT5G67570 = PPR" label="Node TypeAT5G67570 = PPR"/>
        <graphics w="35.0" h="35.0" width="1" type="rectangle" outline="#000000" fill="#0000cc" y="4608.287109375" x="4825.171875"/>
    </node>
    <node label="AT3G29035" id="-432">
        <att type="string" name="node.size" label="node.size"/>
        <att type="string" name="node.fillColor" label="node.fillColor"/>
        <att type="string" name="node.labelPosition" label="node.labelPosition"/>
        <att type="string" name="node.lineType" label="node.lineType"/>
        <att type="string" name="Node Type" label="Node Type" value="Gene"/>
        <att type="string" name="node.borderColor" label="node.borderColor"/>
        <att type="string" name="node.shape" label="node.shape"/>
        <att type="string" name="canonicalName" label="canonicalName" value="AT3G29035"/>
        <att type="string" name="Node TypeAT5G67570 = PPR" label="Node TypeAT5G67570 = PPR"/>
        <graphics w="35.0" h="35.0" width="1" type="rectangle" outline="#000000" fill="#0000cc" y="5370.421875" x="5351.95263671875"/>
    </node>
    <node label="TGGTGTAAGTGACTGTGTTGC" id="-1731">
        <att type="string" name="node.size" label="node.size"/>
        <att type="string" name="node.fillColor" label="node.fillColor"/>
        <att type="string" name="node.labelPosition" label="node.labelPosition"/>
        <att type="string" name="node.lineType" label="node.lineType"/>
        <att type="string" name="Node Type" label="Node Type" value="srna"/>
        <att type="string" name="node.borderColor" label="node.borderColor"/>
        <att type="string" name="node.shape" label="node.shape"/>
        <att type="string" name="canonicalName" label="canonicalName" value="TGGTGTAAGTGACTGTGTTGC"/>
        <att type="string" name="Node TypeAT5G67570 = PPR" label="Node TypeAT5G67570 = PPR"/>
        <graphics w="35.0" h="35.0" width="1" outline="#000000" fill="#ff0033" y="5420.5078125" x="6492.5478515625"/>
    </node>
    <node label="CACGATGTTCAATAGATTTAG" id="-428">
        <att type="string" name="node.size" label="node.size"/>
        <att type="string" name="node.fillColor" label="node.fillColor"/>
        <att type="string" name="node.labelPosition" label="node.labelPosition"/>
        <att type="string" name="node.lineType" label="node.lineType"/>
        <att type="string" name="Node Type" label="Node Type" value="srna"/>
        <att type="string" name="node.borderColor" label="node.borderColor"/>
        <att type="string" name="node.shape" label="node.shape"/>
        <att type="string" name="canonicalName" label="canonicalName" value="CACGATGTTCAATAGATTTAG"/>
        <att type="string" name="Node TypeAT5G67570 = PPR" label="Node TypeAT5G67570 = PPR"/>
        <graphics w="35.0" h="35.0" width="1" outline="#000000" fill="#ff0033" y="5663.18408203125" x="7526.5830078125"/>
    </node>
    <node label="TGACTGTGCTGTAGATCACAA" id="-1730">
        <att type="string" name="node.size" label="node.size"/>
        <att type="string" name="node.fillColor" label="node.fillColor"/>
        <att type="string" name="node.labelPosition" label="node.labelPosition"/>
        <att type="string" name="node.lineType" label="node.lineType"/>
        <att type="string" name="Node Type" label="Node Type" value="srna"/>
        <att type="string" name="node.borderColor" label="node.borderColor"/>
        <att type="string" name="node.shape" label="node.shape"/>
        <att type="string" name="canonicalName" label="canonicalName" value="TGACTGTGCTGTAGATCACAA"/>
        <att type="string" name="Node TypeAT5G67570 = PPR" label="Node TypeAT5G67570 = PPR"/>
        <graphics w="35.0" h="35.0" width="1" outline="#000000" fill="#ff0033" y="5138.44873046875" x="5988.56787109375"/>
    </node>
    <node label="GATGGTAGTTCAAGTATTCCA" id="-427">
        <att type="string" name="node.size" label="node.size"/>
        <att type="string" name="node.fillColor" label="node.fillColor"/>
        <att type="string" name="node.labelPosition" label="node.labelPosition"/>
        <att type="string" name="node.lineType" label="node.lineType"/>
        <att type="string" name="Node Type" label="Node Type" value="srna"/>
        <att type="string" name="node.borderColor" label="node.borderColor"/>
        <att type="string" name="node.shape" label="node.shape"/>
        <att type="string" name="canonicalName" label="canonicalName" value="GATGGTAGTTCAAGTATTCCA"/>
        <att type="string" name="Node TypeAT5G67570 = PPR" label="Node TypeAT5G67570 = PPR"/>
        <graphics w="35.0" h="35.0" width="1" outline="#000000" fill="#ff0033" y="5807.93798828125" x="7356.2841796875"/>
    </node>
    <node label="AT5G51460" id="-426">
        <att type="string" name="node.size" label="node.size"/>
        <att type="string" name="node.fillColor" label="node.fillColor"/>
        <att type="string" name="node.labelPosition" label="node.labelPosition"/>
        <att type="string" name="node.lineType" label="node.lineType"/>
        <att type="string" name="Node Type" label="Node Type" value="Gene"/>
        <att type="string" name="node.borderColor" label="node.borderColor"/>
        <att type="string" name="node.shape" label="node.shape"/>
        <att type="string" name="canonicalName" label="canonicalName" value="AT5G51460"/>
        <att type="string" name="Node TypeAT5G67570 = PPR" label="Node TypeAT5G67570 = PPR"/>
        <graphics w="35.0" h="35.0" width="1" type="rectangle" outline="#000000" fill="#0000cc" y="6187.9755859375" x="4739.80322265625"/>
    </node>
    <node label="CTCGTCTAAACGATCGTGCAT" id="-1729">
        <att type="string" name="node.size" label="node.size"/>
        <att type="string" name="node.fillColor" label="node.fillColor"/>
        <att type="string" name="node.labelPosition" label="node.labelPosition"/>
        <att type="string" name="node.lineType" label="node.lineType"/>
        <att type="string" name="Node Type" label="Node Type" value="srna"/>
        <att type="string" name="node.borderColor" label="node.borderColor"/>
        <att type="string" name="node.shape" label="node.shape"/>
        <att type="string" name="canonicalName" label="canonicalName" value="CTCGTCTAAACGATCGTGCAT"/>
        <att type="string" name="Node TypeAT5G67570 = PPR" label="Node TypeAT5G67570 = PPR"/>
        <graphics w="35.0" h="35.0" width="1" outline="#000000" fill="#ff0033" y="5222.53466796875" x="6539.9111328125"/>
    </node>
    <node label="AT5G32254" id="-1728">
        <att type="string" name="node.size" label="node.size"/>
        <att type="string" name="node.fillColor" label="node.fillColor"/>
        <att type="string" name="node.labelPosition" label="node.labelPosition"/>
        <att type="string" name="node.lineType" label="node.lineType"/>
        <att type="string" name="Node Type" label="Node Type" value="Gene"/>
        <att type="string" name="node.borderColor" label="node.borderColor"/>
        <att type="string" name="node.shape" label="node.shape"/>
        <att type="string" name="canonicalName" label="canonicalName" value="AT5G32254"/>
        <att type="string" name="Node TypeAT5G67570 = PPR" label="Node TypeAT5G67570 = PPR"/>
        <graphics w="35.0" h="35.0" width="1" type="rectangle" outline="#000000" fill="#0000cc" y="3980.35400390625" x="7773.39453125"/>
    </node>
    <node label="AGTGCAAATGTAAAAGCGGATAAG" id="-1727">
        <att type="string" name="node.size" label="node.size"/>
        <att type="string" name="node.fillColor" label="node.fillColor"/>
        <att type="string" name="node.labelPosition" label="node.labelPosition"/>
        <att type="string" name="node.lineType" label="node.lineType"/>
        <att type="string" name="Node Type" label="Node Type" value="srna"/>
        <att type="string" name="node.borderColor" label="node.borderColor"/>
        <att type="string" name="node.shape" label="node.shape"/>
        <att type="string" name="canonicalName" label="canonicalName" value="AGTGCAAATGTAAAAGCGGATAAG"/>
        <att type="string" name="Node TypeAT5G67570 = PPR" label="Node TypeAT5G67570 = PPR"/>
        <graphics w="35.0" h="35.0" width="1" outline="#000000" fill="#ff0033" y="4997.845703125" x="4792.17578125"/>
    </node>
    <node label="AT1G54270" id="-628">
        <att type="string" name="node.size" label="node.size"/>
        <att type="string" name="node.fillColor" label="node.fillColor"/>
        <att type="string" name="node.labelPosition" label="node.labelPosition"/>
        <att type="string" name="node.lineType" label="node.lineType"/>
        <att type="string" name="Node Type" label="Node Type" value="Gene"/>
        <att type="string" name="node.borderColor" label="node.borderColor"/>
        <att type="string" name="node.shape" label="node.shape"/>
        <att type="string" name="canonicalName" label="canonicalName" value="AT1G54270"/>
        <att type="string" name="Node TypeAT5G67570 = PPR" label="Node TypeAT5G67570 = PPR"/>
        <graphics w="34.9990234375" h="35.0" width="1" type="rectangle" outline="#000000" fill="#0000cc" y="5582.3564453125" x="7695.5771484375"/>
    </node>
    <node label="TAATACTAAACATATTCATGG" id="-424">
        <att type="string" name="node.size" label="node.size"/>
        <att type="string" name="node.fillColor" label="node.fillColor"/>
        <att type="string" name="node.labelPosition" label="node.labelPosition"/>
        <att type="string" name="node.lineType" label="node.lineType"/>
        <att type="string" name="Node Type" label="Node Type" value="srna"/>
        <att type="string" name="node.borderColor" label="node.borderColor"/>
        <att type="string" name="node.shape" label="node.shape"/>
        <att type="string" name="canonicalName" label="canonicalName" value="TAATACTAAACATATTCATGG"/>
        <att type="string" name="Node TypeAT5G67570 = PPR" label="Node TypeAT5G67570 = PPR"/>
        <graphics w="35.0" h="35.0" width="1" outline="#000000" fill="#ff0033" y="5474.7900390625" x="7692.62353515625"/>
    </node>
    <node label="AGATGGAGTGATGCTTCTCGA" id="-1726">
        <att type="string" name="node.size" label="node.size"/>
        <att type="string" name="node.fillColor" label="node.fillColor"/>
        <att type="string" name="node.labelPosition" label="node.labelPosition"/>
        <att type="string" name="node.lineType" label="node.lineType"/>
        <att type="string" name="Node Type" label="Node Type" value="srna"/>
        <att type="string" name="node.borderColor" label="node.borderColor"/>
        <att type="string" name="node.shape" label="node.shape"/>
        <att type="string" name="canonicalName" label="canonicalName" value="AGATGGAGTGATGCTTCTCGA"/>
        <att type="string" name="Node TypeAT5G67570 = PPR" label="Node TypeAT5G67570 = PPR"/>
        <graphics w="35.0" h="35.0" width="1" outline="#000000" fill="#ff0033" y="5351.322265625" x="6541.50830078125"/>
    </node>
    <node label="AT4G04710" id="-1725">
        <att type="string" name="node.size" label="node.size"/>
        <att type="string" name="node.fillColor" label="node.fillColor"/>
        <att type="string" name="node.labelPosition" label="node.labelPosition"/>
        <att type="string" name="node.lineType" label="node.lineType"/>
        <att type="string" name="Node Type" label="Node Type" value="Gene"/>
        <att type="string" name="node.borderColor" label="node.borderColor"/>
        <att type="string" name="node.shape" label="node.shape"/>
        <att type="string" name="canonicalName" label="canonicalName" value="AT4G04710"/>
        <att type="string" name="Node TypeAT5G67570 = PPR" label="Node TypeAT5G67570 = PPR"/>
        <graphics w="35.0" h="35.0" width="1" type="rectangle" outline="#000000" fill="#0000cc" y="3576.885498046875" x="5615.9609375"/>
    </node>
    <node label="AT5G21970" id="-418">
        <att type="string" name="node.size" label="node.size"/>
        <att type="string" name="node.fillColor" label="node.fillColor"/>
        <att type="string" name="node.labelPosition" label="node.labelPosition"/>
        <att type="string" name="node.lineType" label="node.lineType"/>
        <att type="string" name="Node Type" label="Node Type" value="Gene"/>
        <att type="string" name="node.borderColor" label="node.borderColor"/>
        <att type="string" name="node.shape" label="node.shape"/>
        <att type="string" name="canonicalName" label="canonicalName" value="AT5G21970"/>
        <att type="string" name="Node TypeAT5G67570 = PPR" label="Node TypeAT5G67570 = PPR"/>
        <graphics w="35.0" h="35.0" width="1" type="rectangle" outline="#000000" fill="#0000cc" y="3108.708740234375" x="1668.09033203125"/>
    </node>
    <node label="AAAGTGACTACATTTGGATTG" id="-1724">
        <att type="string" name="node.size" label="node.size"/>
        <att type="string" name="node.fillColor" label="node.fillColor"/>
        <att type="string" name="node.labelPosition" label="node.labelPosition"/>
        <att type="string" name="node.lineType" label="node.lineType"/>
        <att type="string" name="Node Type" label="Node Type" value="srna"/>
        <att type="string" name="node.borderColor" label="node.borderColor"/>
        <att type="string" name="node.shape" label="node.shape"/>
        <att type="string" name="canonicalName" label="canonicalName" value="AAAGTGACTACATTTGGATTG"/>
        <att type="string" name="Node TypeAT5G67570 = PPR" label="Node TypeAT5G67570 = PPR"/>
        <graphics w="35.0" h="35.0" width="1" outline="#000000" fill="#ff0033" y="5431.15087890625" x="6319.5869140625"/>
    </node>
    <node label="TCTAAACGATCGTGCATACAAAAC" id="-1723">
        <att type="string" name="node.size" label="node.size"/>
        <att type="string" name="node.fillColor" label="node.fillColor"/>
        <att type="string" name="node.labelPosition" label="node.labelPosition"/>
        <att type="string" name="node.lineType" label="node.lineType"/>
        <att type="string" name="Node Type" label="Node Type" value="srna"/>
        <att type="string" name="node.borderColor" label="node.borderColor"/>
        <att type="string" name="node.shape" label="node.shape"/>
        <att type="string" name="canonicalName" label="canonicalName" value="TCTAAACGATCGTGCATACAAAAC"/>
        <att type="string" name="Node TypeAT5G67570 = PPR" label="Node TypeAT5G67570 = PPR"/>
        <graphics w="35.0" h="35.0" width="1" outline="#000000" fill="#ff0033" y="4969.2138671875" x="6410.05810546875"/>
    </node>
    <node label="AT4G17810" id="-404">
        <att type="string" name="node.size" label="node.size"/>
        <att type="string" name="node.fillColor" label="node.fillColor"/>
        <att type="string" name="node.labelPosition" label="node.labelPosition"/>
        <att type="string" name="node.lineType" label="node.lineType"/>
        <att type="string" name="Node Type" label="Node Type" value="Gene"/>
        <att type="string" name="node.borderColor" label="node.borderColor"/>
        <att type="string" name="node.shape" label="node.shape"/>
        <att type="string" name="canonicalName" label="canonicalName" value="AT4G17810"/>
        <att type="string" name="Node TypeAT5G67570 = PPR" label="Node TypeAT5G67570 = PPR"/>
        <graphics w="35.0" h="35.0" width="1" type="rectangle" outline="#000000" fill="#0000cc" y="5280.01123046875" x="7158.310546875"/>
    </node>
    <node label="AT5G62860" id="-1722">
        <att type="string" name="node.size" label="node.size"/>
        <att type="string" name="node.fillColor" label="node.fillColor"/>
        <att type="string" name="node.labelPosition" label="node.labelPosition"/>
        <att type="string" name="node.lineType" label="node.lineType"/>
        <att type="string" name="Node Type" label="Node Type" value="Gene"/>
        <att type="string" name="node.borderColor" label="node.borderColor"/>
        <att type="string" name="node.shape" label="node.shape"/>
        <att type="string" name="canonicalName" label="canonicalName" value="AT5G62860"/>
        <att type="string" name="Node TypeAT5G67570 = PPR" label="Node TypeAT5G67570 = PPR"/>
        <graphics w="35.0" h="35.0" width="1" type="rectangle" outline="#000000" fill="#0000cc" y="5335.623046875" x="5846.56005859375"/>
    </node>
    <node label="AT2G12640" id="-1721">
        <att type="string" name="node.size" label="node.size"/>
        <att type="string" name="node.fillColor" label="node.fillColor"/>
        <att type="string" name="node.labelPosition" label="node.labelPosition"/>
        <att type="string" name="node.lineType" label="node.lineType"/>
        <att type="string" name="Node Type" label="Node Type" value="Gene"/>
        <att type="string" name="node.borderColor" label="node.borderColor"/>
        <att type="string" name="node.shape" label="node.shape"/>
        <att type="string" name="canonicalName" label="canonicalName" value="AT2G12640"/>
        <att type="string" name="Node TypeAT5G67570 = PPR" label="Node TypeAT5G67570 = PPR"/>
        <graphics w="35.0" h="35.0" width="1" type="rectangle" outline="#000000" fill="#0000cc" y="4817.9677734375" x="4985.89208984375"/>
    </node>
    <node label="ACGATCGTGCATACAAAACC" id="-1720">
        <att type="string" name="node.size" label="node.size"/>
        <att type="string" name="node.fillColor" label="node.fillColor"/>
        <att type="string" name="node.labelPosition" label="node.labelPosition"/>
        <att type="string" name="node.lineType" label="node.lineType"/>
        <att type="string" name="Node Type" label="Node Type" value="srna"/>
        <att type="string" name="node.borderColor" label="node.borderColor"/>
        <att type="string" name="node.shape" label="node.shape"/>
        <att type="string" name="canonicalName" label="canonicalName" value="ACGATCGTGCATACAAAACC"/>
        <att type="string" name="Node TypeAT5G67570 = PPR" label="Node TypeAT5G67570 = PPR"/>
        <graphics w="35.0" h="35.0" width="1" outline="#000000" fill="#ff0033" y="5252.33740234375" x="6283.3984375"/>
    </node>
    <node label="AT5G32358" id="-1719">
        <att type="string" name="node.size" label="node.size"/>
        <att type="string" name="node.fillColor" label="node.fillColor"/>
        <att type="string" name="node.labelPosition" label="node.labelPosition"/>
        <att type="string" name="node.lineType" label="node.lineType"/>
        <att type="string" name="Node Type" label="Node Type" value="Gene"/>
        <att type="string" name="node.borderColor" label="node.borderColor"/>
        <att type="string" name="node.shape" label="node.shape"/>
        <att type="string" name="canonicalName" label="canonicalName" value="AT5G32358"/>
        <att type="string" name="Node TypeAT5G67570 = PPR" label="Node TypeAT5G67570 = PPR"/>
        <graphics w="35.0" h="35.0" width="1" type="rectangle" outline="#000000" fill="#0000cc" y="4733.87109375" x="6347.2333984375"/>
    </node>
    <node label="TCAATAAATAATTGGTTCTAAT" id="-395">
        <att type="string" name="node.size" label="node.size"/>
        <att type="string" name="node.fillColor" label="node.fillColor"/>
        <att type="string" name="node.labelPosition" label="node.labelPosition"/>
        <att type="string" name="node.lineType" label="node.lineType"/>
        <att type="string" name="Node Type" label="Node Type" value="srna"/>
        <att type="string" name="node.borderColor" label="node.borderColor"/>
        <att type="string" name="node.shape" label="node.shape"/>
        <att type="string" name="canonicalName" label="canonicalName" value="TCAATAAATAATTGGTTCTAAT"/>
        <att type="string" name="Node TypeAT5G67570 = PPR" label="Node TypeAT5G67570 = PPR"/>
        <graphics w="35.0" h="35.0" width="1" outline="#000000" fill="#ff0033" y="6360.34619140625" x="4477.16259765625"/>
    </node>
    <node label="TATCACAAATTCCTACGGCCCCA" id="-1718">
        <att type="string" name="node.size" label="node.size"/>
        <att type="string" name="node.fillColor" label="node.fillColor"/>
        <att type="string" name="node.labelPosition" label="node.labelPosition"/>
        <att type="string" name="node.lineType" label="node.lineType"/>
        <att type="string" name="Node Type" label="Node Type" value="srna"/>
        <att type="string" name="node.borderColor" label="node.borderColor"/>
        <att type="string" name="node.shape" label="node.shape"/>
        <att type="string" name="canonicalName" label="canonicalName" value="TATCACAAATTCCTACGGCCCCA"/>
        <att type="string" name="Node TypeAT5G67570 = PPR" label="Node TypeAT5G67570 = PPR"/>
        <graphics w="35.0" h="35.0" width="1" outline="#000000" fill="#ff0033" y="5065.96533203125" x="5237.08349609375"/>
    </node>
    <node label="AGCTCTGCAAATACGATCTGT" id="-394">
        <att type="string" name="node.size" label="node.size"/>
        <att type="string" name="node.fillColor" label="node.fillColor"/>
        <att type="string" name="node.labelPosition" label="node.labelPosition"/>
        <att type="string" name="node.lineType" label="node.lineType"/>
        <att type="string" name="Node Type" label="Node Type" value="srna"/>
        <att type="string" name="node.borderColor" label="node.borderColor"/>
        <att type="string" name="node.shape" label="node.shape"/>
        <att type="string" name="canonicalName" label="canonicalName" value="AGCTCTGCAAATACGATCTGT"/>
        <att type="string" name="Node TypeAT5G67570 = PPR" label="Node TypeAT5G67570 = PPR"/>
        <graphics w="35.0" h="35.0" width="1" outline="#000000" fill="#ff0033" y="5948.96728515625" x="4169.0283203125"/>
    </node>
    <node label="AGAGTGGTGTAAGTGACTGTA" id="-1717">
        <att type="string" name="node.size" label="node.size"/>
        <att type="string" name="node.fillColor" label="node.fillColor"/>
        <att type="string" name="node.labelPosition" label="node.labelPosition"/>
        <att type="string" name="node.lineType" label="node.lineType"/>
        <att type="string" name="Node Type" label="Node Type" value="srna"/>
        <att type="string" name="node.borderColor" label="node.borderColor"/>
        <att type="string" name="node.shape" label="node.shape"/>
        <att type="string" name="canonicalName" label="canonicalName" value="AGAGTGGTGTAAGTGACTGTA"/>
        <att type="string" name="Node TypeAT5G67570 = PPR" label="Node TypeAT5G67570 = PPR"/>
        <graphics w="35.0" h="35.0" width="1" outline="#000000" fill="#ff0033" y="5492.884765625" x="6905.5234375"/>
    </node>
    <node label="TCCCTCATAAGATGCCTTTGTA" id="-1716">
        <att type="string" name="node.size" label="node.size"/>
        <att type="string" name="node.fillColor" label="node.fillColor"/>
        <att type="string" name="node.labelPosition" label="node.labelPosition"/>
        <att type="string" name="node.lineType" label="node.lineType"/>
        <att type="string" name="Node Type" label="Node Type" value="srna"/>
        <att type="string" name="node.borderColor" label="node.borderColor"/>
        <att type="string" name="node.shape" label="node.shape"/>
        <att type="string" name="canonicalName" label="canonicalName" value="TCCCTCATAAGATGCCTTTGTA"/>
        <att type="string" name="Node TypeAT5G67570 = PPR" label="Node TypeAT5G67570 = PPR"/>
        <graphics w="35.0" h="35.0" width="1" outline="#000000" fill="#ff0033" y="5035.205078125" x="6201.4423828125"/>
    </node>
    <node label="AT3G63250" id="-627">
        <att type="string" name="node.size" label="node.size"/>
        <att type="string" name="node.fillColor" label="node.fillColor"/>
        <att type="string" name="node.labelPosition" label="node.labelPosition"/>
        <att type="string" name="node.lineType" label="node.lineType"/>
        <att type="string" name="Node Type" label="Node Type" value="Gene"/>
        <att type="string" name="node.borderColor" label="node.borderColor"/>
        <att type="string" name="node.shape" label="node.shape"/>
        <att type="string" name="canonicalName" label="canonicalName" value="AT3G63250"/>
        <att type="string" name="Node TypeAT5G67570 = PPR" label="Node TypeAT5G67570 = PPR"/>
        <graphics w="35.0" h="35.0" width="1" type="rectangle" outline="#000000" fill="#0000cc" y="3525.62744140625" x="3503.90087890625"/>
    </node>
    <node label="AT5G23190" id="-384">
        <att type="string" name="node.size" label="node.size"/>
        <att type="string" name="node.fillColor" label="node.fillColor"/>
        <att type="string" name="node.labelPosition" label="node.labelPosition"/>
        <att type="string" name="node.lineType" label="node.lineType"/>
        <att type="string" name="Node Type" label="Node Type" value="Gene"/>
        <att type="string" name="node.borderColor" label="node.borderColor"/>
        <att type="string" name="node.shape" label="node.shape"/>
        <att type="string" name="canonicalName" label="canonicalName" value="AT5G23190"/>
        <att type="string" name="Node TypeAT5G67570 = PPR" label="Node TypeAT5G67570 = PPR"/>
        <graphics w="35.00048828125" h="35.0" width="1" type="rectangle" outline="#000000" fill="#0000cc" y="2797.755615234375" x="3023.596435546875"/>
    </node>
    <node label="CTCAAACATGTGCTTGGCCTC" id="-1715">
        <att type="string" name="node.size" label="node.size"/>
        <att type="string" name="node.fillColor" label="node.fillColor"/>
        <att type="string" name="node.labelPosition" label="node.labelPosition"/>
        <att type="string" name="node.lineType" label="node.lineType"/>
        <att type="string" name="Node Type" label="Node Type" value="srna"/>
        <att type="string" name="node.borderColor" label="node.borderColor"/>
        <att type="string" name="node.shape" label="node.shape"/>
        <att type="string" name="canonicalName" label="canonicalName" value="CTCAAACATGTGCTTGGCCTC"/>
        <att type="string" name="Node TypeAT5G67570 = PPR" label="Node TypeAT5G67570 = PPR"/>
        <graphics w="35.0" h="35.0" width="1" outline="#000000" fill="#ff0033" y="4893.64404296875" x="6235.501953125"/>
    </node>
    <node label="AT1G50510" id="-1714">
        <att type="string" name="node.size" label="node.size"/>
        <att type="string" name="node.fillColor" label="node.fillColor"/>
        <att type="string" name="node.labelPosition" label="node.labelPosition"/>
        <att type="string" name="node.lineType" label="node.lineType"/>
        <att type="string" name="Node Type" label="Node Type" value="Gene"/>
        <att type="string" name="node.borderColor" label="node.borderColor"/>
        <att type="string" name="node.shape" label="node.shape"/>
        <att type="string" name="canonicalName" label="canonicalName" value="AT1G50510"/>
        <att type="string" name="Node TypeAT5G67570 = PPR" label="Node TypeAT5G67570 = PPR"/>
        <graphics w="35.0" h="35.0" width="1" type="rectangle" outline="#000000" fill="#0000cc" y="3067.30419921875" x="6236.23193359375"/>
    </node>
    <node label="CTTCATCTCGTTCTCTGCCTTGGC" id="-1713">
        <att type="string" name="node.size" label="node.size"/>
        <att type="string" name="node.fillColor" label="node.fillColor"/>
        <att type="string" name="node.labelPosition" label="node.labelPosition"/>
        <att type="string" name="node.lineType" label="node.lineType"/>
        <att type="string" name="Node Type" label="Node Type" value="srna"/>
        <att type="string" name="node.borderColor" label="node.borderColor"/>
        <att type="string" name="node.shape" label="node.shape"/>
        <att type="string" name="canonicalName" label="canonicalName" value="CTTCATCTCGTTCTCTGCCTTGGC"/>
        <att type="string" name="Node TypeAT5G67570 = PPR" label="Node TypeAT5G67570 = PPR"/>
        <graphics w="35.00048828125" h="35.0" width="1" outline="#000000" fill="#ff0033" y="4884.4501953125" x="2955.674072265625"/>
    </node>
    <node label="AT2G05130" id="-1712">
        <att type="string" name="node.size" label="node.size"/>
        <att type="string" name="node.fillColor" label="node.fillColor"/>
        <att type="string" name="node.labelPosition" label="node.labelPosition"/>
        <att type="string" name="node.lineType" label="node.lineType"/>
        <att type="string" name="Node Type" label="Node Type" value="Gene"/>
        <att type="string" name="node.borderColor" label="node.borderColor"/>
        <att type="string" name="node.shape" label="node.shape"/>
        <att type="string" name="canonicalName" label="canonicalName" value="AT2G05130"/>
        <att type="string" name="Node TypeAT5G67570 = PPR" label="Node TypeAT5G67570 = PPR"/>
        <graphics w="35.0" h="35.0" width="1" type="rectangle" outline="#000000" fill="#0000cc" y="3530.053466796875" x="5390.3134765625"/>
    </node>
    <node label="TCGGGAAAACTTGAGGTTGCC" id="-1711">
        <att type="string" name="node.size" label="node.size"/>
        <att type="string" name="node.fillColor" label="node.fillColor"/>
        <att type="string" name="node.labelPosition" label="node.labelPosition"/>
        <att type="string" name="node.lineType" label="node.lineType"/>
        <att type="string" name="Node Type" label="Node Type" value="srna"/>
        <att type="string" name="node.borderColor" label="node.borderColor"/>
        <att type="string" name="node.shape" label="node.shape"/>
        <att type="string" name="canonicalName" label="canonicalName" value="TCGGGAAAACTTGAGGTTGCC"/>
        <att type="string" name="Node TypeAT5G67570 = PPR" label="Node TypeAT5G67570 = PPR"/>
        <graphics w="35.001953125" h="35.0" width="1" outline="#000000" fill="#ff0033" y="5194.86083984375" x="7790.544921875"/>
    </node>
    <node label="AT1G26500" id="-1710">
        <att type="string" name="node.size" label="node.size"/>
        <att type="string" name="node.fillColor" label="node.fillColor"/>
        <att type="string" name="node.labelPosition" label="node.labelPosition"/>
        <att type="string" name="node.lineType" label="node.lineType"/>
        <att type="string" name="Node Type" label="Node Type" value="Gene"/>
        <att type="string" name="node.borderColor" label="node.borderColor"/>
        <att type="string" name="node.shape" label="node.shape"/>
        <att type="string" name="canonicalName" label="canonicalName" value="AT1G26500"/>
        <att type="string" name="Node TypeAT5G67570 = PPR" label="Node TypeAT5G67570 = PPR" value="PPR"/>
        <graphics w="35.0" h="35.0" width="1" type="rectangle" outline="#000000" fill="#0000cc" y="4814.9765625" x="4962.88671875"/>
    </node>
    <node label="AT1G62670" id="-378">
        <att type="string" name="node.size" label="node.size"/>
        <att type="string" name="node.fillColor" label="node.fillColor"/>
        <att type="string" name="node.labelPosition" label="node.labelPosition"/>
        <att type="string" name="node.lineType" label="node.lineType"/>
        <att type="string" name="Node Type" label="Node Type" value="Gene"/>
        <att type="string" name="node.borderColor" label="node.borderColor"/>
        <att type="string" name="node.shape" label="node.shape"/>
        <att type="string" name="canonicalName" label="canonicalName" value="AT1G62670"/>
        <att type="string" name="Node TypeAT5G67570 = PPR" label="Node TypeAT5G67570 = PPR" value="PPR"/>
        <graphics w="35.0" h="35.0" width="1" type="rectangle" outline="#000000" fill="#0000cc" y="5145.89892578125" x="6397.2861328125"/>
    </node>
    <node label="TGTAAGGCTAAGAAAGTGGTGG" id="-1709">
        <att type="string" name="node.size" label="node.size"/>
        <att type="string" name="node.fillColor" label="node.fillColor"/>
        <att type="string" name="node.labelPosition" label="node.labelPosition"/>
        <att type="string" name="node.lineType" label="node.lineType"/>
        <att type="string" name="Node Type" label="Node Type" value="srna"/>
        <att type="string" name="node.borderColor" label="node.borderColor"/>
        <att type="string" name="node.shape" label="node.shape"/>
        <att type="string" name="canonicalName" label="canonicalName" value="TGTAAGGCTAAGAAAGTGGTGG"/>
        <att type="string" name="Node TypeAT5G67570 = PPR" label="Node TypeAT5G67570 = PPR"/>
        <graphics w="35.0" h="35.0" width="1" outline="#000000" fill="#ff0033" y="5737.1572265625" x="6173.236328125"/>
    </node>
    <node label="AT2G25420" id="-375">
        <att type="string" name="node.size" label="node.size"/>
        <att type="string" name="node.fillColor" label="node.fillColor"/>
        <att type="string" name="node.labelPosition" label="node.labelPosition"/>
        <att type="string" name="node.lineType" label="node.lineType"/>
        <att type="string" name="Node Type" label="Node Type" value="Gene"/>
        <att type="string" name="node.borderColor" label="node.borderColor"/>
        <att type="string" name="node.shape" label="node.shape"/>
        <att type="string" name="canonicalName" label="canonicalName" value="AT2G25420"/>
        <att type="string" name="Node TypeAT5G67570 = PPR" label="Node TypeAT5G67570 = PPR"/>
        <graphics w="35.0" h="35.0" width="1" type="rectangle" outline="#000000" fill="#0000cc" y="5433.21923828125" x="4136.4423828125"/>
    </node>
    <node label="AT3G30290" id="-1708">
        <att type="string" name="node.size" label="node.size"/>
        <att type="string" name="node.fillColor" label="node.fillColor"/>
        <att type="string" name="node.labelPosition" label="node.labelPosition"/>
        <att type="string" name="node.lineType" label="node.lineType"/>
        <att type="string" name="Node Type" label="Node Type" value="Gene"/>
        <att type="string" name="node.borderColor" label="node.borderColor"/>
        <att type="string" name="node.shape" label="node.shape"/>
        <att type="string" name="canonicalName" label="canonicalName" value="AT3G30290"/>
        <att type="string" name="Node TypeAT5G67570 = PPR" label="Node TypeAT5G67570 = PPR"/>
        <graphics w="35.0" h="35.0" width="1" type="rectangle" outline="#000000" fill="#0000cc" y="2617.227783203125" x="6226.17822265625"/>
    </node>
    <node label="AT4G07492" id="-1707">
        <att type="string" name="node.size" label="node.size"/>
        <att type="string" name="node.fillColor" label="node.fillColor"/>
        <att type="string" name="node.labelPosition" label="node.labelPosition"/>
        <att type="string" name="node.lineType" label="node.lineType"/>
        <att type="string" name="Node Type" label="Node Type" value="Gene"/>
        <att type="string" name="node.borderColor" label="node.borderColor"/>
        <att type="string" name="node.shape" label="node.shape"/>
        <att type="string" name="canonicalName" label="canonicalName" value="AT4G07492"/>
        <att type="string" name="Node TypeAT5G67570 = PPR" label="Node TypeAT5G67570 = PPR"/>
        <graphics w="35.0" h="35.0" width="1" type="rectangle" outline="#000000" fill="#0000cc" y="3949.13134765625" x="6330.814453125"/>
    </node>
    <node label="ACAACTTTGATTCATGGGCTT" id="-1706">
        <att type="string" name="node.size" label="node.size"/>
        <att type="string" name="node.fillColor" label="node.fillColor"/>
        <att type="string" name="node.labelPosition" label="node.labelPosition"/>
        <att type="string" name="node.lineType" label="node.lineType"/>
        <att type="string" name="Node Type" label="Node Type" value="srna"/>
        <att type="string" name="node.borderColor" label="node.borderColor"/>
        <att type="string" name="node.shape" label="node.shape"/>
        <att type="string" name="canonicalName" label="canonicalName" value="ACAACTTTGATTCATGGGCTT"/>
        <att type="string" name="Node TypeAT5G67570 = PPR" label="Node TypeAT5G67570 = PPR"/>
        <graphics w="35.0" h="35.0" width="1" outline="#000000" fill="#ff0033" y="4876.61474609375" x="6618.14306640625"/>
    </node>
    <node label="AT3G16890" id="-1705">
        <att type="string" name="node.size" label="node.size"/>
        <att type="string" name="node.fillColor" label="node.fillColor"/>
        <att type="string" name="node.labelPosition" label="node.labelPosition"/>
        <att type="string" name="node.lineType" label="node.lineType"/>
        <att type="string" name="Node Type" label="Node Type" value="Gene"/>
        <att type="string" name="node.borderColor" label="node.borderColor"/>
        <att type="string" name="node.shape" label="node.shape"/>
        <att type="string" name="canonicalName" label="canonicalName" value="AT3G16890"/>
        <att type="string" name="Node TypeAT5G67570 = PPR" label="Node TypeAT5G67570 = PPR" value="PPR"/>
        <graphics w="35.0" h="35.0" width="1" type="rectangle" outline="#000000" fill="#0000cc" y="5543.3125" x="6493.29833984375"/>
    </node>
    <node label="AT5G43415" id="-1704">
        <att type="string" name="node.size" label="node.size"/>
        <att type="string" name="node.fillColor" label="node.fillColor"/>
        <att type="string" name="node.labelPosition" label="node.labelPosition"/>
        <att type="string" name="node.lineType" label="node.lineType"/>
        <att type="string" name="Node Type" label="Node Type" value="Gene"/>
        <att type="string" name="node.borderColor" label="node.borderColor"/>
        <att type="string" name="node.shape" label="node.shape"/>
        <att type="string" name="canonicalName" label="canonicalName" value="AT5G43415"/>
        <att type="string" name="Node TypeAT5G67570 = PPR" label="Node TypeAT5G67570 = PPR"/>
        <graphics w="35.0" h="35.0" width="1" type="rectangle" outline="#000000" fill="#0000cc" y="4392.265625" x="6004.412109375"/>
    </node>
    <node label="TCCTAAGATCCAATCAAACGC" id="-374">
        <att type="string" name="node.size" label="node.size"/>
        <att type="string" name="node.fillColor" label="node.fillColor"/>
        <att type="string" name="node.labelPosition" label="node.labelPosition"/>
        <att type="string" name="node.lineType" label="node.lineType"/>
        <att type="string" name="Node Type" label="Node Type" value="srna"/>
        <att type="string" name="node.borderColor" label="node.borderColor"/>
        <att type="string" name="node.shape" label="node.shape"/>
        <att type="string" name="canonicalName" label="canonicalName" value="TCCTAAGATCCAATCAAACGC"/>
        <att type="string" name="Node TypeAT5G67570 = PPR" label="Node TypeAT5G67570 = PPR"/>
        <graphics w="35.0" h="35.0" width="1" outline="#000000" fill="#ff0033" y="4089.14599609375" x="3095.49560546875"/>
    </node>
    <node label="CGGATGGTAGAAACATAGGTC" id="-372">
        <att type="string" name="node.size" label="node.size"/>
        <att type="string" name="node.fillColor" label="node.fillColor"/>
        <att type="string" name="node.labelPosition" label="node.labelPosition"/>
        <att type="string" name="node.lineType" label="node.lineType"/>
        <att type="string" name="Node Type" label="Node Type" value="srna"/>
        <att type="string" name="node.borderColor" label="node.borderColor"/>
        <att type="string" name="node.shape" label="node.shape"/>
        <att type="string" name="canonicalName" label="canonicalName" value="CGGATGGTAGAAACATAGGTC"/>
        <att type="string" name="Node TypeAT5G67570 = PPR" label="Node TypeAT5G67570 = PPR"/>
        <graphics w="35.0" h="35.0" width="1" outline="#000000" fill="#ff0033" y="5770.68603515625" x="7553.19140625"/>
    </node>
    <node label="AGCCTAGTAAGATTTGAGATTGTG" id="-1703">
        <att type="string" name="node.size" label="node.size"/>
        <att type="string" name="node.fillColor" label="node.fillColor"/>
        <att type="string" name="node.labelPosition" label="node.labelPosition"/>
        <att type="string" name="node.lineType" label="node.lineType"/>
        <att type="string" name="Node Type" label="Node Type" value="srna"/>
        <att type="string" name="node.borderColor" label="node.borderColor"/>
        <att type="string" name="node.shape" label="node.shape"/>
        <att type="string" name="canonicalName" label="canonicalName" value="AGCCTAGTAAGATTTGAGATTGTG"/>
        <att type="string" name="Node TypeAT5G67570 = PPR" label="Node TypeAT5G67570 = PPR"/>
        <graphics w="35.0" h="35.0009765625" width="1" outline="#000000" fill="#ff0033" y="7198.05029296875" x="6214.20703125"/>
    </node>
    <node label="AT4G03790" id="-1702">
        <att type="string" name="node.size" label="node.size"/>
        <att type="string" name="node.fillColor" label="node.fillColor"/>
        <att type="string" name="node.labelPosition" label="node.labelPosition"/>
        <att type="string" name="node.lineType" label="node.lineType"/>
        <att type="string" name="Node Type" label="Node Type" value="Gene"/>
        <att type="string" name="node.borderColor" label="node.borderColor"/>
        <att type="string" name="node.shape" label="node.shape"/>
        <att type="string" name="canonicalName" label="canonicalName" value="AT4G03790"/>
        <att type="string" name="Node TypeAT5G67570 = PPR" label="Node TypeAT5G67570 = PPR"/>
        <graphics w="35.0" h="34.99951171875" width="1" type="rectangle" outline="#000000" fill="#0000cc" y="3718.51904296875" x="7319.97314453125"/>
    </node>
    <node label="CTACCATCTGGAATACTTGAA" id="-367">
        <att type="string" name="node.size" label="node.size"/>
        <att type="string" name="node.fillColor" label="node.fillColor"/>
        <att type="string" name="node.labelPosition" label="node.labelPosition"/>
        <att type="string" name="node.lineType" label="node.lineType"/>
        <att type="string" name="Node Type" label="Node Type" value="srna"/>
        <att type="string" name="node.borderColor" label="node.borderColor"/>
        <att type="string" name="node.shape" label="node.shape"/>
        <att type="string" name="canonicalName" label="canonicalName" value="CTACCATCTGGAATACTTGAA"/>
        <att type="string" name="Node TypeAT5G67570 = PPR" label="Node TypeAT5G67570 = PPR"/>
        <graphics w="35.0" h="35.0" width="1" outline="#000000" fill="#ff0033" y="5879.2509765625" x="7540.9521484375"/>
    </node>
    <node label="AT3G33079" id="-1701">
        <att type="string" name="node.size" label="node.size"/>
        <att type="string" name="node.fillColor" label="node.fillColor"/>
        <att type="string" name="node.labelPosition" label="node.labelPosition"/>
        <att type="string" name="node.lineType" label="node.lineType"/>
        <att type="string" name="Node Type" label="Node Type" value="Gene"/>
        <att type="string" name="node.borderColor" label="node.borderColor"/>
        <att type="string" name="node.shape" label="node.shape"/>
        <att type="string" name="canonicalName" label="canonicalName" value="AT3G33079"/>
        <att type="string" name="Node TypeAT5G67570 = PPR" label="Node TypeAT5G67570 = PPR"/>
        <graphics w="35.0" h="35.0" width="1" type="rectangle" outline="#000000" fill="#0000cc" y="3663.172119140625" x="7343.38916015625"/>
    </node>
    <node label="AT2G27660" id="-1700">
        <att type="string" name="node.size" label="node.size"/>
        <att type="string" name="node.fillColor" label="node.fillColor"/>
        <att type="string" name="node.labelPosition" label="node.labelPosition"/>
        <att type="string" name="node.lineType" label="node.lineType"/>
        <att type="string" name="Node Type" label="Node Type" value="Gene"/>
        <att type="string" name="node.borderColor" label="node.borderColor"/>
        <att type="string" name="node.shape" label="node.shape"/>
        <att type="string" name="canonicalName" label="canonicalName" value="AT2G27660"/>
        <att type="string" name="Node TypeAT5G67570 = PPR" label="Node TypeAT5G67570 = PPR"/>
        <graphics w="35.0" h="35.0" width="1" type="rectangle" outline="#000000" fill="#0000cc" y="7231.7548828125" x="6580.31787109375"/>
    </node>
    <node label="TCTGCTCAACAAGATGGAGAA" id="-1699">
        <att type="string" name="node.size" label="node.size"/>
        <att type="string" name="node.fillColor" label="node.fillColor"/>
        <att type="string" name="node.labelPosition" label="node.labelPosition"/>
        <att type="string" name="node.lineType" label="node.lineType"/>
        <att type="string" name="Node Type" label="Node Type" value="srna"/>
        <att type="string" name="node.borderColor" label="node.borderColor"/>
        <att type="string" name="node.shape" label="node.shape"/>
        <att type="string" name="canonicalName" label="canonicalName" value="TCTGCTCAACAAGATGGAGAA"/>
        <att type="string" name="Node TypeAT5G67570 = PPR" label="Node TypeAT5G67570 = PPR"/>
        <graphics w="35.0" h="35.0" width="1" outline="#000000" fill="#ff0033" y="5355.58056640625" x="6142.9013671875"/>
    </node>
    <node label="ATAGGTCTTTAATCCCATATA" id="-365">
        <att type="string" name="node.size" label="node.size"/>
        <att type="string" name="node.fillColor" label="node.fillColor"/>
        <att type="string" name="node.labelPosition" label="node.labelPosition"/>
        <att type="string" name="node.lineType" label="node.lineType"/>
        <att type="string" name="Node Type" label="Node Type" value="srna"/>
        <att type="string" name="node.borderColor" label="node.borderColor"/>
        <att type="string" name="node.shape" label="node.shape"/>
        <att type="string" name="canonicalName" label="canonicalName" value="ATAGGTCTTTAATCCCATATA"/>
        <att type="string" name="Node TypeAT5G67570 = PPR" label="Node TypeAT5G67570 = PPR"/>
        <graphics w="35.0" h="35.0" width="1" outline="#000000" fill="#ff0033" y="5447.1171875" x="7557.4501953125"/>
    </node>
    <node label="TGCAAATATAGACATGTGGAA" id="-1698">
        <att type="string" name="node.size" label="node.size"/>
        <att type="string" name="node.fillColor" label="node.fillColor"/>
        <att type="string" name="node.labelPosition" label="node.labelPosition"/>
        <att type="string" name="node.lineType" label="node.lineType"/>
        <att type="string" name="Node Type" label="Node Type" value="srna"/>
        <att type="string" name="node.borderColor" label="node.borderColor"/>
        <att type="string" name="node.shape" label="node.shape"/>
        <att type="string" name="canonicalName" label="canonicalName" value="TGCAAATATAGACATGTGGAA"/>
        <att type="string" name="Node TypeAT5G67570 = PPR" label="Node TypeAT5G67570 = PPR"/>
        <graphics w="34.998046875" h="35.0" width="1" outline="#000000" fill="#ff0033" y="6050.61474609375" x="6957.6748046875"/>
    </node>
    <node label="TCTTAGCCTTACAAAATCCCT" id="-1697">
        <att type="string" name="node.size" label="node.size"/>
        <att type="string" name="node.fillColor" label="node.fillColor"/>
        <att type="string" name="node.labelPosition" label="node.labelPosition"/>
        <att type="string" name="node.lineType" label="node.lineType"/>
        <att type="string" name="Node Type" label="Node Type" value="srna"/>
        <att type="string" name="node.borderColor" label="node.borderColor"/>
        <att type="string" name="node.shape" label="node.shape"/>
        <att type="string" name="canonicalName" label="canonicalName" value="TCTTAGCCTTACAAAATCCCT"/>
        <att type="string" name="Node TypeAT5G67570 = PPR" label="Node TypeAT5G67570 = PPR"/>
        <graphics w="35.0" h="35.0" width="1" outline="#000000" fill="#ff0033" y="5378.99658203125" x="6556.94091796875"/>
    </node>
    <node label="TGTAGTCTCTTTTACAAGGTGT" id="-362">
        <att type="string" name="node.size" label="node.size"/>
        <att type="string" name="node.fillColor" label="node.fillColor"/>
        <att type="string" name="node.labelPosition" label="node.labelPosition"/>
        <att type="string" name="node.lineType" label="node.lineType"/>
        <att type="string" name="Node Type" label="Node Type" value="srna"/>
        <att type="string" name="node.borderColor" label="node.borderColor"/>
        <att type="string" name="node.shape" label="node.shape"/>
        <att type="string" name="canonicalName" label="canonicalName" value="TGTAGTCTCTTTTACAAGGTGT"/>
        <att type="string" name="Node TypeAT5G67570 = PPR" label="Node TypeAT5G67570 = PPR"/>
        <graphics w="35.0" h="35.0" width="1" outline="#000000" fill="#ff0033" y="3424.826416015625" x="1835.196533203125"/>
    </node>
    <node label="TCAATAAATAATTGGTTCTAATAA" id="-358">
        <att type="string" name="node.size" label="node.size"/>
        <att type="string" name="node.fillColor" label="node.fillColor"/>
        <att type="string" name="node.labelPosition" label="node.labelPosition"/>
        <att type="string" name="node.lineType" label="node.lineType"/>
        <att type="string" name="Node Type" label="Node Type" value="srna"/>
        <att type="string" name="node.borderColor" label="node.borderColor"/>
        <att type="string" name="node.shape" label="node.shape"/>
        <att type="string" name="canonicalName" label="canonicalName" value="TCAATAAATAATTGGTTCTAATAA"/>
        <att type="string" name="Node TypeAT5G67570 = PPR" label="Node TypeAT5G67570 = PPR"/>
        <graphics w="35.0" h="35.0" width="1" outline="#000000" fill="#ff0033" y="6160.2451171875" x="4377.111328125"/>
    </node>
    <node label="TCTGCTGGGCCTCATCTAGACG" id="-1696">
        <att type="string" name="node.size" label="node.size"/>
        <att type="string" name="node.fillColor" label="node.fillColor"/>
        <att type="string" name="node.labelPosition" label="node.labelPosition"/>
        <att type="string" name="node.lineType" label="node.lineType"/>
        <att type="string" name="Node Type" label="Node Type" value="srna"/>
        <att type="string" name="node.borderColor" label="node.borderColor"/>
        <att type="string" name="node.shape" label="node.shape"/>
        <att type="string" name="canonicalName" label="canonicalName" value="TCTGCTGGGCCTCATCTAGACG"/>
        <att type="string" name="Node TypeAT5G67570 = PPR" label="Node TypeAT5G67570 = PPR"/>
        <graphics w="35.0" h="35.0" width="1" outline="#000000" fill="#ff0033" y="5274.68896484375" x="6107.77734375"/>
    </node>
    <node label="AT5G66280" id="-625">
        <att type="string" name="node.size" label="node.size"/>
        <att type="string" name="node.fillColor" label="node.fillColor"/>
        <att type="string" name="node.labelPosition" label="node.labelPosition"/>
        <att type="string" name="node.lineType" label="node.lineType"/>
        <att type="string" name="Node Type" label="Node Type" value="Gene"/>
        <att type="string" name="node.borderColor" label="node.borderColor"/>
        <att type="string" name="node.shape" label="node.shape"/>
        <att type="string" name="canonicalName" label="canonicalName" value="AT5G66280"/>
        <att type="string" name="Node TypeAT5G67570 = PPR" label="Node TypeAT5G67570 = PPR"/>
        <graphics w="35.0" h="35.0" width="1" type="rectangle" outline="#000000" fill="#0000cc" y="5876.1494140625" x="5409.70703125"/>
    </node>
    <node label="GGTATTGCTTCTCTCCTTTTAGAA" id="-1695">
        <att type="string" name="node.size" label="node.size"/>
        <att type="string" name="node.fillColor" label="node.fillColor"/>
        <att type="string" name="node.labelPosition" label="node.labelPosition"/>
        <att type="string" name="node.lineType" label="node.lineType"/>
        <att type="string" name="Node Type" label="Node Type" value="srna"/>
        <att type="string" name="node.borderColor" label="node.borderColor"/>
        <att type="string" name="node.shape" label="node.shape"/>
        <att type="string" name="canonicalName" label="canonicalName" value="GGTATTGCTTCTCTCCTTTTAGAA"/>
        <att type="string" name="Node TypeAT5G67570 = PPR" label="Node TypeAT5G67570 = PPR"/>
        <graphics w="35.0" h="35.0" width="1" outline="#000000" fill="#ff0033" y="4830.677734375" x="4402.568359375"/>
    </node>
    <node label="AT4G28700" id="-353">
        <att type="string" name="node.size" label="node.size"/>
        <att type="string" name="node.fillColor" label="node.fillColor"/>
        <att type="string" name="node.labelPosition" label="node.labelPosition"/>
        <att type="string" name="node.lineType" label="node.lineType"/>
        <att type="string" name="Node Type" label="Node Type" value="Gene"/>
        <att type="string" name="node.borderColor" label="node.borderColor"/>
        <att type="string" name="node.shape" label="node.shape"/>
        <att type="string" name="canonicalName" label="canonicalName" value="AT4G28700"/>
        <att type="string" name="Node TypeAT5G67570 = PPR" label="Node TypeAT5G67570 = PPR"/>
        <graphics w="35.0" h="35.0" width="1" type="rectangle" outline="#000000" fill="#0000cc" y="3409.875" x="2025.760498046875"/>
    </node>
    <node label="TTGTTGATCGGATGGTAGAAAC" id="-351">
        <att type="string" name="node.size" label="node.size"/>
        <att type="string" name="node.fillColor" label="node.fillColor"/>
        <att type="string" name="node.labelPosition" label="node.labelPosition"/>
        <att type="string" name="node.lineType" label="node.lineType"/>
        <att type="string" name="Node Type" label="Node Type" value="srna"/>
        <att type="string" name="node.borderColor" label="node.borderColor"/>
        <att type="string" name="node.shape" label="node.shape"/>
        <att type="string" name="canonicalName" label="canonicalName" value="TTGTTGATCGGATGGTAGAAAC"/>
        <att type="string" name="Node TypeAT5G67570 = PPR" label="Node TypeAT5G67570 = PPR"/>
        <graphics w="35.0" h="35.0" width="1" outline="#000000" fill="#ff0033" y="5921.8251953125" x="7595.767578125"/>
    </node>
    <node label="ATATATGTTTCAGTCTTATCC" id="-349">
        <att type="string" name="node.size" label="node.size"/>
        <att type="string" name="node.fillColor" label="node.fillColor"/>
        <att type="string" name="node.labelPosition" label="node.labelPosition"/>
        <att type="string" name="node.lineType" label="node.lineType"/>
        <att type="string" name="Node Type" label="Node Type" value="srna"/>
        <att type="string" name="node.borderColor" label="node.borderColor"/>
        <att type="string" name="node.shape" label="node.shape"/>
        <att type="string" name="canonicalName" label="canonicalName" value="ATATATGTTTCAGTCTTATCC"/>
        <att type="string" name="Node TypeAT5G67570 = PPR" label="Node TypeAT5G67570 = PPR"/>
        <graphics w="35.0" h="35.0" width="1" outline="#000000" fill="#ff0033" y="5629.12451171875" x="7618.119140625"/>
    </node>
    <node label="CGATCGTGCATACAAAACCCA" id="-1694">
        <att type="string" name="node.size" label="node.size"/>
        <att type="string" name="node.fillColor" label="node.fillColor"/>
        <att type="string" name="node.labelPosition" label="node.labelPosition"/>
        <att type="string" name="node.lineType" label="node.lineType"/>
        <att type="string" name="Node Type" label="Node Type" value="srna"/>
        <att type="string" name="node.borderColor" label="node.borderColor"/>
        <att type="string" name="node.shape" label="node.shape"/>
        <att type="string" name="canonicalName" label="canonicalName" value="CGATCGTGCATACAAAACCCA"/>
        <att type="string" name="Node TypeAT5G67570 = PPR" label="Node TypeAT5G67570 = PPR"/>
        <graphics w="35.0" h="35.0" width="1" outline="#000000" fill="#ff0033" y="5273.6240234375" x="6265.30419921875"/>
    </node>
    <node label="AAAAAAAATGGGAGATGTCCGGA" id="-1693">
        <att type="string" name="node.size" label="node.size"/>
        <att type="string" name="node.fillColor" label="node.fillColor"/>
        <att type="string" name="node.labelPosition" label="node.labelPosition"/>
        <att type="string" name="node.lineType" label="node.lineType"/>
        <att type="string" name="Node Type" label="Node Type" value="srna"/>
        <att type="string" name="node.borderColor" label="node.borderColor"/>
        <att type="string" name="node.shape" label="node.shape"/>
        <att type="string" name="canonicalName" label="canonicalName" value="AAAAAAAATGGGAGATGTCCGGA"/>
        <att type="string" name="Node TypeAT5G67570 = PPR" label="Node TypeAT5G67570 = PPR"/>
        <graphics w="35.0" h="35.0" width="1" outline="#000000" fill="#ff0033" y="6411.3759765625" x="4958.13623046875"/>
    </node>
    <node label="AGAATAATTTCCTAAGATCCA" id="-345">
        <att type="string" name="node.size" label="node.size"/>
        <att type="string" name="node.fillColor" label="node.fillColor"/>
        <att type="string" name="node.labelPosition" label="node.labelPosition"/>
        <att type="string" name="node.lineType" label="node.lineType"/>
        <att type="string" name="Node Type" label="Node Type" value="srna"/>
        <att type="string" name="node.borderColor" label="node.borderColor"/>
        <att type="string" name="node.shape" label="node.shape"/>
        <att type="string" name="canonicalName" label="canonicalName" value="AGAATAATTTCCTAAGATCCA"/>
        <att type="string" name="Node TypeAT5G67570 = PPR" label="Node TypeAT5G67570 = PPR"/>
        <graphics w="35.0" h="35.0" width="1" outline="#000000" fill="#ff0033" y="3112.410400390625" x="2904.70166015625"/>
    </node>
    <node label="CCCTCATAAGTTGCCTTTGTA" id="-1692">
        <att type="string" name="node.size" label="node.size"/>
        <att type="string" name="node.fillColor" label="node.fillColor"/>
        <att type="string" name="node.labelPosition" label="node.labelPosition"/>
        <att type="string" name="node.lineType" label="node.lineType"/>
        <att type="string" name="Node Type" label="Node Type" value="srna"/>
        <att type="string" name="node.borderColor" label="node.borderColor"/>
        <att type="string" name="node.shape" label="node.shape"/>
        <att type="string" name="canonicalName" label="canonicalName" value="CCCTCATAAGTTGCCTTTGTA"/>
        <att type="string" name="Node TypeAT5G67570 = PPR" label="Node TypeAT5G67570 = PPR"/>
        <graphics w="35.0" h="35.0" width="1" outline="#000000" fill="#ff0033" y="4812.751953125" x="6411.6552734375"/>
    </node>
    <node label="AT5G41170" id="-343">
        <att type="string" name="node.size" label="node.size"/>
        <att type="string" name="node.fillColor" label="node.fillColor"/>
        <att type="string" name="node.labelPosition" label="node.labelPosition"/>
        <att type="string" name="node.lineType" label="node.lineType"/>
        <att type="string" name="Node Type" label="Node Type" value="Gene"/>
        <att type="string" name="node.borderColor" label="node.borderColor"/>
        <att type="string" name="node.shape" label="node.shape"/>
        <att type="string" name="canonicalName" label="canonicalName" value="AT5G41170"/>
        <att type="string" name="Node TypeAT5G67570 = PPR" label="Node TypeAT5G67570 = PPR" value="PPR"/>
        <graphics w="35.0" h="35.0" width="1" type="rectangle" outline="#000000" fill="#0000cc" y="5580.16259765625" x="6842.19189453125"/>
    </node>
    <node label="AT5G32345" id="-1691">
        <att type="string" name="node.size" label="node.size"/>
        <att type="string" name="node.fillColor" label="node.fillColor"/>
        <att type="string" name="node.labelPosition" label="node.labelPosition"/>
        <att type="string" name="node.lineType" label="node.lineType"/>
        <att type="string" name="Node Type" label="Node Type" value="Gene"/>
        <att type="string" name="node.borderColor" label="node.borderColor"/>
        <att type="string" name="node.shape" label="node.shape"/>
        <att type="string" name="canonicalName" label="canonicalName" value="AT5G32345"/>
        <att type="string" name="Node TypeAT5G67570 = PPR" label="Node TypeAT5G67570 = PPR"/>
        <graphics w="35.0" h="35.00048828125" width="1" type="rectangle" outline="#000000" fill="#0000cc" y="3817.5576171875" x="7276.26416015625"/>
    </node>
    <node label="AT3G15470" id="-1690">
        <att type="string" name="node.size" label="node.size"/>
        <att type="string" name="node.fillColor" label="node.fillColor"/>
        <att type="string" name="node.labelPosition" label="node.labelPosition"/>
        <att type="string" name="node.lineType" label="node.lineType"/>
        <att type="string" name="Node Type" label="Node Type" value="Gene"/>
        <att type="string" name="node.borderColor" label="node.borderColor"/>
        <att type="string" name="node.shape" label="node.shape"/>
        <att type="string" name="canonicalName" label="canonicalName" value="AT3G15470"/>
        <att type="string" name="Node TypeAT5G67570 = PPR" label="Node TypeAT5G67570 = PPR"/>
        <graphics w="35.0" h="35.0" width="1" type="rectangle" outline="#000000" fill="#0000cc" y="5794.70458984375" x="6140.39501953125"/>
    </node>
    <node label="AT5G33256" id="-1689">
        <att type="string" name="node.size" label="node.size"/>
        <att type="string" name="node.fillColor" label="node.fillColor"/>
        <att type="string" name="node.labelPosition" label="node.labelPosition"/>
        <att type="string" name="node.lineType" label="node.lineType"/>
        <att type="string" name="Node Type" label="Node Type" value="Gene"/>
        <att type="string" name="node.borderColor" label="node.borderColor"/>
        <att type="string" name="node.shape" label="node.shape"/>
        <att type="string" name="canonicalName" label="canonicalName" value="AT5G33256"/>
        <att type="string" name="Node TypeAT5G67570 = PPR" label="Node TypeAT5G67570 = PPR"/>
        <graphics w="35.0" h="35.0" width="1" type="rectangle" outline="#000000" fill="#0000cc" y="3669.55859375" x="7697.82470703125"/>
    </node>
    <node label="AT1G64100" id="-337">
        <att type="string" name="node.size" label="node.size"/>
        <att type="string" name="node.fillColor" label="node.fillColor"/>
        <att type="string" name="node.labelPosition" label="node.labelPosition"/>
        <att type="string" name="node.lineType" label="node.lineType"/>
        <att type="string" name="Node Type" label="Node Type" value="Gene"/>
        <att type="string" name="node.borderColor" label="node.borderColor"/>
        <att type="string" name="node.shape" label="node.shape"/>
        <att type="string" name="canonicalName" label="canonicalName" value="AT1G64100"/>
        <att type="string" name="Node TypeAT5G67570 = PPR" label="Node TypeAT5G67570 = PPR" value="PPR"/>
        <graphics w="35.0" h="35.0" width="1" type="rectangle" outline="#000000" fill="#0000cc" y="5790.908203125" x="7249.84765625"/>
    </node>
    <node label="AT5G54200" id="-1688">
        <att type="string" name="node.size" label="node.size"/>
        <att type="string" name="node.fillColor" label="node.fillColor"/>
        <att type="string" name="node.labelPosition" label="node.labelPosition"/>
        <att type="string" name="node.lineType" label="node.lineType"/>
        <att type="string" name="Node Type" label="Node Type" value="Gene"/>
        <att type="string" name="node.borderColor" label="node.borderColor"/>
        <att type="string" name="node.shape" label="node.shape"/>
        <att type="string" name="canonicalName" label="canonicalName" value="AT5G54200"/>
        <att type="string" name="Node TypeAT5G67570 = PPR" label="Node TypeAT5G67570 = PPR"/>
        <graphics w="35.0" h="35.0" width="1" type="rectangle" outline="#000000" fill="#0000cc" y="4676.21875" x="6400.73828125"/>
    </node>
    <node label="AT3G57590" id="-1687">
        <att type="string" name="node.size" label="node.size"/>
        <att type="string" name="node.fillColor" label="node.fillColor"/>
        <att type="string" name="node.labelPosition" label="node.labelPosition"/>
        <att type="string" name="node.lineType" label="node.lineType"/>
        <att type="string" name="Node Type" label="Node Type" value="Gene"/>
        <att type="string" name="node.borderColor" label="node.borderColor"/>
        <att type="string" name="node.shape" label="node.shape"/>
        <att type="string" name="canonicalName" label="canonicalName" value="AT3G57590"/>
        <att type="string" name="Node TypeAT5G67570 = PPR" label="Node TypeAT5G67570 = PPR"/>
        <graphics w="35.0" h="35.0" width="1" type="rectangle" outline="#000000" fill="#0000cc" y="4741.21484375" x="6441.8369140625"/>
    </node>
    <node label="AT4G05280" id="-1686">
        <att type="string" name="node.size" label="node.size"/>
        <att type="string" name="node.fillColor" label="node.fillColor"/>
        <att type="string" name="node.labelPosition" label="node.labelPosition"/>
        <att type="string" name="node.lineType" label="node.lineType" value="LINE_1"/>
        <att type="string" name="Node Type" label="Node Type" value="Gene"/>
        <att type="string" name="node.borderColor" label="node.borderColor"/>
        <att type="string" name="node.shape" label="node.shape" value="ROUND_RECT"/>
        <att type="string" name="canonicalName" label="canonicalName" value="AT4G05280"/>
        <att type="string" name="Node TypeAT5G67570 = PPR" label="Node TypeAT5G67570 = PPR"/>
        <graphics w="35.0" h="35.001953125" width="1" type="rectangle" outline="#000000" fill="#0000cc" y="7437.42822265625" x="4956.0068359375"/>
    </node>
    <node label="CAAGATGGAAGCTGCGAAAATAGA" id="-1685">
        <att type="string" name="node.size" label="node.size"/>
        <att type="string" name="node.fillColor" label="node.fillColor"/>
        <att type="string" name="node.labelPosition" label="node.labelPosition"/>
        <att type="string" name="node.lineType" label="node.lineType"/>
        <att type="string" name="Node Type" label="Node Type" value="srna"/>
        <att type="string" name="node.borderColor" label="node.borderColor"/>
        <att type="string" name="node.shape" label="node.shape"/>
        <att type="string" name="canonicalName" label="canonicalName" value="CAAGATGGAAGCTGCGAAAATAGA"/>
        <att type="string" name="Node TypeAT5G67570 = PPR" label="Node TypeAT5G67570 = PPR"/>
        <graphics w="35.0" h="35.0" width="1" outline="#000000" fill="#ff0033" y="4934.08984375" x="6667.10400390625"/>
    </node>
    <node label="AT2G25460" id="-334">
        <att type="string" name="node.size" label="node.size"/>
        <att type="string" name="node.fillColor" label="node.fillColor"/>
        <att type="string" name="node.labelPosition" label="node.labelPosition"/>
        <att type="string" name="node.lineType" label="node.lineType"/>
        <att type="string" name="Node Type" label="Node Type" value="Gene"/>
        <att type="string" name="node.borderColor" label="node.borderColor"/>
        <att type="string" name="node.shape" label="node.shape"/>
        <att type="string" name="canonicalName" label="canonicalName" value="AT2G25460"/>
        <att type="string" name="Node TypeAT5G67570 = PPR" label="Node TypeAT5G67570 = PPR"/>
        <graphics w="35.0" h="35.0" width="1" type="rectangle" outline="#000000" fill="#0000cc" y="3316.5947265625" x="2657.518310546875"/>
    </node>
    <node label="CAACTTATCCGCTTTTACATTTGC" id="-1684">
        <att type="string" name="node.size" label="node.size"/>
        <att type="string" name="node.fillColor" label="node.fillColor"/>
        <att type="string" name="node.labelPosition" label="node.labelPosition"/>
        <att type="string" name="node.lineType" label="node.lineType"/>
        <att type="string" name="Node Type" label="Node Type" value="srna"/>
        <att type="string" name="node.borderColor" label="node.borderColor"/>
        <att type="string" name="node.shape" label="node.shape"/>
        <att type="string" name="canonicalName" label="canonicalName" value="CAACTTATCCGCTTTTACATTTGC"/>
        <att type="string" name="Node TypeAT5G67570 = PPR" label="Node TypeAT5G67570 = PPR"/>
        <graphics w="35.0" h="35.0" width="1" outline="#000000" fill="#ff0033" y="4995.71728515625" x="4866.6826171875"/>
    </node>
    <node label="ATGAGGGAGCTGTAGGTAAAAA" id="-1683">
        <att type="string" name="node.size" label="node.size"/>
        <att type="string" name="node.fillColor" label="node.fillColor"/>
        <att type="string" name="node.labelPosition" label="node.labelPosition"/>
        <att type="string" name="node.lineType" label="node.lineType"/>
        <att type="string" name="Node Type" label="Node Type" value="srna"/>
        <att type="string" name="node.borderColor" label="node.borderColor"/>
        <att type="string" name="node.shape" label="node.shape"/>
        <att type="string" name="canonicalName" label="canonicalName" value="ATGAGGGAGCTGTAGGTAAAAA"/>
        <att type="string" name="Node TypeAT5G67570 = PPR" label="Node TypeAT5G67570 = PPR"/>
        <graphics w="35.0" h="35.0" width="1" outline="#000000" fill="#ff0033" y="5195.92529296875" x="6623.99658203125"/>
    </node>
    <node label="AT1G75680" id="-1682">
        <att type="string" name="node.size" label="node.size"/>
        <att type="string" name="node.fillColor" label="node.fillColor"/>
        <att type="string" name="node.labelPosition" label="node.labelPosition"/>
        <att type="string" name="node.lineType" label="node.lineType"/>
        <att type="string" name="Node Type" label="Node Type" value="Gene"/>
        <att type="string" name="node.borderColor" label="node.borderColor"/>
        <att type="string" name="node.shape" label="node.shape"/>
        <att type="string" name="canonicalName" label="canonicalName" value="AT1G75680"/>
        <att type="string" name="Node TypeAT5G67570 = PPR" label="Node TypeAT5G67570 = PPR"/>
        <graphics w="35.0" h="35.0" width="1" type="rectangle" outline="#000000" fill="#0000cc" y="5560.486328125" x="6307.43994140625"/>
    </node>
    <node label="AT1G76040" id="-1681">
        <att type="string" name="node.size" label="node.size"/>
        <att type="string" name="node.fillColor" label="node.fillColor"/>
        <att type="string" name="node.labelPosition" label="node.labelPosition"/>
        <att type="string" name="node.lineType" label="node.lineType"/>
        <att type="string" name="Node Type" label="Node Type" value="Gene"/>
        <att type="string" name="node.borderColor" label="node.borderColor"/>
        <att type="string" name="node.shape" label="node.shape"/>
        <att type="string" name="canonicalName" label="canonicalName" value="AT1G76040"/>
        <att type="string" name="Node TypeAT5G67570 = PPR" label="Node TypeAT5G67570 = PPR"/>
        <graphics w="35.0" h="35.0" width="1" type="rectangle" outline="#000000" fill="#0000cc" y="6154.0859375" x="6605.88037109375"/>
    </node>
    <node label="AT4G07664" id="-1680">
        <att type="string" name="node.size" label="node.size"/>
        <att type="string" name="node.fillColor" label="node.fillColor"/>
        <att type="string" name="node.labelPosition" label="node.labelPosition"/>
        <att type="string" name="node.lineType" label="node.lineType"/>
        <att type="string" name="Node Type" label="Node Type" value="Gene"/>
        <att type="string" name="node.borderColor" label="node.borderColor"/>
        <att type="string" name="node.shape" label="node.shape"/>
        <att type="string" name="canonicalName" label="canonicalName" value="AT4G07664"/>
        <att type="string" name="Node TypeAT5G67570 = PPR" label="Node TypeAT5G67570 = PPR"/>
        <graphics w="35.0" h="35.0" width="1" type="rectangle" outline="#000000" fill="#0000cc" y="4088.62890625" x="6346.18896484375"/>
    </node>
    <node label="ATCGGTGGATCTTAGAAAATT" id="-326">
        <att type="string" name="node.size" label="node.size"/>
        <att type="string" name="node.fillColor" label="node.fillColor"/>
        <att type="string" name="node.labelPosition" label="node.labelPosition"/>
        <att type="string" name="node.lineType" label="node.lineType"/>
        <att type="string" name="Node Type" label="Node Type" value="srna"/>
        <att type="string" name="node.borderColor" label="node.borderColor"/>
        <att type="string" name="node.shape" label="node.shape"/>
        <att type="string" name="canonicalName" label="canonicalName" value="ATCGGTGGATCTTAGAAAATT"/>
        <att type="string" name="Node TypeAT5G67570 = PPR" label="Node TypeAT5G67570 = PPR"/>
        <graphics w="35.0" h="35.0" width="1" outline="#000000" fill="#ff0033" y="6181.5322265625" x="4460.13232421875"/>
    </node>
    <node label="CGATGAAGTGCATGATTGGAGCAG" id="-1679">
        <att type="string" name="node.size" label="node.size"/>
        <att type="string" name="node.fillColor" label="node.fillColor"/>
        <att type="string" name="node.labelPosition" label="node.labelPosition"/>
        <att type="string" name="node.lineType" label="node.lineType"/>
        <att type="string" name="Node Type" label="Node Type" value="srna"/>
        <att type="string" name="node.borderColor" label="node.borderColor"/>
        <att type="string" name="node.shape" label="node.shape"/>
        <att type="string" name="canonicalName" label="canonicalName" value="CGATGAAGTGCATGATTGGAGCAG"/>
        <att type="string" name="Node TypeAT5G67570 = PPR" label="Node TypeAT5G67570 = PPR"/>
        <graphics w="35.0" h="35.0" width="1" outline="#000000" fill="#ff0033" y="5150.05126953125" x="4868.8115234375"/>
    </node>
    <node label="AT5G57260" id="-1678">
        <att type="string" name="node.size" label="node.size"/>
        <att type="string" name="node.fillColor" label="node.fillColor"/>
        <att type="string" name="node.labelPosition" label="node.labelPosition"/>
        <att type="string" name="node.lineType" label="node.lineType"/>
        <att type="string" name="Node Type" label="Node Type" value="Gene"/>
        <att type="string" name="node.borderColor" label="node.borderColor"/>
        <att type="string" name="node.shape" label="node.shape"/>
        <att type="string" name="canonicalName" label="canonicalName" value="AT5G57260"/>
        <att type="string" name="Node TypeAT5G67570 = PPR" label="Node TypeAT5G67570 = PPR"/>
        <graphics w="35.0" h="35.0" width="1" type="rectangle" outline="#000000" fill="#0000cc" y="5216.09814453125" x="6850.8359375"/>
    </node>
    <node label="AT1G63850" id="-322">
        <att type="string" name="node.size" label="node.size"/>
        <att type="string" name="node.fillColor" label="node.fillColor"/>
        <att type="string" name="node.labelPosition" label="node.labelPosition"/>
        <att type="string" name="node.lineType" label="node.lineType"/>
        <att type="string" name="Node Type" label="Node Type" value="Gene"/>
        <att type="string" name="node.borderColor" label="node.borderColor"/>
        <att type="string" name="node.shape" label="node.shape"/>
        <att type="string" name="canonicalName" label="canonicalName" value="AT1G63850"/>
        <att type="string" name="Node TypeAT5G67570 = PPR" label="Node TypeAT5G67570 = PPR"/>
        <graphics w="35.0" h="35.0" width="1" type="rectangle" outline="#000000" fill="#0000cc" y="3401.69189453125" x="3473.87548828125"/>
    </node>
    <node label="TTTTCTTTTGCATATCCTGGA" id="-320">
        <att type="string" name="node.size" label="node.size"/>
        <att type="string" name="node.fillColor" label="node.fillColor"/>
        <att type="string" name="node.labelPosition" label="node.labelPosition"/>
        <att type="string" name="node.lineType" label="node.lineType"/>
        <att type="string" name="Node Type" label="Node Type" value="srna"/>
        <att type="string" name="node.borderColor" label="node.borderColor"/>
        <att type="string" name="node.shape" label="node.shape"/>
        <att type="string" name="canonicalName" label="canonicalName" value="TTTTCTTTTGCATATCCTGGA"/>
        <att type="string" name="Node TypeAT5G67570 = PPR" label="Node TypeAT5G67570 = PPR"/>
        <graphics w="35.0" h="35.0" width="1" outline="#000000" fill="#ff0033" y="6531.70947265625" x="4657.0400390625"/>
    </node>
    <node label="TGTTCGTCCTGATATTGTGTC" id="-1677">
        <att type="string" name="node.size" label="node.size"/>
        <att type="string" name="node.fillColor" label="node.fillColor"/>
        <att type="string" name="node.labelPosition" label="node.labelPosition"/>
        <att type="string" name="node.lineType" label="node.lineType"/>
        <att type="string" name="Node Type" label="Node Type" value="srna"/>
        <att type="string" name="node.borderColor" label="node.borderColor"/>
        <att type="string" name="node.shape" label="node.shape"/>
        <att type="string" name="canonicalName" label="canonicalName" value="TGTTCGTCCTGATATTGTGTC"/>
        <att type="string" name="Node TypeAT5G67570 = PPR" label="Node TypeAT5G67570 = PPR"/>
        <graphics w="35.0" h="35.0" width="1" outline="#000000" fill="#ff0033" y="5208.697265625" x="7846.42578125"/>
    </node>
    <node label="ACTCTGCAACTCCTCCAAATACAC" id="-1676">
        <att type="string" name="node.size" label="node.size"/>
        <att type="string" name="node.fillColor" label="node.fillColor"/>
        <att type="string" name="node.labelPosition" label="node.labelPosition"/>
        <att type="string" name="node.lineType" label="node.lineType"/>
        <att type="string" name="Node Type" label="Node Type" value="srna"/>
        <att type="string" name="node.borderColor" label="node.borderColor"/>
        <att type="string" name="node.shape" label="node.shape"/>
        <att type="string" name="canonicalName" label="canonicalName" value="ACTCTGCAACTCCTCCAAATACAC"/>
        <att type="string" name="Node TypeAT5G67570 = PPR" label="Node TypeAT5G67570 = PPR"/>
        <graphics w="35.0" h="35.0" width="1" outline="#000000" fill="#ff0033" y="4896.73095703125" x="4751.1982421875"/>
    </node>
    <node label="CTAGAATATATCCAATGCTTT" id="-319">
        <att type="string" name="node.size" label="node.size"/>
        <att type="string" name="node.fillColor" label="node.fillColor"/>
        <att type="string" name="node.labelPosition" label="node.labelPosition"/>
        <att type="string" name="node.lineType" label="node.lineType"/>
        <att type="string" name="Node Type" label="Node Type" value="srna"/>
        <att type="string" name="node.borderColor" label="node.borderColor"/>
        <att type="string" name="node.shape" label="node.shape"/>
        <att type="string" name="canonicalName" label="canonicalName" value="CTAGAATATATCCAATGCTTT"/>
        <att type="string" name="Node TypeAT5G67570 = PPR" label="Node TypeAT5G67570 = PPR"/>
        <graphics w="35.0" h="35.0" width="1" outline="#000000" fill="#ff0033" y="4831.37841796875" x="7689.96240234375"/>
    </node>
    <node label="TATATCCCATTTCTACCATCTG" id="-316">
        <att type="string" name="node.size" label="node.size"/>
        <att type="string" name="node.fillColor" label="node.fillColor"/>
        <att type="string" name="node.labelPosition" label="node.labelPosition"/>
        <att type="string" name="node.lineType" label="node.lineType"/>
        <att type="string" name="Node Type" label="Node Type" value="srna"/>
        <att type="string" name="node.borderColor" label="node.borderColor"/>
        <att type="string" name="node.shape" label="node.shape"/>
        <att type="string" name="canonicalName" label="canonicalName" value="TATATCCCATTTCTACCATCTG"/>
        <att type="string" name="Node TypeAT5G67570 = PPR" label="Node TypeAT5G67570 = PPR"/>
        <graphics w="35.0" h="35.0" width="1" outline="#000000" fill="#ff0033" y="5332.16455078125" x="6857.09326171875"/>
    </node>
    <node label="AGATTCATTTTATATCTTTT" id="-315">
        <att type="string" name="node.size" label="node.size"/>
        <att type="string" name="node.fillColor" label="node.fillColor"/>
        <att type="string" name="node.labelPosition" label="node.labelPosition"/>
        <att type="string" name="node.lineType" label="node.lineType"/>
        <att type="string" name="Node Type" label="Node Type" value="srna"/>
        <att type="string" name="node.borderColor" label="node.borderColor"/>
        <att type="string" name="node.shape" label="node.shape"/>
        <att type="string" name="canonicalName" label="canonicalName" value="AGATTCATTTTATATCTTTT"/>
        <att type="string" name="Node TypeAT5G67570 = PPR" label="Node TypeAT5G67570 = PPR"/>
        <graphics w="35.0" h="35.0" width="1" outline="#000000" fill="#ff0033" y="5566.326171875" x="7724.02197265625"/>
    </node>
    <node label="CATGGGCTTTTTCAACACAAC" id="-1675">
        <att type="string" name="node.size" label="node.size"/>
        <att type="string" name="node.fillColor" label="node.fillColor"/>
        <att type="string" name="node.labelPosition" label="node.labelPosition"/>
        <att type="string" name="node.lineType" label="node.lineType"/>
        <att type="string" name="Node Type" label="Node Type" value="srna"/>
        <att type="string" name="node.borderColor" label="node.borderColor"/>
        <att type="string" name="node.shape" label="node.shape"/>
        <att type="string" name="canonicalName" label="canonicalName" value="CATGGGCTTTTTCAACACAAC"/>
        <att type="string" name="Node TypeAT5G67570 = PPR" label="Node TypeAT5G67570 = PPR"/>
        <graphics w="35.0" h="35.0" width="1" outline="#000000" fill="#ff0033" y="4983.05126953125" x="6268.4970703125"/>
    </node>
    <node label="AAAGTGACTAAATTTGGATTGA" id="-1674">
        <att type="string" name="node.size" label="node.size"/>
        <att type="string" name="node.fillColor" label="node.fillColor"/>
        <att type="string" name="node.labelPosition" label="node.labelPosition"/>
        <att type="string" name="node.lineType" label="node.lineType"/>
        <att type="string" name="Node Type" label="Node Type" value="srna"/>
        <att type="string" name="node.borderColor" label="node.borderColor"/>
        <att type="string" name="node.shape" label="node.shape"/>
        <att type="string" name="canonicalName" label="canonicalName" value="AAAGTGACTAAATTTGGATTGA"/>
        <att type="string" name="Node TypeAT5G67570 = PPR" label="Node TypeAT5G67570 = PPR"/>
        <graphics w="35.0" h="35.0" width="1" outline="#000000" fill="#ff0033" y="4875.5498046875" x="5800.173828125"/>
    </node>
    <node label="TAATTGGTTCTAATAATACAA" id="-312">
        <att type="string" name="node.size" label="node.size"/>
        <att type="string" name="node.fillColor" label="node.fillColor"/>
        <att type="string" name="node.labelPosition" label="node.labelPosition"/>
        <att type="string" name="node.lineType" label="node.lineType"/>
        <att type="string" name="Node Type" label="Node Type" value="srna"/>
        <att type="string" name="node.borderColor" label="node.borderColor"/>
        <att type="string" name="node.shape" label="node.shape"/>
        <att type="string" name="canonicalName" label="canonicalName" value="TAATTGGTTCTAATAATACAA"/>
        <att type="string" name="Node TypeAT5G67570 = PPR" label="Node TypeAT5G67570 = PPR"/>
        <graphics w="35.0009765625" h="35.0" width="1" outline="#000000" fill="#ff0033" y="6150.6650390625" x="4104.6318359375"/>
    </node>
    <node label="AT3G45830" id="-1673">
        <att type="string" name="node.size" label="node.size"/>
        <att type="string" name="node.fillColor" label="node.fillColor"/>
        <att type="string" name="node.labelPosition" label="node.labelPosition"/>
        <att type="string" name="node.lineType" label="node.lineType"/>
        <att type="string" name="Node Type" label="Node Type" value="Gene"/>
        <att type="string" name="node.borderColor" label="node.borderColor"/>
        <att type="string" name="node.shape" label="node.shape"/>
        <att type="string" name="canonicalName" label="canonicalName" value="AT3G45830"/>
        <att type="string" name="Node TypeAT5G67570 = PPR" label="Node TypeAT5G67570 = PPR"/>
        <graphics w="35.0" h="35.0" width="1" type="rectangle" outline="#000000" fill="#0000cc" y="5164.162109375" x="5956.10107421875"/>
    </node>
    <node label="AT5G06060" id="-623">
        <att type="string" name="node.size" label="node.size"/>
        <att type="string" name="node.fillColor" label="node.fillColor"/>
        <att type="string" name="node.labelPosition" label="node.labelPosition"/>
        <att type="string" name="node.lineType" label="node.lineType"/>
        <att type="string" name="Node Type" label="Node Type" value="Gene"/>
        <att type="string" name="node.borderColor" label="node.borderColor"/>
        <att type="string" name="node.shape" label="node.shape"/>
        <att type="string" name="canonicalName" label="canonicalName" value="AT5G06060"/>
        <att type="string" name="Node TypeAT5G67570 = PPR" label="Node TypeAT5G67570 = PPR"/>
        <graphics w="35.0" h="35.0" width="1" type="rectangle" outline="#000000" fill="#0000cc" y="6203.09716796875" x="5224.9423828125"/>
    </node>
    <node label="AT3G32092" id="-309">
        <att type="string" name="node.size" label="node.size"/>
        <att type="string" name="node.fillColor" label="node.fillColor"/>
        <att type="string" name="node.labelPosition" label="node.labelPosition"/>
        <att type="string" name="node.lineType" label="node.lineType"/>
        <att type="string" name="Node Type" label="Node Type" value="Gene"/>
        <att type="string" name="node.borderColor" label="node.borderColor"/>
        <att type="string" name="node.shape" label="node.shape"/>
        <att type="string" name="canonicalName" label="canonicalName" value="AT3G32092"/>
        <att type="string" name="Node TypeAT5G67570 = PPR" label="Node TypeAT5G67570 = PPR"/>
        <graphics w="35.0" h="35.0" width="1" type="rectangle" outline="#000000" fill="#0000cc" y="4430.490234375" x="2841.4375"/>
    </node>
    <node label="AT4G09620" id="-308">
        <att type="string" name="node.size" label="node.size"/>
        <att type="string" name="node.fillColor" label="node.fillColor"/>
        <att type="string" name="node.labelPosition" label="node.labelPosition"/>
        <att type="string" name="node.lineType" label="node.lineType"/>
        <att type="string" name="Node Type" label="Node Type" value="Gene"/>
        <att type="string" name="node.borderColor" label="node.borderColor"/>
        <att type="string" name="node.shape" label="node.shape"/>
        <att type="string" name="canonicalName" label="canonicalName" value="AT4G09620"/>
        <att type="string" name="Node TypeAT5G67570 = PPR" label="Node TypeAT5G67570 = PPR"/>
        <graphics w="35.0" h="35.0" width="1" type="rectangle" outline="#000000" fill="#0000cc" y="5360.4580078125" x="6896.45166015625"/>
    </node>
    <node label="AT5G31685" id="-1672">
        <att type="string" name="node.size" label="node.size"/>
        <att type="string" name="node.fillColor" label="node.fillColor"/>
        <att type="string" name="node.labelPosition" label="node.labelPosition"/>
        <att type="string" name="node.lineType" label="node.lineType"/>
        <att type="string" name="Node Type" label="Node Type" value="Gene"/>
        <att type="string" name="node.borderColor" label="node.borderColor"/>
        <att type="string" name="node.shape" label="node.shape"/>
        <att type="string" name="canonicalName" label="canonicalName" value="AT5G31685"/>
        <att type="string" name="Node TypeAT5G67570 = PPR" label="Node TypeAT5G67570 = PPR"/>
        <graphics w="35.00048828125" h="35.0" width="1" type="rectangle" outline="#000000" fill="#0000cc" y="4751.47802734375" x="2978.46875"/>
    </node>
    <node label="TGTAAGTCACTACGTTTGGGA" id="-1671">
        <att type="string" name="node.size" label="node.size"/>
        <att type="string" name="node.fillColor" label="node.fillColor"/>
        <att type="string" name="node.labelPosition" label="node.labelPosition"/>
        <att type="string" name="node.lineType" label="node.lineType"/>
        <att type="string" name="Node Type" label="Node Type" value="srna"/>
        <att type="string" name="node.borderColor" label="node.borderColor"/>
        <att type="string" name="node.shape" label="node.shape"/>
        <att type="string" name="canonicalName" label="canonicalName" value="TGTAAGTCACTACGTTTGGGA"/>
        <att type="string" name="Node TypeAT5G67570 = PPR" label="Node TypeAT5G67570 = PPR"/>
        <graphics w="35.0" h="35.0" width="1" outline="#000000" fill="#ff0033" y="5541.3134765625" x="6505.3193359375"/>
    </node>
    <node label="AT2G13143" id="-1670">
        <att type="string" name="node.size" label="node.size"/>
        <att type="string" name="node.fillColor" label="node.fillColor"/>
        <att type="string" name="node.labelPosition" label="node.labelPosition"/>
        <att type="string" name="node.lineType" label="node.lineType"/>
        <att type="string" name="Node Type" label="Node Type" value="Gene"/>
        <att type="string" name="node.borderColor" label="node.borderColor"/>
        <att type="string" name="node.shape" label="node.shape"/>
        <att type="string" name="canonicalName" label="canonicalName" value="AT2G13143"/>
        <att type="string" name="Node TypeAT5G67570 = PPR" label="Node TypeAT5G67570 = PPR"/>
        <graphics w="35.0" h="35.0" width="1" type="rectangle" outline="#000000" fill="#0000cc" y="5034.03466796875" x="4926.2880859375"/>
    </node>
    <node label="AT5G34844" id="-1669">
        <att type="string" name="node.size" label="node.size"/>
        <att type="string" name="node.fillColor" label="node.fillColor"/>
        <att type="string" name="node.labelPosition" label="node.labelPosition"/>
        <att type="string" name="node.lineType" label="node.lineType"/>
        <att type="string" name="Node Type" label="Node Type" value="Gene"/>
        <att type="string" name="node.borderColor" label="node.borderColor"/>
        <att type="string" name="node.shape" label="node.shape"/>
        <att type="string" name="canonicalName" label="canonicalName" value="AT5G34844"/>
        <att type="string" name="Node TypeAT5G67570 = PPR" label="Node TypeAT5G67570 = PPR"/>
        <graphics w="35.0" h="35.0" width="1" type="rectangle" outline="#000000" fill="#0000cc" y="3446.579345703125" x="6823.615234375"/>
    </node>
    <node label="TCACATCTGATGGACTTGAGCCTT" id="-1668">
        <att type="string" name="node.size" label="node.size"/>
        <att type="string" name="node.fillColor" label="node.fillColor"/>
        <att type="string" name="node.labelPosition" label="node.labelPosition"/>
        <att type="string" name="node.lineType" label="node.lineType"/>
        <att type="string" name="Node Type" label="Node Type" value="srna"/>
        <att type="string" name="node.borderColor" label="node.borderColor"/>
        <att type="string" name="node.shape" label="node.shape"/>
        <att type="string" name="canonicalName" label="canonicalName" value="TCACATCTGATGGACTTGAGCCTT"/>
        <att type="string" name="Node TypeAT5G67570 = PPR" label="Node TypeAT5G67570 = PPR"/>
        <graphics w="35.0" h="35.0" width="1" outline="#000000" fill="#ff0033" y="3064.300048828125" x="7524.01904296875"/>
    </node>
    <node label="TATGCAAAAGAAAACAATGAA" id="-302">
        <att type="string" name="node.size" label="node.size"/>
        <att type="string" name="node.fillColor" label="node.fillColor"/>
        <att type="string" name="node.labelPosition" label="node.labelPosition"/>
        <att type="string" name="node.lineType" label="node.lineType"/>
        <att type="string" name="Node Type" label="Node Type" value="srna"/>
        <att type="string" name="node.borderColor" label="node.borderColor"/>
        <att type="string" name="node.shape" label="node.shape"/>
        <att type="string" name="canonicalName" label="canonicalName" value="TATGCAAAAGAAAACAATGAA"/>
        <att type="string" name="Node TypeAT5G67570 = PPR" label="Node TypeAT5G67570 = PPR"/>
        <graphics w="35.0" h="35.0" width="1" outline="#000000" fill="#ff0033" y="6466.78369140625" x="4071.6357421875"/>
    </node>
    <node label="AT3G30825" id="-1667">
        <att type="string" name="node.size" label="node.size"/>
        <att type="string" name="node.fillColor" label="node.fillColor"/>
        <att type="string" name="node.labelPosition" label="node.labelPosition"/>
        <att type="string" name="node.lineType" label="node.lineType"/>
        <att type="string" name="Node Type" label="Node Type" value="Gene"/>
        <att type="string" name="node.borderColor" label="node.borderColor"/>
        <att type="string" name="node.shape" label="node.shape"/>
        <att type="string" name="canonicalName" label="canonicalName" value="AT3G30825"/>
        <att type="string" name="Node TypeAT5G67570 = PPR" label="Node TypeAT5G67570 = PPR"/>
        <graphics w="35.0" h="35.0" width="1" type="rectangle" outline="#000000" fill="#0000cc" y="3964.38916015625" x="7596.708984375"/>
    </node>
    <node label="AT5G07770" id="-1666">
        <att type="string" name="node.size" label="node.size"/>
        <att type="string" name="node.fillColor" label="node.fillColor"/>
        <att type="string" name="node.labelPosition" label="node.labelPosition"/>
        <att type="string" name="node.lineType" label="node.lineType"/>
        <att type="string" name="Node Type" label="Node Type" value="Gene"/>
        <att type="string" name="node.borderColor" label="node.borderColor"/>
        <att type="string" name="node.shape" label="node.shape"/>
        <att type="string" name="canonicalName" label="canonicalName" value="AT5G07770"/>
        <att type="string" name="Node TypeAT5G67570 = PPR" label="Node TypeAT5G67570 = PPR"/>
        <graphics w="35.0" h="35.0" width="1" type="rectangle" outline="#000000" fill="#0000cc" y="5227.55908203125" x="6450.58935546875"/>
    </node>
    <node label="CTGCTCAACAAGATGGAAGCT" id="-1665">
        <att type="string" name="node.size" label="node.size"/>
        <att type="string" name="node.fillColor" label="node.fillColor"/>
        <att type="string" name="node.labelPosition" label="node.labelPosition"/>
        <att type="string" name="node.lineType" label="node.lineType"/>
        <att type="string" name="Node Type" label="Node Type" value="srna"/>
        <att type="string" name="node.borderColor" label="node.borderColor"/>
        <att type="string" name="node.shape" label="node.shape"/>
        <att type="string" name="canonicalName" label="canonicalName" value="CTGCTCAACAAGATGGAAGCT"/>
        <att type="string" name="Node TypeAT5G67570 = PPR" label="Node TypeAT5G67570 = PPR"/>
        <graphics w="35.0" h="35.0" width="1" outline="#000000" fill="#ff0033" y="4758.46875" x="6270.62548828125"/>
    </node>
    <node label="TGGGTTTTGTATGCACGATCG" id="-1664">
        <att type="string" name="node.size" label="node.size"/>
        <att type="string" name="node.fillColor" label="node.fillColor"/>
        <att type="string" name="node.labelPosition" label="node.labelPosition"/>
        <att type="string" name="node.lineType" label="node.lineType"/>
        <att type="string" name="Node Type" label="Node Type" value="srna"/>
        <att type="string" name="node.borderColor" label="node.borderColor"/>
        <att type="string" name="node.shape" label="node.shape"/>
        <att type="string" name="canonicalName" label="canonicalName" value="TGGGTTTTGTATGCACGATCG"/>
        <att type="string" name="Node TypeAT5G67570 = PPR" label="Node TypeAT5G67570 = PPR"/>
        <graphics w="35.0" h="35.0" width="1" outline="#000000" fill="#ff0033" y="4930.896484375" x="6344.06689453125"/>
    </node>
    <node label="TCTCGTAGTGCAAATGTAAAAG" id="-1663">
        <att type="string" name="node.size" label="node.size"/>
        <att type="string" name="node.fillColor" label="node.fillColor"/>
        <att type="string" name="node.labelPosition" label="node.labelPosition"/>
        <att type="string" name="node.lineType" label="node.lineType"/>
        <att type="string" name="Node Type" label="Node Type" value="srna"/>
        <att type="string" name="node.borderColor" label="node.borderColor"/>
        <att type="string" name="node.shape" label="node.shape"/>
        <att type="string" name="canonicalName" label="canonicalName" value="TCTCGTAGTGCAAATGTAAAAG"/>
        <att type="string" name="Node TypeAT5G67570 = PPR" label="Node TypeAT5G67570 = PPR"/>
        <graphics w="35.0" h="35.0" width="1" outline="#000000" fill="#ff0033" y="5307.5771484375" x="5071.0419921875"/>
    </node>
    <node label="AT1G42540" id="-1662">
        <att type="string" name="node.size" label="node.size"/>
        <att type="string" name="node.fillColor" label="node.fillColor"/>
        <att type="string" name="node.labelPosition" label="node.labelPosition"/>
        <att type="string" name="node.lineType" label="node.lineType" value="LINE_1"/>
        <att type="string" name="Node Type" label="Node Type" value="Gene"/>
        <att type="string" name="node.borderColor" label="node.borderColor"/>
        <att type="string" name="node.shape" label="node.shape" value="ROUND_RECT"/>
        <att type="string" name="canonicalName" label="canonicalName" value="AT1G42540"/>
        <att type="string" name="Node TypeAT5G67570 = PPR" label="Node TypeAT5G67570 = PPR"/>
        <graphics w="35.0" h="35.0" width="1" type="rectangle" outline="#000000" fill="#0000cc" y="4715.3232421875" x="6571.51123046875"/>
    </node>
    <node label="TATTCGAGGATATGCAGAAAAA" id="-293">
        <att type="string" name="node.size" label="node.size"/>
        <att type="string" name="node.fillColor" label="node.fillColor"/>
        <att type="string" name="node.labelPosition" label="node.labelPosition"/>
        <att type="string" name="node.lineType" label="node.lineType"/>
        <att type="string" name="Node Type" label="Node Type" value="srna"/>
        <att type="string" name="node.borderColor" label="node.borderColor"/>
        <att type="string" name="node.shape" label="node.shape"/>
        <att type="string" name="canonicalName" label="canonicalName" value="TATTCGAGGATATGCAGAAAAA"/>
        <att type="string" name="Node TypeAT5G67570 = PPR" label="Node TypeAT5G67570 = PPR"/>
        <graphics w="35.0" h="35.0" width="1" outline="#000000" fill="#ff0033" y="6429.5302734375" x="4529.31591796875"/>
    </node>
    <node label="AT1G78390" id="-622">
        <att type="string" name="node.size" label="node.size"/>
        <att type="string" name="node.fillColor" label="node.fillColor"/>
        <att type="string" name="node.labelPosition" label="node.labelPosition"/>
        <att type="string" name="node.lineType" label="node.lineType"/>
        <att type="string" name="Node Type" label="Node Type" value="Gene"/>
        <att type="string" name="node.borderColor" label="node.borderColor"/>
        <att type="string" name="node.shape" label="node.shape"/>
        <att type="string" name="canonicalName" label="canonicalName" value="AT1G78390"/>
        <att type="string" name="Node TypeAT5G67570 = PPR" label="Node TypeAT5G67570 = PPR"/>
        <graphics w="35.0" h="35.0" width="1" type="rectangle" outline="#000000" fill="#0000cc" y="5673.55615234375" x="7680.00341796875"/>
    </node>
    <node label="TATCCTGGAATATGTCCAATG" id="-572">
        <att type="string" name="node.size" label="node.size"/>
        <att type="string" name="node.fillColor" label="node.fillColor"/>
        <att type="string" name="node.labelPosition" label="node.labelPosition"/>
        <att type="string" name="node.lineType" label="node.lineType"/>
        <att type="string" name="Node Type" label="Node Type" value="srna"/>
        <att type="string" name="node.borderColor" label="node.borderColor"/>
        <att type="string" name="node.shape" label="node.shape"/>
        <att type="string" name="canonicalName" label="canonicalName" value="TATCCTGGAATATGTCCAATG"/>
        <att type="string" name="Node TypeAT5G67570 = PPR" label="Node TypeAT5G67570 = PPR"/>
        <graphics w="35.0" h="35.0" width="1" outline="#000000" fill="#ff0033" y="5523.93994140625" x="5166.6455078125"/>
    </node>
    <node label="AT4G06482" id="-1661">
        <att type="string" name="node.size" label="node.size"/>
        <att type="string" name="node.fillColor" label="node.fillColor"/>
        <att type="string" name="node.labelPosition" label="node.labelPosition"/>
        <att type="string" name="node.lineType" label="node.lineType"/>
        <att type="string" name="Node Type" label="Node Type" value="Gene"/>
        <att type="string" name="node.borderColor" label="node.borderColor"/>
        <att type="string" name="node.shape" label="node.shape"/>
        <att type="string" name="canonicalName" label="canonicalName" value="AT4G06482"/>
        <att type="string" name="Node TypeAT5G67570 = PPR" label="Node TypeAT5G67570 = PPR"/>
        <graphics w="35.0" h="35.0009765625" width="1" type="rectangle" outline="#000000" fill="#0000cc" y="4050.92041015625" x="7356.5830078125"/>
    </node>
    <node label="GAAAATAGAGGCTGATGTTGT" id="-1660">
        <att type="string" name="node.size" label="node.size"/>
        <att type="string" name="node.fillColor" label="node.fillColor"/>
        <att type="string" name="node.labelPosition" label="node.labelPosition"/>
        <att type="string" name="node.lineType" label="node.lineType"/>
        <att type="string" name="Node Type" label="Node Type" value="srna"/>
        <att type="string" name="node.borderColor" label="node.borderColor"/>
        <att type="string" name="node.shape" label="node.shape"/>
        <att type="string" name="canonicalName" label="canonicalName" value="GAAAATAGAGGCTGATGTTGT"/>
        <att type="string" name="Node TypeAT5G67570 = PPR" label="Node TypeAT5G67570 = PPR"/>
        <graphics w="35.0" h="35.0" width="1" outline="#000000" fill="#ff0033" y="5008.59619140625" x="6446.2470703125"/>
    </node>
    <node label="AT4G06484" id="-1659">
        <att type="string" name="node.size" label="node.size"/>
        <att type="string" name="node.fillColor" label="node.fillColor"/>
        <att type="string" name="node.labelPosition" label="node.labelPosition"/>
        <att type="string" name="node.lineType" label="node.lineType"/>
        <att type="string" name="Node Type" label="Node Type" value="Gene"/>
        <att type="string" name="node.borderColor" label="node.borderColor"/>
        <att type="string" name="node.shape" label="node.shape"/>
        <att type="string" name="canonicalName" label="canonicalName" value="AT4G06484"/>
        <att type="string" name="Node TypeAT5G67570 = PPR" label="Node TypeAT5G67570 = PPR"/>
        <graphics w="35.0" h="35.0" width="1" type="rectangle" outline="#000000" fill="#0000cc" y="7285.78662109375" x="6556.609375"/>
    </node>
    <node label="AT1G24807" id="-289">
        <att type="string" name="node.size" label="node.size"/>
        <att type="string" name="node.fillColor" label="node.fillColor"/>
        <att type="string" name="node.labelPosition" label="node.labelPosition"/>
        <att type="string" name="node.lineType" label="node.lineType"/>
        <att type="string" name="Node Type" label="Node Type" value="Gene"/>
        <att type="string" name="node.borderColor" label="node.borderColor"/>
        <att type="string" name="node.shape" label="node.shape"/>
        <att type="string" name="canonicalName" label="canonicalName" value="AT1G24807"/>
        <att type="string" name="Node TypeAT5G67570 = PPR" label="Node TypeAT5G67570 = PPR"/>
        <graphics w="35.0" h="35.0" width="1" type="rectangle" outline="#000000" fill="#0000cc" y="6964.95263671875" x="6410.58349609375"/>
    </node>
    <node label="TTTGTGATAGTGCCCAAATCTGC" id="-1658">
        <att type="string" name="node.size" label="node.size"/>
        <att type="string" name="node.fillColor" label="node.fillColor"/>
        <att type="string" name="node.labelPosition" label="node.labelPosition"/>
        <att type="string" name="node.lineType" label="node.lineType"/>
        <att type="string" name="Node Type" label="Node Type" value="srna"/>
        <att type="string" name="node.borderColor" label="node.borderColor"/>
        <att type="string" name="node.shape" label="node.shape"/>
        <att type="string" name="canonicalName" label="canonicalName" value="TTTGTGATAGTGCCCAAATCTGC"/>
        <att type="string" name="Node TypeAT5G67570 = PPR" label="Node TypeAT5G67570 = PPR"/>
        <graphics w="35.0" h="35.0" width="1" outline="#000000" fill="#ff0033" y="4775.392578125" x="4834.75146484375"/>
    </node>
    <node label="AT5G32505" id="-1657">
        <att type="string" name="node.size" label="node.size"/>
        <att type="string" name="node.fillColor" label="node.fillColor"/>
        <att type="string" name="node.labelPosition" label="node.labelPosition"/>
        <att type="string" name="node.lineType" label="node.lineType"/>
        <att type="string" name="Node Type" label="Node Type" value="Gene"/>
        <att type="string" name="node.borderColor" label="node.borderColor"/>
        <att type="string" name="node.shape" label="node.shape"/>
        <att type="string" name="canonicalName" label="canonicalName" value="AT5G32505"/>
        <att type="string" name="Node TypeAT5G67570 = PPR" label="Node TypeAT5G67570 = PPR"/>
        <graphics w="35.0" h="35.0" width="1" type="rectangle" outline="#000000" fill="#0000cc" y="3486.48681640625" x="7060.26611328125"/>
    </node>
    <node label="AT1G22310" id="-1656">
        <att type="string" name="node.size" label="node.size"/>
        <att type="string" name="node.fillColor" label="node.fillColor"/>
        <att type="string" name="node.labelPosition" label="node.labelPosition"/>
        <att type="string" name="node.lineType" label="node.lineType"/>
        <att type="string" name="Node Type" label="Node Type" value="Gene"/>
        <att type="string" name="node.borderColor" label="node.borderColor"/>
        <att type="string" name="node.shape" label="node.shape"/>
        <att type="string" name="canonicalName" label="canonicalName" value="AT1G22310"/>
        <att type="string" name="Node TypeAT5G67570 = PPR" label="Node TypeAT5G67570 = PPR"/>
        <graphics w="35.0" h="35.0" width="1" type="rectangle" outline="#000000" fill="#0000cc" y="5902.6064453125" x="6567.46337890625"/>
    </node>
    <node label="CCCTCATAAGATGCCTTTGTA" id="-1655">
        <att type="string" name="node.size" label="node.size"/>
        <att type="string" name="node.fillColor" label="node.fillColor"/>
        <att type="string" name="node.labelPosition" label="node.labelPosition"/>
        <att type="string" name="node.lineType" label="node.lineType"/>
        <att type="string" name="Node Type" label="Node Type" value="srna"/>
        <att type="string" name="node.borderColor" label="node.borderColor"/>
        <att type="string" name="node.shape" label="node.shape"/>
        <att type="string" name="canonicalName" label="canonicalName" value="CCCTCATAAGATGCCTTTGTA"/>
        <att type="string" name="Node TypeAT5G67570 = PPR" label="Node TypeAT5G67570 = PPR"/>
        <graphics w="35.0" h="35.0" width="1" outline="#000000" fill="#ff0033" y="4995.82373046875" x="6072.65283203125"/>
    </node>
    <node label="AT1G51340" id="-1654">
        <att type="string" name="node.size" label="node.size"/>
        <att type="string" name="node.fillColor" label="node.fillColor"/>
        <att type="string" name="node.labelPosition" label="node.labelPosition"/>
        <att type="string" name="node.lineType" label="node.lineType"/>
        <att type="string" name="Node Type" label="Node Type" value="Gene"/>
        <att type="string" name="node.borderColor" label="node.borderColor"/>
        <att type="string" name="node.shape" label="node.shape"/>
        <att type="string" name="canonicalName" label="canonicalName" value="AT1G51340"/>
        <att type="string" name="Node TypeAT5G67570 = PPR" label="Node TypeAT5G67570 = PPR"/>
        <graphics w="35.0" h="35.0" width="1" type="rectangle" outline="#000000" fill="#0000cc" y="5145.79296875" x="4476.060546875"/>
    </node>
    <node label="AT1G48267" id="-1653">
        <att type="string" name="node.size" label="node.size"/>
        <att type="string" name="node.fillColor" label="node.fillColor"/>
        <att type="string" name="node.labelPosition" label="node.labelPosition"/>
        <att type="string" name="node.lineType" label="node.lineType"/>
        <att type="string" name="Node Type" label="Node Type" value="Gene"/>
        <att type="string" name="node.borderColor" label="node.borderColor"/>
        <att type="string" name="node.shape" label="node.shape"/>
        <att type="string" name="canonicalName" label="canonicalName" value="AT1G48267"/>
        <att type="string" name="Node TypeAT5G67570 = PPR" label="Node TypeAT5G67570 = PPR"/>
        <graphics w="35.0" h="35.0" width="1" type="rectangle" outline="#000000" fill="#0000cc" y="5093.68603515625" x="6714.34619140625"/>
    </node>
    <node label="TCTACCATCCGATCAACAAGA" id="-610">
        <att type="string" name="node.size" label="node.size"/>
        <att type="string" name="node.fillColor" label="node.fillColor"/>
        <att type="string" name="node.labelPosition" label="node.labelPosition"/>
        <att type="string" name="node.lineType" label="node.lineType"/>
        <att type="string" name="Node Type" label="Node Type" value="srna"/>
        <att type="string" name="node.borderColor" label="node.borderColor"/>
        <att type="string" name="node.shape" label="node.shape"/>
        <att type="string" name="canonicalName" label="canonicalName" value="TCTACCATCCGATCAACAAGA"/>
        <att type="string" name="Node TypeAT5G67570 = PPR" label="Node TypeAT5G67570 = PPR"/>
        <graphics w="34.9990234375" h="35.0" width="1" outline="#000000" fill="#ff0033" y="5971.85107421875" x="7598.95947265625"/>
    </node>
    <node label="GTTATCCATTTCAGTGAACAG" id="-1652">
        <att type="string" name="node.size" label="node.size"/>
        <att type="string" name="node.fillColor" label="node.fillColor"/>
        <att type="string" name="node.labelPosition" label="node.labelPosition"/>
        <att type="string" name="node.lineType" label="node.lineType"/>
        <att type="string" name="Node Type" label="Node Type" value="srna"/>
        <att type="string" name="node.borderColor" label="node.borderColor"/>
        <att type="string" name="node.shape" label="node.shape"/>
        <att type="string" name="canonicalName" label="canonicalName" value="GTTATCCATTTCAGTGAACAG"/>
        <att type="string" name="Node TypeAT5G67570 = PPR" label="Node TypeAT5G67570 = PPR"/>
        <graphics w="35.0" h="35.0" width="1" outline="#000000" fill="#ff0033" y="4857.45556640625" x="6171.10693359375"/>
    </node>
    <node label="AGCTCCCTCATAAGTTGCCTT" id="-1651">
        <att type="string" name="node.size" label="node.size"/>
        <att type="string" name="node.fillColor" label="node.fillColor"/>
        <att type="string" name="node.labelPosition" label="node.labelPosition"/>
        <att type="string" name="node.lineType" label="node.lineType"/>
        <att type="string" name="Node Type" label="Node Type" value="srna"/>
        <att type="string" name="node.borderColor" label="node.borderColor"/>
        <att type="string" name="node.shape" label="node.shape"/>
        <att type="string" name="canonicalName" label="canonicalName" value="AGCTCCCTCATAAGTTGCCTT"/>
        <att type="string" name="Node TypeAT5G67570 = PPR" label="Node TypeAT5G67570 = PPR"/>
        <graphics w="35.0" h="35.0" width="1" outline="#000000" fill="#ff0033" y="4763.79052734375" x="6473.92041015625"/>
    </node>
    <node label="CGAAACTAATATTACATGCTGTGG" id="-1650">
        <att type="string" name="node.size" label="node.size"/>
        <att type="string" name="node.fillColor" label="node.fillColor"/>
        <att type="string" name="node.labelPosition" label="node.labelPosition"/>
        <att type="string" name="node.lineType" label="node.lineType"/>
        <att type="string" name="Node Type" label="Node Type" value="srna"/>
        <att type="string" name="node.borderColor" label="node.borderColor"/>
        <att type="string" name="node.shape" label="node.shape"/>
        <att type="string" name="canonicalName" label="canonicalName" value="CGAAACTAATATTACATGCTGTGG"/>
        <att type="string" name="Node TypeAT5G67570 = PPR" label="Node TypeAT5G67570 = PPR"/>
        <graphics w="35.0" h="35.0" width="1" outline="#000000" fill="#ff0033" y="3764.214599609375" x="5474.3994140625"/>
    </node>
    <node label="TATTCCAGGATATGCAAAAG" id="-274">
        <att type="string" name="node.size" label="node.size"/>
        <att type="string" name="node.fillColor" label="node.fillColor"/>
        <att type="string" name="node.labelPosition" label="node.labelPosition"/>
        <att type="string" name="node.lineType" label="node.lineType"/>
        <att type="string" name="Node Type" label="Node Type" value="srna"/>
        <att type="string" name="node.borderColor" label="node.borderColor"/>
        <att type="string" name="node.shape" label="node.shape"/>
        <att type="string" name="canonicalName" label="canonicalName" value="TATTCCAGGATATGCAAAAG"/>
        <att type="string" name="Node TypeAT5G67570 = PPR" label="Node TypeAT5G67570 = PPR"/>
        <graphics w="35.0" h="35.0" width="1" outline="#000000" fill="#ff0033" y="5153.349609375" x="5182.30810546875"/>
    </node>
    <node label="AT3G33058" id="-1649">
        <att type="string" name="node.size" label="node.size"/>
        <att type="string" name="node.fillColor" label="node.fillColor"/>
        <att type="string" name="node.labelPosition" label="node.labelPosition"/>
        <att type="string" name="node.lineType" label="node.lineType"/>
        <att type="string" name="Node Type" label="Node Type" value="Gene"/>
        <att type="string" name="node.borderColor" label="node.borderColor"/>
        <att type="string" name="node.shape" label="node.shape"/>
        <att type="string" name="canonicalName" label="canonicalName" value="AT3G33058"/>
        <att type="string" name="Node TypeAT5G67570 = PPR" label="Node TypeAT5G67570 = PPR"/>
        <graphics w="35.0" h="35.0" width="1" type="rectangle" outline="#000000" fill="#0000cc" y="3410.916259765625" x="7299.75048828125"/>
    </node>
    <node label="ACAATATTCATTGTTTTCTTTTGC" id="-272">
        <att type="string" name="node.size" label="node.size"/>
        <att type="string" name="node.fillColor" label="node.fillColor"/>
        <att type="string" name="node.labelPosition" label="node.labelPosition"/>
        <att type="string" name="node.lineType" label="node.lineType"/>
        <att type="string" name="Node Type" label="Node Type" value="srna"/>
        <att type="string" name="node.borderColor" label="node.borderColor"/>
        <att type="string" name="node.shape" label="node.shape"/>
        <att type="string" name="canonicalName" label="canonicalName" value="ACAATATTCATTGTTTTCTTTTGC"/>
        <att type="string" name="Node TypeAT5G67570 = PPR" label="Node TypeAT5G67570 = PPR"/>
        <graphics w="35.0" h="35.0" width="1" outline="#000000" fill="#ff0033" y="6081.4814453125" x="4392.0126953125"/>
    </node>
    <node label="AT4G04170" id="-1648">
        <att type="string" name="node.size" label="node.size"/>
        <att type="string" name="node.fillColor" label="node.fillColor"/>
        <att type="string" name="node.labelPosition" label="node.labelPosition"/>
        <att type="string" name="node.lineType" label="node.lineType"/>
        <att type="string" name="Node Type" label="Node Type" value="Gene"/>
        <att type="string" name="node.borderColor" label="node.borderColor"/>
        <att type="string" name="node.shape" label="node.shape"/>
        <att type="string" name="canonicalName" label="canonicalName" value="AT4G04170"/>
        <att type="string" name="Node TypeAT5G67570 = PPR" label="Node TypeAT5G67570 = PPR"/>
        <graphics w="35.0" h="35.0" width="1" type="rectangle" outline="#000000" fill="#0000cc" y="3927.64892578125" x="3700.3525390625"/>
    </node>
    <node label="AGCTGTAGGTGATAACATTTGG" id="-1647">
        <att type="string" name="node.size" label="node.size"/>
        <att type="string" name="node.fillColor" label="node.fillColor"/>
        <att type="string" name="node.labelPosition" label="node.labelPosition"/>
        <att type="string" name="node.lineType" label="node.lineType"/>
        <att type="string" name="Node Type" label="Node Type" value="srna"/>
        <att type="string" name="node.borderColor" label="node.borderColor"/>
        <att type="string" name="node.shape" label="node.shape"/>
        <att type="string" name="canonicalName" label="canonicalName" value="AGCTGTAGGTGATAACATTTGG"/>
        <att type="string" name="Node TypeAT5G67570 = PPR" label="Node TypeAT5G67570 = PPR"/>
        <graphics w="35.0" h="35.0" width="1" outline="#000000" fill="#ff0033" y="4768.04833984375" x="5873.615234375"/>
    </node>
    <node label="TTTCTACCATCCGATCAACAAG" id="-271">
        <att type="string" name="node.size" label="node.size"/>
        <att type="string" name="node.fillColor" label="node.fillColor"/>
        <att type="string" name="node.labelPosition" label="node.labelPosition"/>
        <att type="string" name="node.lineType" label="node.lineType"/>
        <att type="string" name="Node Type" label="Node Type" value="srna"/>
        <att type="string" name="node.borderColor" label="node.borderColor"/>
        <att type="string" name="node.shape" label="node.shape"/>
        <att type="string" name="canonicalName" label="canonicalName" value="TTTCTACCATCCGATCAACAAG"/>
        <att type="string" name="Node TypeAT5G67570 = PPR" label="Node TypeAT5G67570 = PPR"/>
        <graphics w="35.0" h="35.0" width="1" outline="#000000" fill="#ff0033" y="5717.46630859375" x="7092.3203125"/>
    </node>
    <node label="TTTGCACTACGAGAAATTAAAGAT" id="-1646">
        <att type="string" name="node.size" label="node.size"/>
        <att type="string" name="node.fillColor" label="node.fillColor"/>
        <att type="string" name="node.labelPosition" label="node.labelPosition"/>
        <att type="string" name="node.lineType" label="node.lineType"/>
        <att type="string" name="Node Type" label="Node Type" value="srna"/>
        <att type="string" name="node.borderColor" label="node.borderColor"/>
        <att type="string" name="node.shape" label="node.shape"/>
        <att type="string" name="canonicalName" label="canonicalName" value="TTTGCACTACGAGAAATTAAAGAT"/>
        <att type="string" name="Node TypeAT5G67570 = PPR" label="Node TypeAT5G67570 = PPR"/>
        <graphics w="35.0" h="35.0" width="1" outline="#000000" fill="#ff0033" y="5096.83251953125" x="4751.7314453125"/>
    </node>
    <node label="ACTGTGTTGCCAACCAATCCT" id="-1645">
        <att type="string" name="node.size" label="node.size"/>
        <att type="string" name="node.fillColor" label="node.fillColor"/>
        <att type="string" name="node.labelPosition" label="node.labelPosition"/>
        <att type="string" name="node.lineType" label="node.lineType"/>
        <att type="string" name="Node Type" label="Node Type" value="srna"/>
        <att type="string" name="node.borderColor" label="node.borderColor"/>
        <att type="string" name="node.shape" label="node.shape"/>
        <att type="string" name="canonicalName" label="canonicalName" value="ACTGTGTTGCCAACCAATCCT"/>
        <att type="string" name="Node TypeAT5G67570 = PPR" label="Node TypeAT5G67570 = PPR"/>
        <graphics w="35.0" h="35.0" width="1" outline="#000000" fill="#ff0033" y="5391.76904296875" x="6471.7919921875"/>
    </node>
    <node label="AT1G38440" id="-1644">
        <att type="string" name="node.size" label="node.size"/>
        <att type="string" name="node.fillColor" label="node.fillColor"/>
        <att type="string" name="node.labelPosition" label="node.labelPosition"/>
        <att type="string" name="node.lineType" label="node.lineType"/>
        <att type="string" name="Node Type" label="Node Type" value="Gene"/>
        <att type="string" name="node.borderColor" label="node.borderColor"/>
        <att type="string" name="node.shape" label="node.shape"/>
        <att type="string" name="canonicalName" label="canonicalName" value="AT1G38440"/>
        <att type="string" name="Node TypeAT5G67570 = PPR" label="Node TypeAT5G67570 = PPR"/>
        <graphics w="35.0" h="35.0" width="1" type="rectangle" outline="#000000" fill="#0000cc" y="3912.234375" x="7609.482421875"/>
    </node>
    <node label="TCGGTGGATCTTAGAAAA" id="-269">
        <att type="string" name="node.size" label="node.size"/>
        <att type="string" name="node.fillColor" label="node.fillColor"/>
        <att type="string" name="node.labelPosition" label="node.labelPosition"/>
        <att type="string" name="node.lineType" label="node.lineType"/>
        <att type="string" name="Node Type" label="Node Type" value="srna"/>
        <att type="string" name="node.borderColor" label="node.borderColor"/>
        <att type="string" name="node.shape" label="node.shape"/>
        <att type="string" name="canonicalName" label="canonicalName" value="TCGGTGGATCTTAGAAAA"/>
        <att type="string" name="Node TypeAT5G67570 = PPR" label="Node TypeAT5G67570 = PPR"/>
        <graphics w="35.00048828125" h="35.0" width="1" outline="#000000" fill="#ff0033" y="5862.7529296875" x="4076.9580078125"/>
    </node>
    <node label="GGCATGGAGGCATTGGTGCTGAAG" id="-1643">
        <att type="string" name="node.size" label="node.size"/>
        <att type="string" name="node.fillColor" label="node.fillColor"/>
        <att type="string" name="node.labelPosition" label="node.labelPosition"/>
        <att type="string" name="node.lineType" label="node.lineType"/>
        <att type="string" name="Node Type" label="Node Type" value="srna"/>
        <att type="string" name="node.borderColor" label="node.borderColor"/>
        <att type="string" name="node.shape" label="node.shape"/>
        <att type="string" name="canonicalName" label="canonicalName" value="GGCATGGAGGCATTGGTGCTGAAG"/>
        <att type="string" name="Node TypeAT5G67570 = PPR" label="Node TypeAT5G67570 = PPR"/>
        <graphics w="35.0" h="35.0" width="1" outline="#000000" fill="#ff0033" y="3456.02001953125" x="3555.303955078125"/>
    </node>
    <node label="AT4G39070" id="-1642">
        <att type="string" name="node.size" label="node.size"/>
        <att type="string" name="node.fillColor" label="node.fillColor"/>
        <att type="string" name="node.labelPosition" label="node.labelPosition"/>
        <att type="string" name="node.lineType" label="node.lineType"/>
        <att type="string" name="Node Type" label="Node Type" value="Gene"/>
        <att type="string" name="node.borderColor" label="node.borderColor"/>
        <att type="string" name="node.shape" label="node.shape"/>
        <att type="string" name="canonicalName" label="canonicalName" value="AT4G39070"/>
        <att type="string" name="Node TypeAT5G67570 = PPR" label="Node TypeAT5G67570 = PPR"/>
        <graphics w="35.0" h="35.0" width="1" type="rectangle" outline="#000000" fill="#0000cc" y="5652.615234375" x="6317.28662109375"/>
    </node>
    <node label="AT5G22710" id="-262">
        <att type="string" name="node.size" label="node.size"/>
        <att type="string" name="node.fillColor" label="node.fillColor"/>
        <att type="string" name="node.labelPosition" label="node.labelPosition"/>
        <att type="string" name="node.lineType" label="node.lineType"/>
        <att type="string" name="Node Type" label="Node Type" value="Gene"/>
        <att type="string" name="node.borderColor" label="node.borderColor"/>
        <att type="string" name="node.shape" label="node.shape"/>
        <att type="string" name="canonicalName" label="canonicalName" value="AT5G22710"/>
        <att type="string" name="Node TypeAT5G67570 = PPR" label="Node TypeAT5G67570 = PPR"/>
        <graphics w="35.0" h="35.0" width="1" type="rectangle" outline="#000000" fill="#0000cc" y="5719.15185546875" x="3977.134033203125"/>
    </node>
    <node label="AT5G33388" id="-1641">
        <att type="string" name="node.size" label="node.size"/>
        <att type="string" name="node.fillColor" label="node.fillColor"/>
        <att type="string" name="node.labelPosition" label="node.labelPosition"/>
        <att type="string" name="node.lineType" label="node.lineType"/>
        <att type="string" name="Node Type" label="Node Type" value="Gene"/>
        <att type="string" name="node.borderColor" label="node.borderColor"/>
        <att type="string" name="node.shape" label="node.shape"/>
        <att type="string" name="canonicalName" label="canonicalName" value="AT5G33388"/>
        <att type="string" name="Node TypeAT5G67570 = PPR" label="Node TypeAT5G67570 = PPR"/>
        <graphics w="35.0" h="35.0" width="1" type="rectangle" outline="#000000" fill="#0000cc" y="3621.662109375" x="7246.53125"/>
    </node>
    <node label="CATCTACCCTCTTCGCCCTAC" id="-1640">
        <att type="string" name="node.size" label="node.size"/>
        <att type="string" name="node.fillColor" label="node.fillColor"/>
        <att type="string" name="node.labelPosition" label="node.labelPosition"/>
        <att type="string" name="node.lineType" label="node.lineType"/>
        <att type="string" name="Node Type" label="Node Type" value="srna"/>
        <att type="string" name="node.borderColor" label="node.borderColor"/>
        <att type="string" name="node.shape" label="node.shape"/>
        <att type="string" name="canonicalName" label="canonicalName" value="CATCTACCCTCTTCGCCCTAC"/>
        <att type="string" name="Node TypeAT5G67570 = PPR" label="Node TypeAT5G67570 = PPR"/>
        <graphics w="35.0" h="35.0" width="1" outline="#000000" fill="#ff0033" y="6205.48046875" x="7159.9072265625"/>
    </node>
    <node label="TAGGTCTTTAATCCCATATAGG" id="-261">
        <att type="string" name="node.size" label="node.size"/>
        <att type="string" name="node.fillColor" label="node.fillColor"/>
        <att type="string" name="node.labelPosition" label="node.labelPosition"/>
        <att type="string" name="node.lineType" label="node.lineType"/>
        <att type="string" name="Node Type" label="Node Type" value="srna"/>
        <att type="string" name="node.borderColor" label="node.borderColor"/>
        <att type="string" name="node.shape" label="node.shape"/>
        <att type="string" name="canonicalName" label="canonicalName" value="TAGGTCTTTAATCCCATATAGG"/>
        <att type="string" name="Node TypeAT5G67570 = PPR" label="Node TypeAT5G67570 = PPR"/>
        <graphics w="35.0" h="35.0" width="1" outline="#000000" fill="#ff0033" y="5615.28759765625" x="7505.2958984375"/>
    </node>
    <node label="TCCAAGTTTTAATTTAAGCCTA" id="-1639">
        <att type="string" name="node.size" label="node.size"/>
        <att type="string" name="node.fillColor" label="node.fillColor"/>
        <att type="string" name="node.labelPosition" label="node.labelPosition"/>
        <att type="string" name="node.lineType" label="node.lineType"/>
        <att type="string" name="Node Type" label="Node Type" value="srna"/>
        <att type="string" name="node.borderColor" label="node.borderColor"/>
        <att type="string" name="node.shape" label="node.shape"/>
        <att type="string" name="canonicalName" label="canonicalName" value="TCCAAGTTTTAATTTAAGCCTA"/>
        <att type="string" name="Node TypeAT5G67570 = PPR" label="Node TypeAT5G67570 = PPR"/>
        <graphics w="35.0" h="35.0" width="1" outline="#000000" fill="#ff0033" y="5403.41650390625" x="3727.72412109375"/>
    </node>
    <node label="GAACATCAGTCGATTAGCCA" id="-1638">
        <att type="string" name="node.size" label="node.size"/>
        <att type="string" name="node.fillColor" label="node.fillColor"/>
        <att type="string" name="node.labelPosition" label="node.labelPosition"/>
        <att type="string" name="node.lineType" label="node.lineType"/>
        <att type="string" name="Node Type" label="Node Type" value="srna"/>
        <att type="string" name="node.borderColor" label="node.borderColor"/>
        <att type="string" name="node.shape" label="node.shape"/>
        <att type="string" name="canonicalName" label="canonicalName" value="GAACATCAGTCGATTAGCCA"/>
        <att type="string" name="Node TypeAT5G67570 = PPR" label="Node TypeAT5G67570 = PPR"/>
        <graphics w="35.0" h="34.9970703125" width="1" outline="#000000" fill="#ff0033" y="7259.7841796875" x="6450.4970703125"/>
    </node>
    <node label="AT1G42375" id="-1637">
        <att type="string" name="node.size" label="node.size"/>
        <att type="string" name="node.fillColor" label="node.fillColor"/>
        <att type="string" name="node.labelPosition" label="node.labelPosition"/>
        <att type="string" name="node.lineType" label="node.lineType"/>
        <att type="string" name="Node Type" label="Node Type" value="Gene"/>
        <att type="string" name="node.borderColor" label="node.borderColor"/>
        <att type="string" name="node.shape" label="node.shape"/>
        <att type="string" name="canonicalName" label="canonicalName" value="AT1G42375"/>
        <att type="string" name="Node TypeAT5G67570 = PPR" label="Node TypeAT5G67570 = PPR"/>
        <graphics w="35.0" h="35.0" width="1" type="rectangle" outline="#000000" fill="#0000cc" y="3396.01513671875" x="7133.70849609375"/>
    </node>
    <node label="TATTTGTAATATTTTTATGTT" id="-1636">
        <att type="string" name="node.size" label="node.size"/>
        <att type="string" name="node.fillColor" label="node.fillColor"/>
        <att type="string" name="node.labelPosition" label="node.labelPosition"/>
        <att type="string" name="node.lineType" label="node.lineType"/>
        <att type="string" name="Node Type" label="Node Type" value="srna"/>
        <att type="string" name="node.borderColor" label="node.borderColor"/>
        <att type="string" name="node.shape" label="node.shape"/>
        <att type="string" name="canonicalName" label="canonicalName" value="TATTTGTAATATTTTTATGTT"/>
        <att type="string" name="Node TypeAT5G67570 = PPR" label="Node TypeAT5G67570 = PPR"/>
        <graphics w="35.0" h="35.0" width="1" outline="#000000" fill="#ff0033" y="6562.51611328125" x="5029.98046875"/>
    </node>
    <node label="TCAAGTCGTCTAAAGAACAGTTGC" id="-253">
        <att type="string" name="node.size" label="node.size"/>
        <att type="string" name="node.fillColor" label="node.fillColor"/>
        <att type="string" name="node.labelPosition" label="node.labelPosition"/>
        <att type="string" name="node.lineType" label="node.lineType"/>
        <att type="string" name="Node Type" label="Node Type" value="srna"/>
        <att type="string" name="node.borderColor" label="node.borderColor"/>
        <att type="string" name="node.shape" label="node.shape"/>
        <att type="string" name="canonicalName" label="canonicalName" value="TCAAGTCGTCTAAAGAACAGTTGC"/>
        <att type="string" name="Node TypeAT5G67570 = PPR" label="Node TypeAT5G67570 = PPR"/>
        <graphics w="35.0" h="35.0" width="1" outline="#000000" fill="#ff0033" y="6068.708984375" x="4299.412109375"/>
    </node>
    <node label="AT5G06860" id="-1635">
        <att type="string" name="node.size" label="node.size"/>
        <att type="string" name="node.fillColor" label="node.fillColor"/>
        <att type="string" name="node.labelPosition" label="node.labelPosition"/>
        <att type="string" name="node.lineType" label="node.lineType"/>
        <att type="string" name="Node Type" label="Node Type" value="Gene"/>
        <att type="string" name="node.borderColor" label="node.borderColor"/>
        <att type="string" name="node.shape" label="node.shape"/>
        <att type="string" name="canonicalName" label="canonicalName" value="AT5G06860"/>
        <att type="string" name="Node TypeAT5G67570 = PPR" label="Node TypeAT5G67570 = PPR"/>
        <graphics w="35.0" h="35.0" width="1" type="rectangle" outline="#000000" fill="#0000cc" y="5183.0703125" x="7262.3759765625"/>
    </node>
    <node label="TAAAAATGGGAAGCTAGAGAA" id="-1634">
        <att type="string" name="node.size" label="node.size"/>
        <att type="string" name="node.fillColor" label="node.fillColor"/>
        <att type="string" name="node.labelPosition" label="node.labelPosition"/>
        <att type="string" name="node.lineType" label="node.lineType"/>
        <att type="string" name="Node Type" label="Node Type" value="srna"/>
        <att type="string" name="node.borderColor" label="node.borderColor"/>
        <att type="string" name="node.shape" label="node.shape"/>
        <att type="string" name="canonicalName" label="canonicalName" value="TAAAAATGGGAAGCTAGAGAA"/>
        <att type="string" name="Node TypeAT5G67570 = PPR" label="Node TypeAT5G67570 = PPR"/>
        <graphics w="35.0" h="35.0" width="1" outline="#000000" fill="#ff0033" y="5182.087890625" x="6668.16796875"/>
    </node>
    <node label="AT4G12910" id="-248">
        <att type="string" name="node.size" label="node.size"/>
        <att type="string" name="node.fillColor" label="node.fillColor"/>
        <att type="string" name="node.labelPosition" label="node.labelPosition"/>
        <att type="string" name="node.lineType" label="node.lineType"/>
        <att type="string" name="Node Type" label="Node Type" value="Gene"/>
        <att type="string" name="node.borderColor" label="node.borderColor"/>
        <att type="string" name="node.shape" label="node.shape"/>
        <att type="string" name="canonicalName" label="canonicalName" value="AT4G12910"/>
        <att type="string" name="Node TypeAT5G67570 = PPR" label="Node TypeAT5G67570 = PPR"/>
        <graphics w="35.0" h="35.0" width="1" type="rectangle" outline="#000000" fill="#0000cc" y="5567.8740234375" x="7811.607421875"/>
    </node>
    <node label="AT2G29120" id="-246">
        <att type="string" name="node.size" label="node.size"/>
        <att type="string" name="node.fillColor" label="node.fillColor"/>
        <att type="string" name="node.labelPosition" label="node.labelPosition"/>
        <att type="string" name="node.lineType" label="node.lineType" value="LINE_1"/>
        <att type="string" name="Node Type" label="Node Type" value="Gene"/>
        <att type="string" name="node.borderColor" label="node.borderColor"/>
        <att type="string" name="node.shape" label="node.shape" value="ROUND_RECT"/>
        <att type="string" name="canonicalName" label="canonicalName" value="AT2G29120"/>
        <att type="string" name="Node TypeAT5G67570 = PPR" label="Node TypeAT5G67570 = PPR"/>
        <graphics w="35.0" h="35.0" width="1" type="rectangle" outline="#000000" fill="#0000cc" y="4547.6181640625" x="4572.91748046875"/>
    </node>
    <node label="AT2G25430" id="-243">
        <att type="string" name="node.size" label="node.size"/>
        <att type="string" name="node.fillColor" label="node.fillColor"/>
        <att type="string" name="node.labelPosition" label="node.labelPosition"/>
        <att type="string" name="node.lineType" label="node.lineType"/>
        <att type="string" name="Node Type" label="Node Type" value="Gene"/>
        <att type="string" name="node.borderColor" label="node.borderColor"/>
        <att type="string" name="node.shape" label="node.shape"/>
        <att type="string" name="canonicalName" label="canonicalName" value="AT2G25430"/>
        <att type="string" name="Node TypeAT5G67570 = PPR" label="Node TypeAT5G67570 = PPR"/>
        <graphics w="35.001953125" h="35.0" width="1" type="rectangle" outline="#000000" fill="#0000cc" y="5803.6806640625" x="8050.25048828125"/>
    </node>
    <node label="TCTGATAATATGGTGAATGGT" id="-1633">
        <att type="string" name="node.size" label="node.size"/>
        <att type="string" name="node.fillColor" label="node.fillColor"/>
        <att type="string" name="node.labelPosition" label="node.labelPosition"/>
        <att type="string" name="node.lineType" label="node.lineType"/>
        <att type="string" name="Node Type" label="Node Type" value="srna"/>
        <att type="string" name="node.borderColor" label="node.borderColor"/>
        <att type="string" name="node.shape" label="node.shape"/>
        <att type="string" name="canonicalName" label="canonicalName" value="TCTGATAATATGGTGAATGGT"/>
        <att type="string" name="Node TypeAT5G67570 = PPR" label="Node TypeAT5G67570 = PPR"/>
        <graphics w="35.0" h="35.0" width="1" outline="#000000" fill="#ff0033" y="6464.59423828125" x="4998.58251953125"/>
    </node>
    <node label="TCTCTTAGCCTTACAAAATCC" id="-1632">
        <att type="string" name="node.size" label="node.size"/>
        <att type="string" name="node.fillColor" label="node.fillColor"/>
        <att type="string" name="node.labelPosition" label="node.labelPosition"/>
        <att type="string" name="node.lineType" label="node.lineType"/>
        <att type="string" name="Node Type" label="Node Type" value="srna"/>
        <att type="string" name="node.borderColor" label="node.borderColor"/>
        <att type="string" name="node.shape" label="node.shape"/>
        <att type="string" name="canonicalName" label="canonicalName" value="TCTCTTAGCCTTACAAAATCC"/>
        <att type="string" name="Node TypeAT5G67570 = PPR" label="Node TypeAT5G67570 = PPR"/>
        <graphics w="35.0" h="35.0" width="1" outline="#000000" fill="#ff0033" y="5422.6357421875" x="6606.4345703125"/>
    </node>
    <node label="AT4G08104" id="-1631">
        <att type="string" name="node.size" label="node.size"/>
        <att type="string" name="node.fillColor" label="node.fillColor"/>
        <att type="string" name="node.labelPosition" label="node.labelPosition"/>
        <att type="string" name="node.lineType" label="node.lineType"/>
        <att type="string" name="Node Type" label="Node Type" value="Gene"/>
        <att type="string" name="node.borderColor" label="node.borderColor"/>
        <att type="string" name="node.shape" label="node.shape"/>
        <att type="string" name="canonicalName" label="canonicalName" value="AT4G08104"/>
        <att type="string" name="Node TypeAT5G67570 = PPR" label="Node TypeAT5G67570 = PPR"/>
        <graphics w="35.0" h="35.0" width="1" type="rectangle" outline="#000000" fill="#0000cc" y="3820.609619140625" x="7109.38916015625"/>
    </node>
    <node label="CCCGTAAAAAAAGTTGTAACTC" id="-236">
        <att type="string" name="node.size" label="node.size"/>
        <att type="string" name="node.fillColor" label="node.fillColor"/>
        <att type="string" name="node.labelPosition" label="node.labelPosition"/>
        <att type="string" name="node.lineType" label="node.lineType"/>
        <att type="string" name="Node Type" label="Node Type" value="srna"/>
        <att type="string" name="node.borderColor" label="node.borderColor"/>
        <att type="string" name="node.shape" label="node.shape"/>
        <att type="string" name="canonicalName" label="canonicalName" value="CCCGTAAAAAAAGTTGTAACTC"/>
        <att type="string" name="Node TypeAT5G67570 = PPR" label="Node TypeAT5G67570 = PPR"/>
        <graphics w="35.0" h="35.0" width="1" outline="#000000" fill="#ff0033" y="5420.5078125" x="7531.9052734375"/>
    </node>
    <node label="ATAGCGTTCGATAAGATCTTA" id="-235">
        <att type="string" name="node.size" label="node.size"/>
        <att type="string" name="node.fillColor" label="node.fillColor"/>
        <att type="string" name="node.labelPosition" label="node.labelPosition"/>
        <att type="string" name="node.lineType" label="node.lineType"/>
        <att type="string" name="Node Type" label="Node Type" value="srna"/>
        <att type="string" name="node.borderColor" label="node.borderColor"/>
        <att type="string" name="node.shape" label="node.shape"/>
        <att type="string" name="canonicalName" label="canonicalName" value="ATAGCGTTCGATAAGATCTTA"/>
        <att type="string" name="Node TypeAT5G67570 = PPR" label="Node TypeAT5G67570 = PPR"/>
        <graphics w="34.9990234375" h="35.0009765625" width="1" outline="#000000" fill="#ff0033" y="3733.49365234375" x="2155.57177734375"/>
    </node>
    <node label="AT4G10060" id="-1630">
        <att type="string" name="node.size" label="node.size"/>
        <att type="string" name="node.fillColor" label="node.fillColor"/>
        <att type="string" name="node.labelPosition" label="node.labelPosition"/>
        <att type="string" name="node.lineType" label="node.lineType"/>
        <att type="string" name="Node Type" label="Node Type" value="Gene"/>
        <att type="string" name="node.borderColor" label="node.borderColor"/>
        <att type="string" name="node.shape" label="node.shape"/>
        <att type="string" name="canonicalName" label="canonicalName" value="AT4G10060"/>
        <att type="string" name="Node TypeAT5G67570 = PPR" label="Node TypeAT5G67570 = PPR"/>
        <graphics w="35.0" h="35.0" width="1" type="rectangle" outline="#000000" fill="#0000cc" y="3533.24609375" x="5485.04345703125"/>
    </node>
    <node label="AT5G46680" id="-1629">
        <att type="string" name="node.size" label="node.size"/>
        <att type="string" name="node.fillColor" label="node.fillColor"/>
        <att type="string" name="node.labelPosition" label="node.labelPosition"/>
        <att type="string" name="node.lineType" label="node.lineType"/>
        <att type="string" name="Node Type" label="Node Type" value="Gene"/>
        <att type="string" name="node.borderColor" label="node.borderColor"/>
        <att type="string" name="node.shape" label="node.shape"/>
        <att type="string" name="canonicalName" label="canonicalName" value="AT5G46680"/>
        <att type="string" name="Node TypeAT5G67570 = PPR" label="Node TypeAT5G67570 = PPR" value="PPR"/>
        <graphics w="35.0" h="35.0" width="1" type="rectangle" outline="#000000" fill="#0000cc" y="5300.17333984375" x="7106.03466796875"/>
    </node>
    <node label="AT3G33197" id="-1628">
        <att type="string" name="node.size" label="node.size"/>
        <att type="string" name="node.fillColor" label="node.fillColor"/>
        <att type="string" name="node.labelPosition" label="node.labelPosition"/>
        <att type="string" name="node.lineType" label="node.lineType"/>
        <att type="string" name="Node Type" label="Node Type" value="Gene"/>
        <att type="string" name="node.borderColor" label="node.borderColor"/>
        <att type="string" name="node.shape" label="node.shape"/>
        <att type="string" name="canonicalName" label="canonicalName" value="AT3G33197"/>
        <att type="string" name="Node TypeAT5G67570 = PPR" label="Node TypeAT5G67570 = PPR"/>
        <graphics w="35.0" h="35.0" width="1" type="rectangle" outline="#000000" fill="#0000cc" y="3802.6044921875" x="7540.2978515625"/>
    </node>
    <node label="AT2G36330" id="-231">
        <att type="string" name="node.size" label="node.size"/>
        <att type="string" name="node.fillColor" label="node.fillColor"/>
        <att type="string" name="node.labelPosition" label="node.labelPosition"/>
        <att type="string" name="node.lineType" label="node.lineType"/>
        <att type="string" name="Node Type" label="Node Type" value="Gene"/>
        <att type="string" name="node.borderColor" label="node.borderColor"/>
        <att type="string" name="node.shape" label="node.shape"/>
        <att type="string" name="canonicalName" label="canonicalName" value="AT2G36330"/>
        <att type="string" name="Node TypeAT5G67570 = PPR" label="Node TypeAT5G67570 = PPR"/>
        <graphics w="35.00048828125" h="35.0" width="1" type="rectangle" outline="#000000" fill="#0000cc" y="3612.86962890625" x="2263.152099609375"/>
    </node>
    <node label="AT4G08880" id="-1627">
        <att type="string" name="node.size" label="node.size"/>
        <att type="string" name="node.fillColor" label="node.fillColor"/>
        <att type="string" name="node.labelPosition" label="node.labelPosition"/>
        <att type="string" name="node.lineType" label="node.lineType" value="LINE_1"/>
        <att type="string" name="Node Type" label="Node Type" value="Gene"/>
        <att type="string" name="node.borderColor" label="node.borderColor"/>
        <att type="string" name="node.shape" label="node.shape" value="ROUND_RECT"/>
        <att type="string" name="canonicalName" label="canonicalName" value="AT4G08880"/>
        <att type="string" name="Node TypeAT5G67570 = PPR" label="Node TypeAT5G67570 = PPR"/>
        <graphics w="35.0" h="35.0" width="1" type="rectangle" outline="#000000" fill="#0000cc" y="7401.240234375" x="4938.97705078125"/>
    </node>
    <node label="AT5G11900" id="-1626">
        <att type="string" name="node.size" label="node.size"/>
        <att type="string" name="node.fillColor" label="node.fillColor"/>
        <att type="string" name="node.labelPosition" label="node.labelPosition"/>
        <att type="string" name="node.lineType" label="node.lineType"/>
        <att type="string" name="Node Type" label="Node Type" value="Gene"/>
        <att type="string" name="node.borderColor" label="node.borderColor"/>
        <att type="string" name="node.shape" label="node.shape"/>
        <att type="string" name="canonicalName" label="canonicalName" value="AT5G11900"/>
        <att type="string" name="Node TypeAT5G67570 = PPR" label="Node TypeAT5G67570 = PPR"/>
        <graphics w="35.0" h="35.0" width="1" type="rectangle" outline="#000000" fill="#0000cc" y="5213.162109375" x="7886.89453125"/>
    </node>
    <node label="AT1G50110" id="-1625">
        <att type="string" name="node.size" label="node.size"/>
        <att type="string" name="node.fillColor" label="node.fillColor"/>
        <att type="string" name="node.labelPosition" label="node.labelPosition"/>
        <att type="string" name="node.lineType" label="node.lineType"/>
        <att type="string" name="Node Type" label="Node Type" value="Gene"/>
        <att type="string" name="node.borderColor" label="node.borderColor"/>
        <att type="string" name="node.shape" label="node.shape"/>
        <att type="string" name="canonicalName" label="canonicalName" value="AT1G50110"/>
        <att type="string" name="Node TypeAT5G67570 = PPR" label="Node TypeAT5G67570 = PPR"/>
        <graphics w="35.0" h="35.0" width="1" type="rectangle" outline="#000000" fill="#0000cc" y="4655.1650390625" x="6776.08056640625"/>
    </node>
    <node label="AT5G33226" id="-1624">
        <att type="string" name="node.size" label="node.size"/>
        <att type="string" name="node.fillColor" label="node.fillColor"/>
        <att type="string" name="node.labelPosition" label="node.labelPosition"/>
        <att type="string" name="node.lineType" label="node.lineType"/>
        <att type="string" name="Node Type" label="Node Type" value="Gene"/>
        <att type="string" name="node.borderColor" label="node.borderColor"/>
        <att type="string" name="node.shape" label="node.shape"/>
        <att type="string" name="canonicalName" label="canonicalName" value="AT5G33226"/>
        <att type="string" name="Node TypeAT5G67570 = PPR" label="Node TypeAT5G67570 = PPR"/>
        <graphics w="35.0" h="35.0" width="1" type="rectangle" outline="#000000" fill="#0000cc" y="3604.631591796875" x="7528.58984375"/>
    </node>
    <node label="TGCTTCTTCCTCCAAAGGCTCAAT" id="-1623">
        <att type="string" name="node.size" label="node.size"/>
        <att type="string" name="node.fillColor" label="node.fillColor"/>
        <att type="string" name="node.labelPosition" label="node.labelPosition"/>
        <att type="string" name="node.lineType" label="node.lineType"/>
        <att type="string" name="Node Type" label="Node Type" value="srna"/>
        <att type="string" name="node.borderColor" label="node.borderColor"/>
        <att type="string" name="node.shape" label="node.shape"/>
        <att type="string" name="canonicalName" label="canonicalName" value="TGCTTCTTCCTCCAAAGGCTCAAT"/>
        <att type="string" name="Node TypeAT5G67570 = PPR" label="Node TypeAT5G67570 = PPR"/>
        <graphics w="34.9990234375" h="35.0" width="1" outline="#000000" fill="#ff0033" y="4633.072265625" x="3263.72705078125"/>
    </node>
    <node label="TCGTCAATCCGATTAGCCTTA" id="-1622">
        <att type="string" name="node.size" label="node.size"/>
        <att type="string" name="node.fillColor" label="node.fillColor"/>
        <att type="string" name="node.labelPosition" label="node.labelPosition"/>
        <att type="string" name="node.lineType" label="node.lineType"/>
        <att type="string" name="Node Type" label="Node Type" value="srna"/>
        <att type="string" name="node.borderColor" label="node.borderColor"/>
        <att type="string" name="node.shape" label="node.shape"/>
        <att type="string" name="canonicalName" label="canonicalName" value="TCGTCAATCCGATTAGCCTTA"/>
        <att type="string" name="Node TypeAT5G67570 = PPR" label="Node TypeAT5G67570 = PPR"/>
        <graphics w="35.001953125" h="35.0" width="1" outline="#000000" fill="#ff0033" y="5256.06201171875" x="7887.9345703125"/>
    </node>
    <node label="AT3G03140" id="-224">
        <att type="string" name="node.size" label="node.size"/>
        <att type="string" name="node.fillColor" label="node.fillColor"/>
        <att type="string" name="node.labelPosition" label="node.labelPosition"/>
        <att type="string" name="node.lineType" label="node.lineType"/>
        <att type="string" name="Node Type" label="Node Type" value="Gene"/>
        <att type="string" name="node.borderColor" label="node.borderColor"/>
        <att type="string" name="node.shape" label="node.shape"/>
        <att type="string" name="canonicalName" label="canonicalName" value="AT3G03140"/>
        <att type="string" name="Node TypeAT5G67570 = PPR" label="Node TypeAT5G67570 = PPR"/>
        <graphics w="35.0" h="35.0" width="1" type="rectangle" outline="#000000" fill="#0000cc" y="2822.4248046875" x="4515.4853515625"/>
    </node>
    <node label="AT1G63800" id="-615">
        <att type="string" name="node.size" label="node.size"/>
        <att type="string" name="node.fillColor" label="node.fillColor"/>
        <att type="string" name="node.labelPosition" label="node.labelPosition"/>
        <att type="string" name="node.lineType" label="node.lineType"/>
        <att type="string" name="Node Type" label="Node Type" value="Gene"/>
        <att type="string" name="node.borderColor" label="node.borderColor"/>
        <att type="string" name="node.shape" label="node.shape"/>
        <att type="string" name="canonicalName" label="canonicalName" value="AT1G63800"/>
        <att type="string" name="Node TypeAT5G67570 = PPR" label="Node TypeAT5G67570 = PPR"/>
        <graphics w="35.0" h="35.0" width="1" type="rectangle" outline="#000000" fill="#0000cc" y="3625.60791015625" x="3396.99365234375"/>
    </node>
    <node label="AT4G06602" id="-1621">
        <att type="string" name="node.size" label="node.size"/>
        <att type="string" name="node.fillColor" label="node.fillColor"/>
        <att type="string" name="node.labelPosition" label="node.labelPosition"/>
        <att type="string" name="node.lineType" label="node.lineType"/>
        <att type="string" name="Node Type" label="Node Type" value="Gene"/>
        <att type="string" name="node.borderColor" label="node.borderColor"/>
        <att type="string" name="node.shape" label="node.shape"/>
        <att type="string" name="canonicalName" label="canonicalName" value="AT4G06602"/>
        <att type="string" name="Node TypeAT5G67570 = PPR" label="Node TypeAT5G67570 = PPR"/>
        <graphics w="35.0" h="35.0" width="1" type="rectangle" outline="#000000" fill="#0000cc" y="4693.2568359375" x="2792.63134765625"/>
    </node>
    <node label="TCGCCATTACTACAAATATCATTC" id="-220">
        <att type="string" name="node.size" label="node.size"/>
        <att type="string" name="node.fillColor" label="node.fillColor"/>
        <att type="string" name="node.labelPosition" label="node.labelPosition"/>
        <att type="string" name="node.lineType" label="node.lineType"/>
        <att type="string" name="Node Type" label="Node Type" value="srna"/>
        <att type="string" name="node.borderColor" label="node.borderColor"/>
        <att type="string" name="node.shape" label="node.shape"/>
        <att type="string" name="canonicalName" label="canonicalName" value="TCGCCATTACTACAAATATCATTC"/>
        <att type="string" name="Node TypeAT5G67570 = PPR" label="Node TypeAT5G67570 = PPR"/>
        <graphics w="35.0" h="35.0" width="1" outline="#000000" fill="#ff0033" y="3476.4248046875" x="2734.40283203125"/>
    </node>
    <node label="GAGTTACAACTTTTTTTACGG" id="-217">
        <att type="string" name="node.size" label="node.size"/>
        <att type="string" name="node.fillColor" label="node.fillColor"/>
        <att type="string" name="node.labelPosition" label="node.labelPosition"/>
        <att type="string" name="node.lineType" label="node.lineType"/>
        <att type="string" name="Node Type" label="Node Type" value="srna"/>
        <att type="string" name="node.borderColor" label="node.borderColor"/>
        <att type="string" name="node.shape" label="node.shape"/>
        <att type="string" name="canonicalName" label="canonicalName" value="GAGTTACAACTTTTTTTACGG"/>
        <att type="string" name="Node TypeAT5G67570 = PPR" label="Node TypeAT5G67570 = PPR"/>
        <graphics w="35.0" h="35.0" width="1" outline="#000000" fill="#ff0033" y="5749.3974609375" x="7413.7587890625"/>
    </node>
    <node label="ATGAGGGTGCTAAAAGTGACT" id="-1620">
        <att type="string" name="node.size" label="node.size"/>
        <att type="string" name="node.fillColor" label="node.fillColor"/>
        <att type="string" name="node.labelPosition" label="node.labelPosition"/>
        <att type="string" name="node.lineType" label="node.lineType"/>
        <att type="string" name="Node Type" label="Node Type" value="srna"/>
        <att type="string" name="node.borderColor" label="node.borderColor"/>
        <att type="string" name="node.shape" label="node.shape"/>
        <att type="string" name="canonicalName" label="canonicalName" value="ATGAGGGTGCTAAAAGTGACT"/>
        <att type="string" name="Node TypeAT5G67570 = PPR" label="Node TypeAT5G67570 = PPR"/>
        <graphics w="35.0" h="35.0" width="1" outline="#000000" fill="#ff0033" y="6418.88671875" x="7413.7578125"/>
    </node>
    <node label="TGTAAGAGAGGTGATACTGAT" id="-1619">
        <att type="string" name="node.size" label="node.size"/>
        <att type="string" name="node.fillColor" label="node.fillColor"/>
        <att type="string" name="node.labelPosition" label="node.labelPosition"/>
        <att type="string" name="node.lineType" label="node.lineType"/>
        <att type="string" name="Node Type" label="Node Type" value="srna"/>
        <att type="string" name="node.borderColor" label="node.borderColor"/>
        <att type="string" name="node.shape" label="node.shape"/>
        <att type="string" name="canonicalName" label="canonicalName" value="TGTAAGAGAGGTGATACTGAT"/>
        <att type="string" name="Node TypeAT5G67570 = PPR" label="Node TypeAT5G67570 = PPR"/>
        <graphics w="35.0" h="35.0" width="1" outline="#000000" fill="#ff0033" y="4870.2275390625" x="6329.69775390625"/>
    </node>
    <node label="AT1G01690" id="-1618">
        <att type="string" name="node.size" label="node.size"/>
        <att type="string" name="node.fillColor" label="node.fillColor"/>
        <att type="string" name="node.labelPosition" label="node.labelPosition"/>
        <att type="string" name="node.lineType" label="node.lineType"/>
        <att type="string" name="Node Type" label="Node Type" value="Gene"/>
        <att type="string" name="node.borderColor" label="node.borderColor"/>
        <att type="string" name="node.shape" label="node.shape"/>
        <att type="string" name="canonicalName" label="canonicalName" value="AT1G01690"/>
        <att type="string" name="Node TypeAT5G67570 = PPR" label="Node TypeAT5G67570 = PPR"/>
        <graphics w="35.0" h="35.0" width="1" type="rectangle" outline="#000000" fill="#0000cc" y="2787.52734375" x="6337.9375"/>
    </node>
    <node label="AT5G35080" id="-207">
        <att type="string" name="node.size" label="node.size"/>
        <att type="string" name="node.fillColor" label="node.fillColor"/>
        <att type="string" name="node.labelPosition" label="node.labelPosition"/>
        <att type="string" name="node.lineType" label="node.lineType"/>
        <att type="string" name="Node Type" label="Node Type" value="Gene"/>
        <att type="string" name="node.borderColor" label="node.borderColor"/>
        <att type="string" name="node.shape" label="node.shape"/>
        <att type="string" name="canonicalName" label="canonicalName" value="AT5G35080"/>
        <att type="string" name="Node TypeAT5G67570 = PPR" label="Node TypeAT5G67570 = PPR"/>
        <graphics w="35.0" h="35.0" width="1" type="rectangle" outline="#000000" fill="#0000cc" y="6852.28857421875" x="4628.056640625"/>
    </node>
    <node label="AT3G43070" id="-1617">
        <att type="string" name="node.size" label="node.size"/>
        <att type="string" name="node.fillColor" label="node.fillColor"/>
        <att type="string" name="node.labelPosition" label="node.labelPosition"/>
        <att type="string" name="node.lineType" label="node.lineType"/>
        <att type="string" name="Node Type" label="Node Type" value="Gene"/>
        <att type="string" name="node.borderColor" label="node.borderColor"/>
        <att type="string" name="node.shape" label="node.shape"/>
        <att type="string" name="canonicalName" label="canonicalName" value="AT3G43070"/>
        <att type="string" name="Node TypeAT5G67570 = PPR" label="Node TypeAT5G67570 = PPR"/>
        <graphics w="35.0" h="35.0" width="1" type="rectangle" outline="#000000" fill="#0000cc" y="6043.10400390625" x="6455.70458984375"/>
    </node>
    <node label="TTCGCTTGCAGAGAGAAATCAC" id="-197">
        <att type="string" name="node.size" label="node.size" value="75.0"/>
        <att type="string" name="node.fillColor" label="node.fillColor"/>
        <att type="string" name="node.labelPosition" label="node.labelPosition"/>
        <att type="string" name="node.lineType" label="node.lineType"/>
        <att type="string" name="Node Type" label="Node Type" value="srna"/>
        <att type="string" name="node.borderColor" label="node.borderColor"/>
        <att type="string" name="node.shape" label="node.shape"/>
        <att type="string" name="canonicalName" label="canonicalName" value="TTCGCTTGCAGAGAGAAATCAC"/>
        <att type="string" name="Node TypeAT5G67570 = PPR" label="Node TypeAT5G67570 = PPR"/>
        <graphics w="75.0" h="75.00048828125" width="1" outline="#000000" fill="#ff0033" y="1970.44970703125" x="4861.359375"/>
    </node>
    <node label="TTTTAAGTCTAACATAGCGTT" id="-194">
        <att type="string" name="node.size" label="node.size"/>
        <att type="string" name="node.fillColor" label="node.fillColor"/>
        <att type="string" name="node.labelPosition" label="node.labelPosition"/>
        <att type="string" name="node.lineType" label="node.lineType"/>
        <att type="string" name="Node Type" label="Node Type" value="srna"/>
        <att type="string" name="node.borderColor" label="node.borderColor"/>
        <att type="string" name="node.shape" label="node.shape"/>
        <att type="string" name="canonicalName" label="canonicalName" value="TTTTAAGTCTAACATAGCGTT"/>
        <att type="string" name="Node TypeAT5G67570 = PPR" label="Node TypeAT5G67570 = PPR"/>
        <graphics w="35.0" h="35.0" width="1" outline="#000000" fill="#ff0033" y="3218.847412109375" x="2885.542724609375"/>
    </node>
    <node label="AT1G63330" id="-190">
        <att type="string" name="node.size" label="node.size"/>
        <att type="string" name="node.fillColor" label="node.fillColor"/>
        <att type="string" name="node.labelPosition" label="node.labelPosition"/>
        <att type="string" name="node.lineType" label="node.lineType"/>
        <att type="string" name="Node Type" label="Node Type" value="Gene"/>
        <att type="string" name="node.borderColor" label="node.borderColor"/>
        <att type="string" name="node.shape" label="node.shape"/>
        <att type="string" name="canonicalName" label="canonicalName" value="AT1G63330"/>
        <att type="string" name="Node TypeAT5G67570 = PPR" label="Node TypeAT5G67570 = PPR" value="PPR"/>
        <graphics w="35.0" h="35.0" width="1" type="rectangle" outline="#000000" fill="#0000cc" y="5128.86962890625" x="6531.39599609375"/>
    </node>
    <node label="AT1G36300" id="-1616">
        <att type="string" name="node.size" label="node.size"/>
        <att type="string" name="node.fillColor" label="node.fillColor"/>
        <att type="string" name="node.labelPosition" label="node.labelPosition"/>
        <att type="string" name="node.lineType" label="node.lineType"/>
        <att type="string" name="Node Type" label="Node Type" value="Gene"/>
        <att type="string" name="node.borderColor" label="node.borderColor"/>
        <att type="string" name="node.shape" label="node.shape"/>
        <att type="string" name="canonicalName" label="canonicalName" value="AT1G36300"/>
        <att type="string" name="Node TypeAT5G67570 = PPR" label="Node TypeAT5G67570 = PPR"/>
        <graphics w="35.0" h="35.0" width="1" type="rectangle" outline="#000000" fill="#0000cc" y="3619.53271484375" x="7579.68017578125"/>
    </node>
    <node label="CATTGGCCTCTATTTTCGCAG" id="-1615">
        <att type="string" name="node.size" label="node.size"/>
        <att type="string" name="node.fillColor" label="node.fillColor"/>
        <att type="string" name="node.labelPosition" label="node.labelPosition"/>
        <att type="string" name="node.lineType" label="node.lineType"/>
        <att type="string" name="Node Type" label="Node Type" value="srna"/>
        <att type="string" name="node.borderColor" label="node.borderColor"/>
        <att type="string" name="node.shape" label="node.shape"/>
        <att type="string" name="canonicalName" label="canonicalName" value="CATTGGCCTCTATTTTCGCAG"/>
        <att type="string" name="Node TypeAT5G67570 = PPR" label="Node TypeAT5G67570 = PPR"/>
        <graphics w="35.0" h="35.0" width="1" outline="#000000" fill="#ff0033" y="4798.9150390625" x="6121.61376953125"/>
    </node>
    <node label="ATTAAGCCTGATGTTGTAACA" id="-1614">
        <att type="string" name="node.size" label="node.size"/>
        <att type="string" name="node.fillColor" label="node.fillColor"/>
        <att type="string" name="node.labelPosition" label="node.labelPosition"/>
        <att type="string" name="node.lineType" label="node.lineType"/>
        <att type="string" name="Node Type" label="Node Type" value="srna"/>
        <att type="string" name="node.borderColor" label="node.borderColor"/>
        <att type="string" name="node.shape" label="node.shape"/>
        <att type="string" name="canonicalName" label="canonicalName" value="ATTAAGCCTGATGTTGTAACA"/>
        <att type="string" name="Node TypeAT5G67570 = PPR" label="Node TypeAT5G67570 = PPR"/>
        <graphics w="35.0" h="35.0" width="1" outline="#000000" fill="#ff0033" y="5783.98974609375" x="6922.01953125"/>
    </node>
    <node label="AT5G32426" id="-1613">
        <att type="string" name="node.size" label="node.size"/>
        <att type="string" name="node.fillColor" label="node.fillColor"/>
        <att type="string" name="node.labelPosition" label="node.labelPosition"/>
        <att type="string" name="node.lineType" label="node.lineType"/>
        <att type="string" name="Node Type" label="Node Type" value="Gene"/>
        <att type="string" name="node.borderColor" label="node.borderColor"/>
        <att type="string" name="node.shape" label="node.shape"/>
        <att type="string" name="canonicalName" label="canonicalName" value="AT5G32426"/>
        <att type="string" name="Node TypeAT5G67570 = PPR" label="Node TypeAT5G67570 = PPR"/>
        <graphics w="35.0" h="35.0" width="1" type="rectangle" outline="#000000" fill="#0000cc" y="3429.010498046875" x="7154.99658203125"/>
    </node>
    <node label="AT2G19660" id="-181">
        <att type="string" name="node.size" label="node.size"/>
        <att type="string" name="node.fillColor" label="node.fillColor"/>
        <att type="string" name="node.labelPosition" label="node.labelPosition"/>
        <att type="string" name="node.lineType" label="node.lineType"/>
        <att type="string" name="Node Type" label="Node Type" value="Gene"/>
        <att type="string" name="node.borderColor" label="node.borderColor"/>
        <att type="string" name="node.shape" label="node.shape"/>
        <att type="string" name="canonicalName" label="canonicalName" value="AT2G19660"/>
        <att type="string" name="Node TypeAT5G67570 = PPR" label="Node TypeAT5G67570 = PPR"/>
        <graphics w="35.0" h="35.0" width="1" type="rectangle" outline="#000000" fill="#0000cc" y="3223.296875" x="3176.49951171875"/>
    </node>
    <node label="TTCTAAGTTCAACATATCGAC" id="-180">
        <att type="string" name="node.size" label="node.size"/>
        <att type="string" name="node.fillColor" label="node.fillColor"/>
        <att type="string" name="node.labelPosition" label="node.labelPosition"/>
        <att type="string" name="node.lineType" label="node.lineType"/>
        <att type="string" name="Node Type" label="Node Type" value="srna"/>
        <att type="string" name="node.borderColor" label="node.borderColor"/>
        <att type="string" name="node.shape" label="node.shape"/>
        <att type="string" name="canonicalName" label="canonicalName" value="TTCTAAGTTCAACATATCGAC"/>
        <att type="string" name="Node TypeAT5G67570 = PPR" label="Node TypeAT5G67570 = PPR"/>
        <graphics w="35.0" h="35.0" width="1" outline="#000000" fill="#ff0033" y="5728.1103515625" x="4259.498046875"/>
    </node>
    <node label="AT4G06516" id="-1612">
        <att type="string" name="node.size" label="node.size"/>
        <att type="string" name="node.fillColor" label="node.fillColor"/>
        <att type="string" name="node.labelPosition" label="node.labelPosition"/>
        <att type="string" name="node.lineType" label="node.lineType"/>
        <att type="string" name="Node Type" label="Node Type" value="Gene"/>
        <att type="string" name="node.borderColor" label="node.borderColor"/>
        <att type="string" name="node.shape" label="node.shape"/>
        <att type="string" name="canonicalName" label="canonicalName" value="AT4G06516"/>
        <att type="string" name="Node TypeAT5G67570 = PPR" label="Node TypeAT5G67570 = PPR"/>
        <graphics w="35.0" h="35.0" width="1" type="rectangle" outline="#000000" fill="#0000cc" y="4376.12158203125" x="6537.232421875"/>
    </node>
    <node label="AT1G33930" id="-1611">
        <att type="string" name="node.size" label="node.size"/>
        <att type="string" name="node.fillColor" label="node.fillColor"/>
        <att type="string" name="node.labelPosition" label="node.labelPosition"/>
        <att type="string" name="node.lineType" label="node.lineType"/>
        <att type="string" name="Node Type" label="Node Type" value="Gene"/>
        <att type="string" name="node.borderColor" label="node.borderColor"/>
        <att type="string" name="node.shape" label="node.shape"/>
        <att type="string" name="canonicalName" label="canonicalName" value="AT1G33930"/>
        <att type="string" name="Node TypeAT5G67570 = PPR" label="Node TypeAT5G67570 = PPR"/>
        <graphics w="35.0" h="35.0" width="1" type="rectangle" outline="#000000" fill="#0000cc" y="2635.322265625" x="6285.783203125"/>
    </node>
    <node label="AT2G35830" id="-1610">
        <att type="string" name="node.size" label="node.size"/>
        <att type="string" name="node.fillColor" label="node.fillColor"/>
        <att type="string" name="node.labelPosition" label="node.labelPosition"/>
        <att type="string" name="node.lineType" label="node.lineType"/>
        <att type="string" name="Node Type" label="Node Type" value="Gene"/>
        <att type="string" name="node.borderColor" label="node.borderColor"/>
        <att type="string" name="node.shape" label="node.shape"/>
        <att type="string" name="canonicalName" label="canonicalName" value="AT2G35830"/>
        <att type="string" name="Node TypeAT5G67570 = PPR" label="Node TypeAT5G67570 = PPR"/>
        <graphics w="35.0" h="35.0" width="1" type="rectangle" outline="#000000" fill="#0000cc" y="5232.388671875" x="4600.3740234375"/>
    </node>
    <node label="AT1G45140" id="-1609">
        <att type="string" name="node.size" label="node.size"/>
        <att type="string" name="node.fillColor" label="node.fillColor"/>
        <att type="string" name="node.labelPosition" label="node.labelPosition"/>
        <att type="string" name="node.lineType" label="node.lineType"/>
        <att type="string" name="Node Type" label="Node Type" value="Gene"/>
        <att type="string" name="node.borderColor" label="node.borderColor"/>
        <att type="string" name="node.shape" label="node.shape"/>
        <att type="string" name="canonicalName" label="canonicalName" value="AT1G45140"/>
        <att type="string" name="Node TypeAT5G67570 = PPR" label="Node TypeAT5G67570 = PPR"/>
        <graphics w="35.0" h="35.0" width="1" type="rectangle" outline="#000000" fill="#0000cc" y="4980.81591796875" x="4618.685546875"/>
    </node>
    <node label="TAGACGAAGGTATGGAACTCT" id="-1608">
        <att type="string" name="node.size" label="node.size"/>
        <att type="string" name="node.fillColor" label="node.fillColor"/>
        <att type="string" name="node.labelPosition" label="node.labelPosition"/>
        <att type="string" name="node.lineType" label="node.lineType"/>
        <att type="string" name="Node Type" label="Node Type" value="srna"/>
        <att type="string" name="node.borderColor" label="node.borderColor"/>
        <att type="string" name="node.shape" label="node.shape"/>
        <att type="string" name="canonicalName" label="canonicalName" value="TAGACGAAGGTATGGAACTCT"/>
        <att type="string" name="Node TypeAT5G67570 = PPR" label="Node TypeAT5G67570 = PPR"/>
        <graphics w="35.0" h="35.0" width="1" outline="#000000" fill="#ff0033" y="4840.42529296875" x="6588.33984375"/>
    </node>
    <node label="AT4G08050" id="-1607">
        <att type="string" name="node.size" label="node.size"/>
        <att type="string" name="node.fillColor" label="node.fillColor"/>
        <att type="string" name="node.labelPosition" label="node.labelPosition"/>
        <att type="string" name="node.lineType" label="node.lineType"/>
        <att type="string" name="Node Type" label="Node Type" value="Gene"/>
        <att type="string" name="node.borderColor" label="node.borderColor"/>
        <att type="string" name="node.shape" label="node.shape"/>
        <att type="string" name="canonicalName" label="canonicalName" value="AT4G08050"/>
        <att type="string" name="Node TypeAT5G67570 = PPR" label="Node TypeAT5G67570 = PPR"/>
        <graphics w="35.0" h="35.0" width="1" type="rectangle" outline="#000000" fill="#0000cc" y="3443.91162109375" x="6995.34033203125"/>
    </node>
    <node label="ATAACAACTGAGGGCAAGACAATT" id="-1606">
        <att type="string" name="node.size" label="node.size"/>
        <att type="string" name="node.fillColor" label="node.fillColor"/>
        <att type="string" name="node.labelPosition" label="node.labelPosition"/>
        <att type="string" name="node.lineType" label="node.lineType"/>
        <att type="string" name="Node Type" label="Node Type" value="srna"/>
        <att type="string" name="node.borderColor" label="node.borderColor"/>
        <att type="string" name="node.shape" label="node.shape"/>
        <att type="string" name="canonicalName" label="canonicalName" value="ATAACAACTGAGGGCAAGACAATT"/>
        <att type="string" name="Node TypeAT5G67570 = PPR" label="Node TypeAT5G67570 = PPR"/>
        <graphics w="35.0" h="35.0" width="1" outline="#000000" fill="#ff0033" y="7285.328125" x="6468.0595703125"/>
    </node>
    <node label="TATGAGGGAGCTGTAGGTGAT" id="-1605">
        <att type="string" name="node.size" label="node.size"/>
        <att type="string" name="node.fillColor" label="node.fillColor"/>
        <att type="string" name="node.labelPosition" label="node.labelPosition"/>
        <att type="string" name="node.lineType" label="node.lineType"/>
        <att type="string" name="Node Type" label="Node Type" value="srna"/>
        <att type="string" name="node.borderColor" label="node.borderColor"/>
        <att type="string" name="node.shape" label="node.shape"/>
        <att type="string" name="canonicalName" label="canonicalName" value="TATGAGGGAGCTGTAGGTGAT"/>
        <att type="string" name="Node TypeAT5G67570 = PPR" label="Node TypeAT5G67570 = PPR"/>
        <graphics w="35.0" h="35.0" width="1" outline="#000000" fill="#ff0033" y="5360.90234375" x="6314.796875"/>
    </node>
    <node label="ATCTTTAATTTCTCGTAGTGCA" id="-1604">
        <att type="string" name="node.size" label="node.size"/>
        <att type="string" name="node.fillColor" label="node.fillColor"/>
        <att type="string" name="node.labelPosition" label="node.labelPosition"/>
        <att type="string" name="node.lineType" label="node.lineType"/>
        <att type="string" name="Node Type" label="Node Type" value="srna"/>
        <att type="string" name="node.borderColor" label="node.borderColor"/>
        <att type="string" name="node.shape" label="node.shape"/>
        <att type="string" name="canonicalName" label="canonicalName" value="ATCTTTAATTTCTCGTAGTGCA"/>
        <att type="string" name="Node TypeAT5G67570 = PPR" label="Node TypeAT5G67570 = PPR"/>
        <graphics w="35.0" h="35.0" width="1" outline="#000000" fill="#ff0033" y="5024.455078125" x="4750.66650390625"/>
    </node>
    <node label="TATAAGTGACTACGTTTGGTA" id="-1603">
        <att type="string" name="node.size" label="node.size"/>
        <att type="string" name="node.fillColor" label="node.fillColor"/>
        <att type="string" name="node.labelPosition" label="node.labelPosition"/>
        <att type="string" name="node.lineType" label="node.lineType"/>
        <att type="string" name="Node Type" label="Node Type" value="srna"/>
        <att type="string" name="node.borderColor" label="node.borderColor"/>
        <att type="string" name="node.shape" label="node.shape"/>
        <att type="string" name="canonicalName" label="canonicalName" value="TATAAGTGACTACGTTTGGTA"/>
        <att type="string" name="Node TypeAT5G67570 = PPR" label="Node TypeAT5G67570 = PPR"/>
        <graphics w="35.0" h="35.0" width="1" outline="#000000" fill="#ff0033" y="5443.9228515625" x="6492.01513671875"/>
    </node>
    <node label="TTTTCTAAGATCCACCGATAAA" id="-167">
        <att type="string" name="node.size" label="node.size"/>
        <att type="string" name="node.fillColor" label="node.fillColor"/>
        <att type="string" name="node.labelPosition" label="node.labelPosition"/>
        <att type="string" name="node.lineType" label="node.lineType"/>
        <att type="string" name="Node Type" label="Node Type" value="srna"/>
        <att type="string" name="node.borderColor" label="node.borderColor"/>
        <att type="string" name="node.shape" label="node.shape"/>
        <att type="string" name="canonicalName" label="canonicalName" value="TTTTCTAAGATCCACCGATAAA"/>
        <att type="string" name="Node TypeAT5G67570 = PPR" label="Node TypeAT5G67570 = PPR"/>
        <graphics w="35.0" h="35.0" width="1" outline="#000000" fill="#ff0033" y="4680.7236328125" x="4911.5087890625"/>
    </node>
    <node label="TAGTCTCTTTTACAAGGTGTT" id="-593">
        <att type="string" name="node.size" label="node.size"/>
        <att type="string" name="node.fillColor" label="node.fillColor"/>
        <att type="string" name="node.labelPosition" label="node.labelPosition"/>
        <att type="string" name="node.lineType" label="node.lineType"/>
        <att type="string" name="Node Type" label="Node Type" value="srna"/>
        <att type="string" name="node.borderColor" label="node.borderColor"/>
        <att type="string" name="node.shape" label="node.shape"/>
        <att type="string" name="canonicalName" label="canonicalName" value="TAGTCTCTTTTACAAGGTGTT"/>
        <att type="string" name="Node TypeAT5G67570 = PPR" label="Node TypeAT5G67570 = PPR"/>
        <graphics w="35.0" h="35.0" width="1" outline="#000000" fill="#ff0033" y="3470.0625" x="1851.6943359375"/>
    </node>
    <node label="TACTTATGGTACCGTAGTAAA" id="-1602">
        <att type="string" name="node.size" label="node.size"/>
        <att type="string" name="node.fillColor" label="node.fillColor"/>
        <att type="string" name="node.labelPosition" label="node.labelPosition"/>
        <att type="string" name="node.lineType" label="node.lineType"/>
        <att type="string" name="Node Type" label="Node Type" value="srna"/>
        <att type="string" name="node.borderColor" label="node.borderColor"/>
        <att type="string" name="node.shape" label="node.shape"/>
        <att type="string" name="canonicalName" label="canonicalName" value="TACTTATGGTACCGTAGTAAA"/>
        <att type="string" name="Node TypeAT5G67570 = PPR" label="Node TypeAT5G67570 = PPR"/>
        <graphics w="35.0" h="35.0" width="1" outline="#000000" fill="#ff0033" y="4687.15576171875" x="6338.74609375"/>
    </node>
    <node label="TGAAGTCTACATGAAGCAAGTC" id="-591">
        <att type="string" name="node.size" label="node.size"/>
        <att type="string" name="node.fillColor" label="node.fillColor"/>
        <att type="string" name="node.labelPosition" label="node.labelPosition"/>
        <att type="string" name="node.lineType" label="node.lineType"/>
        <att type="string" name="Node Type" label="Node Type" value="srna"/>
        <att type="string" name="node.borderColor" label="node.borderColor"/>
        <att type="string" name="node.shape" label="node.shape"/>
        <att type="string" name="canonicalName" label="canonicalName" value="TGAAGTCTACATGAAGCAAGTC"/>
        <att type="string" name="Node TypeAT5G67570 = PPR" label="Node TypeAT5G67570 = PPR"/>
        <graphics w="35.0" h="35.0" width="1" outline="#000000" fill="#ff0033" y="3684.53271484375" x="1909.7025146484375"/>
    </node>
    <node label="AT4G07937" id="-1601">
        <att type="string" name="node.size" label="node.size"/>
        <att type="string" name="node.fillColor" label="node.fillColor"/>
        <att type="string" name="node.labelPosition" label="node.labelPosition"/>
        <att type="string" name="node.lineType" label="node.lineType"/>
        <att type="string" name="Node Type" label="Node Type" value="Gene"/>
        <att type="string" name="node.borderColor" label="node.borderColor"/>
        <att type="string" name="node.shape" label="node.shape"/>
        <att type="string" name="canonicalName" label="canonicalName" value="AT4G07937"/>
        <att type="string" name="Node TypeAT5G67570 = PPR" label="Node TypeAT5G67570 = PPR"/>
        <graphics w="35.0" h="35.0" width="1" type="rectangle" outline="#000000" fill="#0000cc" y="3431.139404296875" x="7033.6572265625"/>
    </node>
    <node label="AAGCTGCGAGAATAAAGGCTA" id="-1600">
        <att type="string" name="node.size" label="node.size"/>
        <att type="string" name="node.fillColor" label="node.fillColor"/>
        <att type="string" name="node.labelPosition" label="node.labelPosition"/>
        <att type="string" name="node.lineType" label="node.lineType"/>
        <att type="string" name="Node Type" label="Node Type" value="srna"/>
        <att type="string" name="node.borderColor" label="node.borderColor"/>
        <att type="string" name="node.shape" label="node.shape"/>
        <att type="string" name="canonicalName" label="canonicalName" value="AAGCTGCGAGAATAAAGGCTA"/>
        <att type="string" name="Node TypeAT5G67570 = PPR" label="Node TypeAT5G67570 = PPR"/>
        <graphics w="35.0" h="35.0" width="1" outline="#000000" fill="#ff0033" y="4434.900390625" x="6439.32763671875"/>
    </node>
    <node label="ATGCCTCTCGACTACTGAGTA" id="-1599">
        <att type="string" name="node.size" label="node.size"/>
        <att type="string" name="node.fillColor" label="node.fillColor"/>
        <att type="string" name="node.labelPosition" label="node.labelPosition"/>
        <att type="string" name="node.lineType" label="node.lineType"/>
        <att type="string" name="Node Type" label="Node Type" value="srna"/>
        <att type="string" name="node.borderColor" label="node.borderColor"/>
        <att type="string" name="node.shape" label="node.shape"/>
        <att type="string" name="canonicalName" label="canonicalName" value="ATGCCTCTCGACTACTGAGTA"/>
        <att type="string" name="Node TypeAT5G67570 = PPR" label="Node TypeAT5G67570 = PPR"/>
        <graphics w="35.0" h="35.0" width="1" outline="#000000" fill="#ff0033" y="5756.8486328125" x="6751.720703125"/>
    </node>
    <node label="AT2G13390" id="-1598">
        <att type="string" name="node.size" label="node.size"/>
        <att type="string" name="node.fillColor" label="node.fillColor"/>
        <att type="string" name="node.labelPosition" label="node.labelPosition"/>
        <att type="string" name="node.lineType" label="node.lineType"/>
        <att type="string" name="Node Type" label="Node Type" value="Gene"/>
        <att type="string" name="node.borderColor" label="node.borderColor"/>
        <att type="string" name="node.shape" label="node.shape"/>
        <att type="string" name="canonicalName" label="canonicalName" value="AT2G13390"/>
        <att type="string" name="Node TypeAT5G67570 = PPR" label="Node TypeAT5G67570 = PPR"/>
        <graphics w="35.0" h="35.0" width="1" type="rectangle" outline="#000000" fill="#0000cc" y="3393.885986328125" x="7217.79296875"/>
    </node>
    <node label="AT4G33800" id="-1597">
        <att type="string" name="node.size" label="node.size"/>
        <att type="string" name="node.fillColor" label="node.fillColor"/>
        <att type="string" name="node.labelPosition" label="node.labelPosition"/>
        <att type="string" name="node.lineType" label="node.lineType"/>
        <att type="string" name="Node Type" label="Node Type" value="Gene"/>
        <att type="string" name="node.borderColor" label="node.borderColor"/>
        <att type="string" name="node.shape" label="node.shape"/>
        <att type="string" name="canonicalName" label="canonicalName" value="AT4G33800"/>
        <att type="string" name="Node TypeAT5G67570 = PPR" label="Node TypeAT5G67570 = PPR"/>
        <graphics w="35.0" h="35.0" width="1" type="rectangle" outline="#000000" fill="#0000cc" y="5084.17333984375" x="5959.1689453125"/>
    </node>
    <node label="AT1G41775" id="-1596">
        <att type="string" name="node.size" label="node.size"/>
        <att type="string" name="node.fillColor" label="node.fillColor"/>
        <att type="string" name="node.labelPosition" label="node.labelPosition"/>
        <att type="string" name="node.lineType" label="node.lineType"/>
        <att type="string" name="Node Type" label="Node Type" value="Gene"/>
        <att type="string" name="node.borderColor" label="node.borderColor"/>
        <att type="string" name="node.shape" label="node.shape"/>
        <att type="string" name="canonicalName" label="canonicalName" value="AT1G41775"/>
        <att type="string" name="Node TypeAT5G67570 = PPR" label="Node TypeAT5G67570 = PPR"/>
        <graphics w="35.0" h="35.0" width="1" type="rectangle" outline="#000000" fill="#0000cc" y="3604.631591796875" x="6908.06201171875"/>
    </node>
    <node label="AT4G02290" id="-1595">
        <att type="string" name="node.size" label="node.size"/>
        <att type="string" name="node.fillColor" label="node.fillColor"/>
        <att type="string" name="node.labelPosition" label="node.labelPosition"/>
        <att type="string" name="node.lineType" label="node.lineType"/>
        <att type="string" name="Node Type" label="Node Type" value="Gene"/>
        <att type="string" name="node.borderColor" label="node.borderColor"/>
        <att type="string" name="node.shape" label="node.shape"/>
        <att type="string" name="canonicalName" label="canonicalName" value="AT4G02290"/>
        <att type="string" name="Node TypeAT5G67570 = PPR" label="Node TypeAT5G67570 = PPR"/>
        <graphics w="35.0" h="35.0" width="1" type="rectangle" outline="#000000" fill="#0000cc" y="4815.53955078125" x="6632.98681640625"/>
    </node>
    <node label="AT2G07400" id="-1594">
        <att type="string" name="node.size" label="node.size"/>
        <att type="string" name="node.fillColor" label="node.fillColor"/>
        <att type="string" name="node.labelPosition" label="node.labelPosition"/>
        <att type="string" name="node.lineType" label="node.lineType"/>
        <att type="string" name="Node Type" label="Node Type" value="Gene"/>
        <att type="string" name="node.borderColor" label="node.borderColor"/>
        <att type="string" name="node.shape" label="node.shape"/>
        <att type="string" name="canonicalName" label="canonicalName" value="AT2G07400"/>
        <att type="string" name="Node TypeAT5G67570 = PPR" label="Node TypeAT5G67570 = PPR"/>
        <graphics w="35.0" h="35.0" width="1" type="rectangle" outline="#000000" fill="#0000cc" y="3140.89794921875" x="6484.8203125"/>
    </node>
    <node label="GAACTAGAAAAGACATTGGAC" id="-149">
        <att type="string" name="node.size" label="node.size"/>
        <att type="string" name="node.fillColor" label="node.fillColor"/>
        <att type="string" name="node.labelPosition" label="node.labelPosition"/>
        <att type="string" name="node.lineType" label="node.lineType"/>
        <att type="string" name="Node Type" label="Node Type" value="srna"/>
        <att type="string" name="node.borderColor" label="node.borderColor"/>
        <att type="string" name="node.shape" label="node.shape"/>
        <att type="string" name="canonicalName" label="canonicalName" value="GAACTAGAAAAGACATTGGAC"/>
        <att type="string" name="Node TypeAT5G67570 = PPR" label="Node TypeAT5G67570 = PPR"/>
        <graphics w="34.998046875" h="35.0" width="1" outline="#000000" fill="#ff0033" y="6188.982421875" x="4209.4736328125"/>
    </node>
    <node label="AT5G23150" id="-147">
        <att type="string" name="node.size" label="node.size"/>
        <att type="string" name="node.fillColor" label="node.fillColor"/>
        <att type="string" name="node.labelPosition" label="node.labelPosition"/>
        <att type="string" name="node.lineType" label="node.lineType"/>
        <att type="string" name="Node Type" label="Node Type" value="Gene"/>
        <att type="string" name="node.borderColor" label="node.borderColor"/>
        <att type="string" name="node.shape" label="node.shape"/>
        <att type="string" name="canonicalName" label="canonicalName" value="AT5G23150"/>
        <att type="string" name="Node TypeAT5G67570 = PPR" label="Node TypeAT5G67570 = PPR"/>
        <graphics w="35.0" h="35.0" width="1" type="rectangle" outline="#000000" fill="#0000cc" y="5655.6728515625" x="5765.9931640625"/>
    </node>
    <node label="AT3G52030" id="-146">
        <att type="string" name="node.size" label="node.size"/>
        <att type="string" name="node.fillColor" label="node.fillColor"/>
        <att type="string" name="node.labelPosition" label="node.labelPosition"/>
        <att type="string" name="node.lineType" label="node.lineType"/>
        <att type="string" name="Node Type" label="Node Type" value="Gene"/>
        <att type="string" name="node.borderColor" label="node.borderColor"/>
        <att type="string" name="node.shape" label="node.shape"/>
        <att type="string" name="canonicalName" label="canonicalName" value="AT3G52030"/>
        <att type="string" name="Node TypeAT5G67570 = PPR" label="Node TypeAT5G67570 = PPR"/>
        <graphics w="35.0" h="35.0" width="1" type="rectangle" outline="#000000" fill="#0000cc" y="3357.208251953125" x="1904.3494873046875"/>
    </node>
    <node label="AT5G11010" id="-145">
        <att type="string" name="node.size" label="node.size"/>
        <att type="string" name="node.fillColor" label="node.fillColor"/>
        <att type="string" name="node.labelPosition" label="node.labelPosition"/>
        <att type="string" name="node.lineType" label="node.lineType"/>
        <att type="string" name="Node Type" label="Node Type" value="Gene"/>
        <att type="string" name="node.borderColor" label="node.borderColor"/>
        <att type="string" name="node.shape" label="node.shape"/>
        <att type="string" name="canonicalName" label="canonicalName" value="AT5G11010"/>
        <att type="string" name="Node TypeAT5G67570 = PPR" label="Node TypeAT5G67570 = PPR"/>
        <graphics w="35.0" h="35.00048828125" width="1" type="rectangle" outline="#000000" fill="#0000cc" y="2809.677490234375" x="3174.594970703125"/>
    </node>
    <node label="AT1G09680" id="-1593">
        <att type="string" name="node.size" label="node.size"/>
        <att type="string" name="node.fillColor" label="node.fillColor"/>
        <att type="string" name="node.labelPosition" label="node.labelPosition"/>
        <att type="string" name="node.lineType" label="node.lineType"/>
        <att type="string" name="Node Type" label="Node Type" value="Gene"/>
        <att type="string" name="node.borderColor" label="node.borderColor"/>
        <att type="string" name="node.shape" label="node.shape"/>
        <att type="string" name="canonicalName" label="canonicalName" value="AT1G09680"/>
        <att type="string" name="Node TypeAT5G67570 = PPR" label="Node TypeAT5G67570 = PPR" value="PPR"/>
        <graphics w="35.0" h="35.0" width="1" type="rectangle" outline="#000000" fill="#0000cc" y="5567.33056640625" x="5943.7431640625"/>
    </node>
    <node label="TACGCTATGTTGGACTTAGAA" id="-144">
        <att type="string" name="node.size" label="node.size"/>
        <att type="string" name="node.fillColor" label="node.fillColor"/>
        <att type="string" name="node.labelPosition" label="node.labelPosition"/>
        <att type="string" name="node.lineType" label="node.lineType"/>
        <att type="string" name="Node Type" label="Node Type" value="srna"/>
        <att type="string" name="node.borderColor" label="node.borderColor"/>
        <att type="string" name="node.shape" label="node.shape"/>
        <att type="string" name="canonicalName" label="canonicalName" value="TACGCTATGTTGGACTTAGAA"/>
        <att type="string" name="Node TypeAT5G67570 = PPR" label="Node TypeAT5G67570 = PPR"/>
        <graphics w="35.0" h="35.0" width="1" outline="#000000" fill="#ff0033" y="5359.837890625" x="4521.865234375"/>
    </node>
    <node label="AT1G64080" id="-1592">
        <att type="string" name="node.size" label="node.size"/>
        <att type="string" name="node.fillColor" label="node.fillColor"/>
        <att type="string" name="node.labelPosition" label="node.labelPosition"/>
        <att type="string" name="node.lineType" label="node.lineType"/>
        <att type="string" name="Node Type" label="Node Type" value="Gene"/>
        <att type="string" name="node.borderColor" label="node.borderColor"/>
        <att type="string" name="node.shape" label="node.shape"/>
        <att type="string" name="canonicalName" label="canonicalName" value="AT1G64080"/>
        <att type="string" name="Node TypeAT5G67570 = PPR" label="Node TypeAT5G67570 = PPR"/>
        <graphics w="35.0" h="35.0" width="1" type="rectangle" outline="#000000" fill="#0000cc" y="5623.0126953125" x="5828.28955078125"/>
    </node>
    <node label="AT5G32408" id="-1591">
        <att type="string" name="node.size" label="node.size"/>
        <att type="string" name="node.fillColor" label="node.fillColor"/>
        <att type="string" name="node.labelPosition" label="node.labelPosition"/>
        <att type="string" name="node.lineType" label="node.lineType"/>
        <att type="string" name="Node Type" label="Node Type" value="Gene"/>
        <att type="string" name="node.borderColor" label="node.borderColor"/>
        <att type="string" name="node.shape" label="node.shape"/>
        <att type="string" name="canonicalName" label="canonicalName" value="AT5G32408"/>
        <att type="string" name="Node TypeAT5G67570 = PPR" label="Node TypeAT5G67570 = PPR"/>
        <graphics w="34.9990234375" h="35.00048828125" width="1" type="rectangle" outline="#000000" fill="#0000cc" y="3045.27001953125" x="7438.51318359375"/>
    </node>
    <node label="AT5G35643" id="-1590">
        <att type="string" name="node.size" label="node.size"/>
        <att type="string" name="node.fillColor" label="node.fillColor"/>
        <att type="string" name="node.labelPosition" label="node.labelPosition"/>
        <att type="string" name="node.lineType" label="node.lineType"/>
        <att type="string" name="Node Type" label="Node Type" value="Gene"/>
        <att type="string" name="node.borderColor" label="node.borderColor"/>
        <att type="string" name="node.shape" label="node.shape"/>
        <att type="string" name="canonicalName" label="canonicalName" value="AT5G35643"/>
        <att type="string" name="Node TypeAT5G67570 = PPR" label="Node TypeAT5G67570 = PPR"/>
        <graphics w="35.0" h="35.0" width="1" type="rectangle" outline="#000000" fill="#0000cc" y="7185.638671875" x="5226.65283203125"/>
    </node>
    <node label="ATGTGTTCAAGTAAATGAGAT" id="-141">
        <att type="string" name="node.size" label="node.size"/>
        <att type="string" name="node.fillColor" label="node.fillColor"/>
        <att type="string" name="node.labelPosition" label="node.labelPosition"/>
        <att type="string" name="node.lineType" label="node.lineType"/>
        <att type="string" name="Node Type" label="Node Type" value="srna"/>
        <att type="string" name="node.borderColor" label="node.borderColor"/>
        <att type="string" name="node.shape" label="node.shape"/>
        <att type="string" name="canonicalName" label="canonicalName" value="ATGTGTTCAAGTAAATGAGAT"/>
        <att type="string" name="Node TypeAT5G67570 = PPR" label="Node TypeAT5G67570 = PPR"/>
        <graphics w="35.0009765625" h="35.0" width="1" outline="#000000" fill="#ff0033" y="6884.01611328125" x="4575.083984375"/>
    </node>
    <node label="ACTTAGAATACGCTATGTTGGA" id="-139">
        <att type="string" name="node.size" label="node.size"/>
        <att type="string" name="node.fillColor" label="node.fillColor"/>
        <att type="string" name="node.labelPosition" label="node.labelPosition"/>
        <att type="string" name="node.lineType" label="node.lineType"/>
        <att type="string" name="Node Type" label="Node Type" value="srna"/>
        <att type="string" name="node.borderColor" label="node.borderColor"/>
        <att type="string" name="node.shape" label="node.shape"/>
        <att type="string" name="canonicalName" label="canonicalName" value="ACTTAGAATACGCTATGTTGGA"/>
        <att type="string" name="Node TypeAT5G67570 = PPR" label="Node TypeAT5G67570 = PPR"/>
        <graphics w="35.0" h="35.0" width="1" outline="#000000" fill="#ff0033" y="6398.66357421875" x="4604.88671875"/>
    </node>
    <node label="AT3G18150" id="-1589">
        <att type="string" name="node.size" label="node.size"/>
        <att type="string" name="node.fillColor" label="node.fillColor"/>
        <att type="string" name="node.labelPosition" label="node.labelPosition"/>
        <att type="string" name="node.lineType" label="node.lineType"/>
        <att type="string" name="Node Type" label="Node Type" value="Gene"/>
        <att type="string" name="node.borderColor" label="node.borderColor"/>
        <att type="string" name="node.shape" label="node.shape"/>
        <att type="string" name="canonicalName" label="canonicalName" value="AT3G18150"/>
        <att type="string" name="Node TypeAT5G67570 = PPR" label="Node TypeAT5G67570 = PPR"/>
        <graphics w="35.0" h="35.0" width="1" type="rectangle" outline="#000000" fill="#0000cc" y="4694.9951171875" x="6583.193359375"/>
    </node>
    <node label="AT1G37160" id="-1588">
        <att type="string" name="node.size" label="node.size"/>
        <att type="string" name="node.fillColor" label="node.fillColor"/>
        <att type="string" name="node.labelPosition" label="node.labelPosition"/>
        <att type="string" name="node.lineType" label="node.lineType"/>
        <att type="string" name="Node Type" label="Node Type" value="Gene"/>
        <att type="string" name="node.borderColor" label="node.borderColor"/>
        <att type="string" name="node.shape" label="node.shape"/>
        <att type="string" name="canonicalName" label="canonicalName" value="AT1G37160"/>
        <att type="string" name="Node TypeAT5G67570 = PPR" label="Node TypeAT5G67570 = PPR"/>
        <graphics w="35.0" h="35.0" width="1" type="rectangle" outline="#000000" fill="#0000cc" y="3298.9375" x="7703.9375"/>
    </node>
    <node label="CTCTCTTACATAATCCATTA" id="-1587">
        <att type="string" name="node.size" label="node.size"/>
        <att type="string" name="node.fillColor" label="node.fillColor"/>
        <att type="string" name="node.labelPosition" label="node.labelPosition"/>
        <att type="string" name="node.lineType" label="node.lineType"/>
        <att type="string" name="Node Type" label="Node Type" value="srna"/>
        <att type="string" name="node.borderColor" label="node.borderColor"/>
        <att type="string" name="node.shape" label="node.shape"/>
        <att type="string" name="canonicalName" label="canonicalName" value="CTCTCTTACATAATCCATTA"/>
        <att type="string" name="Node TypeAT5G67570 = PPR" label="Node TypeAT5G67570 = PPR"/>
        <graphics w="35.0" h="35.0" width="1" outline="#000000" fill="#ff0033" y="4777.62744140625" x="6429.7490234375"/>
    </node>
    <node label="AT2G04180" id="-1586">
        <att type="string" name="node.size" label="node.size"/>
        <att type="string" name="node.fillColor" label="node.fillColor"/>
        <att type="string" name="node.labelPosition" label="node.labelPosition"/>
        <att type="string" name="node.lineType" label="node.lineType"/>
        <att type="string" name="Node Type" label="Node Type" value="Gene"/>
        <att type="string" name="node.borderColor" label="node.borderColor"/>
        <att type="string" name="node.shape" label="node.shape"/>
        <att type="string" name="canonicalName" label="canonicalName" value="AT2G04180"/>
        <att type="string" name="Node TypeAT5G67570 = PPR" label="Node TypeAT5G67570 = PPR"/>
        <graphics w="35.0" h="35.0" width="1" type="rectangle" outline="#000000" fill="#0000cc" y="4644.47509765625" x="4806.013671875"/>
    </node>
    <node label="AT4G07600" id="-1585">
        <att type="string" name="node.size" label="node.size"/>
        <att type="string" name="node.fillColor" label="node.fillColor"/>
        <att type="string" name="node.labelPosition" label="node.labelPosition"/>
        <att type="string" name="node.lineType" label="node.lineType"/>
        <att type="string" name="Node Type" label="Node Type" value="Gene"/>
        <att type="string" name="node.borderColor" label="node.borderColor"/>
        <att type="string" name="node.shape" label="node.shape"/>
        <att type="string" name="canonicalName" label="canonicalName" value="AT4G07600"/>
        <att type="string" name="Node TypeAT5G67570 = PPR" label="Node TypeAT5G67570 = PPR"/>
        <graphics w="35.0" h="35.0" width="1" type="rectangle" outline="#000000" fill="#0000cc" y="4077.2119140625" x="7824.48486328125"/>
    </node>
    <node label="CAATTCCCTCATTAATTGCCT" id="-1584">
        <att type="string" name="node.size" label="node.size"/>
        <att type="string" name="node.fillColor" label="node.fillColor"/>
        <att type="string" name="node.labelPosition" label="node.labelPosition"/>
        <att type="string" name="node.lineType" label="node.lineType"/>
        <att type="string" name="Node Type" label="Node Type" value="srna"/>
        <att type="string" name="node.borderColor" label="node.borderColor"/>
        <att type="string" name="node.shape" label="node.shape"/>
        <att type="string" name="canonicalName" label="canonicalName" value="CAATTCCCTCATTAATTGCCT"/>
        <att type="string" name="Node TypeAT5G67570 = PPR" label="Node TypeAT5G67570 = PPR"/>
        <graphics w="35.0" h="35.0" width="1" outline="#000000" fill="#ff0033" y="4518.98583984375" x="6362.16162109375"/>
    </node>
    <node label="AT4G04020" id="-1583">
        <att type="string" name="node.size" label="node.size"/>
        <att type="string" name="node.fillColor" label="node.fillColor"/>
        <att type="string" name="node.labelPosition" label="node.labelPosition"/>
        <att type="string" name="node.lineType" label="node.lineType"/>
        <att type="string" name="Node Type" label="Node Type" value="Gene"/>
        <att type="string" name="node.borderColor" label="node.borderColor"/>
        <att type="string" name="node.shape" label="node.shape"/>
        <att type="string" name="canonicalName" label="canonicalName" value="AT4G04020"/>
        <att type="string" name="Node TypeAT5G67570 = PPR" label="Node TypeAT5G67570 = PPR"/>
        <graphics w="35.0" h="35.0" width="1" type="rectangle" outline="#000000" fill="#0000cc" y="3532.181640625" x="5579.77197265625"/>
    </node>
    <node label="TCATTCACGATATCTTCCATTT" id="-590">
        <att type="string" name="node.size" label="node.size"/>
        <att type="string" name="node.fillColor" label="node.fillColor"/>
        <att type="string" name="node.labelPosition" label="node.labelPosition"/>
        <att type="string" name="node.lineType" label="node.lineType"/>
        <att type="string" name="Node Type" label="Node Type" value="srna"/>
        <att type="string" name="node.borderColor" label="node.borderColor"/>
        <att type="string" name="node.shape" label="node.shape"/>
        <att type="string" name="canonicalName" label="canonicalName" value="TCATTCACGATATCTTCCATTT"/>
        <att type="string" name="Node TypeAT5G67570 = PPR" label="Node TypeAT5G67570 = PPR"/>
        <graphics w="35.0" h="35.0" width="1" outline="#000000" fill="#ff0033" y="3088.4462890625" x="3863.819580078125"/>
    </node>
    <node label="AT3G13150" id="-1582">
        <att type="string" name="node.size" label="node.size"/>
        <att type="string" name="node.fillColor" label="node.fillColor"/>
        <att type="string" name="node.labelPosition" label="node.labelPosition"/>
        <att type="string" name="node.lineType" label="node.lineType"/>
        <att type="string" name="Node Type" label="Node Type" value="Gene"/>
        <att type="string" name="node.borderColor" label="node.borderColor"/>
        <att type="string" name="node.shape" label="node.shape"/>
        <att type="string" name="canonicalName" label="canonicalName" value="AT3G13150"/>
        <att type="string" name="Node TypeAT5G67570 = PPR" label="Node TypeAT5G67570 = PPR" value="PPR"/>
        <graphics w="35.0" h="35.0" width="1" type="rectangle" outline="#000000" fill="#0000cc" y="4815.9072265625" x="6555.94384765625"/>
    </node>
    <node label="AT2G32390" id="-1581">
        <att type="string" name="node.size" label="node.size"/>
        <att type="string" name="node.fillColor" label="node.fillColor"/>
        <att type="string" name="node.labelPosition" label="node.labelPosition"/>
        <att type="string" name="node.lineType" label="node.lineType" value="LINE_1"/>
        <att type="string" name="Node Type" label="Node Type" value="Gene"/>
        <att type="string" name="node.borderColor" label="node.borderColor"/>
        <att type="string" name="node.shape" label="node.shape" value="ROUND_RECT"/>
        <att type="string" name="canonicalName" label="canonicalName" value="AT2G32390"/>
        <att type="string" name="Node TypeAT5G67570 = PPR" label="Node TypeAT5G67570 = PPR"/>
        <graphics w="35.0" h="35.0" width="1" type="rectangle" outline="#000000" fill="#0000cc" y="4631.88427734375" x="6545.57275390625"/>
    </node>
    <node label="CATTACTACAAATATCATTC" id="-123">
        <att type="string" name="node.size" label="node.size"/>
        <att type="string" name="node.fillColor" label="node.fillColor"/>
        <att type="string" name="node.labelPosition" label="node.labelPosition"/>
        <att type="string" name="node.lineType" label="node.lineType"/>
        <att type="string" name="Node Type" label="Node Type" value="srna"/>
        <att type="string" name="node.borderColor" label="node.borderColor"/>
        <att type="string" name="node.shape" label="node.shape"/>
        <att type="string" name="canonicalName" label="canonicalName" value="CATTACTACAAATATCATTC"/>
        <att type="string" name="Node TypeAT5G67570 = PPR" label="Node TypeAT5G67570 = PPR"/>
        <graphics w="35.0" h="35.0" width="1" outline="#000000" fill="#ff0033" y="3191.183837890625" x="3657.631103515625"/>
    </node>
    <node label="AT3G43260" id="-1580">
        <att type="string" name="node.size" label="node.size"/>
        <att type="string" name="node.fillColor" label="node.fillColor"/>
        <att type="string" name="node.labelPosition" label="node.labelPosition"/>
        <att type="string" name="node.lineType" label="node.lineType"/>
        <att type="string" name="Node Type" label="Node Type" value="Gene"/>
        <att type="string" name="node.borderColor" label="node.borderColor"/>
        <att type="string" name="node.shape" label="node.shape"/>
        <att type="string" name="canonicalName" label="canonicalName" value="AT3G43260"/>
        <att type="string" name="Node TypeAT5G67570 = PPR" label="Node TypeAT5G67570 = PPR"/>
        <graphics w="35.0" h="35.0" width="1" type="rectangle" outline="#000000" fill="#0000cc" y="2817.329345703125" x="6434.79443359375"/>
    </node>
    <node label="AT1G73390" id="-121">
        <att type="string" name="node.size" label="node.size"/>
        <att type="string" name="node.fillColor" label="node.fillColor"/>
        <att type="string" name="node.labelPosition" label="node.labelPosition"/>
        <att type="string" name="node.lineType" label="node.lineType"/>
        <att type="string" name="Node Type" label="Node Type" value="Gene"/>
        <att type="string" name="node.borderColor" label="node.borderColor"/>
        <att type="string" name="node.shape" label="node.shape"/>
        <att type="string" name="canonicalName" label="canonicalName" value="AT1G73390"/>
        <att type="string" name="Node TypeAT5G67570 = PPR" label="Node TypeAT5G67570 = PPR"/>
        <graphics w="35.0" h="35.0" width="1" type="rectangle" outline="#000000" fill="#0000cc" y="3849.427978515625" x="3408.18359375"/>
    </node>
    <node label="TAGTGCAAATGTAAAAGCGGATA" id="-1579">
        <att type="string" name="node.size" label="node.size"/>
        <att type="string" name="node.fillColor" label="node.fillColor"/>
        <att type="string" name="node.labelPosition" label="node.labelPosition"/>
        <att type="string" name="node.lineType" label="node.lineType"/>
        <att type="string" name="Node Type" label="Node Type" value="srna"/>
        <att type="string" name="node.borderColor" label="node.borderColor"/>
        <att type="string" name="node.shape" label="node.shape"/>
        <att type="string" name="canonicalName" label="canonicalName" value="TAGTGCAAATGTAAAAGCGGATA"/>
        <att type="string" name="Node TypeAT5G67570 = PPR" label="Node TypeAT5G67570 = PPR"/>
        <graphics w="35.0" h="35.0" width="1" outline="#000000" fill="#ff0033" y="5258.61669921875" x="4824.1083984375"/>
    </node>
    <node label="AT3G22890" id="-1578">
        <att type="string" name="node.size" label="node.size"/>
        <att type="string" name="node.fillColor" label="node.fillColor"/>
        <att type="string" name="node.labelPosition" label="node.labelPosition"/>
        <att type="string" name="node.lineType" label="node.lineType"/>
        <att type="string" name="Node Type" label="Node Type" value="Gene"/>
        <att type="string" name="node.borderColor" label="node.borderColor"/>
        <att type="string" name="node.shape" label="node.shape"/>
        <att type="string" name="canonicalName" label="canonicalName" value="AT3G22890"/>
        <att type="string" name="Node TypeAT5G67570 = PPR" label="Node TypeAT5G67570 = PPR"/>
        <graphics w="35.0" h="35.00048828125" width="1" type="rectangle" outline="#000000" fill="#0000cc" y="2635.34716796875" x="6217.21923828125"/>
    </node>
    <node label="AT1G38450" id="-1577">
        <att type="string" name="node.size" label="node.size"/>
        <att type="string" name="node.fillColor" label="node.fillColor"/>
        <att type="string" name="node.labelPosition" label="node.labelPosition"/>
        <att type="string" name="node.lineType" label="node.lineType"/>
        <att type="string" name="Node Type" label="Node Type" value="Gene"/>
        <att type="string" name="node.borderColor" label="node.borderColor"/>
        <att type="string" name="node.shape" label="node.shape"/>
        <att type="string" name="canonicalName" label="canonicalName" value="AT1G38450"/>
        <att type="string" name="Node TypeAT5G67570 = PPR" label="Node TypeAT5G67570 = PPR"/>
        <graphics w="35.0" h="35.0" width="1" type="rectangle" outline="#000000" fill="#0000cc" y="3322.333984375" x="7872.9814453125"/>
    </node>
    <node label="AT4G10370" id="-1576">
        <att type="string" name="node.size" label="node.size"/>
        <att type="string" name="node.fillColor" label="node.fillColor"/>
        <att type="string" name="node.labelPosition" label="node.labelPosition"/>
        <att type="string" name="node.lineType" label="node.lineType"/>
        <att type="string" name="Node Type" label="Node Type" value="Gene"/>
        <att type="string" name="node.borderColor" label="node.borderColor"/>
        <att type="string" name="node.shape" label="node.shape"/>
        <att type="string" name="canonicalName" label="canonicalName" value="AT4G10370"/>
        <att type="string" name="Node TypeAT5G67570 = PPR" label="Node TypeAT5G67570 = PPR"/>
        <graphics w="35.0" h="35.0" width="1" type="rectangle" outline="#000000" fill="#0000cc" y="4590.23828125" x="5980.99560546875"/>
    </node>
    <node label="AT5G60930" id="-1575">
        <att type="string" name="node.size" label="node.size"/>
        <att type="string" name="node.fillColor" label="node.fillColor"/>
        <att type="string" name="node.labelPosition" label="node.labelPosition"/>
        <att type="string" name="node.lineType" label="node.lineType"/>
        <att type="string" name="Node Type" label="Node Type" value="Gene"/>
        <att type="string" name="node.borderColor" label="node.borderColor"/>
        <att type="string" name="node.shape" label="node.shape"/>
        <att type="string" name="canonicalName" label="canonicalName" value="AT5G60930"/>
        <att type="string" name="Node TypeAT5G67570 = PPR" label="Node TypeAT5G67570 = PPR"/>
        <graphics w="35.0" h="35.0" width="1" type="rectangle" outline="#000000" fill="#0000cc" y="5481.5751953125" x="6692.0390625"/>
    </node>
    <node label="AT1G65870" id="-1574">
        <att type="string" name="node.size" label="node.size"/>
        <att type="string" name="node.fillColor" label="node.fillColor"/>
        <att type="string" name="node.labelPosition" label="node.labelPosition"/>
        <att type="string" name="node.lineType" label="node.lineType"/>
        <att type="string" name="Node Type" label="Node Type" value="Gene"/>
        <att type="string" name="node.borderColor" label="node.borderColor"/>
        <att type="string" name="node.shape" label="node.shape"/>
        <att type="string" name="canonicalName" label="canonicalName" value="AT1G65870"/>
        <att type="string" name="Node TypeAT5G67570 = PPR" label="Node TypeAT5G67570 = PPR"/>
        <graphics w="35.0" h="35.0" width="1" type="rectangle" outline="#000000" fill="#0000cc" y="4496.3447265625" x="6385.1767578125"/>
    </node>
    <node label="AT2G06310" id="-1573">
        <att type="string" name="node.size" label="node.size"/>
        <att type="string" name="node.fillColor" label="node.fillColor"/>
        <att type="string" name="node.labelPosition" label="node.labelPosition"/>
        <att type="string" name="node.lineType" label="node.lineType"/>
        <att type="string" name="Node Type" label="Node Type" value="Gene"/>
        <att type="string" name="node.borderColor" label="node.borderColor"/>
        <att type="string" name="node.shape" label="node.shape"/>
        <att type="string" name="canonicalName" label="canonicalName" value="AT2G06310"/>
        <att type="string" name="Node TypeAT5G67570 = PPR" label="Node TypeAT5G67570 = PPR"/>
        <graphics w="34.9990234375" h="35.0" width="1" type="rectangle" outline="#000000" fill="#0000cc" y="3558.86376953125" x="7505.1748046875"/>
    </node>
    <node label="AT2G09950" id="-1572">
        <att type="string" name="node.size" label="node.size"/>
        <att type="string" name="node.fillColor" label="node.fillColor"/>
        <att type="string" name="node.labelPosition" label="node.labelPosition"/>
        <att type="string" name="node.lineType" label="node.lineType"/>
        <att type="string" name="Node Type" label="Node Type" value="Gene"/>
        <att type="string" name="node.borderColor" label="node.borderColor"/>
        <att type="string" name="node.shape" label="node.shape"/>
        <att type="string" name="canonicalName" label="canonicalName" value="AT2G09950"/>
        <att type="string" name="Node TypeAT5G67570 = PPR" label="Node TypeAT5G67570 = PPR"/>
        <graphics w="35.0" h="35.0" width="1" type="rectangle" outline="#000000" fill="#0000cc" y="4005.899169921875" x="7688.24658203125"/>
    </node>
    <node label="GGGCGATGAAGTGCATGATTGGAG" id="-1571">
        <att type="string" name="node.size" label="node.size"/>
        <att type="string" name="node.fillColor" label="node.fillColor"/>
        <att type="string" name="node.labelPosition" label="node.labelPosition"/>
        <att type="string" name="node.lineType" label="node.lineType"/>
        <att type="string" name="Node Type" label="Node Type" value="srna"/>
        <att type="string" name="node.borderColor" label="node.borderColor"/>
        <att type="string" name="node.shape" label="node.shape"/>
        <att type="string" name="canonicalName" label="canonicalName" value="GGGCGATGAAGTGCATGATTGGAG"/>
        <att type="string" name="Node TypeAT5G67570 = PPR" label="Node TypeAT5G67570 = PPR"/>
        <graphics w="35.0" h="35.0" width="1" outline="#000000" fill="#ff0033" y="4903.11669921875" x="5071.0419921875"/>
    </node>
    <node label="AT5G61400" id="-1570">
        <att type="string" name="node.size" label="node.size"/>
        <att type="string" name="node.fillColor" label="node.fillColor"/>
        <att type="string" name="node.labelPosition" label="node.labelPosition"/>
        <att type="string" name="node.lineType" label="node.lineType"/>
        <att type="string" name="Node Type" label="Node Type" value="Gene"/>
        <att type="string" name="node.borderColor" label="node.borderColor"/>
        <att type="string" name="node.shape" label="node.shape"/>
        <att type="string" name="canonicalName" label="canonicalName" value="AT5G61400"/>
        <att type="string" name="Node TypeAT5G67570 = PPR" label="Node TypeAT5G67570 = PPR" value="PPR"/>
        <graphics w="35.0" h="35.0" width="1" type="rectangle" outline="#000000" fill="#0000cc" y="5628.2841796875" x="6587.41650390625"/>
    </node>
    <node label="AT1G67130" id="-1569">
        <att type="string" name="node.size" label="node.size"/>
        <att type="string" name="node.fillColor" label="node.fillColor"/>
        <att type="string" name="node.labelPosition" label="node.labelPosition"/>
        <att type="string" name="node.lineType" label="node.lineType"/>
        <att type="string" name="Node Type" label="Node Type" value="Gene"/>
        <att type="string" name="node.borderColor" label="node.borderColor"/>
        <att type="string" name="node.shape" label="node.shape"/>
        <att type="string" name="canonicalName" label="canonicalName" value="AT1G67130"/>
        <att type="string" name="Node TypeAT5G67570 = PPR" label="Node TypeAT5G67570 = PPR"/>
        <graphics w="35.0" h="35.0" width="1" type="rectangle" outline="#000000" fill="#0000cc" y="4786.50927734375" x="6595.912109375"/>
    </node>
    <node label="CTAGTTTCGCCATTACTACA" id="-110">
        <att type="string" name="node.size" label="node.size"/>
        <att type="string" name="node.fillColor" label="node.fillColor"/>
        <att type="string" name="node.labelPosition" label="node.labelPosition"/>
        <att type="string" name="node.lineType" label="node.lineType"/>
        <att type="string" name="Node Type" label="Node Type" value="srna"/>
        <att type="string" name="node.borderColor" label="node.borderColor"/>
        <att type="string" name="node.shape" label="node.shape"/>
        <att type="string" name="canonicalName" label="canonicalName" value="CTAGTTTCGCCATTACTACA"/>
        <att type="string" name="Node TypeAT5G67570 = PPR" label="Node TypeAT5G67570 = PPR"/>
        <graphics w="35.0" h="35.0" width="1" outline="#000000" fill="#ff0033" y="3367.859130859375" x="2728.548828125"/>
    </node>
    <node label="AT4G09400" id="-1568">
        <att type="string" name="node.size" label="node.size"/>
        <att type="string" name="node.fillColor" label="node.fillColor"/>
        <att type="string" name="node.labelPosition" label="node.labelPosition"/>
        <att type="string" name="node.lineType" label="node.lineType"/>
        <att type="string" name="Node Type" label="Node Type" value="Gene"/>
        <att type="string" name="node.borderColor" label="node.borderColor"/>
        <att type="string" name="node.shape" label="node.shape"/>
        <att type="string" name="canonicalName" label="canonicalName" value="AT4G09400"/>
        <att type="string" name="Node TypeAT5G67570 = PPR" label="Node TypeAT5G67570 = PPR"/>
        <graphics w="35.0" h="35.0" width="1" type="rectangle" outline="#000000" fill="#0000cc" y="5541.02783203125" x="3877.963134765625"/>
    </node>
    <node label="ACAGACTGTTCAGACTTGGTGA" id="-1567">
        <att type="string" name="node.size" label="node.size"/>
        <att type="string" name="node.fillColor" label="node.fillColor"/>
        <att type="string" name="node.labelPosition" label="node.labelPosition"/>
        <att type="string" name="node.lineType" label="node.lineType"/>
        <att type="string" name="Node Type" label="Node Type" value="srna"/>
        <att type="string" name="node.borderColor" label="node.borderColor"/>
        <att type="string" name="node.shape" label="node.shape"/>
        <att type="string" name="canonicalName" label="canonicalName" value="ACAGACTGTTCAGACTTGGTGA"/>
        <att type="string" name="Node TypeAT5G67570 = PPR" label="Node TypeAT5G67570 = PPR"/>
        <graphics w="35.0" h="35.0" width="1" outline="#000000" fill="#ff0033" y="4818.50048828125" x="4782.0654296875"/>
    </node>
    <node label="TGCATATACTCGAATACCT" id="-106">
        <att type="string" name="node.size" label="node.size"/>
        <att type="string" name="node.fillColor" label="node.fillColor"/>
        <att type="string" name="node.labelPosition" label="node.labelPosition"/>
        <att type="string" name="node.lineType" label="node.lineType"/>
        <att type="string" name="Node Type" label="Node Type" value="srna"/>
        <att type="string" name="node.borderColor" label="node.borderColor"/>
        <att type="string" name="node.shape" label="node.shape"/>
        <att type="string" name="canonicalName" label="canonicalName" value="TGCATATACTCGAATACCT"/>
        <att type="string" name="Node TypeAT5G67570 = PPR" label="Node TypeAT5G67570 = PPR"/>
        <graphics w="35.0" h="35.0" width="1" outline="#000000" fill="#ff0033" y="5336.42138671875" x="6933.1962890625"/>
    </node>
    <node label="AT5G44790" id="-1566">
        <att type="string" name="node.size" label="node.size"/>
        <att type="string" name="node.fillColor" label="node.fillColor"/>
        <att type="string" name="node.labelPosition" label="node.labelPosition"/>
        <att type="string" name="node.lineType" label="node.lineType"/>
        <att type="string" name="Node Type" label="Node Type" value="Gene"/>
        <att type="string" name="node.borderColor" label="node.borderColor"/>
        <att type="string" name="node.shape" label="node.shape"/>
        <att type="string" name="canonicalName" label="canonicalName" value="AT5G44790"/>
        <att type="string" name="Node TypeAT5G67570 = PPR" label="Node TypeAT5G67570 = PPR"/>
        <graphics w="35.0" h="35.0" width="1" type="rectangle" outline="#000000" fill="#0000cc" y="4758.33935546875" x="6701.14111328125"/>
    </node>
    <node label="AT4G35230" id="-1565">
        <att type="string" name="node.size" label="node.size"/>
        <att type="string" name="node.fillColor" label="node.fillColor"/>
        <att type="string" name="node.labelPosition" label="node.labelPosition"/>
        <att type="string" name="node.lineType" label="node.lineType"/>
        <att type="string" name="Node Type" label="Node Type" value="Gene"/>
        <att type="string" name="node.borderColor" label="node.borderColor"/>
        <att type="string" name="node.shape" label="node.shape"/>
        <att type="string" name="canonicalName" label="canonicalName" value="AT4G35230"/>
        <att type="string" name="Node TypeAT5G67570 = PPR" label="Node TypeAT5G67570 = PPR"/>
        <graphics w="35.0" h="35.0" width="1" type="rectangle" outline="#000000" fill="#0000cc" y="5527.10595703125" x="6328.6630859375"/>
    </node>
    <node label="TTTTACATTTGCACTACGAGAAA" id="-1564">
        <att type="string" name="node.size" label="node.size"/>
        <att type="string" name="node.fillColor" label="node.fillColor"/>
        <att type="string" name="node.labelPosition" label="node.labelPosition"/>
        <att type="string" name="node.lineType" label="node.lineType"/>
        <att type="string" name="Node Type" label="Node Type" value="srna"/>
        <att type="string" name="node.borderColor" label="node.borderColor"/>
        <att type="string" name="node.shape" label="node.shape"/>
        <att type="string" name="canonicalName" label="canonicalName" value="TTTTACATTTGCACTACGAGAAA"/>
        <att type="string" name="Node TypeAT5G67570 = PPR" label="Node TypeAT5G67570 = PPR"/>
        <graphics w="35.0" h="35.0" width="1" outline="#000000" fill="#ff0033" y="5205.39794921875" x="4717.67041015625"/>
    </node>
    <node label="TATTCGAGGATATGCAGAAAA" id="-94">
        <att type="string" name="node.size" label="node.size"/>
        <att type="string" name="node.fillColor" label="node.fillColor"/>
        <att type="string" name="node.labelPosition" label="node.labelPosition"/>
        <att type="string" name="node.lineType" label="node.lineType"/>
        <att type="string" name="Node Type" label="Node Type" value="srna"/>
        <att type="string" name="node.borderColor" label="node.borderColor"/>
        <att type="string" name="node.shape" label="node.shape"/>
        <att type="string" name="canonicalName" label="canonicalName" value="TATTCGAGGATATGCAGAAAA"/>
        <att type="string" name="Node TypeAT5G67570 = PPR" label="Node TypeAT5G67570 = PPR"/>
        <graphics w="35.0" h="35.0" width="1" outline="#000000" fill="#ff0033" y="5741.5947265625" x="5949.18603515625"/>
    </node>
    <node label="AT1G26860" id="-1563">
        <att type="string" name="node.size" label="node.size"/>
        <att type="string" name="node.fillColor" label="node.fillColor"/>
        <att type="string" name="node.labelPosition" label="node.labelPosition"/>
        <att type="string" name="node.lineType" label="node.lineType"/>
        <att type="string" name="Node Type" label="Node Type" value="Gene"/>
        <att type="string" name="node.borderColor" label="node.borderColor"/>
        <att type="string" name="node.shape" label="node.shape"/>
        <att type="string" name="canonicalName" label="canonicalName" value="AT1G26860"/>
        <att type="string" name="Node TypeAT5G67570 = PPR" label="Node TypeAT5G67570 = PPR"/>
        <graphics w="35.0" h="35.0" width="1" type="rectangle" outline="#000000" fill="#0000cc" y="4670.02001953125" x="5055.076171875"/>
    </node>
    <node label="AT2G07680" id="-1562">
        <att type="string" name="node.size" label="node.size"/>
        <att type="string" name="node.fillColor" label="node.fillColor"/>
        <att type="string" name="node.labelPosition" label="node.labelPosition"/>
        <att type="string" name="node.lineType" label="node.lineType"/>
        <att type="string" name="Node Type" label="Node Type" value="Gene"/>
        <att type="string" name="node.borderColor" label="node.borderColor"/>
        <att type="string" name="node.shape" label="node.shape"/>
        <att type="string" name="canonicalName" label="canonicalName" value="AT2G07680"/>
        <att type="string" name="Node TypeAT5G67570 = PPR" label="Node TypeAT5G67570 = PPR"/>
        <graphics w="35.0" h="35.0" width="1" type="rectangle" outline="#000000" fill="#0000cc" y="5189.4326171875" x="4517.5693359375"/>
    </node>
    <node label="AT5G67600" id="-1561">
        <att type="string" name="node.size" label="node.size"/>
        <att type="string" name="node.fillColor" label="node.fillColor"/>
        <att type="string" name="node.labelPosition" label="node.labelPosition"/>
        <att type="string" name="node.lineType" label="node.lineType"/>
        <att type="string" name="Node Type" label="Node Type" value="Gene"/>
        <att type="string" name="node.borderColor" label="node.borderColor"/>
        <att type="string" name="node.shape" label="node.shape"/>
        <att type="string" name="canonicalName" label="canonicalName" value="AT5G67600"/>
        <att type="string" name="Node TypeAT5G67570 = PPR" label="Node TypeAT5G67570 = PPR"/>
        <graphics w="35.0" h="35.0" width="1" type="rectangle" outline="#000000" fill="#0000cc" y="4728.12548828125" x="6511.13623046875"/>
    </node>
    <node label="AT4G29970" id="-92">
        <att type="string" name="node.size" label="node.size"/>
        <att type="string" name="node.fillColor" label="node.fillColor"/>
        <att type="string" name="node.labelPosition" label="node.labelPosition"/>
        <att type="string" name="node.lineType" label="node.lineType"/>
        <att type="string" name="Node Type" label="Node Type" value="Gene"/>
        <att type="string" name="node.borderColor" label="node.borderColor"/>
        <att type="string" name="node.shape" label="node.shape"/>
        <att type="string" name="canonicalName" label="canonicalName" value="AT4G29970"/>
        <att type="string" name="Node TypeAT5G67570 = PPR" label="Node TypeAT5G67570 = PPR"/>
        <graphics w="35.0" h="35.0" width="1" type="rectangle" outline="#000000" fill="#0000cc" y="5738.0048828125" x="7652.5126953125"/>
    </node>
    <node label="TCGAATATGTTTTGTATTATT" id="-89">
        <att type="string" name="node.size" label="node.size"/>
        <att type="string" name="node.fillColor" label="node.fillColor"/>
        <att type="string" name="node.labelPosition" label="node.labelPosition"/>
        <att type="string" name="node.lineType" label="node.lineType"/>
        <att type="string" name="Node Type" label="Node Type" value="srna"/>
        <att type="string" name="node.borderColor" label="node.borderColor"/>
        <att type="string" name="node.shape" label="node.shape"/>
        <att type="string" name="canonicalName" label="canonicalName" value="TCGAATATGTTTTGTATTATT"/>
        <att type="string" name="Node TypeAT5G67570 = PPR" label="Node TypeAT5G67570 = PPR"/>
        <graphics w="35.0" h="35.0" width="1" outline="#000000" fill="#ff0033" y="6425.27294921875" x="4443.10205078125"/>
    </node>
    <node label="ACGATATCTTCCATTTCTCTA" id="-87">
        <att type="string" name="node.size" label="node.size"/>
        <att type="string" name="node.fillColor" label="node.fillColor"/>
        <att type="string" name="node.labelPosition" label="node.labelPosition"/>
        <att type="string" name="node.lineType" label="node.lineType"/>
        <att type="string" name="Node Type" label="Node Type" value="srna"/>
        <att type="string" name="node.borderColor" label="node.borderColor"/>
        <att type="string" name="node.shape" label="node.shape"/>
        <att type="string" name="canonicalName" label="canonicalName" value="ACGATATCTTCCATTTCTCTA"/>
        <att type="string" name="Node TypeAT5G67570 = PPR" label="Node TypeAT5G67570 = PPR"/>
        <graphics w="35.0" h="35.0" width="1" outline="#000000" fill="#ff0033" y="3203.9697265625" x="1904.9130859375"/>
    </node>
    <node label="ATTTCCTAAGATCCAATCAAA" id="-84">
        <att type="string" name="node.size" label="node.size"/>
        <att type="string" name="node.fillColor" label="node.fillColor"/>
        <att type="string" name="node.labelPosition" label="node.labelPosition"/>
        <att type="string" name="node.lineType" label="node.lineType"/>
        <att type="string" name="Node Type" label="Node Type" value="srna"/>
        <att type="string" name="node.borderColor" label="node.borderColor"/>
        <att type="string" name="node.shape" label="node.shape"/>
        <att type="string" name="canonicalName" label="canonicalName" value="ATTTCCTAAGATCCAATCAAA"/>
        <att type="string" name="Node TypeAT5G67570 = PPR" label="Node TypeAT5G67570 = PPR"/>
        <graphics w="35.0" h="35.0" width="1" outline="#000000" fill="#ff0033" y="3222.04052734375" x="2723.75927734375"/>
    </node>
    <node label="TTATCGATTTGTGTCACTTTTTAC" id="-1560">
        <att type="string" name="node.size" label="node.size"/>
        <att type="string" name="node.fillColor" label="node.fillColor"/>
        <att type="string" name="node.labelPosition" label="node.labelPosition"/>
        <att type="string" name="node.lineType" label="node.lineType"/>
        <att type="string" name="Node Type" label="Node Type" value="srna"/>
        <att type="string" name="node.borderColor" label="node.borderColor"/>
        <att type="string" name="node.shape" label="node.shape"/>
        <att type="string" name="canonicalName" label="canonicalName" value="TTATCGATTTGTGTCACTTTTTAC"/>
        <att type="string" name="Node TypeAT5G67570 = PPR" label="Node TypeAT5G67570 = PPR"/>
        <graphics w="35.0" h="35.0" width="1" outline="#000000" fill="#ff0033" y="2875.8701171875" x="6224.048828125"/>
    </node>
    <node label="AT2G13720" id="-1559">
        <att type="string" name="node.size" label="node.size"/>
        <att type="string" name="node.fillColor" label="node.fillColor"/>
        <att type="string" name="node.labelPosition" label="node.labelPosition"/>
        <att type="string" name="node.lineType" label="node.lineType"/>
        <att type="string" name="Node Type" label="Node Type" value="Gene"/>
        <att type="string" name="node.borderColor" label="node.borderColor"/>
        <att type="string" name="node.shape" label="node.shape"/>
        <att type="string" name="canonicalName" label="canonicalName" value="AT2G13720"/>
        <att type="string" name="Node TypeAT5G67570 = PPR" label="Node TypeAT5G67570 = PPR"/>
        <graphics w="35.0" h="35.0" width="1" type="rectangle" outline="#000000" fill="#0000cc" y="5178.6474609375" x="4603.0625"/>
    </node>
    <node label="AT4G06593" id="-1558">
        <att type="string" name="node.size" label="node.size"/>
        <att type="string" name="node.fillColor" label="node.fillColor"/>
        <att type="string" name="node.labelPosition" label="node.labelPosition"/>
        <att type="string" name="node.lineType" label="node.lineType"/>
        <att type="string" name="Node Type" label="Node Type" value="Gene"/>
        <att type="string" name="node.borderColor" label="node.borderColor"/>
        <att type="string" name="node.shape" label="node.shape"/>
        <att type="string" name="canonicalName" label="canonicalName" value="AT4G06593"/>
        <att type="string" name="Node TypeAT5G67570 = PPR" label="Node TypeAT5G67570 = PPR"/>
        <graphics w="35.0" h="35.0" width="1" type="rectangle" outline="#000000" fill="#0000cc" y="3454.555908203125" x="7288.04296875"/>
    </node>
    <node label="AT3G46600" id="-1557">
        <att type="string" name="node.size" label="node.size"/>
        <att type="string" name="node.fillColor" label="node.fillColor"/>
        <att type="string" name="node.labelPosition" label="node.labelPosition"/>
        <att type="string" name="node.lineType" label="node.lineType"/>
        <att type="string" name="Node Type" label="Node Type" value="Gene"/>
        <att type="string" name="node.borderColor" label="node.borderColor"/>
        <att type="string" name="node.shape" label="node.shape"/>
        <att type="string" name="canonicalName" label="canonicalName" value="AT3G46600"/>
        <att type="string" name="Node TypeAT5G67570 = PPR" label="Node TypeAT5G67570 = PPR"/>
        <graphics w="35.0" h="35.0" width="1" type="rectangle" outline="#000000" fill="#0000cc" y="5512.2685546875" x="6483.42822265625"/>
    </node>
    <node label="AT3G47120" id="-1556">
        <att type="string" name="node.size" label="node.size"/>
        <att type="string" name="node.fillColor" label="node.fillColor"/>
        <att type="string" name="node.labelPosition" label="node.labelPosition"/>
        <att type="string" name="node.lineType" label="node.lineType"/>
        <att type="string" name="Node Type" label="Node Type" value="Gene"/>
        <att type="string" name="node.borderColor" label="node.borderColor"/>
        <att type="string" name="node.shape" label="node.shape"/>
        <att type="string" name="canonicalName" label="canonicalName" value="AT3G47120"/>
        <att type="string" name="Node TypeAT5G67570 = PPR" label="Node TypeAT5G67570 = PPR"/>
        <graphics w="35.0" h="35.0" width="1" type="rectangle" outline="#000000" fill="#0000cc" y="4841.32861328125" x="6377.42724609375"/>
    </node>
    <node label="AT1G79940" id="-1555">
        <att type="string" name="node.size" label="node.size"/>
        <att type="string" name="node.fillColor" label="node.fillColor"/>
        <att type="string" name="node.labelPosition" label="node.labelPosition"/>
        <att type="string" name="node.lineType" label="node.lineType"/>
        <att type="string" name="Node Type" label="Node Type" value="Gene"/>
        <att type="string" name="node.borderColor" label="node.borderColor"/>
        <att type="string" name="node.shape" label="node.shape"/>
        <att type="string" name="canonicalName" label="canonicalName" value="AT1G79940"/>
        <att type="string" name="Node TypeAT5G67570 = PPR" label="Node TypeAT5G67570 = PPR"/>
        <graphics w="35.0" h="35.0" width="1" type="rectangle" outline="#000000" fill="#0000cc" y="5627.9990234375" x="6121.49169921875"/>
    </node>
    <node label="AT5G64540" id="-1554">
        <att type="string" name="node.size" label="node.size"/>
        <att type="string" name="node.fillColor" label="node.fillColor"/>
        <att type="string" name="node.labelPosition" label="node.labelPosition"/>
        <att type="string" name="node.lineType" label="node.lineType"/>
        <att type="string" name="Node Type" label="Node Type" value="Gene"/>
        <att type="string" name="node.borderColor" label="node.borderColor"/>
        <att type="string" name="node.shape" label="node.shape"/>
        <att type="string" name="canonicalName" label="canonicalName" value="AT5G64540"/>
        <att type="string" name="Node TypeAT5G67570 = PPR" label="Node TypeAT5G67570 = PPR"/>
        <graphics w="35.0" h="35.0" width="1" type="rectangle" outline="#000000" fill="#0000cc" y="5706.05517578125" x="6652.89599609375"/>
    </node>
    <node label="TTGTTAAAGAAGATGGAGAAA" id="-1553">
        <att type="string" name="node.size" label="node.size"/>
        <att type="string" name="node.fillColor" label="node.fillColor"/>
        <att type="string" name="node.labelPosition" label="node.labelPosition"/>
        <att type="string" name="node.lineType" label="node.lineType"/>
        <att type="string" name="Node Type" label="Node Type" value="srna"/>
        <att type="string" name="node.borderColor" label="node.borderColor"/>
        <att type="string" name="node.shape" label="node.shape"/>
        <att type="string" name="canonicalName" label="canonicalName" value="TTGTTAAAGAAGATGGAGAAA"/>
        <att type="string" name="Node TypeAT5G67570 = PPR" label="Node TypeAT5G67570 = PPR"/>
        <graphics w="35.0" h="35.0" width="1" outline="#000000" fill="#ff0033" y="5611.029296875" x="6500.52978515625"/>
    </node>
    <node label="AT1G40630" id="-1552">
        <att type="string" name="node.size" label="node.size"/>
        <att type="string" name="node.fillColor" label="node.fillColor"/>
        <att type="string" name="node.labelPosition" label="node.labelPosition"/>
        <att type="string" name="node.lineType" label="node.lineType"/>
        <att type="string" name="Node Type" label="Node Type" value="Gene"/>
        <att type="string" name="node.borderColor" label="node.borderColor"/>
        <att type="string" name="node.shape" label="node.shape"/>
        <att type="string" name="canonicalName" label="canonicalName" value="AT1G40630"/>
        <att type="string" name="Node TypeAT5G67570 = PPR" label="Node TypeAT5G67570 = PPR"/>
        <graphics w="35.0" h="35.0" width="1" type="rectangle" outline="#000000" fill="#0000cc" y="3533.31884765625" x="7558.392578125"/>
    </node>
    <node label="AT1G29830" id="-1551">
        <att type="string" name="node.size" label="node.size"/>
        <att type="string" name="node.fillColor" label="node.fillColor"/>
        <att type="string" name="node.labelPosition" label="node.labelPosition"/>
        <att type="string" name="node.lineType" label="node.lineType"/>
        <att type="string" name="Node Type" label="Node Type" value="Gene"/>
        <att type="string" name="node.borderColor" label="node.borderColor"/>
        <att type="string" name="node.shape" label="node.shape"/>
        <att type="string" name="canonicalName" label="canonicalName" value="AT1G29830"/>
        <att type="string" name="Node TypeAT5G67570 = PPR" label="Node TypeAT5G67570 = PPR"/>
        <graphics w="35.0" h="35.0" width="1" type="rectangle" outline="#000000" fill="#0000cc" y="3819.650146484375" x="5496.521484375"/>
    </node>
    <node label="AT1G80500" id="-1550">
        <att type="string" name="node.size" label="node.size"/>
        <att type="string" name="node.fillColor" label="node.fillColor"/>
        <att type="string" name="node.labelPosition" label="node.labelPosition"/>
        <att type="string" name="node.lineType" label="node.lineType"/>
        <att type="string" name="Node Type" label="Node Type" value="Gene"/>
        <att type="string" name="node.borderColor" label="node.borderColor"/>
        <att type="string" name="node.shape" label="node.shape"/>
        <att type="string" name="canonicalName" label="canonicalName" value="AT1G80500"/>
        <att type="string" name="Node TypeAT5G67570 = PPR" label="Node TypeAT5G67570 = PPR"/>
        <graphics w="35.0" h="35.0" width="1" type="rectangle" outline="#000000" fill="#0000cc" y="5810.00732421875" x="7288.04248046875"/>
    </node>
    <node label="TTGTTTTCTTTTGCATATCCT" id="-66">
        <att type="string" name="node.size" label="node.size"/>
        <att type="string" name="node.fillColor" label="node.fillColor"/>
        <att type="string" name="node.labelPosition" label="node.labelPosition"/>
        <att type="string" name="node.lineType" label="node.lineType"/>
        <att type="string" name="Node Type" label="Node Type" value="srna"/>
        <att type="string" name="node.borderColor" label="node.borderColor"/>
        <att type="string" name="node.shape" label="node.shape"/>
        <att type="string" name="canonicalName" label="canonicalName" value="TTGTTTTCTTTTGCATATCCT"/>
        <att type="string" name="Node TypeAT5G67570 = PPR" label="Node TypeAT5G67570 = PPR"/>
        <graphics w="35.0" h="35.0" width="1" outline="#000000" fill="#ff0033" y="6765.87109375" x="4269.609375"/>
    </node>
    <node label="TTCTAGTTCGTCGATATGTTGA" id="-61">
        <att type="string" name="node.size" label="node.size"/>
        <att type="string" name="node.fillColor" label="node.fillColor"/>
        <att type="string" name="node.labelPosition" label="node.labelPosition"/>
        <att type="string" name="node.lineType" label="node.lineType"/>
        <att type="string" name="Node Type" label="Node Type" value="srna"/>
        <att type="string" name="node.borderColor" label="node.borderColor"/>
        <att type="string" name="node.shape" label="node.shape"/>
        <att type="string" name="canonicalName" label="canonicalName" value="TTCTAGTTCGTCGATATGTTGA"/>
        <att type="string" name="Node TypeAT5G67570 = PPR" label="Node TypeAT5G67570 = PPR"/>
        <graphics w="35.0" h="35.0" width="1" outline="#000000" fill="#ff0033" y="6557.25439453125" x="4719.837890625"/>
    </node>
    <node label="TATGTTTACTAAAACAAAGAT" id="-581">
        <att type="string" name="node.size" label="node.size"/>
        <att type="string" name="node.fillColor" label="node.fillColor"/>
        <att type="string" name="node.labelPosition" label="node.labelPosition"/>
        <att type="string" name="node.lineType" label="node.lineType"/>
        <att type="string" name="Node Type" label="Node Type" value="srna"/>
        <att type="string" name="node.borderColor" label="node.borderColor"/>
        <att type="string" name="node.shape" label="node.shape"/>
        <att type="string" name="canonicalName" label="canonicalName" value="TATGTTTACTAAAACAAAGAT"/>
        <att type="string" name="Node TypeAT5G67570 = PPR" label="Node TypeAT5G67570 = PPR"/>
        <graphics w="35.0" h="35.0" width="1" outline="#000000" fill="#ff0033" y="5727.04638671875" x="7548.40234375"/>
    </node>
    <node label="AT1G16420" id="-1549">
        <att type="string" name="node.size" label="node.size"/>
        <att type="string" name="node.fillColor" label="node.fillColor"/>
        <att type="string" name="node.labelPosition" label="node.labelPosition"/>
        <att type="string" name="node.lineType" label="node.lineType"/>
        <att type="string" name="Node Type" label="Node Type" value="Gene"/>
        <att type="string" name="node.borderColor" label="node.borderColor"/>
        <att type="string" name="node.shape" label="node.shape"/>
        <att type="string" name="canonicalName" label="canonicalName" value="AT1G16420"/>
        <att type="string" name="Node TypeAT5G67570 = PPR" label="Node TypeAT5G67570 = PPR"/>
        <graphics w="35.0" h="35.0" width="1" type="rectangle" outline="#000000" fill="#0000cc" y="5284.57958984375" x="6138.40087890625"/>
    </node>
    <node label="AT5G33255" id="-1548">
        <att type="string" name="node.size" label="node.size"/>
        <att type="string" name="node.fillColor" label="node.fillColor"/>
        <att type="string" name="node.labelPosition" label="node.labelPosition"/>
        <att type="string" name="node.lineType" label="node.lineType"/>
        <att type="string" name="Node Type" label="Node Type" value="Gene"/>
        <att type="string" name="node.borderColor" label="node.borderColor"/>
        <att type="string" name="node.shape" label="node.shape"/>
        <att type="string" name="canonicalName" label="canonicalName" value="AT5G33255"/>
        <att type="string" name="Node TypeAT5G67570 = PPR" label="Node TypeAT5G67570 = PPR"/>
        <graphics w="35.0" h="35.0" width="1" type="rectangle" outline="#000000" fill="#0000cc" y="3104.533447265625" x="7446.20703125"/>
    </node>
    <node label="AT4G29760" id="-56">
        <att type="string" name="node.size" label="node.size"/>
        <att type="string" name="node.fillColor" label="node.fillColor"/>
        <att type="string" name="node.labelPosition" label="node.labelPosition"/>
        <att type="string" name="node.lineType" label="node.lineType"/>
        <att type="string" name="Node Type" label="Node Type" value="Gene"/>
        <att type="string" name="node.borderColor" label="node.borderColor"/>
        <att type="string" name="node.shape" label="node.shape"/>
        <att type="string" name="canonicalName" label="canonicalName" value="AT4G29760"/>
        <att type="string" name="Node TypeAT5G67570 = PPR" label="Node TypeAT5G67570 = PPR"/>
        <graphics w="35.0" h="35.0" width="1" type="rectangle" outline="#000000" fill="#0000cc" y="5225.66796875" x="4428.07958984375"/>
    </node>
    <node label="AT2G11110" id="-1547">
        <att type="string" name="node.size" label="node.size"/>
        <att type="string" name="node.fillColor" label="node.fillColor"/>
        <att type="string" name="node.labelPosition" label="node.labelPosition"/>
        <att type="string" name="node.lineType" label="node.lineType"/>
        <att type="string" name="Node Type" label="Node Type" value="Gene"/>
        <att type="string" name="node.borderColor" label="node.borderColor"/>
        <att type="string" name="node.shape" label="node.shape"/>
        <att type="string" name="canonicalName" label="canonicalName" value="AT2G11110"/>
        <att type="string" name="Node TypeAT5G67570 = PPR" label="Node TypeAT5G67570 = PPR"/>
        <graphics w="35.0" h="35.0" width="1" type="rectangle" outline="#000000" fill="#0000cc" y="3770.2197265625" x="3957.30224609375"/>
    </node>
    <node label="CTTGGGACGAAACTAATATTACA" id="-1546">
        <att type="string" name="node.size" label="node.size"/>
        <att type="string" name="node.fillColor" label="node.fillColor"/>
        <att type="string" name="node.labelPosition" label="node.labelPosition"/>
        <att type="string" name="node.lineType" label="node.lineType"/>
        <att type="string" name="Node Type" label="Node Type" value="srna"/>
        <att type="string" name="node.borderColor" label="node.borderColor"/>
        <att type="string" name="node.shape" label="node.shape"/>
        <att type="string" name="canonicalName" label="canonicalName" value="CTTGGGACGAAACTAATATTACA"/>
        <att type="string" name="Node TypeAT5G67570 = PPR" label="Node TypeAT5G67570 = PPR"/>
        <graphics w="35.0" h="35.0" width="1" outline="#000000" fill="#ff0033" y="3742.927734375" x="5538.79345703125"/>
    </node>
    <node label="AAAATAGAGCCTGGTGTTGTG" id="-1545">
        <att type="string" name="node.size" label="node.size"/>
        <att type="string" name="node.fillColor" label="node.fillColor"/>
        <att type="string" name="node.labelPosition" label="node.labelPosition"/>
        <att type="string" name="node.lineType" label="node.lineType"/>
        <att type="string" name="Node Type" label="Node Type" value="srna"/>
        <att type="string" name="node.borderColor" label="node.borderColor"/>
        <att type="string" name="node.shape" label="node.shape"/>
        <att type="string" name="canonicalName" label="canonicalName" value="AAAATAGAGCCTGGTGTTGTG"/>
        <att type="string" name="Node TypeAT5G67570 = PPR" label="Node TypeAT5G67570 = PPR"/>
        <graphics w="35.0" h="35.0" width="1" outline="#000000" fill="#ff0033" y="5214.01953125" x="5825.18701171875"/>
    </node>
    <node label="AT4G39370" id="-1544">
        <att type="string" name="node.size" label="node.size"/>
        <att type="string" name="node.fillColor" label="node.fillColor"/>
        <att type="string" name="node.labelPosition" label="node.labelPosition"/>
        <att type="string" name="node.lineType" label="node.lineType"/>
        <att type="string" name="Node Type" label="Node Type" value="Gene"/>
        <att type="string" name="node.borderColor" label="node.borderColor"/>
        <att type="string" name="node.shape" label="node.shape"/>
        <att type="string" name="canonicalName" label="canonicalName" value="AT4G39370"/>
        <att type="string" name="Node TypeAT5G67570 = PPR" label="Node TypeAT5G67570 = PPR"/>
        <graphics w="35.0" h="35.0" width="1" type="rectangle" outline="#000000" fill="#0000cc" y="5072.35205078125" x="4502.66796875"/>
    </node>
    <node label="CTACGCTATGTTGGACTTAGAA" id="-53">
        <att type="string" name="node.size" label="node.size"/>
        <att type="string" name="node.fillColor" label="node.fillColor"/>
        <att type="string" name="node.labelPosition" label="node.labelPosition"/>
        <att type="string" name="node.lineType" label="node.lineType"/>
        <att type="string" name="Node Type" label="Node Type" value="srna"/>
        <att type="string" name="node.borderColor" label="node.borderColor"/>
        <att type="string" name="node.shape" label="node.shape"/>
        <att type="string" name="canonicalName" label="canonicalName" value="CTACGCTATGTTGGACTTAGAA"/>
        <att type="string" name="Node TypeAT5G67570 = PPR" label="Node TypeAT5G67570 = PPR"/>
        <graphics w="35.0" h="35.0" width="1" outline="#000000" fill="#ff0033" y="5440.73046875" x="4454.810546875"/>
    </node>
    <node label="TAAATGAGATTTTCAAGTCGT" id="-51">
        <att type="string" name="node.size" label="node.size"/>
        <att type="string" name="node.fillColor" label="node.fillColor"/>
        <att type="string" name="node.labelPosition" label="node.labelPosition"/>
        <att type="string" name="node.lineType" label="node.lineType"/>
        <att type="string" name="Node Type" label="Node Type" value="srna"/>
        <att type="string" name="node.borderColor" label="node.borderColor"/>
        <att type="string" name="node.shape" label="node.shape"/>
        <att type="string" name="canonicalName" label="canonicalName" value="TAAATGAGATTTTCAAGTCGT"/>
        <att type="string" name="Node TypeAT5G67570 = PPR" label="Node TypeAT5G67570 = PPR"/>
        <graphics w="35.0" h="35.0" width="1" outline="#000000" fill="#ff0033" y="6494.45654296875" x="4454.27880859375"/>
    </node>
    <node label="TATGTAAGAGAGGTGATATTGATT" id="-1543">
        <att type="string" name="node.size" label="node.size"/>
        <att type="string" name="node.fillColor" label="node.fillColor"/>
        <att type="string" name="node.labelPosition" label="node.labelPosition"/>
        <att type="string" name="node.lineType" label="node.lineType"/>
        <att type="string" name="Node Type" label="Node Type" value="srna"/>
        <att type="string" name="node.borderColor" label="node.borderColor"/>
        <att type="string" name="node.shape" label="node.shape"/>
        <att type="string" name="canonicalName" label="canonicalName" value="TATGTAAGAGAGGTGATATTGATT"/>
        <att type="string" name="Node TypeAT5G67570 = PPR" label="Node TypeAT5G67570 = PPR"/>
        <graphics w="35.0" h="35.0" width="1" outline="#000000" fill="#ff0033" y="4935.154296875" x="6570.77783203125"/>
    </node>
    <node label="AT3G26710" id="-50">
        <att type="string" name="node.size" label="node.size"/>
        <att type="string" name="node.fillColor" label="node.fillColor"/>
        <att type="string" name="node.labelPosition" label="node.labelPosition"/>
        <att type="string" name="node.lineType" label="node.lineType"/>
        <att type="string" name="Node Type" label="Node Type" value="Gene"/>
        <att type="string" name="node.borderColor" label="node.borderColor"/>
        <att type="string" name="node.shape" label="node.shape"/>
        <att type="string" name="canonicalName" label="canonicalName" value="AT3G26710"/>
        <att type="string" name="Node TypeAT5G67570 = PPR" label="Node TypeAT5G67570 = PPR"/>
        <graphics w="35.0" h="35.0" width="1" type="rectangle" outline="#000000" fill="#0000cc" y="4202.88671875" x="2660.220458984375"/>
    </node>
    <node label="GGTCTAATTCCTTTGGTTTCC" id="-1542">
        <att type="string" name="node.size" label="node.size"/>
        <att type="string" name="node.fillColor" label="node.fillColor"/>
        <att type="string" name="node.labelPosition" label="node.labelPosition"/>
        <att type="string" name="node.lineType" label="node.lineType"/>
        <att type="string" name="Node Type" label="Node Type" value="srna"/>
        <att type="string" name="node.borderColor" label="node.borderColor"/>
        <att type="string" name="node.shape" label="node.shape"/>
        <att type="string" name="canonicalName" label="canonicalName" value="GGTCTAATTCCTTTGGTTTCC"/>
        <att type="string" name="Node TypeAT5G67570 = PPR" label="Node TypeAT5G67570 = PPR"/>
        <graphics w="35.0" h="35.0" width="1" outline="#000000" fill="#ff0033" y="4889.38671875" x="6578.228515625"/>
    </node>
    <node label="AT4G06694" id="-1541">
        <att type="string" name="node.size" label="node.size"/>
        <att type="string" name="node.fillColor" label="node.fillColor"/>
        <att type="string" name="node.labelPosition" label="node.labelPosition"/>
        <att type="string" name="node.lineType" label="node.lineType"/>
        <att type="string" name="Node Type" label="Node Type" value="Gene"/>
        <att type="string" name="node.borderColor" label="node.borderColor"/>
        <att type="string" name="node.shape" label="node.shape"/>
        <att type="string" name="canonicalName" label="canonicalName" value="AT4G06694"/>
        <att type="string" name="Node TypeAT5G67570 = PPR" label="Node TypeAT5G67570 = PPR"/>
        <graphics w="35.0" h="35.0" width="1" type="rectangle" outline="#000000" fill="#0000cc" y="5373.01953125" x="7919.85791015625"/>
    </node>
    <node label="CAAAGGCAACTTATGAGGGAG" id="-1540">
        <att type="string" name="node.size" label="node.size"/>
        <att type="string" name="node.fillColor" label="node.fillColor"/>
        <att type="string" name="node.labelPosition" label="node.labelPosition"/>
        <att type="string" name="node.lineType" label="node.lineType"/>
        <att type="string" name="Node Type" label="Node Type" value="srna"/>
        <att type="string" name="node.borderColor" label="node.borderColor"/>
        <att type="string" name="node.shape" label="node.shape"/>
        <att type="string" name="canonicalName" label="canonicalName" value="CAAAGGCAACTTATGAGGGAG"/>
        <att type="string" name="Node TypeAT5G67570 = PPR" label="Node TypeAT5G67570 = PPR"/>
        <graphics w="35.0" h="35.0" width="1" outline="#000000" fill="#ff0033" y="4805.8330078125" x="6497.869140625"/>
    </node>
    <node label="ATATATGTTTCAGTCTTATCCCC" id="-39">
        <att type="string" name="node.size" label="node.size"/>
        <att type="string" name="node.fillColor" label="node.fillColor"/>
        <att type="string" name="node.labelPosition" label="node.labelPosition"/>
        <att type="string" name="node.lineType" label="node.lineType"/>
        <att type="string" name="Node Type" label="Node Type" value="srna"/>
        <att type="string" name="node.borderColor" label="node.borderColor"/>
        <att type="string" name="node.shape" label="node.shape"/>
        <att type="string" name="canonicalName" label="canonicalName" value="ATATATGTTTCAGTCTTATCCCC"/>
        <att type="string" name="Node TypeAT5G67570 = PPR" label="Node TypeAT5G67570 = PPR"/>
        <graphics w="35.0" h="35.0" width="1" outline="#000000" fill="#ff0033" y="5756.84814453125" x="7497.845703125"/>
    </node>
    <node label="AT1G10240" id="-38">
        <att type="string" name="node.size" label="node.size"/>
        <att type="string" name="node.fillColor" label="node.fillColor"/>
        <att type="string" name="node.labelPosition" label="node.labelPosition"/>
        <att type="string" name="node.lineType" label="node.lineType"/>
        <att type="string" name="Node Type" label="Node Type" value="Gene"/>
        <att type="string" name="node.borderColor" label="node.borderColor"/>
        <att type="string" name="node.shape" label="node.shape"/>
        <att type="string" name="canonicalName" label="canonicalName" value="AT1G10240"/>
        <att type="string" name="Node TypeAT5G67570 = PPR" label="Node TypeAT5G67570 = PPR"/>
        <graphics w="35.0009765625" h="35.0" width="1" type="rectangle" outline="#000000" fill="#0000cc" y="5793.39306640625" x="7558.32861328125"/>
    </node>
    <node label="AT4G25180" id="-1539">
        <att type="string" name="node.size" label="node.size"/>
        <att type="string" name="node.fillColor" label="node.fillColor"/>
        <att type="string" name="node.labelPosition" label="node.labelPosition"/>
        <att type="string" name="node.lineType" label="node.lineType"/>
        <att type="string" name="Node Type" label="Node Type" value="Gene"/>
        <att type="string" name="node.borderColor" label="node.borderColor"/>
        <att type="string" name="node.shape" label="node.shape"/>
        <att type="string" name="canonicalName" label="canonicalName" value="AT4G25180"/>
        <att type="string" name="Node TypeAT5G67570 = PPR" label="Node TypeAT5G67570 = PPR"/>
        <graphics w="35.0" h="35.0" width="1" type="rectangle" outline="#000000" fill="#0000cc" y="5259.8837890625" x="5983.72607421875"/>
    </node>
    <node label="TCTAAGTCCAACATAGCGTAA" id="-31">
        <att type="string" name="node.size" label="node.size"/>
        <att type="string" name="node.fillColor" label="node.fillColor"/>
        <att type="string" name="node.labelPosition" label="node.labelPosition"/>
        <att type="string" name="node.lineType" label="node.lineType"/>
        <att type="string" name="Node Type" label="Node Type" value="srna"/>
        <att type="string" name="node.borderColor" label="node.borderColor"/>
        <att type="string" name="node.shape" label="node.shape"/>
        <att type="string" name="canonicalName" label="canonicalName" value="TCTAAGTCCAACATAGCGTAA"/>
        <att type="string" name="Node TypeAT5G67570 = PPR" label="Node TypeAT5G67570 = PPR"/>
        <graphics w="35.0" h="35.0" width="1" outline="#000000" fill="#ff0033" y="5382.18994140625" x="4567.63330078125"/>
    </node>
    <node label="AT5G29408" id="-1538">
        <att type="string" name="node.size" label="node.size"/>
        <att type="string" name="node.fillColor" label="node.fillColor"/>
        <att type="string" name="node.labelPosition" label="node.labelPosition"/>
        <att type="string" name="node.lineType" label="node.lineType"/>
        <att type="string" name="Node Type" label="Node Type" value="Gene"/>
        <att type="string" name="node.borderColor" label="node.borderColor"/>
        <att type="string" name="node.shape" label="node.shape"/>
        <att type="string" name="canonicalName" label="canonicalName" value="AT5G29408"/>
        <att type="string" name="Node TypeAT5G67570 = PPR" label="Node TypeAT5G67570 = PPR"/>
        <graphics w="35.0" h="35.0" width="1" type="rectangle" outline="#000000" fill="#0000cc" y="3772.3486328125" x="3906.212646484375"/>
    </node>
    <node label="AT3G18630" id="-1537">
        <att type="string" name="node.size" label="node.size"/>
        <att type="string" name="node.fillColor" label="node.fillColor"/>
        <att type="string" name="node.labelPosition" label="node.labelPosition"/>
        <att type="string" name="node.lineType" label="node.lineType"/>
        <att type="string" name="Node Type" label="Node Type" value="Gene"/>
        <att type="string" name="node.borderColor" label="node.borderColor"/>
        <att type="string" name="node.shape" label="node.shape"/>
        <att type="string" name="canonicalName" label="canonicalName" value="AT3G18630"/>
        <att type="string" name="Node TypeAT5G67570 = PPR" label="Node TypeAT5G67570 = PPR"/>
        <graphics w="35.0" h="35.0" width="1" type="rectangle" outline="#000000" fill="#0000cc" y="3108.47607421875" x="3102.390869140625"/>
    </node>
    <node label="AT1G42290" id="-26">
        <att type="string" name="node.size" label="node.size"/>
        <att type="string" name="node.fillColor" label="node.fillColor"/>
        <att type="string" name="node.labelPosition" label="node.labelPosition"/>
        <att type="string" name="node.lineType" label="node.lineType"/>
        <att type="string" name="Node Type" label="Node Type" value="Gene"/>
        <att type="string" name="node.borderColor" label="node.borderColor"/>
        <att type="string" name="node.shape" label="node.shape"/>
        <att type="string" name="canonicalName" label="canonicalName" value="AT1G42290"/>
        <att type="string" name="Node TypeAT5G67570 = PPR" label="Node TypeAT5G67570 = PPR"/>
        <graphics w="35.0" h="35.0" width="1" type="rectangle" outline="#000000" fill="#0000cc" y="4758.30029296875" x="4231.205078125"/>
    </node>
    <node label="ATAATTTTCTAAGATCCACCG" id="-27">
        <att type="string" name="node.size" label="node.size"/>
        <att type="string" name="node.fillColor" label="node.fillColor"/>
        <att type="string" name="node.labelPosition" label="node.labelPosition"/>
        <att type="string" name="node.lineType" label="node.lineType"/>
        <att type="string" name="Node Type" label="Node Type" value="srna"/>
        <att type="string" name="node.borderColor" label="node.borderColor"/>
        <att type="string" name="node.shape" label="node.shape"/>
        <att type="string" name="canonicalName" label="canonicalName" value="ATAATTTTCTAAGATCCACCG"/>
        <att type="string" name="Node TypeAT5G67570 = PPR" label="Node TypeAT5G67570 = PPR"/>
        <graphics w="35.0" h="35.0" width="1" outline="#000000" fill="#ff0033" y="6144.27880859375" x="4308.99169921875"/>
    </node>
    <node label="AT1G06710" id="-1536">
        <att type="string" name="node.size" label="node.size"/>
        <att type="string" name="node.fillColor" label="node.fillColor"/>
        <att type="string" name="node.labelPosition" label="node.labelPosition"/>
        <att type="string" name="node.lineType" label="node.lineType"/>
        <att type="string" name="Node Type" label="Node Type" value="Gene"/>
        <att type="string" name="node.borderColor" label="node.borderColor"/>
        <att type="string" name="node.shape" label="node.shape"/>
        <att type="string" name="canonicalName" label="canonicalName" value="AT1G06710"/>
        <att type="string" name="Node TypeAT5G67570 = PPR" label="Node TypeAT5G67570 = PPR" value="PPR"/>
        <graphics w="35.0" h="35.0" width="1" type="rectangle" outline="#000000" fill="#0000cc" y="5888.77001953125" x="6915.5126953125"/>
    </node>
    <node label="AT2G13700" id="-22">
        <att type="string" name="node.size" label="node.size"/>
        <att type="string" name="node.fillColor" label="node.fillColor"/>
        <att type="string" name="node.labelPosition" label="node.labelPosition"/>
        <att type="string" name="node.lineType" label="node.lineType"/>
        <att type="string" name="Node Type" label="Node Type" value="Gene"/>
        <att type="string" name="node.borderColor" label="node.borderColor"/>
        <att type="string" name="node.shape" label="node.shape"/>
        <att type="string" name="canonicalName" label="canonicalName" value="AT2G13700"/>
        <att type="string" name="Node TypeAT5G67570 = PPR" label="Node TypeAT5G67570 = PPR"/>
        <graphics w="35.0" h="35.0" width="1" type="rectangle" outline="#000000" fill="#0000cc" y="4888.76513671875" x="7877.6875"/>
    </node>
    <node label="AT1G38065" id="-1535">
        <att type="string" name="node.size" label="node.size"/>
        <att type="string" name="node.fillColor" label="node.fillColor"/>
        <att type="string" name="node.labelPosition" label="node.labelPosition"/>
        <att type="string" name="node.lineType" label="node.lineType"/>
        <att type="string" name="Node Type" label="Node Type" value="Gene"/>
        <att type="string" name="node.borderColor" label="node.borderColor"/>
        <att type="string" name="node.shape" label="node.shape"/>
        <att type="string" name="canonicalName" label="canonicalName" value="AT1G38065"/>
        <att type="string" name="Node TypeAT5G67570 = PPR" label="Node TypeAT5G67570 = PPR"/>
        <graphics w="35.0" h="35.0" width="1" type="rectangle" outline="#000000" fill="#0000cc" y="5742.9521484375" x="5715.966796875"/>
    </node>
    <node label="ACATTTGCACTACGAGAAATTAA" id="-1534">
        <att type="string" name="node.size" label="node.size"/>
        <att type="string" name="node.fillColor" label="node.fillColor"/>
        <att type="string" name="node.labelPosition" label="node.labelPosition"/>
        <att type="string" name="node.lineType" label="node.lineType"/>
        <att type="string" name="Node Type" label="Node Type" value="srna"/>
        <att type="string" name="node.borderColor" label="node.borderColor"/>
        <att type="string" name="node.shape" label="node.shape"/>
        <att type="string" name="canonicalName" label="canonicalName" value="ACATTTGCACTACGAGAAATTAA"/>
        <att type="string" name="Node TypeAT5G67570 = PPR" label="Node TypeAT5G67570 = PPR"/>
        <graphics w="35.0" h="35.0" width="1" outline="#000000" fill="#ff0033" y="5259.6806640625" x="4751.73046875"/>
    </node>
    <node label="TGTAGGTAACAACATTTGGTC" id="-1533">
        <att type="string" name="node.size" label="node.size"/>
        <att type="string" name="node.fillColor" label="node.fillColor"/>
        <att type="string" name="node.labelPosition" label="node.labelPosition"/>
        <att type="string" name="node.lineType" label="node.lineType"/>
        <att type="string" name="Node Type" label="Node Type" value="srna"/>
        <att type="string" name="node.borderColor" label="node.borderColor"/>
        <att type="string" name="node.shape" label="node.shape"/>
        <att type="string" name="canonicalName" label="canonicalName" value="TGTAGGTAACAACATTTGGTC"/>
        <att type="string" name="Node TypeAT5G67570 = PPR" label="Node TypeAT5G67570 = PPR"/>
        <graphics w="35.0" h="35.0" width="1" outline="#000000" fill="#ff0033" y="5606.240234375" x="6448.908203125"/>
    </node>
    <node label="AT3G10480" id="-1532">
        <att type="string" name="node.size" label="node.size"/>
        <att type="string" name="node.fillColor" label="node.fillColor"/>
        <att type="string" name="node.labelPosition" label="node.labelPosition"/>
        <att type="string" name="node.lineType" label="node.lineType"/>
        <att type="string" name="Node Type" label="Node Type" value="Gene"/>
        <att type="string" name="node.borderColor" label="node.borderColor"/>
        <att type="string" name="node.shape" label="node.shape"/>
        <att type="string" name="canonicalName" label="canonicalName" value="AT3G10480"/>
        <att type="string" name="Node TypeAT5G67570 = PPR" label="Node TypeAT5G67570 = PPR"/>
        <graphics w="35.0" h="35.0" width="1" type="rectangle" outline="#000000" fill="#0000cc" y="5858.673828125" x="6739.765625"/>
    </node>
    <node label="TCCCTCATAAGTTGCCTTTGTA" id="-1531">
        <att type="string" name="node.size" label="node.size"/>
        <att type="string" name="node.fillColor" label="node.fillColor"/>
        <att type="string" name="node.labelPosition" label="node.labelPosition"/>
        <att type="string" name="node.lineType" label="node.lineType"/>
        <att type="string" name="Node Type" label="Node Type" value="srna"/>
        <att type="string" name="node.borderColor" label="node.borderColor"/>
        <att type="string" name="node.shape" label="node.shape"/>
        <att type="string" name="canonicalName" label="canonicalName" value="TCCCTCATAAGTTGCCTTTGTA"/>
        <att type="string" name="Node TypeAT5G67570 = PPR" label="Node TypeAT5G67570 = PPR"/>
        <graphics w="35.0" h="35.0" width="1" outline="#000000" fill="#ff0033" y="4967.0859375" x="6304.685546875"/>
    </node>
    <node label="AT2G19280" id="-1530">
        <att type="string" name="node.size" label="node.size"/>
        <att type="string" name="node.fillColor" label="node.fillColor"/>
        <att type="string" name="node.labelPosition" label="node.labelPosition"/>
        <att type="string" name="node.lineType" label="node.lineType"/>
        <att type="string" name="Node Type" label="Node Type" value="Gene"/>
        <att type="string" name="node.borderColor" label="node.borderColor"/>
        <att type="string" name="node.shape" label="node.shape"/>
        <att type="string" name="canonicalName" label="canonicalName" value="AT2G19280"/>
        <att type="string" name="Node TypeAT5G67570 = PPR" label="Node TypeAT5G67570 = PPR" value="PPR"/>
        <graphics w="35.0" h="35.0" width="1" type="rectangle" outline="#000000" fill="#0000cc" y="5858.03759765625" x="6879.9658203125"/>
    </node>
    <node label="AT3G30183" id="-1529">
        <att type="string" name="node.size" label="node.size"/>
        <att type="string" name="node.fillColor" label="node.fillColor"/>
        <att type="string" name="node.labelPosition" label="node.labelPosition"/>
        <att type="string" name="node.lineType" label="node.lineType"/>
        <att type="string" name="Node Type" label="Node Type" value="Gene"/>
        <att type="string" name="node.borderColor" label="node.borderColor"/>
        <att type="string" name="node.shape" label="node.shape"/>
        <att type="string" name="canonicalName" label="canonicalName" value="AT3G30183"/>
        <att type="string" name="Node TypeAT5G67570 = PPR" label="Node TypeAT5G67570 = PPR"/>
        <graphics w="35.0" h="35.0" width="1" type="rectangle" outline="#000000" fill="#0000cc" y="4664.69775390625" x="4660.1953125"/>
    </node>
    <node label="AT4G07945" id="-1528">
        <att type="string" name="node.size" label="node.size"/>
        <att type="string" name="node.fillColor" label="node.fillColor"/>
        <att type="string" name="node.labelPosition" label="node.labelPosition"/>
        <att type="string" name="node.lineType" label="node.lineType"/>
        <att type="string" name="Node Type" label="Node Type" value="Gene"/>
        <att type="string" name="node.borderColor" label="node.borderColor"/>
        <att type="string" name="node.shape" label="node.shape"/>
        <att type="string" name="canonicalName" label="canonicalName" value="AT4G07945"/>
        <att type="string" name="Node TypeAT5G67570 = PPR" label="Node TypeAT5G67570 = PPR"/>
        <graphics w="35.0" h="35.0" width="1" type="rectangle" outline="#000000" fill="#0000cc" y="4738.1396484375" x="4702.76953125"/>
    </node>
    <node label="AT4G07360" id="-1527">
        <att type="string" name="node.size" label="node.size"/>
        <att type="string" name="node.fillColor" label="node.fillColor"/>
        <att type="string" name="node.labelPosition" label="node.labelPosition"/>
        <att type="string" name="node.lineType" label="node.lineType"/>
        <att type="string" name="Node Type" label="Node Type" value="Gene"/>
        <att type="string" name="node.borderColor" label="node.borderColor"/>
        <att type="string" name="node.shape" label="node.shape"/>
        <att type="string" name="canonicalName" label="canonicalName" value="AT4G07360"/>
        <att type="string" name="Node TypeAT5G67570 = PPR" label="Node TypeAT5G67570 = PPR"/>
        <graphics w="34.9990234375" h="35.0" width="1" type="rectangle" outline="#000000" fill="#0000cc" y="3413.044921875" x="7094.326171875"/>
    </node>
    <node label="AT4G06736" id="-1526">
        <att type="string" name="node.size" label="node.size"/>
        <att type="string" name="node.fillColor" label="node.fillColor"/>
        <att type="string" name="node.labelPosition" label="node.labelPosition"/>
        <att type="string" name="node.lineType" label="node.lineType"/>
        <att type="string" name="Node Type" label="Node Type" value="Gene"/>
        <att type="string" name="node.borderColor" label="node.borderColor"/>
        <att type="string" name="node.shape" label="node.shape"/>
        <att type="string" name="canonicalName" label="canonicalName" value="AT4G06736"/>
        <att type="string" name="Node TypeAT5G67570 = PPR" label="Node TypeAT5G67570 = PPR"/>
        <graphics w="35.0" h="35.0" width="1" type="rectangle" outline="#000000" fill="#0000cc" y="4831.31494140625" x="6552.39697265625"/>
    </node>
    <node label="TTCCATACCTTCGTCTACTCT" id="-1525">
        <att type="string" name="node.size" label="node.size"/>
        <att type="string" name="node.fillColor" label="node.fillColor"/>
        <att type="string" name="node.labelPosition" label="node.labelPosition"/>
        <att type="string" name="node.lineType" label="node.lineType"/>
        <att type="string" name="Node Type" label="Node Type" value="srna"/>
        <att type="string" name="node.borderColor" label="node.borderColor"/>
        <att type="string" name="node.shape" label="node.shape"/>
        <att type="string" name="canonicalName" label="canonicalName" value="TTCCATACCTTCGTCTACTCT"/>
        <att type="string" name="Node TypeAT5G67570 = PPR" label="Node TypeAT5G67570 = PPR"/>
        <graphics w="35.0" h="35.0" width="1" outline="#000000" fill="#ff0033" y="4878.7431640625" x="6134.91845703125"/>
    </node>
    <node label="CAACATCAGCCTCTATTTTCCC" id="-1524">
        <att type="string" name="node.size" label="node.size"/>
        <att type="string" name="node.fillColor" label="node.fillColor"/>
        <att type="string" name="node.labelPosition" label="node.labelPosition"/>
        <att type="string" name="node.lineType" label="node.lineType"/>
        <att type="string" name="Node Type" label="Node Type" value="srna"/>
        <att type="string" name="node.borderColor" label="node.borderColor"/>
        <att type="string" name="node.shape" label="node.shape"/>
        <att type="string" name="canonicalName" label="canonicalName" value="CAACATCAGCCTCTATTTTCCC"/>
        <att type="string" name="Node TypeAT5G67570 = PPR" label="Node TypeAT5G67570 = PPR"/>
        <graphics w="35.0" h="35.0" width="1" outline="#000000" fill="#ff0033" y="5148.0283203125" x="6028.48193359375"/>
    </node>
    <node label="AT4G15640" id="-1523">
        <att type="string" name="node.size" label="node.size"/>
        <att type="string" name="node.fillColor" label="node.fillColor"/>
        <att type="string" name="node.labelPosition" label="node.labelPosition"/>
        <att type="string" name="node.lineType" label="node.lineType"/>
        <att type="string" name="Node Type" label="Node Type" value="Gene"/>
        <att type="string" name="node.borderColor" label="node.borderColor"/>
        <att type="string" name="node.shape" label="node.shape"/>
        <att type="string" name="canonicalName" label="canonicalName" value="AT4G15640"/>
        <att type="string" name="Node TypeAT5G67570 = PPR" label="Node TypeAT5G67570 = PPR"/>
        <graphics w="35.0" h="35.0" width="1" type="rectangle" outline="#000000" fill="#0000cc" y="4814.15869140625" x="6267.49462890625"/>
    </node>
    <node label="AT1G48635" id="-6">
        <att type="string" name="node.size" label="node.size"/>
        <att type="string" name="node.fillColor" label="node.fillColor"/>
        <att type="string" name="node.labelPosition" label="node.labelPosition"/>
        <att type="string" name="node.lineType" label="node.lineType"/>
        <att type="string" name="Node Type" label="Node Type" value="Gene"/>
        <att type="string" name="node.borderColor" label="node.borderColor"/>
        <att type="string" name="node.shape" label="node.shape"/>
        <att type="string" name="canonicalName" label="canonicalName" value="AT1G48635"/>
        <att type="string" name="Node TypeAT5G67570 = PPR" label="Node TypeAT5G67570 = PPR"/>
        <graphics w="35.0" h="35.0" width="1" type="rectangle" outline="#000000" fill="#0000cc" y="6877.61474609375" x="4454.70263671875"/>
    </node>
    <node label="AT5G51810" id="-1522">
        <att type="string" name="node.size" label="node.size"/>
        <att type="string" name="node.fillColor" label="node.fillColor"/>
        <att type="string" name="node.labelPosition" label="node.labelPosition"/>
        <att type="string" name="node.lineType" label="node.lineType"/>
        <att type="string" name="Node Type" label="Node Type" value="Gene"/>
        <att type="string" name="node.borderColor" label="node.borderColor"/>
        <att type="string" name="node.shape" label="node.shape"/>
        <att type="string" name="canonicalName" label="canonicalName" value="AT5G51810"/>
        <att type="string" name="Node TypeAT5G67570 = PPR" label="Node TypeAT5G67570 = PPR"/>
        <graphics w="35.0" h="35.0" width="1" type="rectangle" outline="#000000" fill="#0000cc" y="4900.23974609375" x="5325.07373046875"/>
    </node>
    <node label="TATTCTAGGATATGCAAAAGTTAT" id="-5">
        <att type="string" name="node.size" label="node.size"/>
        <att type="string" name="node.fillColor" label="node.fillColor"/>
        <att type="string" name="node.labelPosition" label="node.labelPosition"/>
        <att type="string" name="node.lineType" label="node.lineType"/>
        <att type="string" name="Node Type" label="Node Type" value="srna"/>
        <att type="string" name="node.borderColor" label="node.borderColor"/>
        <att type="string" name="node.shape" label="node.shape"/>
        <att type="string" name="canonicalName" label="canonicalName" value="TATTCTAGGATATGCAAAAGTTAT"/>
        <att type="string" name="Node TypeAT5G67570 = PPR" label="Node TypeAT5G67570 = PPR"/>
        <graphics w="35.0" h="35.0" width="1" outline="#000000" fill="#ff0033" y="5032.01171875" x="4770.9287109375"/>
    </node>
    <node label="AT5G43120" id="-612">
        <att type="string" name="node.size" label="node.size"/>
        <att type="string" name="node.fillColor" label="node.fillColor"/>
        <att type="string" name="node.labelPosition" label="node.labelPosition"/>
        <att type="string" name="node.lineType" label="node.lineType"/>
        <att type="string" name="Node Type" label="Node Type" value="Gene"/>
        <att type="string" name="node.borderColor" label="node.borderColor"/>
        <att type="string" name="node.shape" label="node.shape"/>
        <att type="string" name="canonicalName" label="canonicalName" value="AT5G43120"/>
        <att type="string" name="Node TypeAT5G67570 = PPR" label="Node TypeAT5G67570 = PPR"/>
        <graphics w="35.0" h="35.0" width="1" type="rectangle" outline="#000000" fill="#0000cc" y="5772.17333984375" x="7623.48046875"/>
    </node>
    <node label="TGTTAGAGATCGTTTACAGTCTA" id="-1521">
        <att type="string" name="node.size" label="node.size"/>
        <att type="string" name="node.fillColor" label="node.fillColor"/>
        <att type="string" name="node.labelPosition" label="node.labelPosition"/>
        <att type="string" name="node.lineType" label="node.lineType"/>
        <att type="string" name="Node Type" label="Node Type" value="srna"/>
        <att type="string" name="node.borderColor" label="node.borderColor"/>
        <att type="string" name="node.shape" label="node.shape"/>
        <att type="string" name="canonicalName" label="canonicalName" value="TGTTAGAGATCGTTTACAGTCTA"/>
        <att type="string" name="Node TypeAT5G67570 = PPR" label="Node TypeAT5G67570 = PPR"/>
        <graphics w="35.0" h="35.0" width="1" outline="#000000" fill="#ff0033" y="5053.19287109375" x="4728.31396484375"/>
    </node>
    <node label="AT1G39750" id="-1520">
        <att type="string" name="node.size" label="node.size"/>
        <att type="string" name="node.fillColor" label="node.fillColor"/>
        <att type="string" name="node.labelPosition" label="node.labelPosition"/>
        <att type="string" name="node.lineType" label="node.lineType"/>
        <att type="string" name="Node Type" label="Node Type" value="Gene"/>
        <att type="string" name="node.borderColor" label="node.borderColor"/>
        <att type="string" name="node.shape" label="node.shape"/>
        <att type="string" name="canonicalName" label="canonicalName" value="AT1G39750"/>
        <att type="string" name="Node TypeAT5G67570 = PPR" label="Node TypeAT5G67570 = PPR"/>
        <graphics w="35.0" h="35.0" width="1" type="rectangle" outline="#000000" fill="#0000cc" y="3683.373291015625" x="6412.6904296875"/>
    </node>
    <node label="AT3G20200" id="-1519">
        <att type="string" name="node.size" label="node.size"/>
        <att type="string" name="node.fillColor" label="node.fillColor"/>
        <att type="string" name="node.labelPosition" label="node.labelPosition"/>
        <att type="string" name="node.lineType" label="node.lineType"/>
        <att type="string" name="Node Type" label="Node Type" value="Gene"/>
        <att type="string" name="node.borderColor" label="node.borderColor"/>
        <att type="string" name="node.shape" label="node.shape"/>
        <att type="string" name="canonicalName" label="canonicalName" value="AT3G20200"/>
        <att type="string" name="Node TypeAT5G67570 = PPR" label="Node TypeAT5G67570 = PPR"/>
        <graphics w="35.0" h="35.0" width="1" type="rectangle" outline="#000000" fill="#0000cc" y="5906.8642578125" x="6474.86328125"/>
    </node>
    <node label="TGATGGGACCATATATTTACATAG" id="-1518">
        <att type="string" name="node.size" label="node.size"/>
        <att type="string" name="node.fillColor" label="node.fillColor"/>
        <att type="string" name="node.labelPosition" label="node.labelPosition"/>
        <att type="string" name="node.lineType" label="node.lineType"/>
        <att type="string" name="Node Type" label="Node Type" value="srna"/>
        <att type="string" name="node.borderColor" label="node.borderColor"/>
        <att type="string" name="node.shape" label="node.shape"/>
        <att type="string" name="canonicalName" label="canonicalName" value="TGATGGGACCATATATTTACATAG"/>
        <att type="string" name="Node TypeAT5G67570 = PPR" label="Node TypeAT5G67570 = PPR"/>
        <graphics w="35.0" h="35.0" width="1" outline="#000000" fill="#ff0033" y="2839.681396484375" x="6374.12548828125"/>
    </node>
    <node label="AT3G61177" id="-3">
        <att type="string" name="node.size" label="node.size"/>
        <att type="string" name="node.fillColor" label="node.fillColor"/>
        <att type="string" name="node.labelPosition" label="node.labelPosition"/>
        <att type="string" name="node.lineType" label="node.lineType"/>
        <att type="string" name="Node Type" label="Node Type" value="Gene"/>
        <att type="string" name="node.borderColor" label="node.borderColor"/>
        <att type="string" name="node.shape" label="node.shape"/>
        <att type="string" name="canonicalName" label="canonicalName" value="AT3G61177"/>
        <att type="string" name="Node TypeAT5G67570 = PPR" label="Node TypeAT5G67570 = PPR"/>
        <graphics w="35.0009765625" h="35.000732421875" width="1" type="rectangle" outline="#000000" fill="#0000cc" y="1221.1995849609375" x="5043.05810546875"/>
    </node>
    <node label="TGCACTCAACTTGTTCACTGAA" id="-1517">
        <att type="string" name="node.size" label="node.size"/>
        <att type="string" name="node.fillColor" label="node.fillColor"/>
        <att type="string" name="node.labelPosition" label="node.labelPosition"/>
        <att type="string" name="node.lineType" label="node.lineType"/>
        <att type="string" name="Node Type" label="Node Type" value="srna"/>
        <att type="string" name="node.borderColor" label="node.borderColor"/>
        <att type="string" name="node.shape" label="node.shape"/>
        <att type="string" name="canonicalName" label="canonicalName" value="TGCACTCAACTTGTTCACTGAA"/>
        <att type="string" name="Node TypeAT5G67570 = PPR" label="Node TypeAT5G67570 = PPR"/>
        <graphics w="35.0" h="35.0" width="1" outline="#000000" fill="#ff0033" y="4844.68359375" x="6324.90869140625"/>
    </node>
    <node label="AT4G05589" id="-1516">
        <att type="string" name="node.size" label="node.size"/>
        <att type="string" name="node.fillColor" label="node.fillColor"/>
        <att type="string" name="node.labelPosition" label="node.labelPosition"/>
        <att type="string" name="node.lineType" label="node.lineType"/>
        <att type="string" name="Node Type" label="Node Type" value="Gene"/>
        <att type="string" name="node.borderColor" label="node.borderColor"/>
        <att type="string" name="node.shape" label="node.shape"/>
        <att type="string" name="canonicalName" label="canonicalName" value="AT4G05589"/>
        <att type="string" name="Node TypeAT5G67570 = PPR" label="Node TypeAT5G67570 = PPR"/>
        <graphics w="35.0" h="34.998046875" width="1" type="rectangle" outline="#000000" fill="#0000cc" y="4155.5224609375" x="6367.91845703125"/>
    </node>
    <node label="AT5G32613" id="-1515">
        <att type="string" name="node.size" label="node.size"/>
        <att type="string" name="node.fillColor" label="node.fillColor"/>
        <att type="string" name="node.labelPosition" label="node.labelPosition"/>
        <att type="string" name="node.lineType" label="node.lineType"/>
        <att type="string" name="Node Type" label="Node Type" value="Gene"/>
        <att type="string" name="node.borderColor" label="node.borderColor"/>
        <att type="string" name="node.shape" label="node.shape"/>
        <att type="string" name="canonicalName" label="canonicalName" value="AT5G32613"/>
        <att type="string" name="Node TypeAT5G67570 = PPR" label="Node TypeAT5G67570 = PPR"/>
        <graphics w="35.0" h="35.0" width="1" type="rectangle" outline="#000000" fill="#0000cc" y="2575.231689453125" x="5924.517578125"/>
    </node>
    <node label="AT5G35142" id="-1514">
        <att type="string" name="node.size" label="node.size"/>
        <att type="string" name="node.fillColor" label="node.fillColor"/>
        <att type="string" name="node.labelPosition" label="node.labelPosition"/>
        <att type="string" name="node.lineType" label="node.lineType"/>
        <att type="string" name="Node Type" label="Node Type" value="Gene"/>
        <att type="string" name="node.borderColor" label="node.borderColor"/>
        <att type="string" name="node.shape" label="node.shape"/>
        <att type="string" name="canonicalName" label="canonicalName" value="AT5G35142"/>
        <att type="string" name="Node TypeAT5G67570 = PPR" label="Node TypeAT5G67570 = PPR"/>
        <graphics w="35.0" h="35.0" width="1" type="rectangle" outline="#000000" fill="#0000cc" y="4245.994140625" x="7279.640625"/>
    </node>
    <node label="AT5G54920" id="-559">
        <att type="string" name="node.size" label="node.size"/>
        <att type="string" name="node.fillColor" label="node.fillColor"/>
        <att type="string" name="node.labelPosition" label="node.labelPosition"/>
        <att type="string" name="node.lineType" label="node.lineType"/>
        <att type="string" name="Node Type" label="Node Type" value="Gene"/>
        <att type="string" name="node.borderColor" label="node.borderColor"/>
        <att type="string" name="node.shape" label="node.shape"/>
        <att type="string" name="canonicalName" label="canonicalName" value="AT5G54920"/>
        <att type="string" name="Node TypeAT5G67570 = PPR" label="Node TypeAT5G67570 = PPR"/>
        <graphics w="35.00048828125" h="35.0" width="1" type="rectangle" outline="#000000" fill="#0000cc" y="3730.05517578125" x="3441.30078125"/>
    </node>
    <node label="TAATGGCGAAACTAGAAAAAG" id="-558">
        <att type="string" name="node.size" label="node.size"/>
        <att type="string" name="node.fillColor" label="node.fillColor"/>
        <att type="string" name="node.labelPosition" label="node.labelPosition"/>
        <att type="string" name="node.lineType" label="node.lineType"/>
        <att type="string" name="Node Type" label="Node Type" value="srna"/>
        <att type="string" name="node.borderColor" label="node.borderColor"/>
        <att type="string" name="node.shape" label="node.shape"/>
        <att type="string" name="canonicalName" label="canonicalName" value="TAATGGCGAAACTAGAAAAAG"/>
        <att type="string" name="Node TypeAT5G67570 = PPR" label="Node TypeAT5G67570 = PPR"/>
        <graphics w="35.0" h="35.0" width="1" outline="#000000" fill="#ff0033" y="2847.59912109375" x="3095.630859375"/>
    </node>
    <node label="TATTGTGTCCTACAAAATATT" id="-1513">
        <att type="string" name="node.size" label="node.size"/>
        <att type="string" name="node.fillColor" label="node.fillColor"/>
        <att type="string" name="node.labelPosition" label="node.labelPosition"/>
        <att type="string" name="node.lineType" label="node.lineType"/>
        <att type="string" name="Node Type" label="Node Type" value="srna"/>
        <att type="string" name="node.borderColor" label="node.borderColor"/>
        <att type="string" name="node.shape" label="node.shape"/>
        <att type="string" name="canonicalName" label="canonicalName" value="TATTGTGTCCTACAAAATATT"/>
        <att type="string" name="Node TypeAT5G67570 = PPR" label="Node TypeAT5G67570 = PPR"/>
        <graphics w="35.0" h="35.0" width="1" outline="#000000" fill="#ff0033" y="5162.9296875" x="7767.12841796875"/>
    </node>
    <node label="AT5G45590" id="-1512">
        <att type="string" name="node.size" label="node.size"/>
        <att type="string" name="node.fillColor" label="node.fillColor"/>
        <att type="string" name="node.labelPosition" label="node.labelPosition"/>
        <att type="string" name="node.lineType" label="node.lineType"/>
        <att type="string" name="Node Type" label="Node Type" value="Gene"/>
        <att type="string" name="node.borderColor" label="node.borderColor"/>
        <att type="string" name="node.shape" label="node.shape"/>
        <att type="string" name="canonicalName" label="canonicalName" value="AT5G45590"/>
        <att type="string" name="Node TypeAT5G67570 = PPR" label="Node TypeAT5G67570 = PPR"/>
        <graphics w="35.0" h="35.0" width="1" type="rectangle" outline="#000000" fill="#0000cc" y="5142.08349609375" x="7929.7802734375"/>
    </node>
    <node label="TTATAAGTGACTACGTTTGGT" id="-1511">
        <att type="string" name="node.size" label="node.size"/>
        <att type="string" name="node.fillColor" label="node.fillColor"/>
        <att type="string" name="node.labelPosition" label="node.labelPosition"/>
        <att type="string" name="node.lineType" label="node.lineType"/>
        <att type="string" name="Node Type" label="Node Type" value="srna"/>
        <att type="string" name="node.borderColor" label="node.borderColor"/>
        <att type="string" name="node.shape" label="node.shape"/>
        <att type="string" name="canonicalName" label="canonicalName" value="TTATAAGTGACTACGTTTGGT"/>
        <att type="string" name="Node TypeAT5G67570 = PPR" label="Node TypeAT5G67570 = PPR"/>
        <graphics w="35.0" h="35.0" width="1" outline="#000000" fill="#ff0033" y="5484.9013671875" x="6676.68310546875"/>
    </node>
    <node label="TGTTTTCTTTTGCATATCCTG" id="-555">
        <att type="string" name="node.size" label="node.size"/>
        <att type="string" name="node.fillColor" label="node.fillColor"/>
        <att type="string" name="node.labelPosition" label="node.labelPosition"/>
        <att type="string" name="node.lineType" label="node.lineType"/>
        <att type="string" name="Node Type" label="Node Type" value="srna"/>
        <att type="string" name="node.borderColor" label="node.borderColor"/>
        <att type="string" name="node.shape" label="node.shape"/>
        <att type="string" name="canonicalName" label="canonicalName" value="TGTTTTCTTTTGCATATCCTG"/>
        <att type="string" name="Node TypeAT5G67570 = PPR" label="Node TypeAT5G67570 = PPR"/>
        <graphics w="35.0" h="35.0" width="1" outline="#000000" fill="#ff0033" y="6729.68212890625" x="4227.03515625"/>
    </node>
    <node label="AT2G29390" id="-1510">
        <att type="string" name="node.size" label="node.size"/>
        <att type="string" name="node.fillColor" label="node.fillColor"/>
        <att type="string" name="node.labelPosition" label="node.labelPosition"/>
        <att type="string" name="node.lineType" label="node.lineType"/>
        <att type="string" name="Node Type" label="Node Type" value="Gene"/>
        <att type="string" name="node.borderColor" label="node.borderColor"/>
        <att type="string" name="node.shape" label="node.shape"/>
        <att type="string" name="canonicalName" label="canonicalName" value="AT2G29390"/>
        <att type="string" name="Node TypeAT5G67570 = PPR" label="Node TypeAT5G67570 = PPR"/>
        <graphics w="35.0" h="35.0" width="1" type="rectangle" outline="#000000" fill="#0000cc" y="6583.37548828125" x="7424.697265625"/>
    </node>
    <node label="TTCTAAGTCCAACATAGCG" id="-549">
        <att type="string" name="node.size" label="node.size"/>
        <att type="string" name="node.fillColor" label="node.fillColor"/>
        <att type="string" name="node.labelPosition" label="node.labelPosition"/>
        <att type="string" name="node.lineType" label="node.lineType"/>
        <att type="string" name="Node Type" label="Node Type" value="srna"/>
        <att type="string" name="node.borderColor" label="node.borderColor"/>
        <att type="string" name="node.shape" label="node.shape"/>
        <att type="string" name="canonicalName" label="canonicalName" value="TTCTAAGTCCAACATAGCG"/>
        <att type="string" name="Node TypeAT5G67570 = PPR" label="Node TypeAT5G67570 = PPR"/>
        <graphics w="35.0" h="35.0" width="1" outline="#000000" fill="#ff0033" y="5400.28369140625" x="4370.72412109375"/>
    </node>
    <node label="AT1G65710" id="-548">
        <att type="string" name="node.size" label="node.size"/>
        <att type="string" name="node.fillColor" label="node.fillColor"/>
        <att type="string" name="node.labelPosition" label="node.labelPosition"/>
        <att type="string" name="node.lineType" label="node.lineType"/>
        <att type="string" name="Node Type" label="Node Type" value="Gene"/>
        <att type="string" name="node.borderColor" label="node.borderColor"/>
        <att type="string" name="node.shape" label="node.shape"/>
        <att type="string" name="canonicalName" label="canonicalName" value="AT1G65710"/>
        <att type="string" name="Node TypeAT5G67570 = PPR" label="Node TypeAT5G67570 = PPR"/>
        <graphics w="35.0" h="35.0" width="1" type="rectangle" outline="#000000" fill="#0000cc" y="4299.6162109375" x="2782.288818359375"/>
    </node>
    <node label="AT1G06580" id="-1509">
        <att type="string" name="node.size" label="node.size"/>
        <att type="string" name="node.fillColor" label="node.fillColor"/>
        <att type="string" name="node.labelPosition" label="node.labelPosition"/>
        <att type="string" name="node.lineType" label="node.lineType"/>
        <att type="string" name="Node Type" label="Node Type" value="Gene"/>
        <att type="string" name="node.borderColor" label="node.borderColor"/>
        <att type="string" name="node.shape" label="node.shape"/>
        <att type="string" name="canonicalName" label="canonicalName" value="AT1G06580"/>
        <att type="string" name="Node TypeAT5G67570 = PPR" label="Node TypeAT5G67570 = PPR" value="PPR"/>
        <graphics w="35.0" h="35.0" width="1" type="rectangle" outline="#000000" fill="#0000cc" y="5867.482421875" x="6664.322265625"/>
    </node>
    <node label="TTCTTTAGACGACTTGAAAAT" id="-546">
        <att type="string" name="node.size" label="node.size"/>
        <att type="string" name="node.fillColor" label="node.fillColor"/>
        <att type="string" name="node.labelPosition" label="node.labelPosition"/>
        <att type="string" name="node.lineType" label="node.lineType"/>
        <att type="string" name="Node Type" label="Node Type" value="srna"/>
        <att type="string" name="node.borderColor" label="node.borderColor"/>
        <att type="string" name="node.shape" label="node.shape"/>
        <att type="string" name="canonicalName" label="canonicalName" value="TTCTTTAGACGACTTGAAAAT"/>
        <att type="string" name="Node TypeAT5G67570 = PPR" label="Node TypeAT5G67570 = PPR"/>
        <graphics w="35.0" h="35.0" width="1" outline="#000000" fill="#ff0033" y="5914.9072265625" x="5470.751953125"/>
    </node>
    <node label="AT4G10670" id="-545">
        <att type="string" name="node.size" label="node.size"/>
        <att type="string" name="node.fillColor" label="node.fillColor"/>
        <att type="string" name="node.labelPosition" label="node.labelPosition"/>
        <att type="string" name="node.lineType" label="node.lineType"/>
        <att type="string" name="Node Type" label="Node Type" value="Gene"/>
        <att type="string" name="node.borderColor" label="node.borderColor"/>
        <att type="string" name="node.shape" label="node.shape"/>
        <att type="string" name="canonicalName" label="canonicalName" value="AT4G10670"/>
        <att type="string" name="Node TypeAT5G67570 = PPR" label="Node TypeAT5G67570 = PPR"/>
        <graphics w="35.00146484375" h="35.0" width="1" type="rectangle" outline="#000000" fill="#0000cc" y="3484.401123046875" x="2358.987548828125"/>
    </node>
    <node label="AT3G04010" id="-1508">
        <att type="string" name="node.size" label="node.size"/>
        <att type="string" name="node.fillColor" label="node.fillColor"/>
        <att type="string" name="node.labelPosition" label="node.labelPosition"/>
        <att type="string" name="node.lineType" label="node.lineType"/>
        <att type="string" name="Node Type" label="Node Type" value="Gene"/>
        <att type="string" name="node.borderColor" label="node.borderColor"/>
        <att type="string" name="node.shape" label="node.shape"/>
        <att type="string" name="canonicalName" label="canonicalName" value="AT3G04010"/>
        <att type="string" name="Node TypeAT5G67570 = PPR" label="Node TypeAT5G67570 = PPR"/>
        <graphics w="35.0" h="35.0" width="1" type="rectangle" outline="#000000" fill="#0000cc" y="2788.96728515625" x="6245.84619140625"/>
    </node>
    <node label="AT1G77620" id="-542">
        <att type="string" name="node.size" label="node.size"/>
        <att type="string" name="node.fillColor" label="node.fillColor"/>
        <att type="string" name="node.labelPosition" label="node.labelPosition"/>
        <att type="string" name="node.lineType" label="node.lineType"/>
        <att type="string" name="Node Type" label="Node Type" value="Gene"/>
        <att type="string" name="node.borderColor" label="node.borderColor"/>
        <att type="string" name="node.shape" label="node.shape"/>
        <att type="string" name="canonicalName" label="canonicalName" value="AT1G77620"/>
        <att type="string" name="Node TypeAT5G67570 = PPR" label="Node TypeAT5G67570 = PPR"/>
        <graphics w="35.0" h="35.0" width="1" type="rectangle" outline="#000000" fill="#0000cc" y="6844.57421875" x="4118.34765625"/>
    </node>
    <node label="AT5G50610" id="-541">
        <att type="string" name="node.size" label="node.size"/>
        <att type="string" name="node.fillColor" label="node.fillColor"/>
        <att type="string" name="node.labelPosition" label="node.labelPosition"/>
        <att type="string" name="node.lineType" label="node.lineType"/>
        <att type="string" name="Node Type" label="Node Type" value="Gene"/>
        <att type="string" name="node.borderColor" label="node.borderColor"/>
        <att type="string" name="node.shape" label="node.shape"/>
        <att type="string" name="canonicalName" label="canonicalName" value="AT5G50610"/>
        <att type="string" name="Node TypeAT5G67570 = PPR" label="Node TypeAT5G67570 = PPR"/>
        <graphics w="35.0" h="35.0" width="1" type="rectangle" outline="#000000" fill="#0000cc" y="5615.28759765625" x="7041.2294921875"/>
    </node>
    <node label="AT1G37669" id="-1507">
        <att type="string" name="node.size" label="node.size"/>
        <att type="string" name="node.fillColor" label="node.fillColor"/>
        <att type="string" name="node.labelPosition" label="node.labelPosition"/>
        <att type="string" name="node.lineType" label="node.lineType"/>
        <att type="string" name="Node Type" label="Node Type" value="Gene"/>
        <att type="string" name="node.borderColor" label="node.borderColor"/>
        <att type="string" name="node.shape" label="node.shape"/>
        <att type="string" name="canonicalName" label="canonicalName" value="AT1G37669"/>
        <att type="string" name="Node TypeAT5G67570 = PPR" label="Node TypeAT5G67570 = PPR"/>
        <graphics w="35.0" h="34.99951171875" width="1" type="rectangle" outline="#000000" fill="#0000cc" y="3654.656982421875" x="7405.123046875"/>
    </node>
    <node label="AT3G16060" id="-1506">
        <att type="string" name="node.size" label="node.size"/>
        <att type="string" name="node.fillColor" label="node.fillColor"/>
        <att type="string" name="node.labelPosition" label="node.labelPosition"/>
        <att type="string" name="node.lineType" label="node.lineType"/>
        <att type="string" name="Node Type" label="Node Type" value="Gene"/>
        <att type="string" name="node.borderColor" label="node.borderColor"/>
        <att type="string" name="node.shape" label="node.shape"/>
        <att type="string" name="canonicalName" label="canonicalName" value="AT3G16060"/>
        <att type="string" name="Node TypeAT5G67570 = PPR" label="Node TypeAT5G67570 = PPR"/>
        <graphics w="35.0" h="35.0" width="1" type="rectangle" outline="#000000" fill="#0000cc" y="5183.6748046875" x="6770.35302734375"/>
    </node>
    <node label="AT1G12700" id="-537">
        <att type="string" name="node.size" label="node.size"/>
        <att type="string" name="node.fillColor" label="node.fillColor"/>
        <att type="string" name="node.labelPosition" label="node.labelPosition"/>
        <att type="string" name="node.lineType" label="node.lineType"/>
        <att type="string" name="Node Type" label="Node Type" value="Gene"/>
        <att type="string" name="node.borderColor" label="node.borderColor"/>
        <att type="string" name="node.shape" label="node.shape"/>
        <att type="string" name="canonicalName" label="canonicalName" value="AT1G12700"/>
        <att type="string" name="Node TypeAT5G67570 = PPR" label="Node TypeAT5G67570 = PPR" value="PPR"/>
        <graphics w="35.0" h="35.0" width="1" type="rectangle" outline="#000000" fill="#0000cc" y="5368.35302734375" x="7176.4052734375"/>
    </node>
    <node label="TAACTCTTGTTGATCGGATGG" id="-607">
        <att type="string" name="node.size" label="node.size"/>
        <att type="string" name="node.fillColor" label="node.fillColor"/>
        <att type="string" name="node.labelPosition" label="node.labelPosition"/>
        <att type="string" name="node.lineType" label="node.lineType"/>
        <att type="string" name="Node Type" label="Node Type" value="srna"/>
        <att type="string" name="node.borderColor" label="node.borderColor"/>
        <att type="string" name="node.shape" label="node.shape"/>
        <att type="string" name="canonicalName" label="canonicalName" value="TAACTCTTGTTGATCGGATGG"/>
        <att type="string" name="Node TypeAT5G67570 = PPR" label="Node TypeAT5G67570 = PPR"/>
        <graphics w="35.0" h="35.0" width="1" outline="#000000" fill="#ff0033" y="5722.7880859375" x="7134.89453125"/>
    </node>
    <node label="AT2G06330" id="-1505">
        <att type="string" name="node.size" label="node.size"/>
        <att type="string" name="node.fillColor" label="node.fillColor"/>
        <att type="string" name="node.labelPosition" label="node.labelPosition"/>
        <att type="string" name="node.lineType" label="node.lineType"/>
        <att type="string" name="Node Type" label="Node Type" value="Gene"/>
        <att type="string" name="node.borderColor" label="node.borderColor"/>
        <att type="string" name="node.shape" label="node.shape"/>
        <att type="string" name="canonicalName" label="canonicalName" value="AT2G06330"/>
        <att type="string" name="Node TypeAT5G67570 = PPR" label="Node TypeAT5G67570 = PPR"/>
        <graphics w="35.0" h="35.0" width="1" type="rectangle" outline="#000000" fill="#0000cc" y="3145.07177734375" x="7490.11669921875"/>
    </node>
    <node label="ATATCTTCCATTTCTCTACGC" id="-533">
        <att type="string" name="node.size" label="node.size"/>
        <att type="string" name="node.fillColor" label="node.fillColor"/>
        <att type="string" name="node.labelPosition" label="node.labelPosition"/>
        <att type="string" name="node.lineType" label="node.lineType"/>
        <att type="string" name="Node Type" label="Node Type" value="srna"/>
        <att type="string" name="node.borderColor" label="node.borderColor"/>
        <att type="string" name="node.shape" label="node.shape"/>
        <att type="string" name="canonicalName" label="canonicalName" value="ATATCTTCCATTTCTCTACGC"/>
        <att type="string" name="Node TypeAT5G67570 = PPR" label="Node TypeAT5G67570 = PPR"/>
        <graphics w="35.0" h="35.0" width="1" outline="#000000" fill="#ff0033" y="3046.974609375" x="1822.42431640625"/>
    </node>
    <node label="AT1G48450" id="-1504">
        <att type="string" name="node.size" label="node.size"/>
        <att type="string" name="node.fillColor" label="node.fillColor"/>
        <att type="string" name="node.labelPosition" label="node.labelPosition"/>
        <att type="string" name="node.lineType" label="node.lineType"/>
        <att type="string" name="Node Type" label="Node Type" value="Gene"/>
        <att type="string" name="node.borderColor" label="node.borderColor"/>
        <att type="string" name="node.shape" label="node.shape"/>
        <att type="string" name="canonicalName" label="canonicalName" value="AT1G48450"/>
        <att type="string" name="Node TypeAT5G67570 = PPR" label="Node TypeAT5G67570 = PPR"/>
        <graphics w="35.0" h="35.0" width="1" type="rectangle" outline="#000000" fill="#0000cc" y="5586.48876953125" x="5919.2626953125"/>
    </node>
    <node label="CGCTATGTTGGACTTAGGATGA" id="-530">
        <att type="string" name="node.size" label="node.size"/>
        <att type="string" name="node.fillColor" label="node.fillColor"/>
        <att type="string" name="node.labelPosition" label="node.labelPosition"/>
        <att type="string" name="node.lineType" label="node.lineType"/>
        <att type="string" name="Node Type" label="Node Type" value="srna"/>
        <att type="string" name="node.borderColor" label="node.borderColor"/>
        <att type="string" name="node.shape" label="node.shape"/>
        <att type="string" name="canonicalName" label="canonicalName" value="CGCTATGTTGGACTTAGGATGA"/>
        <att type="string" name="Node TypeAT5G67570 = PPR" label="Node TypeAT5G67570 = PPR"/>
        <graphics w="35.0" h="35.0" width="1" outline="#000000" fill="#ff0033" y="5396.02587890625" x="4455.87451171875"/>
    </node>
    <node label="AT4G08038" id="-1503">
        <att type="string" name="node.size" label="node.size"/>
        <att type="string" name="node.fillColor" label="node.fillColor"/>
        <att type="string" name="node.labelPosition" label="node.labelPosition"/>
        <att type="string" name="node.lineType" label="node.lineType"/>
        <att type="string" name="Node Type" label="Node Type" value="Gene"/>
        <att type="string" name="node.borderColor" label="node.borderColor"/>
        <att type="string" name="node.shape" label="node.shape"/>
        <att type="string" name="canonicalName" label="canonicalName" value="AT4G08038"/>
        <att type="string" name="Node TypeAT5G67570 = PPR" label="Node TypeAT5G67570 = PPR"/>
        <graphics w="35.0" h="35.0" width="1" type="rectangle" outline="#000000" fill="#0000cc" y="4921.2119140625" x="4651.6796875"/>
    </node>
    <node label="AT3G43864" id="-1502">
        <att type="string" name="node.size" label="node.size"/>
        <att type="string" name="node.fillColor" label="node.fillColor"/>
        <att type="string" name="node.labelPosition" label="node.labelPosition"/>
        <att type="string" name="node.lineType" label="node.lineType"/>
        <att type="string" name="Node Type" label="Node Type" value="Gene"/>
        <att type="string" name="node.borderColor" label="node.borderColor"/>
        <att type="string" name="node.shape" label="node.shape"/>
        <att type="string" name="canonicalName" label="canonicalName" value="AT3G43864"/>
        <att type="string" name="Node TypeAT5G67570 = PPR" label="Node TypeAT5G67570 = PPR"/>
        <graphics w="35.0" h="35.0" width="1" type="rectangle" outline="#000000" fill="#0000cc" y="3678.073486328125" x="7488.14404296875"/>
    </node>
    <node label="AT2G24255" id="-1501">
        <att type="string" name="node.size" label="node.size"/>
        <att type="string" name="node.fillColor" label="node.fillColor"/>
        <att type="string" name="node.labelPosition" label="node.labelPosition"/>
        <att type="string" name="node.lineType" label="node.lineType"/>
        <att type="string" name="Node Type" label="Node Type" value="Gene"/>
        <att type="string" name="node.borderColor" label="node.borderColor"/>
        <att type="string" name="node.shape" label="node.shape"/>
        <att type="string" name="canonicalName" label="canonicalName" value="AT2G24255"/>
        <att type="string" name="Node TypeAT5G67570 = PPR" label="Node TypeAT5G67570 = PPR"/>
        <graphics w="35.0" h="35.0" width="1" type="rectangle" outline="#000000" fill="#0000cc" y="6200.19287109375" x="7088.01171875"/>
    </node>
    <node label="TTGGTGAGGCTAAGCAGATGC" id="-1500">
        <att type="string" name="node.size" label="node.size"/>
        <att type="string" name="node.fillColor" label="node.fillColor"/>
        <att type="string" name="node.labelPosition" label="node.labelPosition"/>
        <att type="string" name="node.lineType" label="node.lineType"/>
        <att type="string" name="Node Type" label="Node Type" value="srna"/>
        <att type="string" name="node.borderColor" label="node.borderColor"/>
        <att type="string" name="node.shape" label="node.shape"/>
        <att type="string" name="canonicalName" label="canonicalName" value="TTGGTGAGGCTAAGCAGATGC"/>
        <att type="string" name="Node TypeAT5G67570 = PPR" label="Node TypeAT5G67570 = PPR"/>
        <graphics w="35.0" h="35.0" width="1" outline="#000000" fill="#ff0033" y="4825.52392578125" x="5829.97705078125"/>
    </node>
    <node label="TTTTGCATATACTCGAATACC" id="-521">
        <att type="string" name="node.size" label="node.size"/>
        <att type="string" name="node.fillColor" label="node.fillColor"/>
        <att type="string" name="node.labelPosition" label="node.labelPosition"/>
        <att type="string" name="node.lineType" label="node.lineType"/>
        <att type="string" name="Node Type" label="Node Type" value="srna"/>
        <att type="string" name="node.borderColor" label="node.borderColor"/>
        <att type="string" name="node.shape" label="node.shape"/>
        <att type="string" name="canonicalName" label="canonicalName" value="TTTTGCATATACTCGAATACC"/>
        <att type="string" name="Node TypeAT5G67570 = PPR" label="Node TypeAT5G67570 = PPR"/>
        <graphics w="35.0" h="35.0" width="1" outline="#000000" fill="#ff0033" y="5306.61962890625" x="6830.484375"/>
    </node>
    <node label="ATATATGTTTCAGTCTTATCCC" id="-518">
        <att type="string" name="node.size" label="node.size"/>
        <att type="string" name="node.fillColor" label="node.fillColor"/>
        <att type="string" name="node.labelPosition" label="node.labelPosition"/>
        <att type="string" name="node.lineType" label="node.lineType"/>
        <att type="string" name="Node Type" label="Node Type" value="srna"/>
        <att type="string" name="node.borderColor" label="node.borderColor"/>
[truncated: 4,371,432 more chars]
