# Supplementary material for: Evidence for Large Complex Networks of Plant Short Silencing RNAs
Source: PLoS One. 2010 Mar 26;5(3):e9901. doi: 10.1371/journal.pone.0009901 (PMC2845630; doi:10.1371/journal.pone.0009901)
Supplement: Cytoscape S1 — Cytoscape File of mir173 network and extensions described in Figure 2 and text. Can be viewed with Cytoscape http://www.cytoscape.org. Node and edge colouring in the network are as per Figure 3. (0.55 MB ZIP) [file pone.0009901.s005.zip › CytoscapeSession-2008_11_10-14_54/Figure_2+PPR.xgmml]

<?xml version="1.0" encoding="UTF-8" standalone="yes"?>
<graph label="Figure_2+PPR" id="Figure_2+PPR" xmlns:xsi="http://www.w3.org/2001/XMLSchema-instance" xmlns:dc="http://purl.org/dc/elements/1.1/" xmlns:xlink="http://www.w3.org/1999/xlink" xmlns:rdf="http://www.w3.org/1999/02/22-rdf-syntax-ns#" xmlns="http://www.cs.rpi.edu/XGMML">
    <att name="documentVersion" value="1.0"/>
    <att name="networkMetadata">
        <rdf:RDF>
            <rdf:Description rdf:about="http://www.cytoscape.org/">
                <dc:type>Protein-Protein Interaction</dc:type>
                <dc:description>N/A</dc:description>
                <dc:date>2007-05-17 09:30:45</dc:date>
                <dc:identifier>N/A</dc:identifier>
                <dc:title>mir173_context_net_with_PPR.sif</dc:title>
                <dc:source>http://www.cytoscape.org/</dc:source>
                <dc:format>Cytoscape-XGMML</dc:format>
            </rdf:Description>
        </rdf:RDF>
    </att>
    <att name="backgroundColor" value="#ffffff"/>
    <att type="string" name="documentVersion" label="documentVersion" value="1.0"/>
    <att type="real" name="GRAPH_VIEW_ZOOM" label="GRAPH_VIEW_ZOOM" value="0.24913058627447063"/>
    <att type="real" name="GRAPH_VIEW_CENTER_X" label="GRAPH_VIEW_CENTER_X" value="8012.001220703125"/>
    <att type="real" name="GRAPH_VIEW_CENTER_Y" label="GRAPH_VIEW_CENTER_Y" value="7245.3466796875"/>
    <node label="AT1G63400" id="-566">
        <att type="string" name="node.size" label="node.size"/>
        <att type="string" name="node.fillColor" label="node.fillColor"/>
        <att type="string" name="node.labelPosition" label="node.labelPosition"/>
        <att type="string" name="node.lineType" label="node.lineType"/>
        <att type="string" name="Node Type" label="Node Type" value="Gene"/>
        <att type="string" name="node.borderColor" label="node.borderColor"/>
        <att type="string" name="node.shape" label="node.shape"/>
        <att type="string" name="canonicalName" label="canonicalName" value="AT1G63400"/>
        <att type="string" name="Node TypeAT5G67570 = PPR" label="Node TypeAT5G67570 = PPR" value="PPR"/>
        <graphics w="35.0" h="35.0" width="1" type="rectangle" outline="#000000" fill="#0000cc" y="6643.13330078125" x="10008.8515625"/>
    </node>
    <node label="TAATTACATGCATCTTTCACA" id="-564">
        <att type="string" name="node.size" label="node.size"/>
        <att type="string" name="node.fillColor" label="node.fillColor"/>
        <att type="string" name="node.labelPosition" label="node.labelPosition"/>
        <att type="string" name="node.lineType" label="node.lineType"/>
        <att type="string" name="Node Type" label="Node Type" value="srna"/>
        <att type="string" name="node.borderColor" label="node.borderColor"/>
        <att type="string" name="node.shape" label="node.shape"/>
        <att type="string" name="canonicalName" label="canonicalName" value="TAATTACATGCATCTTTCACA"/>
        <att type="string" name="Node TypeAT5G67570 = PPR" label="Node TypeAT5G67570 = PPR"/>
        <graphics w="35.0" h="35.0" width="1" outline="#000000" fill="#ff0033" y="7235.66064453125" x="7181.1337890625"/>
    </node>
    <node label="TGAATCTTATATGTTTAC" id="-609">
        <att type="string" name="node.size" label="node.size"/>
        <att type="string" name="node.fillColor" label="node.fillColor"/>
        <att type="string" name="node.labelPosition" label="node.labelPosition"/>
        <att type="string" name="node.lineType" label="node.lineType"/>
        <att type="string" name="Node Type" label="Node Type" value="srna"/>
        <att type="string" name="node.borderColor" label="node.borderColor"/>
        <att type="string" name="node.shape" label="node.shape"/>
        <att type="string" name="canonicalName" label="canonicalName" value="TGAATCTTATATGTTTAC"/>
        <att type="string" name="Node TypeAT5G67570 = PPR" label="Node TypeAT5G67570 = PPR"/>
        <graphics w="35.0" h="35.0009765625" width="1" outline="#000000" fill="#ff0033" y="6349.0927734375" x="9240.111328125"/>
    </node>
    <node label="ACTCTTGTTGATCGGATGGTA" id="-563">
        <att type="string" name="node.size" label="node.size"/>
        <att type="string" name="node.fillColor" label="node.fillColor"/>
        <att type="string" name="node.labelPosition" label="node.labelPosition"/>
        <att type="string" name="node.lineType" label="node.lineType"/>
        <att type="string" name="Node Type" label="Node Type" value="srna"/>
        <att type="string" name="node.borderColor" label="node.borderColor"/>
        <att type="string" name="node.shape" label="node.shape"/>
        <att type="string" name="canonicalName" label="canonicalName" value="ACTCTTGTTGATCGGATGGTA"/>
        <att type="string" name="Node TypeAT5G67570 = PPR" label="Node TypeAT5G67570 = PPR"/>
        <graphics w="35.0" h="35.0" width="1" outline="#000000" fill="#ff0033" y="7082.93994140625" x="9427.0537109375"/>
    </node>
    <node label="ATATGCTATGTTGGACTTAGAATA" id="-562">
        <att type="string" name="node.size" label="node.size"/>
        <att type="string" name="node.fillColor" label="node.fillColor"/>
        <att type="string" name="node.labelPosition" label="node.labelPosition"/>
        <att type="string" name="node.lineType" label="node.lineType"/>
        <att type="string" name="Node Type" label="Node Type" value="srna"/>
        <att type="string" name="node.borderColor" label="node.borderColor"/>
        <att type="string" name="node.shape" label="node.shape"/>
        <att type="string" name="canonicalName" label="canonicalName" value="ATATGCTATGTTGGACTTAGAATA"/>
        <att type="string" name="Node TypeAT5G67570 = PPR" label="Node TypeAT5G67570 = PPR"/>
        <graphics w="35.0" h="35.0" width="1" outline="#000000" fill="#ff0033" y="7832.66845703125" x="6945.888671875"/>
    </node>
    <node label="AT5G27300" id="-561">
        <att type="string" name="node.size" label="node.size"/>
        <att type="string" name="node.fillColor" label="node.fillColor"/>
        <att type="string" name="node.labelPosition" label="node.labelPosition"/>
        <att type="string" name="node.lineType" label="node.lineType"/>
        <att type="string" name="Node Type" label="Node Type" value="Gene"/>
        <att type="string" name="node.borderColor" label="node.borderColor"/>
        <att type="string" name="node.shape" label="node.shape"/>
        <att type="string" name="canonicalName" label="canonicalName" value="AT5G27300"/>
        <att type="string" name="Node TypeAT5G67570 = PPR" label="Node TypeAT5G67570 = PPR" value="PPR"/>
        <graphics w="35.0" h="35.0" width="1" type="rectangle" outline="#000000" fill="#0000cc" y="7158.68408203125" x="7442.8046875"/>
    </node>
    <node label="ATATGTTTCAGTCTTATCCCC" id="-560">
        <att type="string" name="node.size" label="node.size"/>
        <att type="string" name="node.fillColor" label="node.fillColor"/>
        <att type="string" name="node.labelPosition" label="node.labelPosition"/>
        <att type="string" name="node.lineType" label="node.lineType"/>
        <att type="string" name="Node Type" label="Node Type" value="srna"/>
        <att type="string" name="node.borderColor" label="node.borderColor"/>
        <att type="string" name="node.shape" label="node.shape"/>
        <att type="string" name="canonicalName" label="canonicalName" value="ATATGTTTCAGTCTTATCCCC"/>
        <att type="string" name="Node TypeAT5G67570 = PPR" label="Node TypeAT5G67570 = PPR"/>
        <graphics w="35.0" h="35.0009765625" width="1" outline="#000000" fill="#ff0033" y="6353.078125" x="9416.853515625"/>
    </node>
    <node label="TAATGGCGAAACTAGAAAAAG" id="-558">
        <att type="string" name="node.size" label="node.size"/>
        <att type="string" name="node.fillColor" label="node.fillColor"/>
        <att type="string" name="node.labelPosition" label="node.labelPosition"/>
        <att type="string" name="node.lineType" label="node.lineType"/>
        <att type="string" name="Node Type" label="Node Type" value="srna"/>
        <att type="string" name="node.borderColor" label="node.borderColor"/>
        <att type="string" name="node.shape" label="node.shape"/>
        <att type="string" name="canonicalName" label="canonicalName" value="TAATGGCGAAACTAGAAAAAG"/>
        <att type="string" name="Node TypeAT5G67570 = PPR" label="Node TypeAT5G67570 = PPR"/>
        <graphics w="35.0" h="35.0" width="1" outline="#000000" fill="#ff0033" y="6993.98388671875" x="6609.87744140625"/>
    </node>
    <node label="AT1G64580" id="-557">
        <att type="string" name="node.size" label="node.size"/>
        <att type="string" name="node.fillColor" label="node.fillColor"/>
        <att type="string" name="node.labelPosition" label="node.labelPosition"/>
        <att type="string" name="node.lineType" label="node.lineType"/>
        <att type="string" name="Node Type" label="Node Type" value="Gene"/>
        <att type="string" name="node.borderColor" label="node.borderColor"/>
        <att type="string" name="node.shape" label="node.shape"/>
        <att type="string" name="canonicalName" label="canonicalName" value="AT1G64580"/>
        <att type="string" name="Node TypeAT5G67570 = PPR" label="Node TypeAT5G67570 = PPR" value="PPR"/>
        <graphics w="35.0" h="35.0" width="1" type="rectangle" outline="#000000" fill="#0000cc" y="6076.068359375" x="9046.48046875"/>
    </node>
    <node label="TCCTAAGTCCAACATAGC" id="-608">
        <att type="string" name="node.size" label="node.size"/>
        <att type="string" name="node.fillColor" label="node.fillColor"/>
        <att type="string" name="node.labelPosition" label="node.labelPosition"/>
        <att type="string" name="node.lineType" label="node.lineType"/>
        <att type="string" name="Node Type" label="Node Type" value="srna"/>
        <att type="string" name="node.borderColor" label="node.borderColor"/>
        <att type="string" name="node.shape" label="node.shape"/>
        <att type="string" name="canonicalName" label="canonicalName" value="TCCTAAGTCCAACATAGC"/>
        <att type="string" name="Node TypeAT5G67570 = PPR" label="Node TypeAT5G67570 = PPR"/>
        <graphics w="35.0" h="35.0" width="1" outline="#000000" fill="#ff0033" y="6489.0888671875" x="6568.4775390625"/>
    </node>
    <node label="TGTTTTCTTTTGCATATCCTG" id="-555">
        <att type="string" name="node.size" label="node.size"/>
        <att type="string" name="node.fillColor" label="node.fillColor"/>
        <att type="string" name="node.labelPosition" label="node.labelPosition"/>
        <att type="string" name="node.lineType" label="node.lineType"/>
        <att type="string" name="Node Type" label="Node Type" value="srna"/>
        <att type="string" name="node.borderColor" label="node.borderColor"/>
        <att type="string" name="node.shape" label="node.shape"/>
        <att type="string" name="canonicalName" label="canonicalName" value="TGTTTTCTTTTGCATATCCTG"/>
        <att type="string" name="Node TypeAT5G67570 = PPR" label="Node TypeAT5G67570 = PPR"/>
        <graphics w="35.0" h="35.0" width="1" outline="#000000" fill="#ff0033" y="8863.673828125" x="7551.41455078125"/>
    </node>
    <node label="TTCTAAGTCCAACATAGCG" id="-549">
        <att type="string" name="node.size" label="node.size"/>
        <att type="string" name="node.fillColor" label="node.fillColor"/>
        <att type="string" name="node.labelPosition" label="node.labelPosition"/>
        <att type="string" name="node.lineType" label="node.lineType"/>
        <att type="string" name="Node Type" label="Node Type" value="srna"/>
        <att type="string" name="node.borderColor" label="node.borderColor"/>
        <att type="string" name="node.shape" label="node.shape"/>
        <att type="string" name="canonicalName" label="canonicalName" value="TTCTAAGTCCAACATAGCG"/>
        <att type="string" name="Node TypeAT5G67570 = PPR" label="Node TypeAT5G67570 = PPR"/>
        <graphics w="35.0" h="35.0" width="1" outline="#000000" fill="#ff0033" y="8038.58935546875" x="6979.8681640625"/>
    </node>
    <node label="TCTTTTCTAGTTCGTCGATATG" id="-547">
        <att type="string" name="node.size" label="node.size"/>
        <att type="string" name="node.fillColor" label="node.fillColor"/>
        <att type="string" name="node.labelPosition" label="node.labelPosition"/>
        <att type="string" name="node.lineType" label="node.lineType"/>
        <att type="string" name="Node Type" label="Node Type" value="srna"/>
        <att type="string" name="node.borderColor" label="node.borderColor"/>
        <att type="string" name="node.shape" label="node.shape"/>
        <att type="string" name="canonicalName" label="canonicalName" value="TCTTTTCTAGTTCGTCGATATG"/>
        <att type="string" name="Node TypeAT5G67570 = PPR" label="Node TypeAT5G67570 = PPR"/>
        <graphics w="35.0" h="35.0" width="1" outline="#000000" fill="#ff0033" y="8880.8173828125" x="7592.57861328125"/>
    </node>
    <node label="TTCTTTAGACGACTTGAAAAT" id="-546">
        <att type="string" name="node.size" label="node.size"/>
        <att type="string" name="node.fillColor" label="node.fillColor"/>
        <att type="string" name="node.labelPosition" label="node.labelPosition"/>
        <att type="string" name="node.lineType" label="node.lineType"/>
        <att type="string" name="Node Type" label="Node Type" value="srna"/>
        <att type="string" name="node.borderColor" label="node.borderColor"/>
        <att type="string" name="node.shape" label="node.shape"/>
        <att type="string" name="canonicalName" label="canonicalName" value="TTCTTTAGACGACTTGAAAAT"/>
        <att type="string" name="Node TypeAT5G67570 = PPR" label="Node TypeAT5G67570 = PPR"/>
        <graphics w="35.0" h="35.0" width="1" outline="#000000" fill="#ff0033" y="8822.8623046875" x="8353.6669921875"/>
    </node>
    <node label="TCTCCGAGGTGTAGCGAAGAAG" id="-544">
        <att type="string" name="node.size" label="node.size"/>
        <att type="string" name="node.fillColor" label="node.fillColor"/>
        <att type="string" name="node.labelPosition" label="node.labelPosition"/>
        <att type="string" name="node.lineType" label="node.lineType"/>
        <att type="string" name="Node Type" label="Node Type" value="srna"/>
        <att type="string" name="node.borderColor" label="node.borderColor"/>
        <att type="string" name="node.shape" label="node.shape"/>
        <att type="string" name="canonicalName" label="canonicalName" value="TCTCCGAGGTGTAGCGAAGAAG"/>
        <att type="string" name="Node TypeAT5G67570 = PPR" label="Node TypeAT5G67570 = PPR"/>
        <graphics w="35.0" h="34.998046875" width="1" outline="#000000" fill="#ff0033" y="8575.0751953125" x="8322.25390625"/>
    </node>
    <node label="TCGGTGGATCTTAGAAAATTA" id="-543">
        <att type="string" name="node.size" label="node.size"/>
        <att type="string" name="node.fillColor" label="node.fillColor"/>
        <att type="string" name="node.labelPosition" label="node.labelPosition"/>
        <att type="string" name="node.lineType" label="node.lineType"/>
        <att type="string" name="Node Type" label="Node Type" value="srna"/>
        <att type="string" name="node.borderColor" label="node.borderColor"/>
        <att type="string" name="node.shape" label="node.shape"/>
        <att type="string" name="canonicalName" label="canonicalName" value="TCGGTGGATCTTAGAAAATTA"/>
        <att type="string" name="Node TypeAT5G67570 = PPR" label="Node TypeAT5G67570 = PPR"/>
        <graphics w="35.0" h="35.0" width="1" outline="#000000" fill="#ff0033" y="8979.4912109375" x="8001.53515625"/>
    </node>
    <node label="AT1G63150" id="-540">
        <att type="string" name="node.size" label="node.size"/>
        <att type="string" name="node.fillColor" label="node.fillColor"/>
        <att type="string" name="node.labelPosition" label="node.labelPosition"/>
        <att type="string" name="node.lineType" label="node.lineType"/>
        <att type="string" name="Node Type" label="Node Type" value="Gene"/>
        <att type="string" name="node.borderColor" label="node.borderColor"/>
        <att type="string" name="node.shape" label="node.shape"/>
        <att type="string" name="canonicalName" label="canonicalName" value="AT1G63150"/>
        <att type="string" name="Node TypeAT5G67570 = PPR" label="Node TypeAT5G67570 = PPR" value="PPR"/>
        <graphics w="35.0" h="35.0" width="1" type="rectangle" outline="#000000" fill="#0000cc" y="6101.17431640625" x="9184.95703125"/>
    </node>
    <node label="TAACTCTTGTTGATCGGATGG" id="-607">
        <att type="string" name="node.size" label="node.size"/>
        <att type="string" name="node.fillColor" label="node.fillColor"/>
        <att type="string" name="node.labelPosition" label="node.labelPosition"/>
        <att type="string" name="node.lineType" label="node.lineType"/>
        <att type="string" name="Node Type" label="Node Type" value="srna"/>
        <att type="string" name="node.borderColor" label="node.borderColor"/>
        <att type="string" name="node.shape" label="node.shape"/>
        <att type="string" name="canonicalName" label="canonicalName" value="TAACTCTTGTTGATCGGATGG"/>
        <att type="string" name="Node TypeAT5G67570 = PPR" label="Node TypeAT5G67570 = PPR"/>
        <graphics w="35.0" h="35.0" width="1" outline="#000000" fill="#ff0033" y="7151.59375" x="9336.30078125"/>
    </node>
    <node label="AT1G12700" id="-537">
        <att type="string" name="node.size" label="node.size"/>
        <att type="string" name="node.fillColor" label="node.fillColor"/>
        <att type="string" name="node.labelPosition" label="node.labelPosition"/>
        <att type="string" name="node.lineType" label="node.lineType"/>
        <att type="string" name="Node Type" label="Node Type" value="Gene"/>
        <att type="string" name="node.borderColor" label="node.borderColor"/>
        <att type="string" name="node.shape" label="node.shape"/>
        <att type="string" name="canonicalName" label="canonicalName" value="AT1G12700"/>
        <att type="string" name="Node TypeAT5G67570 = PPR" label="Node TypeAT5G67570 = PPR" value="PPR"/>
        <graphics w="35.0" h="35.0" width="1" type="rectangle" outline="#000000" fill="#0000cc" y="7001.69189453125" x="8814.0556640625"/>
    </node>
    <node label="CATTTCTCTACGCTATGTTGGA" id="-536">
        <att type="string" name="node.size" label="node.size"/>
        <att type="string" name="node.fillColor" label="node.fillColor"/>
        <att type="string" name="node.labelPosition" label="node.labelPosition"/>
        <att type="string" name="node.lineType" label="node.lineType"/>
        <att type="string" name="Node Type" label="Node Type" value="srna"/>
        <att type="string" name="node.borderColor" label="node.borderColor"/>
        <att type="string" name="node.shape" label="node.shape"/>
        <att type="string" name="canonicalName" label="canonicalName" value="CATTTCTCTACGCTATGTTGGA"/>
        <att type="string" name="Node TypeAT5G67570 = PPR" label="Node TypeAT5G67570 = PPR"/>
        <graphics w="35.0" h="35.0" width="1" outline="#000000" fill="#ff0033" y="6751.22998046875" x="7347.2431640625"/>
    </node>
    <node label="ATATCTTCCATTTCTCTACGC" id="-533">
        <att type="string" name="node.size" label="node.size"/>
        <att type="string" name="node.fillColor" label="node.fillColor"/>
        <att type="string" name="node.labelPosition" label="node.labelPosition"/>
        <att type="string" name="node.lineType" label="node.lineType"/>
        <att type="string" name="Node Type" label="Node Type" value="srna"/>
        <att type="string" name="node.borderColor" label="node.borderColor"/>
        <att type="string" name="node.shape" label="node.shape"/>
        <att type="string" name="canonicalName" label="canonicalName" value="ATATCTTCCATTTCTCTACGC"/>
        <att type="string" name="Node TypeAT5G67570 = PPR" label="Node TypeAT5G67570 = PPR"/>
        <graphics w="35.0" h="35.0" width="1" outline="#000000" fill="#ff0033" y="6423.298828125" x="7183.125"/>
    </node>
    <node label="CATTGTTTTCTTTTGCATATC" id="-534">
        <att type="string" name="node.size" label="node.size"/>
        <att type="string" name="node.fillColor" label="node.fillColor"/>
        <att type="string" name="node.labelPosition" label="node.labelPosition"/>
        <att type="string" name="node.lineType" label="node.lineType"/>
        <att type="string" name="Node Type" label="Node Type" value="srna"/>
        <att type="string" name="node.borderColor" label="node.borderColor"/>
        <att type="string" name="node.shape" label="node.shape"/>
        <att type="string" name="canonicalName" label="canonicalName" value="CATTGTTTTCTTTTGCATATC"/>
        <att type="string" name="Node TypeAT5G67570 = PPR" label="Node TypeAT5G67570 = PPR"/>
        <graphics w="35.0" h="35.0" width="1" outline="#000000" fill="#ff0033" y="8687.787109375" x="7969.5205078125"/>
    </node>
    <node label="TAACATAGCGTTTGATTGGATC" id="-532">
        <att type="string" name="node.size" label="node.size"/>
        <att type="string" name="node.fillColor" label="node.fillColor"/>
        <att type="string" name="node.labelPosition" label="node.labelPosition"/>
        <att type="string" name="node.lineType" label="node.lineType"/>
        <att type="string" name="Node Type" label="Node Type" value="srna"/>
        <att type="string" name="node.borderColor" label="node.borderColor"/>
        <att type="string" name="node.shape" label="node.shape"/>
        <att type="string" name="canonicalName" label="canonicalName" value="TAACATAGCGTTTGATTGGATC"/>
        <att type="string" name="Node TypeAT5G67570 = PPR" label="Node TypeAT5G67570 = PPR"/>
        <graphics w="35.0" h="35.0" width="1" outline="#000000" fill="#ff0033" y="6502.90673828125" x="7067.34130859375"/>
    </node>
    <node label="TTCAAGTCGTCTAAAGAACAG" id="-531">
        <att type="string" name="node.size" label="node.size"/>
        <att type="string" name="node.fillColor" label="node.fillColor"/>
        <att type="string" name="node.labelPosition" label="node.labelPosition"/>
        <att type="string" name="node.lineType" label="node.lineType"/>
        <att type="string" name="Node Type" label="Node Type" value="srna"/>
        <att type="string" name="node.borderColor" label="node.borderColor"/>
        <att type="string" name="node.shape" label="node.shape"/>
        <att type="string" name="canonicalName" label="canonicalName" value="TTCAAGTCGTCTAAAGAACAG"/>
        <att type="string" name="Node TypeAT5G67570 = PPR" label="Node TypeAT5G67570 = PPR"/>
        <graphics w="35.0" h="35.0" width="1" outline="#000000" fill="#ff0033" y="8623.88671875" x="8409.7041015625"/>
    </node>
    <node label="CGCTATGTTGGACTTAGGATGA" id="-530">
        <att type="string" name="node.size" label="node.size"/>
        <att type="string" name="node.fillColor" label="node.fillColor"/>
        <att type="string" name="node.labelPosition" label="node.labelPosition"/>
        <att type="string" name="node.lineType" label="node.lineType"/>
        <att type="string" name="Node Type" label="Node Type" value="srna"/>
        <att type="string" name="node.borderColor" label="node.borderColor"/>
        <att type="string" name="node.shape" label="node.shape"/>
        <att type="string" name="canonicalName" label="canonicalName" value="CGCTATGTTGGACTTAGGATGA"/>
        <att type="string" name="Node TypeAT5G67570 = PPR" label="Node TypeAT5G67570 = PPR"/>
        <graphics w="35.0" h="35.0" width="1" outline="#000000" fill="#ff0033" y="7813.6435546875" x="7168.27880859375"/>
    </node>
    <node label="AGGCTTGTAATGGGTGTTGTG" id="-527">
        <att type="string" name="node.size" label="node.size"/>
        <att type="string" name="node.fillColor" label="node.fillColor"/>
        <att type="string" name="node.labelPosition" label="node.labelPosition"/>
        <att type="string" name="node.lineType" label="node.lineType"/>
        <att type="string" name="Node Type" label="Node Type" value="srna"/>
        <att type="string" name="node.borderColor" label="node.borderColor"/>
        <att type="string" name="node.shape" label="node.shape"/>
        <att type="string" name="canonicalName" label="canonicalName" value="AGGCTTGTAATGGGTGTTGTG"/>
        <att type="string" name="Node TypeAT5G67570 = PPR" label="Node TypeAT5G67570 = PPR"/>
        <graphics w="35.0" h="35.0" width="1" outline="#000000" fill="#ff0033" y="7135.26513671875" x="7157.55029296875"/>
    </node>
    <node label="TGCTTTTTCTAGTTTCGCCAT" id="-524">
        <att type="string" name="node.size" label="node.size"/>
        <att type="string" name="node.fillColor" label="node.fillColor"/>
        <att type="string" name="node.labelPosition" label="node.labelPosition"/>
        <att type="string" name="node.lineType" label="node.lineType"/>
        <att type="string" name="Node Type" label="Node Type" value="srna"/>
        <att type="string" name="node.borderColor" label="node.borderColor"/>
        <att type="string" name="node.shape" label="node.shape"/>
        <att type="string" name="canonicalName" label="canonicalName" value="TGCTTTTTCTAGTTTCGCCAT"/>
        <att type="string" name="Node TypeAT5G67570 = PPR" label="Node TypeAT5G67570 = PPR"/>
        <graphics w="35.0" h="35.0" width="1" outline="#000000" fill="#ff0033" y="7294.35107421875" x="7084.9541015625"/>
    </node>
    <node label="ATGTGTTCAAGTAAATGAGATT" id="-523">
        <att type="string" name="node.size" label="node.size"/>
        <att type="string" name="node.fillColor" label="node.fillColor"/>
        <att type="string" name="node.labelPosition" label="node.labelPosition"/>
        <att type="string" name="node.lineType" label="node.lineType"/>
        <att type="string" name="Node Type" label="Node Type" value="srna"/>
        <att type="string" name="node.borderColor" label="node.borderColor"/>
        <att type="string" name="node.shape" label="node.shape"/>
        <att type="string" name="canonicalName" label="canonicalName" value="ATGTGTTCAAGTAAATGAGATT"/>
        <att type="string" name="Node TypeAT5G67570 = PPR" label="Node TypeAT5G67570 = PPR"/>
        <graphics w="35.0" h="35.0" width="1" outline="#000000" fill="#ff0033" y="8921.7451171875" x="7594.9541015625"/>
    </node>
    <node label="TCCAATGTCTTTTCTAGTTCG" id="-522">
        <att type="string" name="node.size" label="node.size"/>
        <att type="string" name="node.fillColor" label="node.fillColor"/>
        <att type="string" name="node.labelPosition" label="node.labelPosition"/>
        <att type="string" name="node.lineType" label="node.lineType"/>
        <att type="string" name="Node Type" label="Node Type" value="srna"/>
        <att type="string" name="node.borderColor" label="node.borderColor"/>
        <att type="string" name="node.shape" label="node.shape"/>
        <att type="string" name="canonicalName" label="canonicalName" value="TCCAATGTCTTTTCTAGTTCG"/>
        <att type="string" name="Node TypeAT5G67570 = PPR" label="Node TypeAT5G67570 = PPR"/>
        <graphics w="35.0" h="35.0" width="1" outline="#000000" fill="#ff0033" y="8622.623046875" x="7802.96337890625"/>
    </node>
    <node label="TTTTGCATATACTCGAATACC" id="-521">
        <att type="string" name="node.size" label="node.size"/>
        <att type="string" name="node.fillColor" label="node.fillColor"/>
        <att type="string" name="node.labelPosition" label="node.labelPosition"/>
        <att type="string" name="node.lineType" label="node.lineType"/>
        <att type="string" name="Node Type" label="Node Type" value="srna"/>
        <att type="string" name="node.borderColor" label="node.borderColor"/>
        <att type="string" name="node.shape" label="node.shape"/>
        <att type="string" name="canonicalName" label="canonicalName" value="TTTTGCATATACTCGAATACC"/>
        <att type="string" name="Node TypeAT5G67570 = PPR" label="Node TypeAT5G67570 = PPR"/>
        <graphics w="35.0" h="35.0" width="1" outline="#000000" fill="#ff0033" y="6527.7119140625" x="9058.6142578125"/>
    </node>
    <node label="AACATATCGACGAACTAGAAA" id="-519">
        <att type="string" name="node.size" label="node.size"/>
        <att type="string" name="node.fillColor" label="node.fillColor"/>
        <att type="string" name="node.labelPosition" label="node.labelPosition"/>
        <att type="string" name="node.lineType" label="node.lineType"/>
        <att type="string" name="Node Type" label="Node Type" value="srna"/>
        <att type="string" name="node.borderColor" label="node.borderColor"/>
        <att type="string" name="node.shape" label="node.shape"/>
        <att type="string" name="canonicalName" label="canonicalName" value="AACATATCGACGAACTAGAAA"/>
        <att type="string" name="Node TypeAT5G67570 = PPR" label="Node TypeAT5G67570 = PPR"/>
        <graphics w="35.0" h="35.001953125" width="1" outline="#000000" fill="#ff0033" y="8948.138671875" x="7823.31103515625"/>
    </node>
    <node label="AT4G39530" id="-520">
        <att type="string" name="node.size" label="node.size"/>
        <att type="string" name="node.fillColor" label="node.fillColor"/>
        <att type="string" name="node.labelPosition" label="node.labelPosition"/>
        <att type="string" name="node.lineType" label="node.lineType"/>
        <att type="string" name="Node Type" label="Node Type" value="Gene"/>
        <att type="string" name="node.borderColor" label="node.borderColor"/>
        <att type="string" name="node.shape" label="node.shape"/>
        <att type="string" name="canonicalName" label="canonicalName" value="AT4G39530"/>
        <att type="string" name="Node TypeAT5G67570 = PPR" label="Node TypeAT5G67570 = PPR" value="PPR"/>
        <graphics w="35.0" h="35.0" width="1" type="rectangle" outline="#000000" fill="#0000cc" y="8787.9658203125" x="7160.939453125"/>
    </node>
    <node label="ATATATGTTTCAGTCTTATCCC" id="-518">
        <att type="string" name="node.size" label="node.size"/>
        <att type="string" name="node.fillColor" label="node.fillColor"/>
        <att type="string" name="node.labelPosition" label="node.labelPosition"/>
        <att type="string" name="node.lineType" label="node.lineType"/>
        <att type="string" name="Node Type" label="Node Type" value="srna"/>
        <att type="string" name="node.borderColor" label="node.borderColor"/>
        <att type="string" name="node.shape" label="node.shape"/>
        <att type="string" name="canonicalName" label="canonicalName" value="ATATATGTTTCAGTCTTATCCC"/>
        <att type="string" name="Node TypeAT5G67570 = PPR" label="Node TypeAT5G67570 = PPR"/>
        <graphics w="35.0" h="35.0" width="1" outline="#000000" fill="#ff0033" y="6393.6533203125" x="9365.8193359375"/>
    </node>
    <node label="TATCCAATGCTTTTTCTAGTT" id="-605">
        <att type="string" name="node.size" label="node.size"/>
        <att type="string" name="node.fillColor" label="node.fillColor"/>
        <att type="string" name="node.labelPosition" label="node.labelPosition"/>
        <att type="string" name="node.lineType" label="node.lineType"/>
        <att type="string" name="Node Type" label="Node Type" value="srna"/>
        <att type="string" name="node.borderColor" label="node.borderColor"/>
        <att type="string" name="node.shape" label="node.shape"/>
        <att type="string" name="canonicalName" label="canonicalName" value="TATCCAATGCTTTTTCTAGTT"/>
        <att type="string" name="Node TypeAT5G67570 = PPR" label="Node TypeAT5G67570 = PPR"/>
        <graphics w="35.0" h="35.0" width="1" outline="#000000" fill="#ff0033" y="6944.92041015625" x="6360.32763671875"/>
    </node>
    <node label="AT3G22470" id="-514">
        <att type="string" name="node.size" label="node.size"/>
        <att type="string" name="node.fillColor" label="node.fillColor"/>
        <att type="string" name="node.labelPosition" label="node.labelPosition"/>
        <att type="string" name="node.lineType" label="node.lineType"/>
        <att type="string" name="Node Type" label="Node Type" value="Gene"/>
        <att type="string" name="node.borderColor" label="node.borderColor"/>
        <att type="string" name="node.shape" label="node.shape"/>
        <att type="string" name="canonicalName" label="canonicalName" value="AT3G22470"/>
        <att type="string" name="Node TypeAT5G67570 = PPR" label="Node TypeAT5G67570 = PPR" value="PPR"/>
        <graphics w="35.0" h="35.0" width="1" type="rectangle" outline="#000000" fill="#0000cc" y="7504.57470703125" x="8855.056640625"/>
    </node>
    <node label="TTCTAAGTCCAACATAGCGTA" id="-513">
        <att type="string" name="node.size" label="node.size"/>
        <att type="string" name="node.fillColor" label="node.fillColor"/>
        <att type="string" name="node.labelPosition" label="node.labelPosition"/>
        <att type="string" name="node.lineType" label="node.lineType"/>
        <att type="string" name="Node Type" label="Node Type" value="srna"/>
        <att type="string" name="node.borderColor" label="node.borderColor"/>
        <att type="string" name="node.shape" label="node.shape"/>
        <att type="string" name="canonicalName" label="canonicalName" value="TTCTAAGTCCAACATAGCGTA"/>
        <att type="string" name="Node TypeAT5G67570 = PPR" label="Node TypeAT5G67570 = PPR"/>
        <graphics w="35.0" h="35.0" width="1" outline="#000000" fill="#ff0033" y="8120.685546875" x="6903.1806640625"/>
    </node>
    <node label="TTTTACGGGGATAAGACTGAAA" id="-512">
        <att type="string" name="node.size" label="node.size"/>
        <att type="string" name="node.fillColor" label="node.fillColor"/>
        <att type="string" name="node.labelPosition" label="node.labelPosition"/>
        <att type="string" name="node.lineType" label="node.lineType"/>
        <att type="string" name="Node Type" label="Node Type" value="srna"/>
        <att type="string" name="node.borderColor" label="node.borderColor"/>
        <att type="string" name="node.shape" label="node.shape"/>
        <att type="string" name="canonicalName" label="canonicalName" value="TTTTACGGGGATAAGACTGAAA"/>
        <att type="string" name="Node TypeAT5G67570 = PPR" label="Node TypeAT5G67570 = PPR"/>
        <graphics w="35.0" h="35.0" width="1" outline="#000000" fill="#ff0033" y="6788.42431640625" x="9506.1025390625"/>
    </node>
    <node label="TTCTAAGTCCAACATAGCGTAGAG" id="-511">
        <att type="string" name="node.size" label="node.size"/>
        <att type="string" name="node.fillColor" label="node.fillColor"/>
        <att type="string" name="node.labelPosition" label="node.labelPosition"/>
        <att type="string" name="node.lineType" label="node.lineType"/>
        <att type="string" name="Node Type" label="Node Type" value="srna"/>
        <att type="string" name="node.borderColor" label="node.borderColor"/>
        <att type="string" name="node.shape" label="node.shape"/>
        <att type="string" name="canonicalName" label="canonicalName" value="TTCTAAGTCCAACATAGCGTAGAG"/>
        <att type="string" name="Node TypeAT5G67570 = PPR" label="Node TypeAT5G67570 = PPR"/>
        <graphics w="35.0" h="35.0" width="1" outline="#000000" fill="#ff0033" y="6500.0" x="6898.68359375"/>
    </node>
    <node label="TTTCAAGTCGTCTAAAGAACA" id="-509">
        <att type="string" name="node.size" label="node.size"/>
        <att type="string" name="node.fillColor" label="node.fillColor"/>
        <att type="string" name="node.labelPosition" label="node.labelPosition"/>
        <att type="string" name="node.lineType" label="node.lineType"/>
        <att type="string" name="Node Type" label="Node Type" value="srna"/>
        <att type="string" name="node.borderColor" label="node.borderColor"/>
        <att type="string" name="node.shape" label="node.shape"/>
        <att type="string" name="canonicalName" label="canonicalName" value="TTTCAAGTCGTCTAAAGAACA"/>
        <att type="string" name="Node TypeAT5G67570 = PPR" label="Node TypeAT5G67570 = PPR"/>
        <graphics w="35.0" h="35.0" width="1" outline="#000000" fill="#ff0033" y="8801.36328125" x="7422.2294921875"/>
    </node>
    <node label="TGTTGTGAAGTCTACATGAAG" id="-508">
        <att type="string" name="node.size" label="node.size"/>
        <att type="string" name="node.fillColor" label="node.fillColor"/>
        <att type="string" name="node.labelPosition" label="node.labelPosition"/>
        <att type="string" name="node.lineType" label="node.lineType"/>
        <att type="string" name="Node Type" label="Node Type" value="srna"/>
        <att type="string" name="node.borderColor" label="node.borderColor"/>
        <att type="string" name="node.shape" label="node.shape"/>
        <att type="string" name="canonicalName" label="canonicalName" value="TGTTGTGAAGTCTACATGAAG"/>
        <att type="string" name="Node TypeAT5G67570 = PPR" label="Node TypeAT5G67570 = PPR"/>
        <graphics w="35.0" h="35.0" width="1" outline="#000000" fill="#ff0033" y="6952.59521484375" x="6757.564453125"/>
    </node>
    <node label="TAAATGTTATTTTCTACTTAA" id="-507">
        <att type="string" name="node.size" label="node.size"/>
        <att type="string" name="node.fillColor" label="node.fillColor"/>
        <att type="string" name="node.labelPosition" label="node.labelPosition"/>
        <att type="string" name="node.lineType" label="node.lineType"/>
        <att type="string" name="Node Type" label="Node Type" value="srna"/>
        <att type="string" name="node.borderColor" label="node.borderColor"/>
        <att type="string" name="node.shape" label="node.shape"/>
        <att type="string" name="canonicalName" label="canonicalName" value="TAAATGTTATTTTCTACTTAA"/>
        <att type="string" name="Node TypeAT5G67570 = PPR" label="Node TypeAT5G67570 = PPR"/>
        <graphics w="35.0" h="35.0" width="1" outline="#000000" fill="#ff0033" y="6472.15380859375" x="6509.02685546875"/>
    </node>
    <node label="TTCAATAAATAATTGGTTCTA" id="-505">
        <att type="string" name="node.size" label="node.size"/>
        <att type="string" name="node.fillColor" label="node.fillColor"/>
        <att type="string" name="node.labelPosition" label="node.labelPosition"/>
        <att type="string" name="node.lineType" label="node.lineType"/>
        <att type="string" name="Node Type" label="Node Type" value="srna"/>
        <att type="string" name="node.borderColor" label="node.borderColor"/>
        <att type="string" name="node.shape" label="node.shape"/>
        <att type="string" name="canonicalName" label="canonicalName" value="TTCAATAAATAATTGGTTCTA"/>
        <att type="string" name="Node TypeAT5G67570 = PPR" label="Node TypeAT5G67570 = PPR"/>
        <graphics w="35.0" h="35.0" width="1" outline="#000000" fill="#ff0033" y="8671.412109375" x="8350.265625"/>
    </node>
    <node label="ACGCTATGTTGGACTTAGAATA" id="-503">
        <att type="string" name="node.size" label="node.size"/>
        <att type="string" name="node.fillColor" label="node.fillColor"/>
        <att type="string" name="node.labelPosition" label="node.labelPosition"/>
        <att type="string" name="node.lineType" label="node.lineType"/>
        <att type="string" name="Node Type" label="Node Type" value="srna"/>
        <att type="string" name="node.borderColor" label="node.borderColor"/>
        <att type="string" name="node.shape" label="node.shape"/>
        <att type="string" name="canonicalName" label="canonicalName" value="ACGCTATGTTGGACTTAGAATA"/>
        <att type="string" name="Node TypeAT5G67570 = PPR" label="Node TypeAT5G67570 = PPR"/>
        <graphics w="35.0" h="35.0" width="1" outline="#000000" fill="#ff0033" y="7889.78076171875" x="6948.7548828125"/>
    </node>
    <node label="TATTGTTTTGAATGTGTTCAA" id="-603">
        <att type="string" name="node.size" label="node.size"/>
        <att type="string" name="node.fillColor" label="node.fillColor"/>
        <att type="string" name="node.labelPosition" label="node.labelPosition"/>
        <att type="string" name="node.lineType" label="node.lineType"/>
        <att type="string" name="Node Type" label="Node Type" value="srna"/>
        <att type="string" name="node.borderColor" label="node.borderColor"/>
        <att type="string" name="node.shape" label="node.shape"/>
        <att type="string" name="canonicalName" label="canonicalName" value="TATTGTTTTGAATGTGTTCAA"/>
        <att type="string" name="Node TypeAT5G67570 = PPR" label="Node TypeAT5G67570 = PPR"/>
        <graphics w="35.0" h="35.0" width="1" outline="#000000" fill="#ff0033" y="8557.2109375" x="7427.90625"/>
    </node>
    <node label="GTAGTTTCTCTCCGAGGTGTAGCGA" id="-501">
        <att type="string" name="node.size" label="node.size"/>
        <att type="string" name="node.fillColor" label="node.fillColor"/>
        <att type="string" name="node.labelPosition" label="node.labelPosition"/>
        <att type="string" name="node.lineType" label="node.lineType"/>
        <att type="string" name="Node Type" label="Node Type" value="srna"/>
        <att type="string" name="node.borderColor" label="node.borderColor"/>
        <att type="string" name="node.shape" label="node.shape"/>
        <att type="string" name="canonicalName" label="canonicalName" value="GTAGTTTCTCTCCGAGGTGTAGCGA"/>
        <att type="string" name="Node TypeAT5G67570 = PPR" label="Node TypeAT5G67570 = PPR"/>
        <graphics w="35.0" h="35.0" width="1" outline="#000000" fill="#ff0033" y="8438.2119140625" x="7961.5625"/>
    </node>
    <node label="TATATGCAAAAGAGTAAGATGG" id="-602">
        <att type="string" name="node.size" label="node.size"/>
        <att type="string" name="node.fillColor" label="node.fillColor"/>
        <att type="string" name="node.labelPosition" label="node.labelPosition"/>
        <att type="string" name="node.lineType" label="node.lineType"/>
        <att type="string" name="Node Type" label="Node Type" value="srna"/>
        <att type="string" name="node.borderColor" label="node.borderColor"/>
        <att type="string" name="node.shape" label="node.shape"/>
        <att type="string" name="canonicalName" label="canonicalName" value="TATATGCAAAAGAGTAAGATGG"/>
        <att type="string" name="Node TypeAT5G67570 = PPR" label="Node TypeAT5G67570 = PPR"/>
        <graphics w="35.0" h="35.0" width="1" outline="#000000" fill="#ff0033" y="6748.48779296875" x="9137.0546875"/>
    </node>
    <node label="CAATAGATTTAGATGGTAGTT" id="-499">
        <att type="string" name="node.size" label="node.size"/>
        <att type="string" name="node.fillColor" label="node.fillColor"/>
        <att type="string" name="node.labelPosition" label="node.labelPosition"/>
        <att type="string" name="node.lineType" label="node.lineType"/>
        <att type="string" name="Node Type" label="Node Type" value="srna"/>
        <att type="string" name="node.borderColor" label="node.borderColor"/>
        <att type="string" name="node.shape" label="node.shape"/>
        <att type="string" name="canonicalName" label="canonicalName" value="CAATAGATTTAGATGGTAGTT"/>
        <att type="string" name="Node TypeAT5G67570 = PPR" label="Node TypeAT5G67570 = PPR"/>
        <graphics w="35.0" h="35.0" width="1" outline="#000000" fill="#ff0033" y="6428.181640625" x="9496.8203125"/>
    </node>
    <node label="CCAATGTCTTTTCTAGTTCGT" id="-498">
        <att type="string" name="node.size" label="node.size"/>
        <att type="string" name="node.fillColor" label="node.fillColor"/>
        <att type="string" name="node.labelPosition" label="node.labelPosition"/>
        <att type="string" name="node.lineType" label="node.lineType"/>
        <att type="string" name="Node Type" label="Node Type" value="srna"/>
        <att type="string" name="node.borderColor" label="node.borderColor"/>
        <att type="string" name="node.shape" label="node.shape"/>
        <att type="string" name="canonicalName" label="canonicalName" value="CCAATGTCTTTTCTAGTTCGT"/>
        <att type="string" name="Node TypeAT5G67570 = PPR" label="Node TypeAT5G67570 = PPR"/>
        <graphics w="34.998046875" h="35.0" width="1" outline="#000000" fill="#ff0033" y="8390.88671875" x="8235.3173828125"/>
    </node>
    <node label="AGTTCAAACTATAATCAAGTG" id="-496">
        <att type="string" name="node.size" label="node.size"/>
        <att type="string" name="node.fillColor" label="node.fillColor"/>
        <att type="string" name="node.labelPosition" label="node.labelPosition"/>
        <att type="string" name="node.lineType" label="node.lineType"/>
        <att type="string" name="Node Type" label="Node Type" value="srna"/>
        <att type="string" name="node.borderColor" label="node.borderColor"/>
        <att type="string" name="node.shape" label="node.shape"/>
        <att type="string" name="canonicalName" label="canonicalName" value="AGTTCAAACTATAATCAAGTG"/>
        <att type="string" name="Node TypeAT5G67570 = PPR" label="Node TypeAT5G67570 = PPR"/>
        <graphics w="35.0" h="35.0" width="1" outline="#000000" fill="#ff0033" y="6463.970703125" x="9505.8125"/>
    </node>
    <node label="CTTATCCCCGTAAAAAAAGTT" id="-493">
        <att type="string" name="node.size" label="node.size"/>
        <att type="string" name="node.fillColor" label="node.fillColor"/>
        <att type="string" name="node.labelPosition" label="node.labelPosition"/>
        <att type="string" name="node.lineType" label="node.lineType"/>
        <att type="string" name="Node Type" label="Node Type" value="srna"/>
        <att type="string" name="node.borderColor" label="node.borderColor"/>
        <att type="string" name="node.shape" label="node.shape"/>
        <att type="string" name="canonicalName" label="canonicalName" value="CTTATCCCCGTAAAAAAAGTT"/>
        <att type="string" name="Node TypeAT5G67570 = PPR" label="Node TypeAT5G67570 = PPR"/>
        <graphics w="35.0" h="35.0" width="1" outline="#000000" fill="#ff0033" y="6381.044921875" x="9337.3974609375"/>
    </node>
    <node label="TGTTGATCGGATGGTAGAAAC" id="-492">
        <att type="string" name="node.size" label="node.size"/>
        <att type="string" name="node.fillColor" label="node.fillColor"/>
        <att type="string" name="node.labelPosition" label="node.labelPosition"/>
        <att type="string" name="node.lineType" label="node.lineType"/>
        <att type="string" name="Node Type" label="Node Type" value="srna"/>
        <att type="string" name="node.borderColor" label="node.borderColor"/>
        <att type="string" name="node.shape" label="node.shape"/>
        <att type="string" name="canonicalName" label="canonicalName" value="TGTTGATCGGATGGTAGAAAC"/>
        <att type="string" name="Node TypeAT5G67570 = PPR" label="Node TypeAT5G67570 = PPR"/>
        <graphics w="35.0" h="35.0" width="1" outline="#000000" fill="#ff0033" y="6935.138671875" x="9463.4091796875"/>
    </node>
    <node label="TGTAACCAAAACATATTTCAG" id="-491">
        <att type="string" name="node.size" label="node.size"/>
        <att type="string" name="node.fillColor" label="node.fillColor"/>
        <att type="string" name="node.labelPosition" label="node.labelPosition"/>
        <att type="string" name="node.lineType" label="node.lineType"/>
        <att type="string" name="Node Type" label="Node Type" value="srna"/>
        <att type="string" name="node.borderColor" label="node.borderColor"/>
        <att type="string" name="node.shape" label="node.shape"/>
        <att type="string" name="canonicalName" label="canonicalName" value="TGTAACCAAAACATATTTCAG"/>
        <att type="string" name="Node TypeAT5G67570 = PPR" label="Node TypeAT5G67570 = PPR"/>
        <graphics w="35.0" h="35.0" width="1" outline="#000000" fill="#ff0033" y="7165.1484375" x="6481.59765625"/>
    </node>
    <node label="ACAAGCCTTGCAAAATAAGAA" id="-489">
        <att type="string" name="node.size" label="node.size"/>
        <att type="string" name="node.fillColor" label="node.fillColor"/>
        <att type="string" name="node.labelPosition" label="node.labelPosition"/>
        <att type="string" name="node.lineType" label="node.lineType"/>
        <att type="string" name="Node Type" label="Node Type" value="srna"/>
        <att type="string" name="node.borderColor" label="node.borderColor"/>
        <att type="string" name="node.shape" label="node.shape"/>
        <att type="string" name="canonicalName" label="canonicalName" value="ACAAGCCTTGCAAAATAAGAA"/>
        <att type="string" name="Node TypeAT5G67570 = PPR" label="Node TypeAT5G67570 = PPR"/>
        <graphics w="35.0" h="35.0" width="1" outline="#000000" fill="#ff0033" y="6430.5927734375" x="7130.71142578125"/>
    </node>
    <node label="ATGGCGAAACTAGAAAAAGCA" id="-488">
        <att type="string" name="node.size" label="node.size"/>
        <att type="string" name="node.fillColor" label="node.fillColor"/>
        <att type="string" name="node.labelPosition" label="node.labelPosition"/>
        <att type="string" name="node.lineType" label="node.lineType"/>
        <att type="string" name="Node Type" label="Node Type" value="srna"/>
        <att type="string" name="node.borderColor" label="node.borderColor"/>
        <att type="string" name="node.shape" label="node.shape"/>
        <att type="string" name="canonicalName" label="canonicalName" value="ATGGCGAAACTAGAAAAAGCA"/>
        <att type="string" name="Node TypeAT5G67570 = PPR" label="Node TypeAT5G67570 = PPR"/>
        <graphics w="35.0" h="35.0" width="1" outline="#000000" fill="#ff0033" y="6521.1962890625" x="7261.31591796875"/>
    </node>
    <node label="TAAGTAACTGTATTAGCAACTG" id="-486">
        <att type="string" name="node.size" label="node.size"/>
        <att type="string" name="node.fillColor" label="node.fillColor"/>
        <att type="string" name="node.labelPosition" label="node.labelPosition"/>
        <att type="string" name="node.lineType" label="node.lineType"/>
        <att type="string" name="Node Type" label="Node Type" value="srna"/>
        <att type="string" name="node.borderColor" label="node.borderColor"/>
        <att type="string" name="node.shape" label="node.shape"/>
        <att type="string" name="canonicalName" label="canonicalName" value="TAAGTAACTGTATTAGCAACTG"/>
        <att type="string" name="Node TypeAT5G67570 = PPR" label="Node TypeAT5G67570 = PPR"/>
        <graphics w="35.0" h="35.0" width="1" outline="#000000" fill="#ff0033" y="8309.845703125" x="8326.4052734375"/>
    </node>
    <node label="AGGTATTCGAGTATATGCAAA" id="-485">
        <att type="string" name="node.size" label="node.size"/>
        <att type="string" name="node.fillColor" label="node.fillColor"/>
        <att type="string" name="node.labelPosition" label="node.labelPosition"/>
        <att type="string" name="node.lineType" label="node.lineType"/>
        <att type="string" name="Node Type" label="Node Type" value="srna"/>
        <att type="string" name="node.borderColor" label="node.borderColor"/>
        <att type="string" name="node.shape" label="node.shape"/>
        <att type="string" name="canonicalName" label="canonicalName" value="AGGTATTCGAGTATATGCAAA"/>
        <att type="string" name="Node TypeAT5G67570 = PPR" label="Node TypeAT5G67570 = PPR"/>
        <graphics w="35.0" h="35.0" width="1" outline="#000000" fill="#ff0033" y="6590.46484375" x="9049.103515625"/>
    </node>
    <node label="TGTGAACATATTCAAGGA" id="-483">
        <att type="string" name="node.size" label="node.size"/>
        <att type="string" name="node.fillColor" label="node.fillColor"/>
        <att type="string" name="node.labelPosition" label="node.labelPosition"/>
        <att type="string" name="node.lineType" label="node.lineType"/>
        <att type="string" name="Node Type" label="Node Type" value="srna"/>
        <att type="string" name="node.borderColor" label="node.borderColor"/>
        <att type="string" name="node.shape" label="node.shape"/>
        <att type="string" name="canonicalName" label="canonicalName" value="TGTGAACATATTCAAGGA"/>
        <att type="string" name="Node TypeAT5G67570 = PPR" label="Node TypeAT5G67570 = PPR"/>
        <graphics w="35.0" h="35.0" width="1" outline="#000000" fill="#ff0033" y="6478.421875" x="7165.4697265625"/>
    </node>
    <node label="CTAAGATCCAATCAAACGCTA" id="-482">
        <att type="string" name="node.size" label="node.size"/>
        <att type="string" name="node.fillColor" label="node.fillColor"/>
        <att type="string" name="node.labelPosition" label="node.labelPosition"/>
        <att type="string" name="node.lineType" label="node.lineType"/>
        <att type="string" name="Node Type" label="Node Type" value="srna"/>
        <att type="string" name="node.borderColor" label="node.borderColor"/>
        <att type="string" name="node.shape" label="node.shape"/>
        <att type="string" name="canonicalName" label="canonicalName" value="CTAAGATCCAATCAAACGCTA"/>
        <att type="string" name="Node TypeAT5G67570 = PPR" label="Node TypeAT5G67570 = PPR"/>
        <graphics w="35.0" h="35.0" width="1" outline="#000000" fill="#ff0033" y="6654.41357421875" x="6465.0537109375"/>
    </node>
    <node label="ATTTCTCTACGCTATGTTGGA" id="-481">
        <att type="string" name="node.size" label="node.size"/>
        <att type="string" name="node.fillColor" label="node.fillColor"/>
        <att type="string" name="node.labelPosition" label="node.labelPosition"/>
        <att type="string" name="node.lineType" label="node.lineType"/>
        <att type="string" name="Node Type" label="Node Type" value="srna"/>
        <att type="string" name="node.borderColor" label="node.borderColor"/>
        <att type="string" name="node.shape" label="node.shape"/>
        <att type="string" name="canonicalName" label="canonicalName" value="ATTTCTCTACGCTATGTTGGA"/>
        <att type="string" name="Node TypeAT5G67570 = PPR" label="Node TypeAT5G67570 = PPR"/>
        <graphics w="35.0" h="35.0" width="1" outline="#000000" fill="#ff0033" y="6383.98828125" x="6841.6044921875"/>
    </node>
    <node label="CTAGTTTCGCCATTACTACAA" id="-479">
        <att type="string" name="node.size" label="node.size"/>
        <att type="string" name="node.fillColor" label="node.fillColor"/>
        <att type="string" name="node.labelPosition" label="node.labelPosition"/>
        <att type="string" name="node.lineType" label="node.lineType"/>
        <att type="string" name="Node Type" label="Node Type" value="srna"/>
        <att type="string" name="node.borderColor" label="node.borderColor"/>
        <att type="string" name="node.shape" label="node.shape"/>
        <att type="string" name="canonicalName" label="canonicalName" value="CTAGTTTCGCCATTACTACAA"/>
        <att type="string" name="Node TypeAT5G67570 = PPR" label="Node TypeAT5G67570 = PPR"/>
        <graphics w="35.0" h="35.0" width="1" outline="#000000" fill="#ff0033" y="6460.30517578125" x="6842.8349609375"/>
    </node>
    <node label="TGAATATGTTTAGTATTACA" id="-478">
        <att type="string" name="node.size" label="node.size"/>
        <att type="string" name="node.fillColor" label="node.fillColor"/>
        <att type="string" name="node.labelPosition" label="node.labelPosition"/>
        <att type="string" name="node.lineType" label="node.lineType"/>
        <att type="string" name="Node Type" label="Node Type" value="srna"/>
        <att type="string" name="node.borderColor" label="node.borderColor"/>
        <att type="string" name="node.shape" label="node.shape"/>
        <att type="string" name="canonicalName" label="canonicalName" value="TGAATATGTTTAGTATTACA"/>
        <att type="string" name="Node TypeAT5G67570 = PPR" label="Node TypeAT5G67570 = PPR"/>
        <graphics w="35.0" h="35.0" width="1" outline="#000000" fill="#ff0033" y="6625.6474609375" x="9670.8154296875"/>
    </node>
    <node label="GGCTTGTAATGGGTGTTGTG" id="-599">
        <att type="string" name="node.size" label="node.size"/>
        <att type="string" name="node.fillColor" label="node.fillColor"/>
        <att type="string" name="node.labelPosition" label="node.labelPosition"/>
        <att type="string" name="node.lineType" label="node.lineType"/>
        <att type="string" name="Node Type" label="Node Type" value="srna"/>
        <att type="string" name="node.borderColor" label="node.borderColor"/>
        <att type="string" name="node.shape" label="node.shape"/>
        <att type="string" name="canonicalName" label="canonicalName" value="GGCTTGTAATGGGTGTTGTG"/>
        <att type="string" name="Node TypeAT5G67570 = PPR" label="Node TypeAT5G67570 = PPR"/>
        <graphics w="35.0" h="35.0" width="1" outline="#000000" fill="#ff0033" y="7282.7294921875" x="6602.26953125"/>
    </node>
    <node label="TACATATATGTTTCAGTCTTA" id="-475">
        <att type="string" name="node.size" label="node.size"/>
        <att type="string" name="node.fillColor" label="node.fillColor"/>
        <att type="string" name="node.labelPosition" label="node.labelPosition"/>
        <att type="string" name="node.lineType" label="node.lineType"/>
        <att type="string" name="Node Type" label="Node Type" value="srna"/>
        <att type="string" name="node.borderColor" label="node.borderColor"/>
        <att type="string" name="node.shape" label="node.shape"/>
        <att type="string" name="canonicalName" label="canonicalName" value="TACATATATGTTTCAGTCTTA"/>
        <att type="string" name="Node TypeAT5G67570 = PPR" label="Node TypeAT5G67570 = PPR"/>
        <graphics w="35.0" h="35.0" width="1" outline="#000000" fill="#ff0033" y="6526.35546875" x="9497.947265625"/>
    </node>
    <node label="CGCCATTACTACAAATATCAT" id="-474">
        <att type="string" name="node.size" label="node.size"/>
        <att type="string" name="node.fillColor" label="node.fillColor"/>
        <att type="string" name="node.labelPosition" label="node.labelPosition"/>
        <att type="string" name="node.lineType" label="node.lineType"/>
        <att type="string" name="Node Type" label="Node Type" value="srna"/>
        <att type="string" name="node.borderColor" label="node.borderColor"/>
        <att type="string" name="node.shape" label="node.shape"/>
        <att type="string" name="canonicalName" label="canonicalName" value="CGCCATTACTACAAATATCAT"/>
        <att type="string" name="Node TypeAT5G67570 = PPR" label="Node TypeAT5G67570 = PPR"/>
        <graphics w="35.0" h="35.0" width="1" outline="#000000" fill="#ff0033" y="7067.90966796875" x="6506.56884765625"/>
    </node>
    <node label="AT1G63070" id="-472">
        <att type="string" name="node.size" label="node.size"/>
        <att type="string" name="node.fillColor" label="node.fillColor"/>
        <att type="string" name="node.labelPosition" label="node.labelPosition"/>
        <att type="string" name="node.lineType" label="node.lineType"/>
        <att type="string" name="Node Type" label="Node Type" value="Gene"/>
        <att type="string" name="node.borderColor" label="node.borderColor"/>
        <att type="string" name="node.shape" label="node.shape"/>
        <att type="string" name="canonicalName" label="canonicalName" value="AT1G63070"/>
        <att type="string" name="Node TypeAT5G67570 = PPR" label="Node TypeAT5G67570 = PPR" value="PPR"/>
        <graphics w="35.0" h="35.0" width="1" type="rectangle" outline="#000000" fill="#0000cc" y="6220.732421875" x="9902.50390625"/>
    </node>
    <node label="TCTACCATCCGATCAACAAG" id="-473">
        <att type="string" name="node.size" label="node.size"/>
        <att type="string" name="node.fillColor" label="node.fillColor"/>
        <att type="string" name="node.labelPosition" label="node.labelPosition"/>
        <att type="string" name="node.lineType" label="node.lineType"/>
        <att type="string" name="Node Type" label="Node Type" value="srna"/>
        <att type="string" name="node.borderColor" label="node.borderColor"/>
        <att type="string" name="node.shape" label="node.shape"/>
        <att type="string" name="canonicalName" label="canonicalName" value="TCTACCATCCGATCAACAAG"/>
        <att type="string" name="Node TypeAT5G67570 = PPR" label="Node TypeAT5G67570 = PPR"/>
        <graphics w="35.0" h="35.0" width="1" outline="#000000" fill="#ff0033" y="7043.7763671875" x="9407.1298828125"/>
    </node>
    <node label="TCATTTACTTGAACACATTCA" id="-469">
        <att type="string" name="node.size" label="node.size"/>
        <att type="string" name="node.fillColor" label="node.fillColor"/>
        <att type="string" name="node.labelPosition" label="node.labelPosition"/>
        <att type="string" name="node.lineType" label="node.lineType"/>
        <att type="string" name="Node Type" label="Node Type" value="srna"/>
        <att type="string" name="node.borderColor" label="node.borderColor"/>
        <att type="string" name="node.shape" label="node.shape"/>
        <att type="string" name="canonicalName" label="canonicalName" value="TCATTTACTTGAACACATTCA"/>
        <att type="string" name="Node TypeAT5G67570 = PPR" label="Node TypeAT5G67570 = PPR"/>
        <graphics w="35.0" h="35.0" width="1" outline="#000000" fill="#ff0033" y="8664.5859375" x="8471.587890625"/>
    </node>
    <node label="CTTTTCTAGTTCGTCGATATGT" id="-467">
        <att type="string" name="node.size" label="node.size"/>
        <att type="string" name="node.fillColor" label="node.fillColor"/>
        <att type="string" name="node.labelPosition" label="node.labelPosition"/>
        <att type="string" name="node.lineType" label="node.lineType"/>
        <att type="string" name="Node Type" label="Node Type" value="srna"/>
        <att type="string" name="node.borderColor" label="node.borderColor"/>
        <att type="string" name="node.shape" label="node.shape"/>
        <att type="string" name="canonicalName" label="canonicalName" value="CTTTTCTAGTTCGTCGATATGT"/>
        <att type="string" name="Node TypeAT5G67570 = PPR" label="Node TypeAT5G67570 = PPR"/>
        <graphics w="35.0" h="35.0" width="1" outline="#000000" fill="#ff0033" y="8883.4140625" x="8078.8798828125"/>
    </node>
    <node label="TATTCCAGGATATGCAAAAGA" id="-466">
        <att type="string" name="node.size" label="node.size"/>
        <att type="string" name="node.fillColor" label="node.fillColor"/>
        <att type="string" name="node.labelPosition" label="node.labelPosition"/>
        <att type="string" name="node.lineType" label="node.lineType"/>
        <att type="string" name="Node Type" label="Node Type" value="srna"/>
        <att type="string" name="node.borderColor" label="node.borderColor"/>
        <att type="string" name="node.shape" label="node.shape"/>
        <att type="string" name="canonicalName" label="canonicalName" value="TATTCCAGGATATGCAAAAGA"/>
        <att type="string" name="Node TypeAT5G67570 = PPR" label="Node TypeAT5G67570 = PPR"/>
        <graphics w="35.0" h="35.0" width="1" outline="#000000" fill="#ff0033" y="7562.8173828125" x="8016.75341796875"/>
    </node>
    <node label="ATATCCTCGAATATGTTTTGT" id="-464">
        <att type="string" name="node.size" label="node.size"/>
        <att type="string" name="node.fillColor" label="node.fillColor"/>
        <att type="string" name="node.labelPosition" label="node.labelPosition"/>
        <att type="string" name="node.lineType" label="node.lineType"/>
        <att type="string" name="Node Type" label="Node Type" value="srna"/>
        <att type="string" name="node.borderColor" label="node.borderColor"/>
        <att type="string" name="node.shape" label="node.shape"/>
        <att type="string" name="canonicalName" label="canonicalName" value="ATATCCTCGAATATGTTTTGT"/>
        <att type="string" name="Node TypeAT5G67570 = PPR" label="Node TypeAT5G67570 = PPR"/>
        <graphics w="35.0" h="35.0" width="1" outline="#000000" fill="#ff0033" y="8573.25" x="7644.732421875"/>
    </node>
    <node label="AT3G20730" id="-463">
        <att type="string" name="node.size" label="node.size"/>
        <att type="string" name="node.fillColor" label="node.fillColor"/>
        <att type="string" name="node.labelPosition" label="node.labelPosition"/>
        <att type="string" name="node.lineType" label="node.lineType"/>
        <att type="string" name="Node Type" label="Node Type" value="Gene"/>
        <att type="string" name="node.borderColor" label="node.borderColor"/>
        <att type="string" name="node.shape" label="node.shape"/>
        <att type="string" name="canonicalName" label="canonicalName" value="AT3G20730"/>
        <att type="string" name="Node TypeAT5G67570 = PPR" label="Node TypeAT5G67570 = PPR" value="PPR"/>
        <graphics w="35.0" h="35.0" width="1" type="rectangle" outline="#000000" fill="#0000cc" y="8869.201171875" x="8414.943359375"/>
    </node>
    <node label="TCCGATCAACAAGAGTTACAA" id="-597">
        <att type="string" name="node.size" label="node.size"/>
        <att type="string" name="node.fillColor" label="node.fillColor"/>
        <att type="string" name="node.labelPosition" label="node.labelPosition"/>
        <att type="string" name="node.lineType" label="node.lineType"/>
        <att type="string" name="Node Type" label="Node Type" value="srna"/>
        <att type="string" name="node.borderColor" label="node.borderColor"/>
        <att type="string" name="node.shape" label="node.shape"/>
        <att type="string" name="canonicalName" label="canonicalName" value="TCCGATCAACAAGAGTTACAA"/>
        <att type="string" name="Node TypeAT5G67570 = PPR" label="Node TypeAT5G67570 = PPR"/>
        <graphics w="35.0" h="35.0" width="1" outline="#000000" fill="#ff0033" y="6378.224609375" x="9089.767578125"/>
    </node>
    <node label="TTAAATGTTATTTTCTACTTAAT" id="-460">
        <att type="string" name="node.size" label="node.size"/>
        <att type="string" name="node.fillColor" label="node.fillColor"/>
        <att type="string" name="node.labelPosition" label="node.labelPosition"/>
        <att type="string" name="node.lineType" label="node.lineType"/>
        <att type="string" name="Node Type" label="Node Type" value="srna"/>
        <att type="string" name="node.borderColor" label="node.borderColor"/>
        <att type="string" name="node.shape" label="node.shape"/>
        <att type="string" name="canonicalName" label="canonicalName" value="TTAAATGTTATTTTCTACTTAAT"/>
        <att type="string" name="Node TypeAT5G67570 = PPR" label="Node TypeAT5G67570 = PPR"/>
        <graphics w="35.0" h="35.0" width="1" outline="#000000" fill="#ff0033" y="6643.39501953125" x="7314.24072265625"/>
    </node>
    <node label="GTGAAGTCTACATGAAGCAAG" id="-596">
        <att type="string" name="node.size" label="node.size"/>
        <att type="string" name="node.fillColor" label="node.fillColor"/>
        <att type="string" name="node.labelPosition" label="node.labelPosition"/>
        <att type="string" name="node.lineType" label="node.lineType"/>
        <att type="string" name="Node Type" label="Node Type" value="srna"/>
        <att type="string" name="node.borderColor" label="node.borderColor"/>
        <att type="string" name="node.shape" label="node.shape"/>
        <att type="string" name="canonicalName" label="canonicalName" value="GTGAAGTCTACATGAAGCAAG"/>
        <att type="string" name="Node TypeAT5G67570 = PPR" label="Node TypeAT5G67570 = PPR"/>
        <graphics w="35.0" h="35.0" width="1" outline="#000000" fill="#ff0033" y="6842.9140625" x="7259.0830078125"/>
    </node>
    <node label="TTGTGAAGTCTACATGAAGCA" id="-459">
        <att type="string" name="node.size" label="node.size"/>
        <att type="string" name="node.fillColor" label="node.fillColor"/>
        <att type="string" name="node.labelPosition" label="node.labelPosition"/>
        <att type="string" name="node.lineType" label="node.lineType"/>
        <att type="string" name="Node Type" label="Node Type" value="srna"/>
        <att type="string" name="node.borderColor" label="node.borderColor"/>
        <att type="string" name="node.shape" label="node.shape"/>
        <att type="string" name="canonicalName" label="canonicalName" value="TTGTGAAGTCTACATGAAGCA"/>
        <att type="string" name="Node TypeAT5G67570 = PPR" label="Node TypeAT5G67570 = PPR"/>
        <graphics w="35.0" h="35.0" width="1" outline="#000000" fill="#ff0033" y="7331.68310546875" x="6964.05859375"/>
    </node>
    <node label="GATATCTTCCATTTCTCTACGCTA" id="-458">
        <att type="string" name="node.size" label="node.size"/>
        <att type="string" name="node.fillColor" label="node.fillColor"/>
        <att type="string" name="node.labelPosition" label="node.labelPosition"/>
        <att type="string" name="node.lineType" label="node.lineType"/>
        <att type="string" name="Node Type" label="Node Type" value="srna"/>
        <att type="string" name="node.borderColor" label="node.borderColor"/>
        <att type="string" name="node.shape" label="node.shape"/>
        <att type="string" name="canonicalName" label="canonicalName" value="GATATCTTCCATTTCTCTACGCTA"/>
        <att type="string" name="Node TypeAT5G67570 = PPR" label="Node TypeAT5G67570 = PPR"/>
        <graphics w="35.0" h="35.0" width="1" outline="#000000" fill="#ff0033" y="7080.8173828125" x="6400.40625"/>
    </node>
    <node label="ATATCCCATTTCTACCATCTG" id="-457">
        <att type="string" name="node.size" label="node.size"/>
        <att type="string" name="node.fillColor" label="node.fillColor"/>
        <att type="string" name="node.labelPosition" label="node.labelPosition"/>
        <att type="string" name="node.lineType" label="node.lineType"/>
        <att type="string" name="Node Type" label="Node Type" value="srna"/>
        <att type="string" name="node.borderColor" label="node.borderColor"/>
        <att type="string" name="node.shape" label="node.shape"/>
        <att type="string" name="canonicalName" label="canonicalName" value="ATATCCCATTTCTACCATCTG"/>
        <att type="string" name="Node TypeAT5G67570 = PPR" label="Node TypeAT5G67570 = PPR"/>
        <graphics w="35.0" h="35.0" width="1" outline="#000000" fill="#ff0033" y="6738.53271484375" x="9076.62109375"/>
    </node>
    <node label="ATTTCTCTACGCTATGTTGGACTT" id="-456">
        <att type="string" name="node.size" label="node.size"/>
        <att type="string" name="node.fillColor" label="node.fillColor"/>
        <att type="string" name="node.labelPosition" label="node.labelPosition"/>
        <att type="string" name="node.lineType" label="node.lineType"/>
        <att type="string" name="Node Type" label="Node Type" value="srna"/>
        <att type="string" name="node.borderColor" label="node.borderColor"/>
        <att type="string" name="node.shape" label="node.shape"/>
        <att type="string" name="canonicalName" label="canonicalName" value="ATTTCTCTACGCTATGTTGGACTT"/>
        <att type="string" name="Node TypeAT5G67570 = PPR" label="Node TypeAT5G67570 = PPR"/>
        <graphics w="35.0" h="35.0" width="1" outline="#000000" fill="#ff0033" y="6316.1982421875" x="6858.57763671875"/>
    </node>
    <node label="TATCCTTGAATATGTTCACATT" id="-455">
        <att type="string" name="node.size" label="node.size"/>
        <att type="string" name="node.fillColor" label="node.fillColor"/>
        <att type="string" name="node.labelPosition" label="node.labelPosition"/>
        <att type="string" name="node.lineType" label="node.lineType"/>
        <att type="string" name="Node Type" label="Node Type" value="srna"/>
        <att type="string" name="node.borderColor" label="node.borderColor"/>
        <att type="string" name="node.shape" label="node.shape"/>
        <att type="string" name="canonicalName" label="canonicalName" value="TATCCTTGAATATGTTCACATT"/>
        <att type="string" name="Node TypeAT5G67570 = PPR" label="Node TypeAT5G67570 = PPR"/>
        <graphics w="35.0" h="35.0" width="1" outline="#000000" fill="#ff0033" y="6534.873046875" x="6810.75439453125"/>
    </node>
    <node label="TTACAAGCCTTGCAAAATAAG" id="-454">
        <att type="string" name="node.size" label="node.size"/>
        <att type="string" name="node.fillColor" label="node.fillColor"/>
        <att type="string" name="node.labelPosition" label="node.labelPosition"/>
        <att type="string" name="node.lineType" label="node.lineType"/>
        <att type="string" name="Node Type" label="Node Type" value="srna"/>
        <att type="string" name="node.borderColor" label="node.borderColor"/>
        <att type="string" name="node.shape" label="node.shape"/>
        <att type="string" name="canonicalName" label="canonicalName" value="TTACAAGCCTTGCAAAATAAG"/>
        <att type="string" name="Node TypeAT5G67570 = PPR" label="Node TypeAT5G67570 = PPR"/>
        <graphics w="35.0" h="35.0" width="1" outline="#000000" fill="#ff0033" y="6938.47119140625" x="7165.70947265625"/>
    </node>
    <node label="ATGTGTTCAAGTAAATGAGATTT" id="-453">
        <att type="string" name="node.size" label="node.size"/>
        <att type="string" name="node.fillColor" label="node.fillColor"/>
        <att type="string" name="node.labelPosition" label="node.labelPosition"/>
        <att type="string" name="node.lineType" label="node.lineType"/>
        <att type="string" name="Node Type" label="Node Type" value="srna"/>
        <att type="string" name="node.borderColor" label="node.borderColor"/>
        <att type="string" name="node.shape" label="node.shape"/>
        <att type="string" name="canonicalName" label="canonicalName" value="ATGTGTTCAAGTAAATGAGATTT"/>
        <att type="string" name="Node TypeAT5G67570 = PPR" label="Node TypeAT5G67570 = PPR"/>
        <graphics w="35.0" h="35.0" width="1" outline="#000000" fill="#ff0033" y="8751.4267578125" x="8261.447265625"/>
    </node>
    <node label="TCGGCCATGGTACATTAACAC" id="-595">
        <att type="string" name="node.size" label="node.size"/>
        <att type="string" name="node.fillColor" label="node.fillColor"/>
        <att type="string" name="node.labelPosition" label="node.labelPosition"/>
        <att type="string" name="node.lineType" label="node.lineType"/>
        <att type="string" name="Node Type" label="Node Type" value="srna"/>
        <att type="string" name="node.borderColor" label="node.borderColor"/>
        <att type="string" name="node.shape" label="node.shape"/>
        <att type="string" name="canonicalName" label="canonicalName" value="TCGGCCATGGTACATTAACAC"/>
        <att type="string" name="Node TypeAT5G67570 = PPR" label="Node TypeAT5G67570 = PPR"/>
        <graphics w="35.0" h="35.0" width="1" outline="#000000" fill="#ff0033" y="8488.591796875" x="7531.1025390625"/>
    </node>
    <node label="TGTATATCCCATTTCTACCAT" id="-451">
        <att type="string" name="node.size" label="node.size"/>
        <att type="string" name="node.fillColor" label="node.fillColor"/>
        <att type="string" name="node.labelPosition" label="node.labelPosition"/>
        <att type="string" name="node.lineType" label="node.lineType"/>
        <att type="string" name="Node Type" label="Node Type" value="srna"/>
        <att type="string" name="node.borderColor" label="node.borderColor"/>
        <att type="string" name="node.shape" label="node.shape"/>
        <att type="string" name="canonicalName" label="canonicalName" value="TGTATATCCCATTTCTACCAT"/>
        <att type="string" name="Node TypeAT5G67570 = PPR" label="Node TypeAT5G67570 = PPR"/>
        <graphics w="35.0" h="35.0" width="1" outline="#000000" fill="#ff0033" y="6589.298828125" x="9092.8017578125"/>
    </node>
    <node label="ATATTCCAGGATATGCAAAAGA" id="-446">
        <att type="string" name="node.size" label="node.size"/>
        <att type="string" name="node.fillColor" label="node.fillColor"/>
        <att type="string" name="node.labelPosition" label="node.labelPosition"/>
        <att type="string" name="node.lineType" label="node.lineType"/>
        <att type="string" name="Node Type" label="Node Type" value="srna"/>
        <att type="string" name="node.borderColor" label="node.borderColor"/>
        <att type="string" name="node.shape" label="node.shape"/>
        <att type="string" name="canonicalName" label="canonicalName" value="ATATTCCAGGATATGCAAAAGA"/>
        <att type="string" name="Node TypeAT5G67570 = PPR" label="Node TypeAT5G67570 = PPR"/>
        <graphics w="35.0" h="35.0" width="1" outline="#000000" fill="#ff0033" y="7841.2431640625" x="7190.357421875"/>
    </node>
    <node label="AT3G23125" id="-445">
        <att type="string" name="node.size" label="node.size"/>
        <att type="string" name="node.fillColor" label="node.fillColor"/>
        <att type="string" name="node.labelPosition" label="node.labelPosition"/>
        <att type="string" name="node.lineType" label="node.lineType"/>
        <att type="string" name="Node Type" label="Node Type" value="Gene"/>
        <att type="string" name="node.borderColor" label="node.borderColor"/>
        <att type="string" name="node.shape" label="node.shape"/>
        <att type="string" name="canonicalName" label="canonicalName" value="AT3G23125"/>
        <att type="string" name="Node TypeAT5G67570 = PPR" label="Node TypeAT5G67570 = PPR"/>
        <graphics w="35.0" h="35.0" width="1" type="rectangle" outline="#000000" fill="#0000cc" y="5838.541015625" x="7895.2744140625"/>
    </node>
    <node label="CTAGTTCGTCGATATGTTGAA" id="-444">
        <att type="string" name="node.size" label="node.size"/>
        <att type="string" name="node.fillColor" label="node.fillColor"/>
        <att type="string" name="node.labelPosition" label="node.labelPosition"/>
        <att type="string" name="node.lineType" label="node.lineType"/>
        <att type="string" name="Node Type" label="Node Type" value="srna"/>
        <att type="string" name="node.borderColor" label="node.borderColor"/>
        <att type="string" name="node.shape" label="node.shape"/>
        <att type="string" name="canonicalName" label="canonicalName" value="CTAGTTCGTCGATATGTTGAA"/>
        <att type="string" name="Node TypeAT5G67570 = PPR" label="Node TypeAT5G67570 = PPR"/>
        <graphics w="35.0" h="35.0" width="1" outline="#000000" fill="#ff0033" y="8703.3828125" x="8339.123046875"/>
    </node>
    <node label="TGGTAGTTCAAGTATTCCAGAT" id="-443">
        <att type="string" name="node.size" label="node.size"/>
        <att type="string" name="node.fillColor" label="node.fillColor"/>
        <att type="string" name="node.labelPosition" label="node.labelPosition"/>
        <att type="string" name="node.lineType" label="node.lineType"/>
        <att type="string" name="Node Type" label="Node Type" value="srna"/>
        <att type="string" name="node.borderColor" label="node.borderColor"/>
        <att type="string" name="node.shape" label="node.shape"/>
        <att type="string" name="canonicalName" label="canonicalName" value="TGGTAGTTCAAGTATTCCAGAT"/>
        <att type="string" name="Node TypeAT5G67570 = PPR" label="Node TypeAT5G67570 = PPR"/>
        <graphics w="35.0" h="35.0" width="1" outline="#000000" fill="#ff0033" y="6816.0048828125" x="9545.8994140625"/>
    </node>
    <node label="AGTATATGCAAAAGAGTAAGATGG" id="-441">
        <att type="string" name="node.size" label="node.size"/>
        <att type="string" name="node.fillColor" label="node.fillColor"/>
        <att type="string" name="node.labelPosition" label="node.labelPosition"/>
        <att type="string" name="node.lineType" label="node.lineType"/>
        <att type="string" name="Node Type" label="Node Type" value="srna"/>
        <att type="string" name="node.borderColor" label="node.borderColor"/>
        <att type="string" name="node.shape" label="node.shape"/>
        <att type="string" name="canonicalName" label="canonicalName" value="AGTATATGCAAAAGAGTAAGATGG"/>
        <att type="string" name="Node TypeAT5G67570 = PPR" label="Node TypeAT5G67570 = PPR"/>
        <graphics w="35.0" h="35.0" width="1" outline="#000000" fill="#ff0033" y="6659.29345703125" x="9046.419921875"/>
    </node>
    <node label="TCGCCATTACTACAAATATCATT" id="-437">
        <att type="string" name="node.size" label="node.size"/>
        <att type="string" name="node.fillColor" label="node.fillColor"/>
        <att type="string" name="node.labelPosition" label="node.labelPosition"/>
        <att type="string" name="node.lineType" label="node.lineType"/>
        <att type="string" name="Node Type" label="Node Type" value="srna"/>
        <att type="string" name="node.borderColor" label="node.borderColor"/>
        <att type="string" name="node.shape" label="node.shape"/>
        <att type="string" name="canonicalName" label="canonicalName" value="TCGCCATTACTACAAATATCATT"/>
        <att type="string" name="Node TypeAT5G67570 = PPR" label="Node TypeAT5G67570 = PPR"/>
        <graphics w="35.0" h="35.0" width="1" outline="#000000" fill="#ff0033" y="6859.06640625" x="6650.67919921875"/>
    </node>
    <node label="TTTTACGGGGATAAGACTGAA" id="-439">
        <att type="string" name="node.size" label="node.size"/>
        <att type="string" name="node.fillColor" label="node.fillColor"/>
        <att type="string" name="node.labelPosition" label="node.labelPosition"/>
        <att type="string" name="node.lineType" label="node.lineType"/>
        <att type="string" name="Node Type" label="Node Type" value="srna"/>
        <att type="string" name="node.borderColor" label="node.borderColor"/>
        <att type="string" name="node.shape" label="node.shape"/>
        <att type="string" name="canonicalName" label="canonicalName" value="TTTTACGGGGATAAGACTGAA"/>
        <att type="string" name="Node TypeAT5G67570 = PPR" label="Node TypeAT5G67570 = PPR"/>
        <graphics w="35.0" h="35.0" width="1" outline="#000000" fill="#ff0033" y="6520.623046875" x="9409.9921875"/>
    </node>
    <node label="AGATTTTCAAGTCGTCTAAAGAAC" id="-436">
        <att type="string" name="node.size" label="node.size"/>
        <att type="string" name="node.fillColor" label="node.fillColor"/>
        <att type="string" name="node.labelPosition" label="node.labelPosition"/>
        <att type="string" name="node.lineType" label="node.lineType"/>
        <att type="string" name="Node Type" label="Node Type" value="srna"/>
        <att type="string" name="node.borderColor" label="node.borderColor"/>
        <att type="string" name="node.shape" label="node.shape"/>
        <att type="string" name="canonicalName" label="canonicalName" value="AGATTTTCAAGTCGTCTAAAGAAC"/>
        <att type="string" name="Node TypeAT5G67570 = PPR" label="Node TypeAT5G67570 = PPR"/>
        <graphics w="35.0" h="35.0" width="1" outline="#000000" fill="#ff0033" y="8640.6923828125" x="7613.46435546875"/>
    </node>
    <node label="TATATGTTTCAGTCTTATC" id="-435">
        <att type="string" name="node.size" label="node.size"/>
        <att type="string" name="node.fillColor" label="node.fillColor"/>
        <att type="string" name="node.labelPosition" label="node.labelPosition"/>
        <att type="string" name="node.lineType" label="node.lineType"/>
        <att type="string" name="Node Type" label="Node Type" value="srna"/>
        <att type="string" name="node.borderColor" label="node.borderColor"/>
        <att type="string" name="node.shape" label="node.shape"/>
        <att type="string" name="canonicalName" label="canonicalName" value="TATATGTTTCAGTCTTATC"/>
        <att type="string" name="Node TypeAT5G67570 = PPR" label="Node TypeAT5G67570 = PPR"/>
        <graphics w="35.0" h="35.0" width="1" outline="#000000" fill="#ff0033" y="6807.7216796875" x="9579.7666015625"/>
    </node>
    <node label="ATATGTTTACTAAAACAAAGA" id="-434">
        <att type="string" name="node.size" label="node.size"/>
        <att type="string" name="node.fillColor" label="node.fillColor"/>
        <att type="string" name="node.labelPosition" label="node.labelPosition"/>
        <att type="string" name="node.lineType" label="node.lineType"/>
        <att type="string" name="Node Type" label="Node Type" value="srna"/>
        <att type="string" name="node.borderColor" label="node.borderColor"/>
        <att type="string" name="node.shape" label="node.shape"/>
        <att type="string" name="canonicalName" label="canonicalName" value="ATATGTTTACTAAAACAAAGA"/>
        <att type="string" name="Node TypeAT5G67570 = PPR" label="Node TypeAT5G67570 = PPR"/>
        <graphics w="35.0" h="35.0" width="1" outline="#000000" fill="#ff0033" y="6626.92041015625" x="9446.9296875"/>
    </node>
    <node label="ATATTCCAGGATATGCAAAAGAA" id="-433">
        <att type="string" name="node.size" label="node.size"/>
        <att type="string" name="node.fillColor" label="node.fillColor"/>
        <att type="string" name="node.labelPosition" label="node.labelPosition"/>
        <att type="string" name="node.lineType" label="node.lineType"/>
        <att type="string" name="Node Type" label="Node Type" value="srna"/>
        <att type="string" name="node.borderColor" label="node.borderColor"/>
        <att type="string" name="node.shape" label="node.shape"/>
        <att type="string" name="canonicalName" label="canonicalName" value="ATATTCCAGGATATGCAAAAGAA"/>
        <att type="string" name="Node TypeAT5G67570 = PPR" label="Node TypeAT5G67570 = PPR"/>
        <graphics w="35.0" h="35.0" width="1" outline="#000000" fill="#ff0033" y="7917.34033203125" x="7185.36767578125"/>
    </node>
    <node label="TCATTGTTTTCTTTTGCATATC" id="-592">
        <att type="string" name="node.size" label="node.size"/>
        <att type="string" name="node.fillColor" label="node.fillColor"/>
        <att type="string" name="node.labelPosition" label="node.labelPosition"/>
        <att type="string" name="node.lineType" label="node.lineType"/>
        <att type="string" name="Node Type" label="Node Type" value="srna"/>
        <att type="string" name="node.borderColor" label="node.borderColor"/>
        <att type="string" name="node.shape" label="node.shape"/>
        <att type="string" name="canonicalName" label="canonicalName" value="TCATTGTTTTCTTTTGCATATC"/>
        <att type="string" name="Node TypeAT5G67570 = PPR" label="Node TypeAT5G67570 = PPR"/>
        <graphics w="35.0" h="35.001953125" width="1" outline="#000000" fill="#ff0033" y="8590.1025390625" x="7407.8193359375"/>
    </node>
    <node label="TGTTTCAGTCTTATCCCCGTA" id="-429">
        <att type="string" name="node.size" label="node.size"/>
        <att type="string" name="node.fillColor" label="node.fillColor"/>
        <att type="string" name="node.labelPosition" label="node.labelPosition"/>
        <att type="string" name="node.lineType" label="node.lineType"/>
        <att type="string" name="Node Type" label="Node Type" value="srna"/>
        <att type="string" name="node.borderColor" label="node.borderColor"/>
        <att type="string" name="node.shape" label="node.shape"/>
        <att type="string" name="canonicalName" label="canonicalName" value="TGTTTCAGTCTTATCCCCGTA"/>
        <att type="string" name="Node TypeAT5G67570 = PPR" label="Node TypeAT5G67570 = PPR"/>
        <graphics w="35.0" h="35.0" width="1" outline="#000000" fill="#ff0033" y="6598.4033203125" x="9600.802734375"/>
    </node>
    <node label="CACGATGTTCAATAGATTTAG" id="-428">
        <att type="string" name="node.size" label="node.size"/>
        <att type="string" name="node.fillColor" label="node.fillColor"/>
        <att type="string" name="node.labelPosition" label="node.labelPosition"/>
        <att type="string" name="node.lineType" label="node.lineType"/>
        <att type="string" name="Node Type" label="Node Type" value="srna"/>
        <att type="string" name="node.borderColor" label="node.borderColor"/>
        <att type="string" name="node.shape" label="node.shape"/>
        <att type="string" name="canonicalName" label="canonicalName" value="CACGATGTTCAATAGATTTAG"/>
        <att type="string" name="Node TypeAT5G67570 = PPR" label="Node TypeAT5G67570 = PPR"/>
        <graphics w="35.0" h="35.0" width="1" outline="#000000" fill="#ff0033" y="6512.6982421875" x="9282.400390625"/>
    </node>
    <node label="GATGGTAGTTCAAGTATTCCA" id="-427">
        <att type="string" name="node.size" label="node.size"/>
        <att type="string" name="node.fillColor" label="node.fillColor"/>
        <att type="string" name="node.labelPosition" label="node.labelPosition"/>
        <att type="string" name="node.lineType" label="node.lineType"/>
        <att type="string" name="Node Type" label="Node Type" value="srna"/>
        <att type="string" name="node.borderColor" label="node.borderColor"/>
        <att type="string" name="node.shape" label="node.shape"/>
        <att type="string" name="canonicalName" label="canonicalName" value="GATGGTAGTTCAAGTATTCCA"/>
        <att type="string" name="Node TypeAT5G67570 = PPR" label="Node TypeAT5G67570 = PPR"/>
        <graphics w="34.998046875" h="34.9990234375" width="1" outline="#000000" fill="#ff0033" y="6489.97705078125" x="9478.83984375"/>
    </node>
    <node label="CACGATATCTTCCATTTCTCTAC" id="-425">
        <att type="string" name="node.size" label="node.size"/>
        <att type="string" name="node.fillColor" label="node.fillColor"/>
        <att type="string" name="node.labelPosition" label="node.labelPosition"/>
        <att type="string" name="node.lineType" label="node.lineType"/>
        <att type="string" name="Node Type" label="Node Type" value="srna"/>
        <att type="string" name="node.borderColor" label="node.borderColor"/>
        <att type="string" name="node.shape" label="node.shape"/>
        <att type="string" name="canonicalName" label="canonicalName" value="CACGATATCTTCCATTTCTCTAC"/>
        <att type="string" name="Node TypeAT5G67570 = PPR" label="Node TypeAT5G67570 = PPR"/>
        <graphics w="35.0" h="35.0" width="1" outline="#000000" fill="#ff0033" y="6720.7021484375" x="7006.00244140625"/>
    </node>
    <node label="TAATACTAAACATATTCATGG" id="-424">
        <att type="string" name="node.size" label="node.size"/>
        <att type="string" name="node.fillColor" label="node.fillColor"/>
        <att type="string" name="node.labelPosition" label="node.labelPosition"/>
        <att type="string" name="node.lineType" label="node.lineType"/>
        <att type="string" name="Node Type" label="Node Type" value="srna"/>
        <att type="string" name="node.borderColor" label="node.borderColor"/>
        <att type="string" name="node.shape" label="node.shape"/>
        <att type="string" name="canonicalName" label="canonicalName" value="TAATACTAAACATATTCATGG"/>
        <att type="string" name="Node TypeAT5G67570 = PPR" label="Node TypeAT5G67570 = PPR"/>
        <graphics w="35.0" h="35.0" width="1" outline="#000000" fill="#ff0033" y="6313.83837890625" x="9135.64453125"/>
    </node>
    <node label="CGCTATGTTGGACTTAGAATA" id="-423">
        <att type="string" name="node.size" label="node.size"/>
        <att type="string" name="node.fillColor" label="node.fillColor"/>
        <att type="string" name="node.labelPosition" label="node.labelPosition"/>
        <att type="string" name="node.lineType" label="node.lineType"/>
        <att type="string" name="Node Type" label="Node Type" value="srna"/>
        <att type="string" name="node.borderColor" label="node.borderColor"/>
        <att type="string" name="node.shape" label="node.shape"/>
        <att type="string" name="canonicalName" label="canonicalName" value="CGCTATGTTGGACTTAGAATA"/>
        <att type="string" name="Node TypeAT5G67570 = PPR" label="Node TypeAT5G67570 = PPR"/>
        <graphics w="35.0" h="35.0" width="1" outline="#000000" fill="#ff0033" y="8159.8994140625" x="6882.037109375"/>
    </node>
    <node label="TCGATATGTTGAACTTAGAAT" id="-422">
        <att type="string" name="node.size" label="node.size"/>
        <att type="string" name="node.fillColor" label="node.fillColor"/>
        <att type="string" name="node.labelPosition" label="node.labelPosition"/>
        <att type="string" name="node.lineType" label="node.lineType"/>
        <att type="string" name="Node Type" label="Node Type" value="srna"/>
        <att type="string" name="node.borderColor" label="node.borderColor"/>
        <att type="string" name="node.shape" label="node.shape"/>
        <att type="string" name="canonicalName" label="canonicalName" value="TCGATATGTTGAACTTAGAAT"/>
        <att type="string" name="Node TypeAT5G67570 = PPR" label="Node TypeAT5G67570 = PPR"/>
        <graphics w="35.0" h="35.0" width="1" outline="#000000" fill="#ff0033" y="8615.171875" x="8373.03515625"/>
    </node>
    <node label="AGAACAGTTGCTAATACAGT" id="-421">
        <att type="string" name="node.size" label="node.size"/>
        <att type="string" name="node.fillColor" label="node.fillColor"/>
        <att type="string" name="node.labelPosition" label="node.labelPosition"/>
        <att type="string" name="node.lineType" label="node.lineType"/>
        <att type="string" name="Node Type" label="Node Type" value="srna"/>
        <att type="string" name="node.borderColor" label="node.borderColor"/>
        <att type="string" name="node.shape" label="node.shape"/>
        <att type="string" name="canonicalName" label="canonicalName" value="AGAACAGTTGCTAATACAGT"/>
        <att type="string" name="Node TypeAT5G67570 = PPR" label="Node TypeAT5G67570 = PPR"/>
        <graphics w="35.0" h="35.0" width="1" outline="#000000" fill="#ff0033" y="8555.197265625" x="8452.9384765625"/>
    </node>
    <node label="GAACGCTATGTTGGACTTAGGATG" id="-420">
        <att type="string" name="node.size" label="node.size"/>
        <att type="string" name="node.fillColor" label="node.fillColor"/>
        <att type="string" name="node.labelPosition" label="node.labelPosition"/>
        <att type="string" name="node.lineType" label="node.lineType"/>
        <att type="string" name="Node Type" label="Node Type" value="srna"/>
        <att type="string" name="node.borderColor" label="node.borderColor"/>
        <att type="string" name="node.shape" label="node.shape"/>
        <att type="string" name="canonicalName" label="canonicalName" value="GAACGCTATGTTGGACTTAGGATG"/>
        <att type="string" name="Node TypeAT5G67570 = PPR" label="Node TypeAT5G67570 = PPR"/>
        <graphics w="35.0" h="35.0" width="1" outline="#000000" fill="#ff0033" y="7911.1416015625" x="7125.4365234375"/>
    </node>
    <node label="TAATTGGTTCTAATAATACAAA" id="-413">
        <att type="string" name="node.size" label="node.size"/>
        <att type="string" name="node.fillColor" label="node.fillColor"/>
        <att type="string" name="node.labelPosition" label="node.labelPosition"/>
        <att type="string" name="node.lineType" label="node.lineType"/>
        <att type="string" name="Node Type" label="Node Type" value="srna"/>
        <att type="string" name="node.borderColor" label="node.borderColor"/>
        <att type="string" name="node.shape" label="node.shape"/>
        <att type="string" name="canonicalName" label="canonicalName" value="TAATTGGTTCTAATAATACAAA"/>
        <att type="string" name="Node TypeAT5G67570 = PPR" label="Node TypeAT5G67570 = PPR"/>
        <graphics w="35.0" h="35.0" width="1" outline="#000000" fill="#ff0033" y="8510.2314453125" x="8268.322265625"/>
    </node>
    <node label="TTGCATATACTCGAATACCTA" id="-412">
        <att type="string" name="node.size" label="node.size"/>
        <att type="string" name="node.fillColor" label="node.fillColor"/>
        <att type="string" name="node.labelPosition" label="node.labelPosition"/>
        <att type="string" name="node.lineType" label="node.lineType"/>
        <att type="string" name="Node Type" label="Node Type" value="srna"/>
        <att type="string" name="node.borderColor" label="node.borderColor"/>
        <att type="string" name="node.shape" label="node.shape"/>
        <att type="string" name="canonicalName" label="canonicalName" value="TTGCATATACTCGAATACCTA"/>
        <att type="string" name="Node TypeAT5G67570 = PPR" label="Node TypeAT5G67570 = PPR"/>
        <graphics w="35.0" h="35.0" width="1" outline="#000000" fill="#ff0033" y="6466.95703125" x="9060.2509765625"/>
    </node>
    <node label="GGCCATGGTACATTAACACAAA" id="-406">
        <att type="string" name="node.size" label="node.size"/>
        <att type="string" name="node.fillColor" label="node.fillColor"/>
        <att type="string" name="node.labelPosition" label="node.labelPosition"/>
        <att type="string" name="node.lineType" label="node.lineType"/>
        <att type="string" name="Node Type" label="Node Type" value="srna"/>
        <att type="string" name="node.borderColor" label="node.borderColor"/>
        <att type="string" name="node.shape" label="node.shape"/>
        <att type="string" name="canonicalName" label="canonicalName" value="GGCCATGGTACATTAACACAAA"/>
        <att type="string" name="Node TypeAT5G67570 = PPR" label="Node TypeAT5G67570 = PPR"/>
        <graphics w="35.0" h="35.0" width="1" outline="#000000" fill="#ff0033" y="8638.587890625" x="7558.80322265625"/>
    </node>
    <node label="TATATGGGATTAAAGACCTAT" id="-403">
        <att type="string" name="node.size" label="node.size"/>
        <att type="string" name="node.fillColor" label="node.fillColor"/>
        <att type="string" name="node.labelPosition" label="node.labelPosition"/>
        <att type="string" name="node.lineType" label="node.lineType"/>
        <att type="string" name="Node Type" label="Node Type" value="srna"/>
        <att type="string" name="node.borderColor" label="node.borderColor"/>
        <att type="string" name="node.shape" label="node.shape"/>
        <att type="string" name="canonicalName" label="canonicalName" value="TATATGGGATTAAAGACCTAT"/>
        <att type="string" name="Node TypeAT5G67570 = PPR" label="Node TypeAT5G67570 = PPR"/>
        <graphics w="35.0" h="35.0" width="1" outline="#000000" fill="#ff0033" y="6576.61962890625" x="9549.1015625"/>
    </node>
    <node label="TTTTGGTTACACGGAAACAAT" id="-402">
        <att type="string" name="node.size" label="node.size"/>
        <att type="string" name="node.fillColor" label="node.fillColor"/>
        <att type="string" name="node.labelPosition" label="node.labelPosition"/>
        <att type="string" name="node.lineType" label="node.lineType"/>
        <att type="string" name="Node Type" label="Node Type" value="srna"/>
        <att type="string" name="node.borderColor" label="node.borderColor"/>
        <att type="string" name="node.shape" label="node.shape"/>
        <att type="string" name="canonicalName" label="canonicalName" value="TTTTGGTTACACGGAAACAAT"/>
        <att type="string" name="Node TypeAT5G67570 = PPR" label="Node TypeAT5G67570 = PPR"/>
        <graphics w="35.0" h="35.0" width="1" outline="#000000" fill="#ff0033" y="6590.654296875" x="7249.33544921875"/>
    </node>
    <node label="TATATGTTTCAGTCTTATCCCC" id="-401">
        <att type="string" name="node.size" label="node.size"/>
        <att type="string" name="node.fillColor" label="node.fillColor"/>
        <att type="string" name="node.labelPosition" label="node.labelPosition"/>
        <att type="string" name="node.lineType" label="node.lineType"/>
        <att type="string" name="Node Type" label="Node Type" value="srna"/>
        <att type="string" name="node.borderColor" label="node.borderColor"/>
        <att type="string" name="node.shape" label="node.shape"/>
        <att type="string" name="canonicalName" label="canonicalName" value="TATATGTTTCAGTCTTATCCCC"/>
        <att type="string" name="Node TypeAT5G67570 = PPR" label="Node TypeAT5G67570 = PPR"/>
        <graphics w="35.0" h="34.998046875" width="1" outline="#000000" fill="#ff0033" y="6340.5849609375" x="9354.8779296875"/>
    </node>
    <node label="TTTGAACTTGTGTATTTTGAAA" id="-400">
        <att type="string" name="node.size" label="node.size"/>
        <att type="string" name="node.fillColor" label="node.fillColor"/>
        <att type="string" name="node.labelPosition" label="node.labelPosition"/>
        <att type="string" name="node.lineType" label="node.lineType"/>
        <att type="string" name="Node Type" label="Node Type" value="srna"/>
        <att type="string" name="node.borderColor" label="node.borderColor"/>
        <att type="string" name="node.shape" label="node.shape"/>
        <att type="string" name="canonicalName" label="canonicalName" value="TTTGAACTTGTGTATTTTGAAA"/>
        <att type="string" name="Node TypeAT5G67570 = PPR" label="Node TypeAT5G67570 = PPR"/>
        <graphics w="35.0" h="35.0" width="1" outline="#000000" fill="#ff0033" y="6763.57763671875" x="9609.20703125"/>
    </node>
    <node label="AAACTAGAAAAAGCATTGGAT" id="-399">
        <att type="string" name="node.size" label="node.size"/>
        <att type="string" name="node.fillColor" label="node.fillColor"/>
        <att type="string" name="node.labelPosition" label="node.labelPosition"/>
        <att type="string" name="node.lineType" label="node.lineType"/>
        <att type="string" name="Node Type" label="Node Type" value="srna"/>
        <att type="string" name="node.borderColor" label="node.borderColor"/>
        <att type="string" name="node.shape" label="node.shape"/>
        <att type="string" name="canonicalName" label="canonicalName" value="AAACTAGAAAAAGCATTGGAT"/>
        <att type="string" name="Node TypeAT5G67570 = PPR" label="Node TypeAT5G67570 = PPR"/>
        <graphics w="35.0" h="35.0" width="1" outline="#000000" fill="#ff0033" y="6955.4462890625" x="7315.455078125"/>
    </node>
    <node label="ATGGGATTAAAGACCTATGTT" id="-398">
        <att type="string" name="node.size" label="node.size"/>
        <att type="string" name="node.fillColor" label="node.fillColor"/>
        <att type="string" name="node.labelPosition" label="node.labelPosition"/>
        <att type="string" name="node.lineType" label="node.lineType"/>
        <att type="string" name="Node Type" label="Node Type" value="srna"/>
        <att type="string" name="node.borderColor" label="node.borderColor"/>
        <att type="string" name="node.shape" label="node.shape"/>
        <att type="string" name="canonicalName" label="canonicalName" value="ATGGGATTAAAGACCTATGTT"/>
        <att type="string" name="Node TypeAT5G67570 = PPR" label="Node TypeAT5G67570 = PPR"/>
        <graphics w="35.0" h="35.0" width="1" outline="#000000" fill="#ff0033" y="6601.525390625" x="9484.4267578125"/>
    </node>
    <node label="TCAATAAATAATTGGTTCTAAT" id="-395">
        <att type="string" name="node.size" label="node.size"/>
        <att type="string" name="node.fillColor" label="node.fillColor"/>
        <att type="string" name="node.labelPosition" label="node.labelPosition"/>
        <att type="string" name="node.lineType" label="node.lineType"/>
        <att type="string" name="Node Type" label="Node Type" value="srna"/>
        <att type="string" name="node.borderColor" label="node.borderColor"/>
        <att type="string" name="node.shape" label="node.shape"/>
        <att type="string" name="canonicalName" label="canonicalName" value="TCAATAAATAATTGGTTCTAAT"/>
        <att type="string" name="Node TypeAT5G67570 = PPR" label="Node TypeAT5G67570 = PPR"/>
        <graphics w="35.0" h="35.0" width="1" outline="#000000" fill="#ff0033" y="8466.2109375" x="8356.826171875"/>
    </node>
    <node label="CTGTTCTTTAGACGACTTGAAAAT" id="-393">
        <att type="string" name="node.size" label="node.size"/>
        <att type="string" name="node.fillColor" label="node.fillColor"/>
        <att type="string" name="node.labelPosition" label="node.labelPosition"/>
        <att type="string" name="node.lineType" label="node.lineType"/>
        <att type="string" name="Node Type" label="Node Type" value="srna"/>
        <att type="string" name="node.borderColor" label="node.borderColor"/>
        <att type="string" name="node.shape" label="node.shape"/>
        <att type="string" name="canonicalName" label="canonicalName" value="CTGTTCTTTAGACGACTTGAAAAT"/>
        <att type="string" name="Node TypeAT5G67570 = PPR" label="Node TypeAT5G67570 = PPR"/>
        <graphics w="35.0" h="35.0" width="1" outline="#000000" fill="#ff0033" y="8947.376953125" x="7678.7509765625"/>
    </node>
    <node label="AGCTCTGCAAATACGATCTGT" id="-394">
        <att type="string" name="node.size" label="node.size"/>
        <att type="string" name="node.fillColor" label="node.fillColor"/>
        <att type="string" name="node.labelPosition" label="node.labelPosition"/>
        <att type="string" name="node.lineType" label="node.lineType"/>
        <att type="string" name="Node Type" label="Node Type" value="srna"/>
        <att type="string" name="node.borderColor" label="node.borderColor"/>
        <att type="string" name="node.shape" label="node.shape"/>
        <att type="string" name="canonicalName" label="canonicalName" value="AGCTCTGCAAATACGATCTGT"/>
        <att type="string" name="Node TypeAT5G67570 = PPR" label="Node TypeAT5G67570 = PPR"/>
        <graphics w="35.0" h="35.0" width="1" outline="#000000" fill="#ff0033" y="8916.4375" x="7656.4228515625"/>
    </node>
    <node label="CTATATGGGATTAAAGACCTAT" id="-391">
        <att type="string" name="node.size" label="node.size"/>
        <att type="string" name="node.fillColor" label="node.fillColor"/>
        <att type="string" name="node.labelPosition" label="node.labelPosition"/>
        <att type="string" name="node.lineType" label="node.lineType"/>
        <att type="string" name="Node Type" label="Node Type" value="srna"/>
        <att type="string" name="node.borderColor" label="node.borderColor"/>
        <att type="string" name="node.shape" label="node.shape"/>
        <att type="string" name="canonicalName" label="canonicalName" value="CTATATGGGATTAAAGACCTAT"/>
        <att type="string" name="Node TypeAT5G67570 = PPR" label="Node TypeAT5G67570 = PPR"/>
        <graphics w="35.0" h="35.0" width="1" outline="#000000" fill="#ff0033" y="6774.97998046875" x="9445.6220703125"/>
    </node>
    <node label="ATTTTCAAGTCGTCTAAAGAA" id="-389">
        <att type="string" name="node.size" label="node.size"/>
        <att type="string" name="node.fillColor" label="node.fillColor"/>
        <att type="string" name="node.labelPosition" label="node.labelPosition"/>
        <att type="string" name="node.lineType" label="node.lineType"/>
        <att type="string" name="Node Type" label="Node Type" value="srna"/>
        <att type="string" name="node.borderColor" label="node.borderColor"/>
        <att type="string" name="node.shape" label="node.shape"/>
        <att type="string" name="canonicalName" label="canonicalName" value="ATTTTCAAGTCGTCTAAAGAA"/>
        <att type="string" name="Node TypeAT5G67570 = PPR" label="Node TypeAT5G67570 = PPR"/>
        <graphics w="34.99609375" h="35.0" width="1" outline="#000000" fill="#ff0033" y="8438.935546875" x="8178.4150390625"/>
    </node>
    <node label="TCGTCTAAAGAACAGTTGCTAAT" id="-388">
        <att type="string" name="node.size" label="node.size"/>
        <att type="string" name="node.fillColor" label="node.fillColor"/>
        <att type="string" name="node.labelPosition" label="node.labelPosition"/>
        <att type="string" name="node.lineType" label="node.lineType"/>
        <att type="string" name="Node Type" label="Node Type" value="srna"/>
        <att type="string" name="node.borderColor" label="node.borderColor"/>
        <att type="string" name="node.shape" label="node.shape"/>
        <att type="string" name="canonicalName" label="canonicalName" value="TCGTCTAAAGAACAGTTGCTAAT"/>
        <att type="string" name="Node TypeAT5G67570 = PPR" label="Node TypeAT5G67570 = PPR"/>
        <graphics w="35.0" h="35.0" width="1" outline="#000000" fill="#ff0033" y="8847.7998046875" x="8164.04736328125"/>
    </node>
    <node label="TTCTAAGTCCAACATAGCAT" id="-387">
        <att type="string" name="node.size" label="node.size"/>
        <att type="string" name="node.fillColor" label="node.fillColor"/>
        <att type="string" name="node.labelPosition" label="node.labelPosition"/>
        <att type="string" name="node.lineType" label="node.lineType"/>
        <att type="string" name="Node Type" label="Node Type" value="srna"/>
        <att type="string" name="node.borderColor" label="node.borderColor"/>
        <att type="string" name="node.shape" label="node.shape"/>
        <att type="string" name="canonicalName" label="canonicalName" value="TTCTAAGTCCAACATAGCAT"/>
        <att type="string" name="Node TypeAT5G67570 = PPR" label="Node TypeAT5G67570 = PPR"/>
        <graphics w="35.0" h="35.0" width="1" outline="#000000" fill="#ff0033" y="7860.16357421875" x="6937.8349609375"/>
    </node>
    <node label="GAAGTCTACATGAAGCAAGTC" id="-385">
        <att type="string" name="node.size" label="node.size"/>
        <att type="string" name="node.fillColor" label="node.fillColor"/>
        <att type="string" name="node.labelPosition" label="node.labelPosition"/>
        <att type="string" name="node.lineType" label="node.lineType"/>
        <att type="string" name="Node Type" label="Node Type" value="srna"/>
        <att type="string" name="node.borderColor" label="node.borderColor"/>
        <att type="string" name="node.shape" label="node.shape"/>
        <att type="string" name="canonicalName" label="canonicalName" value="GAAGTCTACATGAAGCAAGTC"/>
        <att type="string" name="Node TypeAT5G67570 = PPR" label="Node TypeAT5G67570 = PPR"/>
        <graphics w="35.0" h="35.0" width="1" outline="#000000" fill="#ff0033" y="6392.4453125" x="6718.62939453125"/>
    </node>
    <node label="TAACTTTTGCATATCCTAGAA" id="-383">
        <att type="string" name="node.size" label="node.size"/>
        <att type="string" name="node.fillColor" label="node.fillColor"/>
        <att type="string" name="node.labelPosition" label="node.labelPosition"/>
        <att type="string" name="node.lineType" label="node.lineType"/>
        <att type="string" name="Node Type" label="Node Type" value="srna"/>
        <att type="string" name="node.borderColor" label="node.borderColor"/>
        <att type="string" name="node.shape" label="node.shape"/>
        <att type="string" name="canonicalName" label="canonicalName" value="TAACTTTTGCATATCCTAGAA"/>
        <att type="string" name="Node TypeAT5G67570 = PPR" label="Node TypeAT5G67570 = PPR"/>
        <graphics w="35.0" h="35.0" width="1" outline="#000000" fill="#ff0033" y="7290.564453125" x="6642.57080078125"/>
    </node>
    <node label="ATCAAATTGTTTACAATTTCA" id="-382">
        <att type="string" name="node.size" label="node.size"/>
        <att type="string" name="node.fillColor" label="node.fillColor"/>
        <att type="string" name="node.labelPosition" label="node.labelPosition"/>
        <att type="string" name="node.lineType" label="node.lineType"/>
        <att type="string" name="Node Type" label="Node Type" value="srna"/>
        <att type="string" name="node.borderColor" label="node.borderColor"/>
        <att type="string" name="node.shape" label="node.shape"/>
        <att type="string" name="canonicalName" label="canonicalName" value="ATCAAATTGTTTACAATTTCA"/>
        <att type="string" name="Node TypeAT5G67570 = PPR" label="Node TypeAT5G67570 = PPR"/>
        <graphics w="35.0" h="35.0" width="1" outline="#000000" fill="#ff0033" y="7156.09619140625" x="6784.11865234375"/>
    </node>
    <node label="TCCATTTCTCTACGCTATGTT" id="-588">
        <att type="string" name="node.size" label="node.size"/>
        <att type="string" name="node.fillColor" label="node.fillColor"/>
        <att type="string" name="node.labelPosition" label="node.labelPosition"/>
        <att type="string" name="node.lineType" label="node.lineType"/>
        <att type="string" name="Node Type" label="Node Type" value="srna"/>
        <att type="string" name="node.borderColor" label="node.borderColor"/>
        <att type="string" name="node.shape" label="node.shape"/>
        <att type="string" name="canonicalName" label="canonicalName" value="TCCATTTCTCTACGCTATGTT"/>
        <att type="string" name="Node TypeAT5G67570 = PPR" label="Node TypeAT5G67570 = PPR"/>
        <graphics w="35.0" h="35.0" width="1" outline="#000000" fill="#ff0033" y="6501.56591796875" x="6475.8212890625"/>
    </node>
    <node label="AT1G62670" id="-378">
        <att type="string" name="node.size" label="node.size"/>
        <att type="string" name="node.fillColor" label="node.fillColor"/>
        <att type="string" name="node.labelPosition" label="node.labelPosition"/>
        <att type="string" name="node.lineType" label="node.lineType"/>
        <att type="string" name="Node Type" label="Node Type" value="Gene"/>
        <att type="string" name="node.borderColor" label="node.borderColor"/>
        <att type="string" name="node.shape" label="node.shape"/>
        <att type="string" name="canonicalName" label="canonicalName" value="AT1G62670"/>
        <att type="string" name="Node TypeAT5G67570 = PPR" label="Node TypeAT5G67570 = PPR" value="PPR"/>
        <graphics w="35.0" h="35.0" width="1" type="rectangle" outline="#000000" fill="#0000cc" y="6100.251953125" x="9773.6376953125"/>
    </node>
    <node label="AGTAAGATGGATCTTGATAAT" id="-376">
        <att type="string" name="node.size" label="node.size"/>
        <att type="string" name="node.fillColor" label="node.fillColor"/>
        <att type="string" name="node.labelPosition" label="node.labelPosition"/>
        <att type="string" name="node.lineType" label="node.lineType"/>
        <att type="string" name="Node Type" label="Node Type" value="srna"/>
        <att type="string" name="node.borderColor" label="node.borderColor"/>
        <att type="string" name="node.shape" label="node.shape"/>
        <att type="string" name="canonicalName" label="canonicalName" value="AGTAAGATGGATCTTGATAAT"/>
        <att type="string" name="Node TypeAT5G67570 = PPR" label="Node TypeAT5G67570 = PPR"/>
        <graphics w="35.0" h="35.0" width="1" outline="#000000" fill="#ff0033" y="7166.6396484375" x="9192.9326171875"/>
    </node>
    <node label="TTCTAAGTCCAACATAGCGTATT" id="-377">
        <att type="string" name="node.size" label="node.size"/>
        <att type="string" name="node.fillColor" label="node.fillColor"/>
        <att type="string" name="node.labelPosition" label="node.labelPosition"/>
        <att type="string" name="node.lineType" label="node.lineType"/>
        <att type="string" name="Node Type" label="Node Type" value="srna"/>
        <att type="string" name="node.borderColor" label="node.borderColor"/>
        <att type="string" name="node.shape" label="node.shape"/>
        <att type="string" name="canonicalName" label="canonicalName" value="TTCTAAGTCCAACATAGCGTATT"/>
        <att type="string" name="Node TypeAT5G67570 = PPR" label="Node TypeAT5G67570 = PPR"/>
        <graphics w="35.0" h="35.0" width="1" outline="#000000" fill="#ff0033" y="7936.5537109375" x="7092.85302734375"/>
    </node>
    <node label="TAGTTTCGCCATTACTACAAA" id="-373">
        <att type="string" name="node.size" label="node.size"/>
        <att type="string" name="node.fillColor" label="node.fillColor"/>
        <att type="string" name="node.labelPosition" label="node.labelPosition"/>
        <att type="string" name="node.lineType" label="node.lineType"/>
        <att type="string" name="Node Type" label="Node Type" value="srna"/>
        <att type="string" name="node.borderColor" label="node.borderColor"/>
        <att type="string" name="node.shape" label="node.shape"/>
        <att type="string" name="canonicalName" label="canonicalName" value="TAGTTTCGCCATTACTACAAA"/>
        <att type="string" name="Node TypeAT5G67570 = PPR" label="Node TypeAT5G67570 = PPR"/>
        <graphics w="35.0" h="35.0" width="1" outline="#000000" fill="#ff0033" y="7184.6064453125" x="7226.01904296875"/>
    </node>
    <node label="TCCTAAGATCCAATCAAACGC" id="-374">
        <att type="string" name="node.size" label="node.size"/>
        <att type="string" name="node.fillColor" label="node.fillColor"/>
        <att type="string" name="node.labelPosition" label="node.labelPosition"/>
        <att type="string" name="node.lineType" label="node.lineType"/>
        <att type="string" name="Node Type" label="Node Type" value="srna"/>
        <att type="string" name="node.borderColor" label="node.borderColor"/>
        <att type="string" name="node.shape" label="node.shape"/>
        <att type="string" name="canonicalName" label="canonicalName" value="TCCTAAGATCCAATCAAACGC"/>
        <att type="string" name="Node TypeAT5G67570 = PPR" label="Node TypeAT5G67570 = PPR"/>
        <graphics w="35.0" h="35.0" width="1" outline="#000000" fill="#ff0033" y="7252.6572265625" x="6623.88916015625"/>
    </node>
    <node label="CGGATGGTAGAAACATAGGTC" id="-372">
        <att type="string" name="node.size" label="node.size"/>
        <att type="string" name="node.fillColor" label="node.fillColor"/>
        <att type="string" name="node.labelPosition" label="node.labelPosition"/>
        <att type="string" name="node.lineType" label="node.lineType"/>
        <att type="string" name="Node Type" label="Node Type" value="srna"/>
        <att type="string" name="node.borderColor" label="node.borderColor"/>
        <att type="string" name="node.shape" label="node.shape"/>
        <att type="string" name="canonicalName" label="canonicalName" value="CGGATGGTAGAAACATAGGTC"/>
        <att type="string" name="Node TypeAT5G67570 = PPR" label="Node TypeAT5G67570 = PPR"/>
        <graphics w="34.998046875" h="35.0" width="1" outline="#000000" fill="#ff0033" y="6613.83154296875" x="9568.6220703125"/>
    </node>
    <node label="TGAATGTGTTCAAGTAAATGAG" id="-370">
        <att type="string" name="node.size" label="node.size"/>
        <att type="string" name="node.fillColor" label="node.fillColor"/>
        <att type="string" name="node.labelPosition" label="node.labelPosition"/>
        <att type="string" name="node.lineType" label="node.lineType"/>
        <att type="string" name="Node Type" label="Node Type" value="srna"/>
        <att type="string" name="node.borderColor" label="node.borderColor"/>
        <att type="string" name="node.shape" label="node.shape"/>
        <att type="string" name="canonicalName" label="canonicalName" value="TGAATGTGTTCAAGTAAATGAG"/>
        <att type="string" name="Node TypeAT5G67570 = PPR" label="Node TypeAT5G67570 = PPR"/>
        <graphics w="34.9990234375" h="35.0" width="1" outline="#000000" fill="#ff0033" y="8902.1826171875" x="8176.56494140625"/>
    </node>
    <node label="TACAAGCGAATAGACCATTTA" id="-371">
        <att type="string" name="node.size" label="node.size"/>
        <att type="string" name="node.fillColor" label="node.fillColor"/>
        <att type="string" name="node.labelPosition" label="node.labelPosition"/>
        <att type="string" name="node.lineType" label="node.lineType"/>
        <att type="string" name="Node Type" label="Node Type" value="srna"/>
        <att type="string" name="node.borderColor" label="node.borderColor"/>
        <att type="string" name="node.shape" label="node.shape"/>
        <att type="string" name="canonicalName" label="canonicalName" value="TACAAGCGAATAGACCATTTA"/>
        <att type="string" name="Node TypeAT5G67570 = PPR" label="Node TypeAT5G67570 = PPR"/>
        <graphics w="35.0" h="35.0" width="1" outline="#000000" fill="#ff0033" y="8438.34375" x="8093.9384765625"/>
    </node>
    <node label="TACACCTCGGAGAGAAACTAC" id="-368">
        <att type="string" name="node.size" label="node.size"/>
        <att type="string" name="node.fillColor" label="node.fillColor"/>
        <att type="string" name="node.labelPosition" label="node.labelPosition"/>
        <att type="string" name="node.lineType" label="node.lineType"/>
        <att type="string" name="Node Type" label="Node Type" value="srna"/>
        <att type="string" name="node.borderColor" label="node.borderColor"/>
        <att type="string" name="node.shape" label="node.shape"/>
        <att type="string" name="canonicalName" label="canonicalName" value="TACACCTCGGAGAGAAACTAC"/>
        <att type="string" name="Node TypeAT5G67570 = PPR" label="Node TypeAT5G67570 = PPR"/>
        <graphics w="35.0" h="35.0" width="1" outline="#000000" fill="#ff0033" y="8813.7255859375" x="8074.55029296875"/>
    </node>
    <node label="CTACCATCTGGAATACTTGAA" id="-367">
        <att type="string" name="node.size" label="node.size"/>
        <att type="string" name="node.fillColor" label="node.fillColor"/>
        <att type="string" name="node.labelPosition" label="node.labelPosition"/>
        <att type="string" name="node.lineType" label="node.lineType"/>
        <att type="string" name="Node Type" label="Node Type" value="srna"/>
        <att type="string" name="node.borderColor" label="node.borderColor"/>
        <att type="string" name="node.shape" label="node.shape"/>
        <att type="string" name="canonicalName" label="canonicalName" value="CTACCATCTGGAATACTTGAA"/>
        <att type="string" name="Node TypeAT5G67570 = PPR" label="Node TypeAT5G67570 = PPR"/>
        <graphics w="35.0" h="35.0" width="1" outline="#000000" fill="#ff0033" y="6551.7998046875" x="9448.978515625"/>
    </node>
    <node label="TAAGTCCAACATAGCGTAGAGAAA" id="-366">
        <att type="string" name="node.size" label="node.size"/>
        <att type="string" name="node.fillColor" label="node.fillColor"/>
        <att type="string" name="node.labelPosition" label="node.labelPosition"/>
        <att type="string" name="node.lineType" label="node.lineType"/>
        <att type="string" name="Node Type" label="Node Type" value="srna"/>
        <att type="string" name="node.borderColor" label="node.borderColor"/>
        <att type="string" name="node.shape" label="node.shape"/>
        <att type="string" name="canonicalName" label="canonicalName" value="TAAGTCCAACATAGCGTAGAGAAA"/>
        <att type="string" name="Node TypeAT5G67570 = PPR" label="Node TypeAT5G67570 = PPR"/>
        <graphics w="35.0" h="35.0" width="1" outline="#000000" fill="#ff0033" y="6435.865234375" x="6769.78857421875"/>
    </node>
    <node label="ATAGGTCTTTAATCCCATATA" id="-365">
        <att type="string" name="node.size" label="node.size"/>
        <att type="string" name="node.fillColor" label="node.fillColor"/>
        <att type="string" name="node.labelPosition" label="node.labelPosition"/>
        <att type="string" name="node.lineType" label="node.lineType"/>
        <att type="string" name="Node Type" label="Node Type" value="srna"/>
        <att type="string" name="node.borderColor" label="node.borderColor"/>
        <att type="string" name="node.shape" label="node.shape"/>
        <att type="string" name="canonicalName" label="canonicalName" value="ATAGGTCTTTAATCCCATATA"/>
        <att type="string" name="Node TypeAT5G67570 = PPR" label="Node TypeAT5G67570 = PPR"/>
        <graphics w="35.0" h="35.0" width="1" outline="#000000" fill="#ff0033" y="6747.90576171875" x="9462.4482421875"/>
    </node>
    <node label="TCCTAAGTCCAACATAGCGTT" id="-363">
        <att type="string" name="node.size" label="node.size"/>
        <att type="string" name="node.fillColor" label="node.fillColor"/>
        <att type="string" name="node.labelPosition" label="node.labelPosition"/>
        <att type="string" name="node.lineType" label="node.lineType"/>
        <att type="string" name="Node Type" label="Node Type" value="srna"/>
        <att type="string" name="node.borderColor" label="node.borderColor"/>
        <att type="string" name="node.shape" label="node.shape"/>
        <att type="string" name="canonicalName" label="canonicalName" value="TCCTAAGTCCAACATAGCGTT"/>
        <att type="string" name="Node TypeAT5G67570 = PPR" label="Node TypeAT5G67570 = PPR"/>
        <graphics w="35.0" h="35.0" width="1" outline="#000000" fill="#ff0033" y="7890.31494140625" x="7069.6826171875"/>
    </node>
    <node label="TGTAGTCTCTTTTACAAGGTGT" id="-362">
        <att type="string" name="node.size" label="node.size"/>
        <att type="string" name="node.fillColor" label="node.fillColor"/>
        <att type="string" name="node.labelPosition" label="node.labelPosition"/>
        <att type="string" name="node.lineType" label="node.lineType"/>
        <att type="string" name="Node Type" label="Node Type" value="srna"/>
        <att type="string" name="node.borderColor" label="node.borderColor"/>
        <att type="string" name="node.shape" label="node.shape"/>
        <att type="string" name="canonicalName" label="canonicalName" value="TGTAGTCTCTTTTACAAGGTGT"/>
        <att type="string" name="Node TypeAT5G67570 = PPR" label="Node TypeAT5G67570 = PPR"/>
        <graphics w="35.0" h="35.0" width="1" outline="#000000" fill="#ff0033" y="6915.962890625" x="6638.38037109375"/>
    </node>
    <node label="TTTTGCATATCCTGGAATATG" id="-361">
        <att type="string" name="node.size" label="node.size"/>
        <att type="string" name="node.fillColor" label="node.fillColor"/>
        <att type="string" name="node.labelPosition" label="node.labelPosition"/>
        <att type="string" name="node.lineType" label="node.lineType"/>
        <att type="string" name="Node Type" label="Node Type" value="srna"/>
        <att type="string" name="node.borderColor" label="node.borderColor"/>
        <att type="string" name="node.shape" label="node.shape"/>
        <att type="string" name="canonicalName" label="canonicalName" value="TTTTGCATATCCTGGAATATG"/>
        <att type="string" name="Node TypeAT5G67570 = PPR" label="Node TypeAT5G67570 = PPR"/>
        <graphics w="35.0" h="35.0" width="1" outline="#000000" fill="#ff0033" y="7660.482421875" x="7745.27734375"/>
    </node>
    <node label="ATATGCAAAAGAGTAAGATGG" id="-360">
        <att type="string" name="node.size" label="node.size"/>
        <att type="string" name="node.fillColor" label="node.fillColor"/>
        <att type="string" name="node.labelPosition" label="node.labelPosition"/>
        <att type="string" name="node.lineType" label="node.lineType"/>
        <att type="string" name="Node Type" label="Node Type" value="srna"/>
        <att type="string" name="node.borderColor" label="node.borderColor"/>
        <att type="string" name="node.shape" label="node.shape"/>
        <att type="string" name="canonicalName" label="canonicalName" value="ATATGCAAAAGAGTAAGATGG"/>
        <att type="string" name="Node TypeAT5G67570 = PPR" label="Node TypeAT5G67570 = PPR"/>
        <graphics w="35.0" h="35.0" width="1" outline="#000000" fill="#ff0033" y="6914.5068359375" x="9152.6787109375"/>
    </node>
    <node label="TCAATAAATAATTGGTTCTAATAA" id="-358">
        <att type="string" name="node.size" label="node.size"/>
        <att type="string" name="node.fillColor" label="node.fillColor"/>
        <att type="string" name="node.labelPosition" label="node.labelPosition"/>
        <att type="string" name="node.lineType" label="node.lineType"/>
        <att type="string" name="Node Type" label="Node Type" value="srna"/>
        <att type="string" name="node.borderColor" label="node.borderColor"/>
        <att type="string" name="node.shape" label="node.shape"/>
        <att type="string" name="canonicalName" label="canonicalName" value="TCAATAAATAATTGGTTCTAATAA"/>
        <att type="string" name="Node TypeAT5G67570 = PPR" label="Node TypeAT5G67570 = PPR"/>
        <graphics w="35.0" h="35.0" width="1" outline="#000000" fill="#ff0033" y="8918.6455078125" x="8131.80859375"/>
    </node>
    <node label="TATGCAAAAGAGTAAGATGGA" id="-359">
        <att type="string" name="node.size" label="node.size"/>
        <att type="string" name="node.fillColor" label="node.fillColor"/>
        <att type="string" name="node.labelPosition" label="node.labelPosition"/>
        <att type="string" name="node.lineType" label="node.lineType"/>
        <att type="string" name="Node Type" label="Node Type" value="srna"/>
        <att type="string" name="node.borderColor" label="node.borderColor"/>
        <att type="string" name="node.shape" label="node.shape"/>
        <att type="string" name="canonicalName" label="canonicalName" value="TATGCAAAAGAGTAAGATGGA"/>
        <att type="string" name="Node TypeAT5G67570 = PPR" label="Node TypeAT5G67570 = PPR"/>
        <graphics w="35.0" h="35.0" width="1" outline="#000000" fill="#ff0033" y="6833.244140625" x="9080.30859375"/>
    </node>
    <node label="AAACTAGAAAAAGCATTGGATA" id="-357">
        <att type="string" name="node.size" label="node.size"/>
        <att type="string" name="node.fillColor" label="node.fillColor"/>
        <att type="string" name="node.labelPosition" label="node.labelPosition"/>
        <att type="string" name="node.lineType" label="node.lineType"/>
        <att type="string" name="Node Type" label="Node Type" value="srna"/>
        <att type="string" name="node.borderColor" label="node.borderColor"/>
        <att type="string" name="node.shape" label="node.shape"/>
        <att type="string" name="canonicalName" label="canonicalName" value="AAACTAGAAAAAGCATTGGATA"/>
        <att type="string" name="Node TypeAT5G67570 = PPR" label="Node TypeAT5G67570 = PPR"/>
        <graphics w="35.0" h="35.0" width="1" outline="#000000" fill="#ff0033" y="6857.29833984375" x="7363.14990234375"/>
    </node>
    <node label="TTCATTGTTTTCTTTTGCATA" id="-356">
        <att type="string" name="node.size" label="node.size"/>
        <att type="string" name="node.fillColor" label="node.fillColor"/>
        <att type="string" name="node.labelPosition" label="node.labelPosition"/>
        <att type="string" name="node.lineType" label="node.lineType"/>
        <att type="string" name="Node Type" label="Node Type" value="srna"/>
        <att type="string" name="node.borderColor" label="node.borderColor"/>
        <att type="string" name="node.shape" label="node.shape"/>
        <att type="string" name="canonicalName" label="canonicalName" value="TTCATTGTTTTCTTTTGCATA"/>
        <att type="string" name="Node TypeAT5G67570 = PPR" label="Node TypeAT5G67570 = PPR"/>
        <graphics w="35.0" h="35.0" width="1" outline="#000000" fill="#ff0033" y="8738.79296875" x="7342.80859375"/>
    </node>
    <node label="ATATTCCAGGATATGCAAAAG" id="-355">
        <att type="string" name="node.size" label="node.size"/>
        <att type="string" name="node.fillColor" label="node.fillColor"/>
        <att type="string" name="node.labelPosition" label="node.labelPosition"/>
        <att type="string" name="node.lineType" label="node.lineType"/>
        <att type="string" name="Node Type" label="Node Type" value="srna"/>
        <att type="string" name="node.borderColor" label="node.borderColor"/>
        <att type="string" name="node.shape" label="node.shape"/>
        <att type="string" name="canonicalName" label="canonicalName" value="ATATTCCAGGATATGCAAAAG"/>
        <att type="string" name="Node TypeAT5G67570 = PPR" label="Node TypeAT5G67570 = PPR"/>
        <graphics w="35.0" h="35.0" width="1" outline="#000000" fill="#ff0033" y="7865.7138671875" x="7215.67822265625"/>
    </node>
    <node label="TGTTTTCTTTTGCATATCCTGG" id="-354">
        <att type="string" name="node.size" label="node.size"/>
        <att type="string" name="node.fillColor" label="node.fillColor"/>
        <att type="string" name="node.labelPosition" label="node.labelPosition"/>
        <att type="string" name="node.lineType" label="node.lineType"/>
        <att type="string" name="Node Type" label="Node Type" value="srna"/>
        <att type="string" name="node.borderColor" label="node.borderColor"/>
        <att type="string" name="node.shape" label="node.shape"/>
        <att type="string" name="canonicalName" label="canonicalName" value="TGTTTTCTTTTGCATATCCTGG"/>
        <att type="string" name="Node TypeAT5G67570 = PPR" label="Node TypeAT5G67570 = PPR"/>
        <graphics w="35.0" h="35.0" width="1" outline="#000000" fill="#ff0033" y="8722.021484375" x="7983.3154296875"/>
    </node>
    <node label="TAGTTTCGCCATTACTACA" id="-585">
        <att type="string" name="node.size" label="node.size"/>
        <att type="string" name="node.fillColor" label="node.fillColor"/>
        <att type="string" name="node.labelPosition" label="node.labelPosition"/>
        <att type="string" name="node.lineType" label="node.lineType"/>
        <att type="string" name="Node Type" label="Node Type" value="srna"/>
        <att type="string" name="node.borderColor" label="node.borderColor"/>
        <att type="string" name="node.shape" label="node.shape"/>
        <att type="string" name="canonicalName" label="canonicalName" value="TAGTTTCGCCATTACTACA"/>
        <att type="string" name="Node TypeAT5G67570 = PPR" label="Node TypeAT5G67570 = PPR"/>
        <graphics w="35.0" h="35.0" width="1" outline="#000000" fill="#ff0033" y="6972.36865234375" x="7353.84912109375"/>
    </node>
    <node label="TCTAGTTCGTCGATATGTTGA" id="-352">
        <att type="string" name="node.size" label="node.size"/>
        <att type="string" name="node.fillColor" label="node.fillColor"/>
        <att type="string" name="node.labelPosition" label="node.labelPosition"/>
        <att type="string" name="node.lineType" label="node.lineType"/>
        <att type="string" name="Node Type" label="Node Type" value="srna"/>
        <att type="string" name="node.borderColor" label="node.borderColor"/>
        <att type="string" name="node.shape" label="node.shape"/>
        <att type="string" name="canonicalName" label="canonicalName" value="TCTAGTTCGTCGATATGTTGA"/>
        <att type="string" name="Node TypeAT5G67570 = PPR" label="Node TypeAT5G67570 = PPR"/>
        <graphics w="35.0" h="35.0" width="1" outline="#000000" fill="#ff0033" y="8373.0771484375" x="8056.6337890625"/>
    </node>
    <node label="TTGTTGATCGGATGGTAGAAAC" id="-351">
        <att type="string" name="node.size" label="node.size"/>
        <att type="string" name="node.fillColor" label="node.fillColor"/>
        <att type="string" name="node.labelPosition" label="node.labelPosition"/>
        <att type="string" name="node.lineType" label="node.lineType"/>
        <att type="string" name="Node Type" label="Node Type" value="srna"/>
        <att type="string" name="node.borderColor" label="node.borderColor"/>
        <att type="string" name="node.shape" label="node.shape"/>
        <att type="string" name="canonicalName" label="canonicalName" value="TTGTTGATCGGATGGTAGAAAC"/>
        <att type="string" name="Node TypeAT5G67570 = PPR" label="Node TypeAT5G67570 = PPR"/>
        <graphics w="35.0" h="35.0" width="1" outline="#000000" fill="#ff0033" y="6946.56689453125" x="9437.7841796875"/>
    </node>
    <node label="ATATATGTTTCAGTCTTATCC" id="-349">
        <att type="string" name="node.size" label="node.size"/>
        <att type="string" name="node.fillColor" label="node.fillColor"/>
        <att type="string" name="node.labelPosition" label="node.labelPosition"/>
        <att type="string" name="node.lineType" label="node.lineType"/>
        <att type="string" name="Node Type" label="Node Type" value="srna"/>
        <att type="string" name="node.borderColor" label="node.borderColor"/>
        <att type="string" name="node.shape" label="node.shape"/>
        <att type="string" name="canonicalName" label="canonicalName" value="ATATATGTTTCAGTCTTATCC"/>
        <att type="string" name="Node TypeAT5G67570 = PPR" label="Node TypeAT5G67570 = PPR"/>
        <graphics w="35.0" h="35.0" width="1" outline="#000000" fill="#ff0033" y="6654.71044921875" x="9611.6728515625"/>
    </node>
    <node label="ACAATTTGATTTCAGCTTTGG" id="-348">
        <att type="string" name="node.size" label="node.size"/>
        <att type="string" name="node.fillColor" label="node.fillColor"/>
        <att type="string" name="node.labelPosition" label="node.labelPosition"/>
        <att type="string" name="node.lineType" label="node.lineType"/>
        <att type="string" name="Node Type" label="Node Type" value="srna"/>
        <att type="string" name="node.borderColor" label="node.borderColor"/>
        <att type="string" name="node.shape" label="node.shape"/>
        <att type="string" name="canonicalName" label="canonicalName" value="ACAATTTGATTTCAGCTTTGG"/>
        <att type="string" name="Node TypeAT5G67570 = PPR" label="Node TypeAT5G67570 = PPR"/>
        <graphics w="35.0" h="35.0" width="1" outline="#000000" fill="#ff0033" y="7338.7314453125" x="6879.20751953125"/>
    </node>
    <node label="AGAATAATTTCCTAAGATCCA" id="-345">
        <att type="string" name="node.size" label="node.size"/>
        <att type="string" name="node.fillColor" label="node.fillColor"/>
        <att type="string" name="node.labelPosition" label="node.labelPosition"/>
        <att type="string" name="node.lineType" label="node.lineType"/>
        <att type="string" name="Node Type" label="Node Type" value="srna"/>
        <att type="string" name="node.borderColor" label="node.borderColor"/>
        <att type="string" name="node.shape" label="node.shape"/>
        <att type="string" name="canonicalName" label="canonicalName" value="AGAATAATTTCCTAAGATCCA"/>
        <att type="string" name="Node TypeAT5G67570 = PPR" label="Node TypeAT5G67570 = PPR"/>
        <graphics w="35.0" h="35.0" width="1" outline="#000000" fill="#ff0033" y="6954.3828125" x="7268.76513671875"/>
    </node>
    <node label="TCAATAAATAATTGGTTCTAA" id="-347">
        <att type="string" name="node.size" label="node.size"/>
        <att type="string" name="node.fillColor" label="node.fillColor"/>
        <att type="string" name="node.labelPosition" label="node.labelPosition"/>
        <att type="string" name="node.lineType" label="node.lineType"/>
        <att type="string" name="Node Type" label="Node Type" value="srna"/>
        <att type="string" name="node.borderColor" label="node.borderColor"/>
        <att type="string" name="node.shape" label="node.shape"/>
        <att type="string" name="canonicalName" label="canonicalName" value="TCAATAAATAATTGGTTCTAA"/>
        <att type="string" name="Node TypeAT5G67570 = PPR" label="Node TypeAT5G67570 = PPR"/>
        <graphics w="35.0" h="35.0" width="1" outline="#000000" fill="#ff0033" y="8552.23828125" x="7563.8857421875"/>
    </node>
    <node label="TATAATCAAGTGAATAGTTTAA" id="-346">
        <att type="string" name="node.size" label="node.size"/>
        <att type="string" name="node.fillColor" label="node.fillColor"/>
        <att type="string" name="node.labelPosition" label="node.labelPosition"/>
        <att type="string" name="node.lineType" label="node.lineType"/>
        <att type="string" name="Node Type" label="Node Type" value="srna"/>
        <att type="string" name="node.borderColor" label="node.borderColor"/>
        <att type="string" name="node.shape" label="node.shape"/>
        <att type="string" name="canonicalName" label="canonicalName" value="TATAATCAAGTGAATAGTTTAA"/>
        <att type="string" name="Node TypeAT5G67570 = PPR" label="Node TypeAT5G67570 = PPR"/>
        <graphics w="35.0" h="35.0" width="1" outline="#000000" fill="#ff0033" y="6331.96044921875" x="9181.76171875"/>
    </node>
    <node label="ACTCTTTTGCATATACTCGAA" id="-344">
        <att type="string" name="node.size" label="node.size"/>
        <att type="string" name="node.fillColor" label="node.fillColor"/>
        <att type="string" name="node.labelPosition" label="node.labelPosition"/>
        <att type="string" name="node.lineType" label="node.lineType"/>
        <att type="string" name="Node Type" label="Node Type" value="srna"/>
        <att type="string" name="node.borderColor" label="node.borderColor"/>
        <att type="string" name="node.shape" label="node.shape"/>
        <att type="string" name="canonicalName" label="canonicalName" value="ACTCTTTTGCATATACTCGAA"/>
        <att type="string" name="Node TypeAT5G67570 = PPR" label="Node TypeAT5G67570 = PPR"/>
        <graphics w="35.0" h="35.0" width="1" outline="#000000" fill="#ff0033" y="6719.9521484375" x="9110.7451171875"/>
    </node>
    <node label="AT5G41170" id="-343">
        <att type="string" name="node.size" label="node.size"/>
        <att type="string" name="node.fillColor" label="node.fillColor"/>
        <att type="string" name="node.labelPosition" label="node.labelPosition"/>
        <att type="string" name="node.lineType" label="node.lineType"/>
        <att type="string" name="Node Type" label="Node Type" value="Gene"/>
        <att type="string" name="node.borderColor" label="node.borderColor"/>
        <att type="string" name="node.shape" label="node.shape"/>
        <att type="string" name="canonicalName" label="canonicalName" value="AT5G41170"/>
        <att type="string" name="Node TypeAT5G67570 = PPR" label="Node TypeAT5G67570 = PPR" value="PPR"/>
        <graphics w="35.0" h="35.0" width="1" type="rectangle" outline="#000000" fill="#0000cc" y="7337.28564453125" x="8082.06884765625"/>
    </node>
    <node label="TATTCCAGGATATGCAAAAGAA" id="-341">
        <att type="string" name="node.size" label="node.size"/>
        <att type="string" name="node.fillColor" label="node.fillColor"/>
        <att type="string" name="node.labelPosition" label="node.labelPosition"/>
        <att type="string" name="node.lineType" label="node.lineType"/>
        <att type="string" name="Node Type" label="Node Type" value="srna"/>
        <att type="string" name="node.borderColor" label="node.borderColor"/>
        <att type="string" name="node.shape" label="node.shape"/>
        <att type="string" name="canonicalName" label="canonicalName" value="TATTCCAGGATATGCAAAAGAA"/>
        <att type="string" name="Node TypeAT5G67570 = PPR" label="Node TypeAT5G67570 = PPR"/>
        <graphics w="35.0" h="35.0" width="1" outline="#000000" fill="#ff0033" y="8008.16455078125" x="7011.8701171875"/>
    </node>
    <node label="TGTGAACATATTCAAGGATAA" id="-339">
        <att type="string" name="node.size" label="node.size"/>
        <att type="string" name="node.fillColor" label="node.fillColor"/>
        <att type="string" name="node.labelPosition" label="node.labelPosition"/>
        <att type="string" name="node.lineType" label="node.lineType"/>
        <att type="string" name="Node Type" label="Node Type" value="srna"/>
        <att type="string" name="node.borderColor" label="node.borderColor"/>
        <att type="string" name="node.shape" label="node.shape"/>
        <att type="string" name="canonicalName" label="canonicalName" value="TGTGAACATATTCAAGGATAA"/>
        <att type="string" name="Node TypeAT5G67570 = PPR" label="Node TypeAT5G67570 = PPR"/>
        <graphics w="35.0" h="35.0" width="1" outline="#000000" fill="#ff0033" y="6733.69775390625" x="6639.87646484375"/>
    </node>
    <node label="TCTACCATCCGATCAACAAGAG" id="-584">
        <att type="string" name="node.size" label="node.size"/>
        <att type="string" name="node.fillColor" label="node.fillColor"/>
        <att type="string" name="node.labelPosition" label="node.labelPosition"/>
        <att type="string" name="node.lineType" label="node.lineType"/>
        <att type="string" name="Node Type" label="Node Type" value="srna"/>
        <att type="string" name="node.borderColor" label="node.borderColor"/>
        <att type="string" name="node.shape" label="node.shape"/>
        <att type="string" name="canonicalName" label="canonicalName" value="TCTACCATCCGATCAACAAGAG"/>
        <att type="string" name="Node TypeAT5G67570 = PPR" label="Node TypeAT5G67570 = PPR"/>
        <graphics w="35.0" h="35.0" width="1" outline="#000000" fill="#ff0033" y="7196.27783203125" x="9452.7001953125"/>
    </node>
    <node label="AT1G64100" id="-337">
        <att type="string" name="node.size" label="node.size"/>
        <att type="string" name="node.fillColor" label="node.fillColor"/>
        <att type="string" name="node.labelPosition" label="node.labelPosition"/>
        <att type="string" name="node.lineType" label="node.lineType"/>
        <att type="string" name="Node Type" label="Node Type" value="Gene"/>
        <att type="string" name="node.borderColor" label="node.borderColor"/>
        <att type="string" name="node.shape" label="node.shape"/>
        <att type="string" name="canonicalName" label="canonicalName" value="AT1G64100"/>
        <att type="string" name="Node TypeAT5G67570 = PPR" label="Node TypeAT5G67570 = PPR" value="PPR"/>
        <graphics w="35.0" h="35.0" width="1" type="rectangle" outline="#000000" fill="#0000cc" y="7562.3818359375" x="9580.087890625"/>
    </node>
    <node label="TTTCTACTTAATGAACAGTTG" id="-336">
        <att type="string" name="node.size" label="node.size"/>
        <att type="string" name="node.fillColor" label="node.fillColor"/>
        <att type="string" name="node.labelPosition" label="node.labelPosition"/>
        <att type="string" name="node.lineType" label="node.lineType"/>
        <att type="string" name="Node Type" label="Node Type" value="srna"/>
        <att type="string" name="node.borderColor" label="node.borderColor"/>
        <att type="string" name="node.shape" label="node.shape"/>
        <att type="string" name="canonicalName" label="canonicalName" value="TTTCTACTTAATGAACAGTTG"/>
        <att type="string" name="Node TypeAT5G67570 = PPR" label="Node TypeAT5G67570 = PPR"/>
        <graphics w="35.0" h="35.0" width="1" outline="#000000" fill="#ff0033" y="6751.7060546875" x="6402.47998046875"/>
    </node>
    <node label="TCGGTGGATCTTAGAAAATT" id="-335">
        <att type="string" name="node.size" label="node.size"/>
        <att type="string" name="node.fillColor" label="node.fillColor"/>
        <att type="string" name="node.labelPosition" label="node.labelPosition"/>
        <att type="string" name="node.lineType" label="node.lineType"/>
        <att type="string" name="Node Type" label="Node Type" value="srna"/>
        <att type="string" name="node.borderColor" label="node.borderColor"/>
        <att type="string" name="node.shape" label="node.shape"/>
        <att type="string" name="canonicalName" label="canonicalName" value="TCGGTGGATCTTAGAAAATT"/>
        <att type="string" name="Node TypeAT5G67570 = PPR" label="Node TypeAT5G67570 = PPR"/>
        <graphics w="35.0" h="35.0" width="1" outline="#000000" fill="#ff0033" y="8756.021484375" x="8299.3720703125"/>
    </node>
    <node label="TGAACTTGTGTATTTTGAA" id="-583">
        <att type="string" name="node.size" label="node.size"/>
        <att type="string" name="node.fillColor" label="node.fillColor"/>
        <att type="string" name="node.labelPosition" label="node.labelPosition"/>
        <att type="string" name="node.lineType" label="node.lineType"/>
        <att type="string" name="Node Type" label="Node Type" value="srna"/>
        <att type="string" name="node.borderColor" label="node.borderColor"/>
        <att type="string" name="node.shape" label="node.shape"/>
        <att type="string" name="canonicalName" label="canonicalName" value="TGAACTTGTGTATTTTGAA"/>
        <att type="string" name="Node TypeAT5G67570 = PPR" label="Node TypeAT5G67570 = PPR"/>
        <graphics w="35.0" h="35.0" width="1" outline="#000000" fill="#ff0033" y="6677.50927734375" x="9667.3583984375"/>
    </node>
    <node label="AAAGACCTATGTTTCTACCATCCG" id="-331">
        <att type="string" name="node.size" label="node.size"/>
        <att type="string" name="node.fillColor" label="node.fillColor"/>
        <att type="string" name="node.labelPosition" label="node.labelPosition"/>
        <att type="string" name="node.lineType" label="node.lineType"/>
        <att type="string" name="Node Type" label="Node Type" value="srna"/>
        <att type="string" name="node.borderColor" label="node.borderColor"/>
        <att type="string" name="node.shape" label="node.shape"/>
        <att type="string" name="canonicalName" label="canonicalName" value="AAAGACCTATGTTTCTACCATCCG"/>
        <att type="string" name="Node TypeAT5G67570 = PPR" label="Node TypeAT5G67570 = PPR"/>
        <graphics w="34.998046875" h="35.0" width="1" outline="#000000" fill="#ff0033" y="6661.009765625" x="9467.9345703125"/>
    </node>
    <node label="TTCGAGTATATGCAAAAGAGT" id="-329">
        <att type="string" name="node.size" label="node.size"/>
        <att type="string" name="node.fillColor" label="node.fillColor"/>
        <att type="string" name="node.labelPosition" label="node.labelPosition"/>
        <att type="string" name="node.lineType" label="node.lineType"/>
        <att type="string" name="Node Type" label="Node Type" value="srna"/>
        <att type="string" name="node.borderColor" label="node.borderColor"/>
        <att type="string" name="node.shape" label="node.shape"/>
        <att type="string" name="canonicalName" label="canonicalName" value="TTCGAGTATATGCAAAAGAGT"/>
        <att type="string" name="Node TypeAT5G67570 = PPR" label="Node TypeAT5G67570 = PPR"/>
        <graphics w="35.0" h="35.0" width="1" outline="#000000" fill="#ff0033" y="6833.0869140625" x="9128.2724609375"/>
    </node>
    <node label="TATTCTAAGTCCAACATAGCG" id="-328">
        <att type="string" name="node.size" label="node.size"/>
        <att type="string" name="node.fillColor" label="node.fillColor"/>
        <att type="string" name="node.labelPosition" label="node.labelPosition"/>
        <att type="string" name="node.lineType" label="node.lineType"/>
        <att type="string" name="Node Type" label="Node Type" value="srna"/>
        <att type="string" name="node.borderColor" label="node.borderColor"/>
        <att type="string" name="node.shape" label="node.shape"/>
        <att type="string" name="canonicalName" label="canonicalName" value="TATTCTAAGTCCAACATAGCG"/>
        <att type="string" name="Node TypeAT5G67570 = PPR" label="Node TypeAT5G67570 = PPR"/>
        <graphics w="35.0" h="35.0" width="1" outline="#000000" fill="#ff0033" y="7861.1162109375" x="6993.56494140625"/>
    </node>
    <node label="ATCGGTGGATCTTAGAAAATT" id="-326">
        <att type="string" name="node.size" label="node.size"/>
        <att type="string" name="node.fillColor" label="node.fillColor"/>
        <att type="string" name="node.labelPosition" label="node.labelPosition"/>
        <att type="string" name="node.lineType" label="node.lineType"/>
        <att type="string" name="Node Type" label="Node Type" value="srna"/>
        <att type="string" name="node.borderColor" label="node.borderColor"/>
        <att type="string" name="node.shape" label="node.shape"/>
        <att type="string" name="canonicalName" label="canonicalName" value="ATCGGTGGATCTTAGAAAATT"/>
        <att type="string" name="Node TypeAT5G67570 = PPR" label="Node TypeAT5G67570 = PPR"/>
        <graphics w="35.0" h="35.0" width="1" outline="#000000" fill="#ff0033" y="8730.431640625" x="7392.4736328125"/>
    </node>
    <node label="ATGATATTTGTAGTAATGGCG" id="-325">
        <att type="string" name="node.size" label="node.size"/>
        <att type="string" name="node.fillColor" label="node.fillColor"/>
        <att type="string" name="node.labelPosition" label="node.labelPosition"/>
        <att type="string" name="node.lineType" label="node.lineType"/>
        <att type="string" name="Node Type" label="Node Type" value="srna"/>
        <att type="string" name="node.borderColor" label="node.borderColor"/>
        <att type="string" name="node.shape" label="node.shape"/>
        <att type="string" name="canonicalName" label="canonicalName" value="ATGATATTTGTAGTAATGGCG"/>
        <att type="string" name="Node TypeAT5G67570 = PPR" label="Node TypeAT5G67570 = PPR"/>
        <graphics w="35.0" h="35.0" width="1" outline="#000000" fill="#ff0033" y="6712.1220703125" x="6516.0556640625"/>
    </node>
    <node label="GAGAAATGGAAGATATCGTGAA" id="-324">
        <att type="string" name="node.size" label="node.size"/>
        <att type="string" name="node.fillColor" label="node.fillColor"/>
        <att type="string" name="node.labelPosition" label="node.labelPosition"/>
        <att type="string" name="node.lineType" label="node.lineType"/>
        <att type="string" name="Node Type" label="Node Type" value="srna"/>
        <att type="string" name="node.borderColor" label="node.borderColor"/>
        <att type="string" name="node.shape" label="node.shape"/>
        <att type="string" name="canonicalName" label="canonicalName" value="GAGAAATGGAAGATATCGTGAA"/>
        <att type="string" name="Node TypeAT5G67570 = PPR" label="Node TypeAT5G67570 = PPR"/>
        <graphics w="35.0" h="35.0" width="1" outline="#000000" fill="#ff0033" y="7181.8544921875" x="6977.169921875"/>
    </node>
    <node label="TTTTCTTTTGCATATCCTGGA" id="-320">
        <att type="string" name="node.size" label="node.size"/>
        <att type="string" name="node.fillColor" label="node.fillColor"/>
        <att type="string" name="node.labelPosition" label="node.labelPosition"/>
        <att type="string" name="node.lineType" label="node.lineType"/>
        <att type="string" name="Node Type" label="Node Type" value="srna"/>
        <att type="string" name="node.borderColor" label="node.borderColor"/>
        <att type="string" name="node.shape" label="node.shape"/>
        <att type="string" name="canonicalName" label="canonicalName" value="TTTTCTTTTGCATATCCTGGA"/>
        <att type="string" name="Node TypeAT5G67570 = PPR" label="Node TypeAT5G67570 = PPR"/>
        <graphics w="35.0" h="35.0" width="1" outline="#000000" fill="#ff0033" y="8577.8388671875" x="7465.31298828125"/>
    </node>
    <node label="CTAGAATATATCCAATGCTTT" id="-319">
        <att type="string" name="node.size" label="node.size"/>
        <att type="string" name="node.fillColor" label="node.fillColor"/>
        <att type="string" name="node.labelPosition" label="node.labelPosition"/>
        <att type="string" name="node.lineType" label="node.lineType"/>
        <att type="string" name="Node Type" label="Node Type" value="srna"/>
        <att type="string" name="node.borderColor" label="node.borderColor"/>
        <att type="string" name="node.shape" label="node.shape"/>
        <att type="string" name="canonicalName" label="canonicalName" value="CTAGAATATATCCAATGCTTT"/>
        <att type="string" name="Node TypeAT5G67570 = PPR" label="Node TypeAT5G67570 = PPR"/>
        <graphics w="35.0" h="35.0" width="1" outline="#000000" fill="#ff0033" y="6587.1982421875" x="7304.27685546875"/>
    </node>
    <node label="ATATGGGATTAAAGACCTATG" id="-318">
        <att type="string" name="node.size" label="node.size"/>
        <att type="string" name="node.fillColor" label="node.fillColor"/>
        <att type="string" name="node.labelPosition" label="node.labelPosition"/>
        <att type="string" name="node.lineType" label="node.lineType"/>
        <att type="string" name="Node Type" label="Node Type" value="srna"/>
        <att type="string" name="node.borderColor" label="node.borderColor"/>
        <att type="string" name="node.shape" label="node.shape"/>
        <att type="string" name="canonicalName" label="canonicalName" value="ATATGGGATTAAAGACCTATG"/>
        <att type="string" name="Node TypeAT5G67570 = PPR" label="Node TypeAT5G67570 = PPR"/>
        <graphics w="35.0" h="35.0" width="1" outline="#000000" fill="#ff0033" y="6581.61767578125" x="9370.046875"/>
    </node>
    <node label="TGTTGGTATTCTTATTTTGCA" id="-317">
        <att type="string" name="node.size" label="node.size"/>
        <att type="string" name="node.fillColor" label="node.fillColor"/>
        <att type="string" name="node.labelPosition" label="node.labelPosition"/>
        <att type="string" name="node.lineType" label="node.lineType"/>
        <att type="string" name="Node Type" label="Node Type" value="srna"/>
        <att type="string" name="node.borderColor" label="node.borderColor"/>
        <att type="string" name="node.shape" label="node.shape"/>
        <att type="string" name="canonicalName" label="canonicalName" value="TGTTGGTATTCTTATTTTGCA"/>
        <att type="string" name="Node TypeAT5G67570 = PPR" label="Node TypeAT5G67570 = PPR"/>
        <graphics w="35.0" h="35.0" width="1" outline="#000000" fill="#ff0033" y="6940.90478515625" x="6792.61376953125"/>
    </node>
    <node label="TATATCCCATTTCTACCATCTG" id="-316">
        <att type="string" name="node.size" label="node.size"/>
        <att type="string" name="node.fillColor" label="node.fillColor"/>
        <att type="string" name="node.labelPosition" label="node.labelPosition"/>
        <att type="string" name="node.lineType" label="node.lineType"/>
        <att type="string" name="Node Type" label="Node Type" value="srna"/>
        <att type="string" name="node.borderColor" label="node.borderColor"/>
        <att type="string" name="node.shape" label="node.shape"/>
        <att type="string" name="canonicalName" label="canonicalName" value="TATATCCCATTTCTACCATCTG"/>
        <att type="string" name="Node TypeAT5G67570 = PPR" label="Node TypeAT5G67570 = PPR"/>
        <graphics w="35.0" h="35.0" width="1" outline="#000000" fill="#ff0033" y="6655.921875" x="9102.6435546875"/>
    </node>
    <node label="TAGAATAATTTCCTAAGATCC" id="-578">
        <att type="string" name="node.size" label="node.size"/>
        <att type="string" name="node.fillColor" label="node.fillColor"/>
        <att type="string" name="node.labelPosition" label="node.labelPosition"/>
        <att type="string" name="node.lineType" label="node.lineType"/>
        <att type="string" name="Node Type" label="Node Type" value="srna"/>
        <att type="string" name="node.borderColor" label="node.borderColor"/>
        <att type="string" name="node.shape" label="node.shape"/>
        <att type="string" name="canonicalName" label="canonicalName" value="TAGAATAATTTCCTAAGATCC"/>
        <att type="string" name="Node TypeAT5G67570 = PPR" label="Node TypeAT5G67570 = PPR"/>
        <graphics w="35.0" h="35.0" width="1" outline="#000000" fill="#ff0033" y="7361.5390625" x="7043.267578125"/>
    </node>
    <node label="AGATTCATTTTATATCTTTT" id="-315">
        <att type="string" name="node.size" label="node.size"/>
        <att type="string" name="node.fillColor" label="node.fillColor"/>
        <att type="string" name="node.labelPosition" label="node.labelPosition"/>
        <att type="string" name="node.lineType" label="node.lineType"/>
        <att type="string" name="Node Type" label="Node Type" value="srna"/>
        <att type="string" name="node.borderColor" label="node.borderColor"/>
        <att type="string" name="node.shape" label="node.shape"/>
        <att type="string" name="canonicalName" label="canonicalName" value="AGATTCATTTTATATCTTTT"/>
        <att type="string" name="Node TypeAT5G67570 = PPR" label="Node TypeAT5G67570 = PPR"/>
        <graphics w="35.0" h="35.0" width="1" outline="#000000" fill="#ff0033" y="6701.19140625" x="9693.6669921875"/>
    </node>
    <node label="TCCAATGCTTTTTCTAGTTTC" id="-577">
        <att type="string" name="node.size" label="node.size"/>
        <att type="string" name="node.fillColor" label="node.fillColor"/>
        <att type="string" name="node.labelPosition" label="node.labelPosition"/>
        <att type="string" name="node.lineType" label="node.lineType"/>
        <att type="string" name="Node Type" label="Node Type" value="srna"/>
        <att type="string" name="node.borderColor" label="node.borderColor"/>
        <att type="string" name="node.shape" label="node.shape"/>
        <att type="string" name="canonicalName" label="canonicalName" value="TCCAATGCTTTTTCTAGTTTC"/>
        <att type="string" name="Node TypeAT5G67570 = PPR" label="Node TypeAT5G67570 = PPR"/>
        <graphics w="35.0" h="35.0" width="1" outline="#000000" fill="#ff0033" y="6676.57958984375" x="7308.3310546875"/>
    </node>
    <node label="TCGGATGGTAGAAACATAGGT" id="-575">
        <att type="string" name="node.size" label="node.size"/>
        <att type="string" name="node.fillColor" label="node.fillColor"/>
        <att type="string" name="node.labelPosition" label="node.labelPosition"/>
        <att type="string" name="node.lineType" label="node.lineType"/>
        <att type="string" name="Node Type" label="Node Type" value="srna"/>
        <att type="string" name="node.borderColor" label="node.borderColor"/>
        <att type="string" name="node.shape" label="node.shape"/>
        <att type="string" name="canonicalName" label="canonicalName" value="TCGGATGGTAGAAACATAGGT"/>
        <att type="string" name="Node TypeAT5G67570 = PPR" label="Node TypeAT5G67570 = PPR"/>
        <graphics w="35.0" h="35.0" width="1" outline="#000000" fill="#ff0033" y="6327.525390625" x="9336.9248046875"/>
    </node>
    <node label="AGAACCAATTATTTATTGAAA" id="-313">
        <att type="string" name="node.size" label="node.size"/>
        <att type="string" name="node.fillColor" label="node.fillColor"/>
        <att type="string" name="node.labelPosition" label="node.labelPosition"/>
        <att type="string" name="node.lineType" label="node.lineType"/>
        <att type="string" name="Node Type" label="Node Type" value="srna"/>
        <att type="string" name="node.borderColor" label="node.borderColor"/>
        <att type="string" name="node.shape" label="node.shape"/>
        <att type="string" name="canonicalName" label="canonicalName" value="AGAACCAATTATTTATTGAAA"/>
        <att type="string" name="Node TypeAT5G67570 = PPR" label="Node TypeAT5G67570 = PPR"/>
        <graphics w="35.0" h="35.0" width="1" outline="#000000" fill="#ff0033" y="8915.2421875" x="8037.109375"/>
    </node>
    <node label="TAATTGGTTCTAATAATACAA" id="-312">
        <att type="string" name="node.size" label="node.size"/>
        <att type="string" name="node.fillColor" label="node.fillColor"/>
        <att type="string" name="node.labelPosition" label="node.labelPosition"/>
        <att type="string" name="node.lineType" label="node.lineType"/>
        <att type="string" name="Node Type" label="Node Type" value="srna"/>
        <att type="string" name="node.borderColor" label="node.borderColor"/>
        <att type="string" name="node.shape" label="node.shape"/>
        <att type="string" name="canonicalName" label="canonicalName" value="TAATTGGTTCTAATAATACAA"/>
        <att type="string" name="Node TypeAT5G67570 = PPR" label="Node TypeAT5G67570 = PPR"/>
        <graphics w="35.0" h="35.0" width="1" outline="#000000" fill="#ff0033" y="8436.203125" x="8042.4453125"/>
    </node>
    <node label="CGTAAAAAAAGTTGTAACTCT" id="-310">
        <att type="string" name="node.size" label="node.size"/>
        <att type="string" name="node.fillColor" label="node.fillColor"/>
        <att type="string" name="node.labelPosition" label="node.labelPosition"/>
        <att type="string" name="node.lineType" label="node.lineType"/>
        <att type="string" name="Node Type" label="Node Type" value="srna"/>
        <att type="string" name="node.borderColor" label="node.borderColor"/>
        <att type="string" name="node.shape" label="node.shape"/>
        <att type="string" name="canonicalName" label="canonicalName" value="CGTAAAAAAAGTTGTAACTCT"/>
        <att type="string" name="Node TypeAT5G67570 = PPR" label="Node TypeAT5G67570 = PPR"/>
        <graphics w="35.0" h="35.0" width="1" outline="#000000" fill="#ff0033" y="6481.654296875" x="9299.8515625"/>
    </node>
    <node label="ATCCCATATAGGTATTCGAGT" id="-306">
        <att type="string" name="node.size" label="node.size"/>
        <att type="string" name="node.fillColor" label="node.fillColor"/>
        <att type="string" name="node.labelPosition" label="node.labelPosition"/>
        <att type="string" name="node.lineType" label="node.lineType"/>
        <att type="string" name="Node Type" label="Node Type" value="srna"/>
        <att type="string" name="node.borderColor" label="node.borderColor"/>
        <att type="string" name="node.shape" label="node.shape"/>
        <att type="string" name="canonicalName" label="canonicalName" value="ATCCCATATAGGTATTCGAGT"/>
        <att type="string" name="Node TypeAT5G67570 = PPR" label="Node TypeAT5G67570 = PPR"/>
        <graphics w="35.0" h="35.0" width="1" outline="#000000" fill="#ff0033" y="6381.68212890625" x="9303.466796875"/>
    </node>
    <node label="TCCAAGCGAATGATGATACTT" id="-305">
        <att type="string" name="node.size" label="node.size"/>
        <att type="string" name="node.fillColor" label="node.fillColor"/>
        <att type="string" name="node.labelPosition" label="node.labelPosition"/>
        <att type="string" name="node.lineType" label="node.lineType"/>
        <att type="string" name="Node Type" label="Node Type" value="srna"/>
        <att type="string" name="node.borderColor" label="node.borderColor"/>
        <att type="string" name="node.shape" label="node.shape"/>
        <att type="string" name="canonicalName" label="canonicalName" value="TCCAAGCGAATGATGATACTT"/>
        <att type="string" name="Node TypeAT5G67570 = PPR" label="Node TypeAT5G67570 = PPR"/>
        <graphics w="35.0" h="35.0" width="1" outline="#000000" fill="#ff0033" y="6338.89013671875" x="9110.8271484375"/>
    </node>
    <node label="TATGCAAAAGAAAACAATGAA" id="-302">
        <att type="string" name="node.size" label="node.size"/>
        <att type="string" name="node.fillColor" label="node.fillColor"/>
        <att type="string" name="node.labelPosition" label="node.labelPosition"/>
        <att type="string" name="node.lineType" label="node.lineType"/>
        <att type="string" name="Node Type" label="Node Type" value="srna"/>
        <att type="string" name="node.borderColor" label="node.borderColor"/>
        <att type="string" name="node.shape" label="node.shape"/>
        <att type="string" name="canonicalName" label="canonicalName" value="TATGCAAAAGAAAACAATGAA"/>
        <att type="string" name="Node TypeAT5G67570 = PPR" label="Node TypeAT5G67570 = PPR"/>
        <graphics w="35.0" h="35.0" width="1" outline="#000000" fill="#ff0033" y="8772.19140625" x="7367.45703125"/>
    </node>
    <node label="AT5G04780" id="-300">
        <att type="string" name="node.size" label="node.size"/>
        <att type="string" name="node.fillColor" label="node.fillColor"/>
        <att type="string" name="node.labelPosition" label="node.labelPosition"/>
        <att type="string" name="node.lineType" label="node.lineType"/>
        <att type="string" name="Node Type" label="Node Type" value="Gene"/>
        <att type="string" name="node.borderColor" label="node.borderColor"/>
        <att type="string" name="node.shape" label="node.shape"/>
        <att type="string" name="canonicalName" label="canonicalName" value="AT5G04780"/>
        <att type="string" name="Node TypeAT5G67570 = PPR" label="Node TypeAT5G67570 = PPR" value="PPR"/>
        <graphics w="35.0" h="35.0" width="1" type="rectangle" outline="#000000" fill="#0000cc" y="6496.07861328125" x="8035.95703125"/>
    </node>
    <node label="GGTAGTTCAAGTATTCCAGAT" id="-573">
        <att type="string" name="node.size" label="node.size"/>
        <att type="string" name="node.fillColor" label="node.fillColor"/>
        <att type="string" name="node.labelPosition" label="node.labelPosition"/>
        <att type="string" name="node.lineType" label="node.lineType"/>
        <att type="string" name="Node Type" label="Node Type" value="srna"/>
        <att type="string" name="node.borderColor" label="node.borderColor"/>
        <att type="string" name="node.shape" label="node.shape"/>
        <att type="string" name="canonicalName" label="canonicalName" value="GGTAGTTCAAGTATTCCAGAT"/>
        <att type="string" name="Node TypeAT5G67570 = PPR" label="Node TypeAT5G67570 = PPR"/>
        <graphics w="35.0" h="35.0" width="1" outline="#000000" fill="#ff0033" y="6418.18212890625" x="9100.8974609375"/>
    </node>
    <node label="TTGGATATATTCTAGGATATGC" id="-297">
        <att type="string" name="node.size" label="node.size"/>
        <att type="string" name="node.fillColor" label="node.fillColor"/>
        <att type="string" name="node.labelPosition" label="node.labelPosition"/>
        <att type="string" name="node.lineType" label="node.lineType"/>
        <att type="string" name="Node Type" label="Node Type" value="srna"/>
        <att type="string" name="node.borderColor" label="node.borderColor"/>
        <att type="string" name="node.shape" label="node.shape"/>
        <att type="string" name="canonicalName" label="canonicalName" value="TTGGATATATTCTAGGATATGC"/>
        <att type="string" name="Node TypeAT5G67570 = PPR" label="Node TypeAT5G67570 = PPR"/>
        <graphics w="35.0" h="35.0" width="1" outline="#000000" fill="#ff0033" y="7881.185546875" x="7183.99951171875"/>
    </node>
    <node label="TGTACCAAAGCTGAAATCAAA" id="-296">
        <att type="string" name="node.size" label="node.size"/>
        <att type="string" name="node.fillColor" label="node.fillColor"/>
        <att type="string" name="node.labelPosition" label="node.labelPosition"/>
        <att type="string" name="node.lineType" label="node.lineType"/>
        <att type="string" name="Node Type" label="Node Type" value="srna"/>
        <att type="string" name="node.borderColor" label="node.borderColor"/>
        <att type="string" name="node.shape" label="node.shape"/>
        <att type="string" name="canonicalName" label="canonicalName" value="TGTACCAAAGCTGAAATCAAA"/>
        <att type="string" name="Node TypeAT5G67570 = PPR" label="Node TypeAT5G67570 = PPR"/>
        <graphics w="35.0" h="35.0" width="1" outline="#000000" fill="#ff0033" y="6530.28271484375" x="6774.947265625"/>
    </node>
    <node label="TGTTGTGAAGTCTACATGAAGC" id="-295">
        <att type="string" name="node.size" label="node.size"/>
        <att type="string" name="node.fillColor" label="node.fillColor"/>
        <att type="string" name="node.labelPosition" label="node.labelPosition"/>
        <att type="string" name="node.lineType" label="node.lineType"/>
        <att type="string" name="Node Type" label="Node Type" value="srna"/>
        <att type="string" name="node.borderColor" label="node.borderColor"/>
        <att type="string" name="node.shape" label="node.shape"/>
        <att type="string" name="canonicalName" label="canonicalName" value="TGTTGTGAAGTCTACATGAAGC"/>
        <att type="string" name="Node TypeAT5G67570 = PPR" label="Node TypeAT5G67570 = PPR"/>
        <graphics w="35.0" h="35.0" width="1" outline="#000000" fill="#ff0033" y="6818.3935546875" x="7386.50341796875"/>
    </node>
    <node label="TTTAAGTCTAACATAGCGTTT" id="-294">
        <att type="string" name="node.size" label="node.size"/>
        <att type="string" name="node.fillColor" label="node.fillColor"/>
        <att type="string" name="node.labelPosition" label="node.labelPosition"/>
        <att type="string" name="node.lineType" label="node.lineType"/>
        <att type="string" name="Node Type" label="Node Type" value="srna"/>
        <att type="string" name="node.borderColor" label="node.borderColor"/>
        <att type="string" name="node.shape" label="node.shape"/>
        <att type="string" name="canonicalName" label="canonicalName" value="TTTAAGTCTAACATAGCGTTT"/>
        <att type="string" name="Node TypeAT5G67570 = PPR" label="Node TypeAT5G67570 = PPR"/>
        <graphics w="35.0" h="35.0" width="1" outline="#000000" fill="#ff0033" y="7877.79833984375" x="7107.0380859375"/>
    </node>
    <node label="TGAAATATGTTTTGGTTAC" id="-292">
        <att type="string" name="node.size" label="node.size"/>
        <att type="string" name="node.fillColor" label="node.fillColor"/>
        <att type="string" name="node.labelPosition" label="node.labelPosition"/>
        <att type="string" name="node.lineType" label="node.lineType"/>
        <att type="string" name="Node Type" label="Node Type" value="srna"/>
        <att type="string" name="node.borderColor" label="node.borderColor"/>
        <att type="string" name="node.shape" label="node.shape"/>
        <att type="string" name="canonicalName" label="canonicalName" value="TGAAATATGTTTTGGTTAC"/>
        <att type="string" name="Node TypeAT5G67570 = PPR" label="Node TypeAT5G67570 = PPR"/>
        <graphics w="35.0" h="35.0" width="1" outline="#000000" fill="#ff0033" y="7268.0263671875" x="6723.73095703125"/>
    </node>
    <node label="TATTCGAGGATATGCAGAAAAA" id="-293">
        <att type="string" name="node.size" label="node.size"/>
        <att type="string" name="node.fillColor" label="node.fillColor"/>
        <att type="string" name="node.labelPosition" label="node.labelPosition"/>
        <att type="string" name="node.lineType" label="node.lineType"/>
        <att type="string" name="Node Type" label="Node Type" value="srna"/>
        <att type="string" name="node.borderColor" label="node.borderColor"/>
        <att type="string" name="node.shape" label="node.shape"/>
        <att type="string" name="canonicalName" label="canonicalName" value="TATTCGAGGATATGCAGAAAAA"/>
        <att type="string" name="Node TypeAT5G67570 = PPR" label="Node TypeAT5G67570 = PPR"/>
        <graphics w="35.0" h="35.0" width="1" outline="#000000" fill="#ff0033" y="8983.888671875" x="7792.50732421875"/>
    </node>
    <node label="TATCCTGGAATATGTCCAATG" id="-572">
        <att type="string" name="node.size" label="node.size"/>
        <att type="string" name="node.fillColor" label="node.fillColor"/>
        <att type="string" name="node.labelPosition" label="node.labelPosition"/>
        <att type="string" name="node.lineType" label="node.lineType"/>
        <att type="string" name="Node Type" label="Node Type" value="srna"/>
        <att type="string" name="node.borderColor" label="node.borderColor"/>
        <att type="string" name="node.shape" label="node.shape"/>
        <att type="string" name="canonicalName" label="canonicalName" value="TATCCTGGAATATGTCCAATG"/>
        <att type="string" name="Node TypeAT5G67570 = PPR" label="Node TypeAT5G67570 = PPR"/>
        <graphics w="35.0" h="35.0" width="1" outline="#000000" fill="#ff0033" y="8400.4072265625" x="8183.0166015625"/>
    </node>
    <node label="AT3G49500" id="-291">
        <att type="string" name="node.size" label="node.size"/>
        <att type="string" name="node.fillColor" label="node.fillColor"/>
        <att type="string" name="node.labelPosition" label="node.labelPosition"/>
        <att type="string" name="node.lineType" label="node.lineType"/>
        <att type="string" name="Node Type" label="Node Type" value="Gene"/>
        <att type="string" name="node.borderColor" label="node.borderColor"/>
        <att type="string" name="node.shape" label="node.shape"/>
        <att type="string" name="canonicalName" label="canonicalName" value="AT3G49500"/>
        <att type="string" name="Node TypeAT5G67570 = PPR" label="Node TypeAT5G67570 = PPR" value="PPR"/>
        <graphics w="35.0" h="35.0" width="1" type="rectangle" outline="#000000" fill="#0000cc" y="7466.1396484375" x="8457.703125"/>
    </node>
    <node label="AT1G63320" id="-287">
        <att type="string" name="node.size" label="node.size"/>
        <att type="string" name="node.fillColor" label="node.fillColor"/>
        <att type="string" name="node.labelPosition" label="node.labelPosition"/>
        <att type="string" name="node.lineType" label="node.lineType"/>
        <att type="string" name="Node Type" label="Node Type" value="Gene"/>
        <att type="string" name="node.borderColor" label="node.borderColor"/>
        <att type="string" name="node.shape" label="node.shape"/>
        <att type="string" name="canonicalName" label="canonicalName" value="AT1G63320"/>
        <att type="string" name="Node TypeAT5G67570 = PPR" label="Node TypeAT5G67570 = PPR" value="PPR"/>
        <graphics w="35.0" h="35.0" width="1" type="rectangle" outline="#000000" fill="#0000cc" y="6674.39501953125" x="8020.77978515625"/>
    </node>
    <node label="TTCTAAGTCCAACATAGCATA" id="-288">
        <att type="string" name="node.size" label="node.size"/>
        <att type="string" name="node.fillColor" label="node.fillColor"/>
        <att type="string" name="node.labelPosition" label="node.labelPosition"/>
        <att type="string" name="node.lineType" label="node.lineType"/>
        <att type="string" name="Node Type" label="Node Type" value="srna"/>
        <att type="string" name="node.borderColor" label="node.borderColor"/>
        <att type="string" name="node.shape" label="node.shape"/>
        <att type="string" name="canonicalName" label="canonicalName" value="TTCTAAGTCCAACATAGCATA"/>
        <att type="string" name="Node TypeAT5G67570 = PPR" label="Node TypeAT5G67570 = PPR"/>
        <graphics w="35.0" h="35.0" width="1" outline="#000000" fill="#ff0033" y="8093.408203125" x="6936.0185546875"/>
    </node>
    <node label="AT4G21170" id="-286">
        <att type="string" name="node.size" label="node.size"/>
        <att type="string" name="node.fillColor" label="node.fillColor"/>
        <att type="string" name="node.labelPosition" label="node.labelPosition"/>
        <att type="string" name="node.lineType" label="node.lineType"/>
        <att type="string" name="Node Type" label="Node Type" value="Gene"/>
        <att type="string" name="node.borderColor" label="node.borderColor"/>
        <att type="string" name="node.shape" label="node.shape"/>
        <att type="string" name="canonicalName" label="canonicalName" value="AT4G21170"/>
        <att type="string" name="Node TypeAT5G67570 = PPR" label="Node TypeAT5G67570 = PPR" value="PPR"/>
        <graphics w="35.0" h="35.0" width="1" type="rectangle" outline="#000000" fill="#0000cc" y="6749.64404296875" x="7540.43017578125"/>
    </node>
    <node label="AAGACCTATGTTTCTACCATCCG" id="-285">
        <att type="string" name="node.size" label="node.size"/>
        <att type="string" name="node.fillColor" label="node.fillColor"/>
        <att type="string" name="node.labelPosition" label="node.labelPosition"/>
        <att type="string" name="node.lineType" label="node.lineType"/>
        <att type="string" name="Node Type" label="Node Type" value="srna"/>
        <att type="string" name="node.borderColor" label="node.borderColor"/>
        <att type="string" name="node.shape" label="node.shape"/>
        <att type="string" name="canonicalName" label="canonicalName" value="AAGACCTATGTTTCTACCATCCG"/>
        <att type="string" name="Node TypeAT5G67570 = PPR" label="Node TypeAT5G67570 = PPR"/>
        <graphics w="35.0" h="35.0" width="1" outline="#000000" fill="#ff0033" y="6707.283203125" x="9621.9736328125"/>
    </node>
    <node label="TATATGCAAAAGAGTAAGATG" id="-571">
        <att type="string" name="node.size" label="node.size"/>
        <att type="string" name="node.fillColor" label="node.fillColor"/>
        <att type="string" name="node.labelPosition" label="node.labelPosition"/>
        <att type="string" name="node.lineType" label="node.lineType"/>
        <att type="string" name="Node Type" label="Node Type" value="srna"/>
        <att type="string" name="node.borderColor" label="node.borderColor"/>
        <att type="string" name="node.shape" label="node.shape"/>
        <att type="string" name="canonicalName" label="canonicalName" value="TATATGCAAAAGAGTAAGATG"/>
        <att type="string" name="Node TypeAT5G67570 = PPR" label="Node TypeAT5G67570 = PPR"/>
        <graphics w="35.0" h="35.0" width="1" outline="#000000" fill="#ff0033" y="6791.52783203125" x="9114.89453125"/>
    </node>
    <node label="AGCATTGGATATATTCTAGGA" id="-284">
        <att type="string" name="node.size" label="node.size"/>
        <att type="string" name="node.fillColor" label="node.fillColor"/>
        <att type="string" name="node.labelPosition" label="node.labelPosition"/>
        <att type="string" name="node.lineType" label="node.lineType"/>
        <att type="string" name="Node Type" label="Node Type" value="srna"/>
        <att type="string" name="node.borderColor" label="node.borderColor"/>
        <att type="string" name="node.shape" label="node.shape"/>
        <att type="string" name="canonicalName" label="canonicalName" value="AGCATTGGATATATTCTAGGA"/>
        <att type="string" name="Node TypeAT5G67570 = PPR" label="Node TypeAT5G67570 = PPR"/>
        <graphics w="35.0009765625" h="35.0" width="1" outline="#000000" fill="#ff0033" y="6555.080078125" x="7306.84912109375"/>
    </node>
    <node label="ATTTTCTAAGATCCACCGATA" id="-283">
        <att type="string" name="node.size" label="node.size"/>
        <att type="string" name="node.fillColor" label="node.fillColor"/>
        <att type="string" name="node.labelPosition" label="node.labelPosition"/>
        <att type="string" name="node.lineType" label="node.lineType"/>
        <att type="string" name="Node Type" label="Node Type" value="srna"/>
        <att type="string" name="node.borderColor" label="node.borderColor"/>
        <att type="string" name="node.shape" label="node.shape"/>
        <att type="string" name="canonicalName" label="canonicalName" value="ATTTTCTAAGATCCACCGATA"/>
        <att type="string" name="Node TypeAT5G67570 = PPR" label="Node TypeAT5G67570 = PPR"/>
        <graphics w="35.0" h="35.0" width="1" outline="#000000" fill="#ff0033" y="8664.69140625" x="7800.41357421875"/>
    </node>
    <node label="GTAGTTTCTCTCCGAGGTGTA" id="-570">
        <att type="string" name="node.size" label="node.size"/>
        <att type="string" name="node.fillColor" label="node.fillColor"/>
        <att type="string" name="node.labelPosition" label="node.labelPosition"/>
        <att type="string" name="node.lineType" label="node.lineType"/>
        <att type="string" name="Node Type" label="Node Type" value="srna"/>
        <att type="string" name="node.borderColor" label="node.borderColor"/>
        <att type="string" name="node.shape" label="node.shape"/>
        <att type="string" name="canonicalName" label="canonicalName" value="GTAGTTTCTCTCCGAGGTGTA"/>
        <att type="string" name="Node TypeAT5G67570 = PPR" label="Node TypeAT5G67570 = PPR"/>
        <graphics w="35.0" h="35.0" width="1" outline="#000000" fill="#ff0033" y="8980.5419921875" x="7958.11572265625"/>
    </node>
    <node label="AT1G62720" id="-278">
        <att type="string" name="node.size" label="node.size"/>
        <att type="string" name="node.fillColor" label="node.fillColor"/>
        <att type="string" name="node.labelPosition" label="node.labelPosition"/>
        <att type="string" name="node.lineType" label="node.lineType"/>
        <att type="string" name="Node Type" label="Node Type" value="Gene"/>
        <att type="string" name="node.borderColor" label="node.borderColor"/>
        <att type="string" name="node.shape" label="node.shape"/>
        <att type="string" name="canonicalName" label="canonicalName" value="AT1G62720"/>
        <att type="string" name="Node TypeAT5G67570 = PPR" label="Node TypeAT5G67570 = PPR" value="PPR"/>
        <graphics w="35.0" h="35.0" width="1" type="rectangle" outline="#000000" fill="#0000cc" y="7519.8818359375" x="7329.6728515625"/>
    </node>
    <node label="TCTACCATCCGATCAACAAGA" id="-610">
        <att type="string" name="node.size" label="node.size"/>
        <att type="string" name="node.fillColor" label="node.fillColor"/>
        <att type="string" name="node.labelPosition" label="node.labelPosition"/>
        <att type="string" name="node.lineType" label="node.lineType"/>
        <att type="string" name="Node Type" label="Node Type" value="srna"/>
        <att type="string" name="node.borderColor" label="node.borderColor"/>
        <att type="string" name="node.shape" label="node.shape"/>
        <att type="string" name="canonicalName" label="canonicalName" value="TCTACCATCCGATCAACAAGA"/>
        <att type="string" name="Node TypeAT5G67570 = PPR" label="Node TypeAT5G67570 = PPR"/>
        <graphics w="35.0" h="35.0" width="1" outline="#000000" fill="#ff0033" y="7186.54296875" x="9478.4140625"/>
    </node>
    <node label="TTATCAAGATCCATCTTACTC" id="-277">
        <att type="string" name="node.size" label="node.size"/>
        <att type="string" name="node.fillColor" label="node.fillColor"/>
        <att type="string" name="node.labelPosition" label="node.labelPosition"/>
        <att type="string" name="node.lineType" label="node.lineType"/>
        <att type="string" name="Node Type" label="Node Type" value="srna"/>
        <att type="string" name="node.borderColor" label="node.borderColor"/>
        <att type="string" name="node.shape" label="node.shape"/>
        <att type="string" name="canonicalName" label="canonicalName" value="TTATCAAGATCCATCTTACTC"/>
        <att type="string" name="Node TypeAT5G67570 = PPR" label="Node TypeAT5G67570 = PPR"/>
        <graphics w="35.0" h="35.0" width="1" outline="#000000" fill="#ff0033" y="6876.3359375" x="9284.8603515625"/>
    </node>
    <node label="CCGAGGTGTAGCGAAGAAGCA" id="-276">
        <att type="string" name="node.size" label="node.size"/>
        <att type="string" name="node.fillColor" label="node.fillColor"/>
        <att type="string" name="node.labelPosition" label="node.labelPosition"/>
        <att type="string" name="node.lineType" label="node.lineType"/>
        <att type="string" name="Node Type" label="Node Type" value="srna"/>
        <att type="string" name="node.borderColor" label="node.borderColor"/>
        <att type="string" name="node.shape" label="node.shape"/>
        <att type="string" name="canonicalName" label="canonicalName" value="CCGAGGTGTAGCGAAGAAGCA"/>
        <att type="string" name="Node TypeAT5G67570 = PPR" label="Node TypeAT5G67570 = PPR"/>
        <graphics w="35.0" h="35.0" width="1" outline="#000000" fill="#ff0033" y="8638.482421875" x="7703.099609375"/>
    </node>
    <node label="TATGTTCACATTAAATGTTAT" id="-275">
        <att type="string" name="node.size" label="node.size"/>
        <att type="string" name="node.fillColor" label="node.fillColor"/>
        <att type="string" name="node.labelPosition" label="node.labelPosition"/>
        <att type="string" name="node.lineType" label="node.lineType"/>
        <att type="string" name="Node Type" label="Node Type" value="srna"/>
        <att type="string" name="node.borderColor" label="node.borderColor"/>
        <att type="string" name="node.shape" label="node.shape"/>
        <att type="string" name="canonicalName" label="canonicalName" value="TATGTTCACATTAAATGTTAT"/>
        <att type="string" name="Node TypeAT5G67570 = PPR" label="Node TypeAT5G67570 = PPR"/>
        <graphics w="35.0" h="35.0" width="1" outline="#000000" fill="#ff0033" y="7031.01513671875" x="7198.63818359375"/>
    </node>
    <node label="TATTCCAGGATATGCAAAAG" id="-274">
        <att type="string" name="node.size" label="node.size"/>
        <att type="string" name="node.fillColor" label="node.fillColor"/>
        <att type="string" name="node.labelPosition" label="node.labelPosition"/>
        <att type="string" name="node.lineType" label="node.lineType"/>
        <att type="string" name="Node Type" label="Node Type" value="srna"/>
        <att type="string" name="node.borderColor" label="node.borderColor"/>
        <att type="string" name="node.shape" label="node.shape"/>
        <att type="string" name="canonicalName" label="canonicalName" value="TATTCCAGGATATGCAAAAG"/>
        <att type="string" name="Node TypeAT5G67570 = PPR" label="Node TypeAT5G67570 = PPR"/>
        <graphics w="35.0" h="35.0" width="1" outline="#000000" fill="#ff0033" y="7843.93212890625" x="7085.49560546875"/>
    </node>
    <node label="ACAATATTCATTGTTTTCTTTTGC" id="-272">
        <att type="string" name="node.size" label="node.size"/>
        <att type="string" name="node.fillColor" label="node.fillColor"/>
        <att type="string" name="node.labelPosition" label="node.labelPosition"/>
        <att type="string" name="node.lineType" label="node.lineType"/>
        <att type="string" name="Node Type" label="Node Type" value="srna"/>
        <att type="string" name="node.borderColor" label="node.borderColor"/>
        <att type="string" name="node.shape" label="node.shape"/>
        <att type="string" name="canonicalName" label="canonicalName" value="ACAATATTCATTGTTTTCTTTTGC"/>
        <att type="string" name="Node TypeAT5G67570 = PPR" label="Node TypeAT5G67570 = PPR"/>
        <graphics w="35.0" h="35.0" width="1" outline="#000000" fill="#ff0033" y="8767.154296875" x="7396.5546875"/>
    </node>
    <node label="TTTCTACCATCCGATCAACAAG" id="-271">
        <att type="string" name="node.size" label="node.size"/>
        <att type="string" name="node.fillColor" label="node.fillColor"/>
        <att type="string" name="node.labelPosition" label="node.labelPosition"/>
        <att type="string" name="node.lineType" label="node.lineType"/>
        <att type="string" name="Node Type" label="Node Type" value="srna"/>
        <att type="string" name="node.borderColor" label="node.borderColor"/>
        <att type="string" name="node.shape" label="node.shape"/>
        <att type="string" name="canonicalName" label="canonicalName" value="TTTCTACCATCCGATCAACAAG"/>
        <att type="string" name="Node TypeAT5G67570 = PPR" label="Node TypeAT5G67570 = PPR"/>
        <graphics w="35.0" h="35.0" width="1" outline="#000000" fill="#ff0033" y="6942.439453125" x="9341.556640625"/>
    </node>
    <node label="TGGAATACTTGAACTACCATC" id="-268">
        <att type="string" name="node.size" label="node.size"/>
        <att type="string" name="node.fillColor" label="node.fillColor"/>
        <att type="string" name="node.labelPosition" label="node.labelPosition"/>
        <att type="string" name="node.lineType" label="node.lineType"/>
        <att type="string" name="Node Type" label="Node Type" value="srna"/>
        <att type="string" name="node.borderColor" label="node.borderColor"/>
        <att type="string" name="node.shape" label="node.shape"/>
        <att type="string" name="canonicalName" label="canonicalName" value="TGGAATACTTGAACTACCATC"/>
        <att type="string" name="Node TypeAT5G67570 = PPR" label="Node TypeAT5G67570 = PPR"/>
        <graphics w="35.0" h="35.0" width="1" outline="#000000" fill="#ff0033" y="6717.5322265625" x="9521.470703125"/>
    </node>
    <node label="TCGGTGGATCTTAGAAAA" id="-269">
        <att type="string" name="node.size" label="node.size"/>
        <att type="string" name="node.fillColor" label="node.fillColor"/>
        <att type="string" name="node.labelPosition" label="node.labelPosition"/>
        <att type="string" name="node.lineType" label="node.lineType"/>
        <att type="string" name="Node Type" label="Node Type" value="srna"/>
        <att type="string" name="node.borderColor" label="node.borderColor"/>
        <att type="string" name="node.shape" label="node.shape"/>
        <att type="string" name="canonicalName" label="canonicalName" value="TCGGTGGATCTTAGAAAA"/>
        <att type="string" name="Node TypeAT5G67570 = PPR" label="Node TypeAT5G67570 = PPR"/>
        <graphics w="35.0" h="35.0" width="1" outline="#000000" fill="#ff0033" y="8551.005859375" x="8356.1298828125"/>
    </node>
    <node label="AGGCTTGTAATGGGTGTTGTGT" id="-266">
        <att type="string" name="node.size" label="node.size"/>
        <att type="string" name="node.fillColor" label="node.fillColor"/>
        <att type="string" name="node.labelPosition" label="node.labelPosition"/>
        <att type="string" name="node.lineType" label="node.lineType"/>
        <att type="string" name="Node Type" label="Node Type" value="srna"/>
        <att type="string" name="node.borderColor" label="node.borderColor"/>
        <att type="string" name="node.shape" label="node.shape"/>
        <att type="string" name="canonicalName" label="canonicalName" value="AGGCTTGTAATGGGTGTTGTGT"/>
        <att type="string" name="Node TypeAT5G67570 = PPR" label="Node TypeAT5G67570 = PPR"/>
        <graphics w="35.0" h="35.0" width="1" outline="#000000" fill="#ff0033" y="6817.625" x="6330.33349609375"/>
    </node>
    <node label="TATTCTAGGATATGCAAAAGT" id="-267">
        <att type="string" name="node.size" label="node.size"/>
        <att type="string" name="node.fillColor" label="node.fillColor"/>
        <att type="string" name="node.labelPosition" label="node.labelPosition"/>
        <att type="string" name="node.lineType" label="node.lineType"/>
        <att type="string" name="Node Type" label="Node Type" value="srna"/>
        <att type="string" name="node.borderColor" label="node.borderColor"/>
        <att type="string" name="node.shape" label="node.shape"/>
        <att type="string" name="canonicalName" label="canonicalName" value="TATTCTAGGATATGCAAAAGT"/>
        <att type="string" name="Node TypeAT5G67570 = PPR" label="Node TypeAT5G67570 = PPR"/>
        <graphics w="35.0" h="35.0" width="1" outline="#000000" fill="#ff0033" y="7160.7900390625" x="7291.86767578125"/>
    </node>
    <node label="AT2G39680" id="-265">
        <att type="string" name="node.size" label="node.size"/>
        <att type="string" name="node.fillColor" label="node.fillColor" value="255,255,0"/>
        <att type="string" name="node.labelPosition" label="node.labelPosition"/>
        <att type="string" name="node.lineType" label="node.lineType"/>
        <att type="string" name="Node Type" label="Node Type" value="Gene"/>
        <att type="string" name="node.borderColor" label="node.borderColor"/>
        <att type="string" name="node.shape" label="node.shape"/>
        <att type="string" name="canonicalName" label="canonicalName" value="AT2G39680"/>
        <att type="string" name="Node TypeAT5G67570 = PPR" label="Node TypeAT5G67570 = PPR"/>
        <graphics w="35.0" h="35.0" width="1" type="rectangle" outline="#000000" fill="#ffff00" y="6702.62109375" x="9340.4248046875"/>
    </node>
    <node label="ATATGCAAAAGAAAACAATGA" id="-264">
        <att type="string" name="node.size" label="node.size"/>
        <att type="string" name="node.fillColor" label="node.fillColor"/>
        <att type="string" name="node.labelPosition" label="node.labelPosition"/>
        <att type="string" name="node.lineType" label="node.lineType"/>
        <att type="string" name="Node Type" label="Node Type" value="srna"/>
        <att type="string" name="node.borderColor" label="node.borderColor"/>
        <att type="string" name="node.shape" label="node.shape"/>
        <att type="string" name="canonicalName" label="canonicalName" value="ATATGCAAAAGAAAACAATGA"/>
        <att type="string" name="Node TypeAT5G67570 = PPR" label="Node TypeAT5G67570 = PPR"/>
        <graphics w="35.0" h="35.0" width="1" outline="#000000" fill="#ff0033" y="8517.2216796875" x="8336.306640625"/>
    </node>
    <node label="TAGGTCTTTAATCCCATATAGG" id="-261">
        <att type="string" name="node.size" label="node.size"/>
        <att type="string" name="node.fillColor" label="node.fillColor"/>
        <att type="string" name="node.labelPosition" label="node.labelPosition"/>
        <att type="string" name="node.lineType" label="node.lineType"/>
        <att type="string" name="Node Type" label="Node Type" value="srna"/>
        <att type="string" name="node.borderColor" label="node.borderColor"/>
        <att type="string" name="node.shape" label="node.shape"/>
        <att type="string" name="canonicalName" label="canonicalName" value="TAGGTCTTTAATCCCATATAGG"/>
        <att type="string" name="Node TypeAT5G67570 = PPR" label="Node TypeAT5G67570 = PPR"/>
        <graphics w="35.0" h="35.0" width="1" outline="#000000" fill="#ff0033" y="6366.97314453125" x="9266.353515625"/>
    </node>
    <node label="TAAAGAACAGTTGCTAATACA" id="-260">
        <att type="string" name="node.size" label="node.size"/>
        <att type="string" name="node.fillColor" label="node.fillColor"/>
        <att type="string" name="node.labelPosition" label="node.labelPosition"/>
        <att type="string" name="node.lineType" label="node.lineType"/>
        <att type="string" name="Node Type" label="Node Type" value="srna"/>
        <att type="string" name="node.borderColor" label="node.borderColor"/>
        <att type="string" name="node.shape" label="node.shape"/>
        <att type="string" name="canonicalName" label="canonicalName" value="TAAAGAACAGTTGCTAATACA"/>
        <att type="string" name="Node TypeAT5G67570 = PPR" label="Node TypeAT5G67570 = PPR"/>
        <graphics w="35.0" h="35.0" width="1" outline="#000000" fill="#ff0033" y="8940.2734375" x="7907.86083984375"/>
    </node>
    <node label="TTACAAAAGATATAAAATGAA" id="-259">
        <att type="string" name="node.size" label="node.size"/>
        <att type="string" name="node.fillColor" label="node.fillColor"/>
        <att type="string" name="node.labelPosition" label="node.labelPosition"/>
        <att type="string" name="node.lineType" label="node.lineType"/>
        <att type="string" name="Node Type" label="Node Type" value="srna"/>
        <att type="string" name="node.borderColor" label="node.borderColor"/>
        <att type="string" name="node.shape" label="node.shape"/>
        <att type="string" name="canonicalName" label="canonicalName" value="TTACAAAAGATATAAAATGAA"/>
        <att type="string" name="Node TypeAT5G67570 = PPR" label="Node TypeAT5G67570 = PPR"/>
        <graphics w="35.0" h="35.0" width="1" outline="#000000" fill="#ff0033" y="6332.494140625" x="9301.701171875"/>
    </node>
    <node label="TAGTTTCTCTCCGAGGTGTAGC" id="-606">
        <att type="string" name="node.size" label="node.size"/>
        <att type="string" name="node.fillColor" label="node.fillColor"/>
        <att type="string" name="node.labelPosition" label="node.labelPosition"/>
        <att type="string" name="node.lineType" label="node.lineType"/>
        <att type="string" name="Node Type" label="Node Type" value="srna"/>
        <att type="string" name="node.borderColor" label="node.borderColor"/>
        <att type="string" name="node.shape" label="node.shape"/>
        <att type="string" name="canonicalName" label="canonicalName" value="TAGTTTCTCTCCGAGGTGTAGC"/>
        <att type="string" name="Node TypeAT5G67570 = PPR" label="Node TypeAT5G67570 = PPR"/>
        <graphics w="35.0" h="35.0" width="1" outline="#000000" fill="#ff0033" y="8887.634765625" x="8215.080078125"/>
    </node>
    <node label="TCGCCATTACTACAAATATCA" id="-257">
        <att type="string" name="node.size" label="node.size"/>
        <att type="string" name="node.fillColor" label="node.fillColor"/>
        <att type="string" name="node.labelPosition" label="node.labelPosition"/>
        <att type="string" name="node.lineType" label="node.lineType"/>
        <att type="string" name="Node Type" label="Node Type" value="srna"/>
        <att type="string" name="node.borderColor" label="node.borderColor"/>
        <att type="string" name="node.shape" label="node.shape"/>
        <att type="string" name="canonicalName" label="canonicalName" value="TCGCCATTACTACAAATATCA"/>
        <att type="string" name="Node TypeAT5G67570 = PPR" label="Node TypeAT5G67570 = PPR"/>
        <graphics w="35.0" h="35.0" width="1" outline="#000000" fill="#ff0033" y="7175.228515625" x="6753.15869140625"/>
    </node>
    <node label="TCAAGTCGTCTAAAGAACAGTTGC" id="-253">
        <att type="string" name="node.size" label="node.size"/>
        <att type="string" name="node.fillColor" label="node.fillColor"/>
        <att type="string" name="node.labelPosition" label="node.labelPosition"/>
        <att type="string" name="node.lineType" label="node.lineType"/>
        <att type="string" name="Node Type" label="Node Type" value="srna"/>
        <att type="string" name="node.borderColor" label="node.borderColor"/>
        <att type="string" name="node.shape" label="node.shape"/>
        <att type="string" name="canonicalName" label="canonicalName" value="TCAAGTCGTCTAAAGAACAGTTGC"/>
        <att type="string" name="Node TypeAT5G67570 = PPR" label="Node TypeAT5G67570 = PPR"/>
        <graphics w="35.0" h="35.0" width="1" outline="#000000" fill="#ff0033" y="8715.017578125" x="7344.77685546875"/>
    </node>
    <node label="ACGCTATGTTGGACTTAGAAT" id="-252">
        <att type="string" name="node.size" label="node.size"/>
        <att type="string" name="node.fillColor" label="node.fillColor"/>
        <att type="string" name="node.labelPosition" label="node.labelPosition"/>
        <att type="string" name="node.lineType" label="node.lineType"/>
        <att type="string" name="Node Type" label="Node Type" value="srna"/>
        <att type="string" name="node.borderColor" label="node.borderColor"/>
        <att type="string" name="node.shape" label="node.shape"/>
        <att type="string" name="canonicalName" label="canonicalName" value="ACGCTATGTTGGACTTAGAAT"/>
        <att type="string" name="Node TypeAT5G67570 = PPR" label="Node TypeAT5G67570 = PPR"/>
        <graphics w="35.0" h="35.0" width="1" outline="#000000" fill="#ff0033" y="7850.70751953125" x="7022.43505859375"/>
    </node>
    <node label="ATATGTTTCAGTCTTATCCCCG" id="-251">
        <att type="string" name="node.size" label="node.size"/>
        <att type="string" name="node.fillColor" label="node.fillColor"/>
        <att type="string" name="node.labelPosition" label="node.labelPosition"/>
        <att type="string" name="node.lineType" label="node.lineType"/>
        <att type="string" name="Node Type" label="Node Type" value="srna"/>
        <att type="string" name="node.borderColor" label="node.borderColor"/>
        <att type="string" name="node.shape" label="node.shape"/>
        <att type="string" name="canonicalName" label="canonicalName" value="ATATGTTTCAGTCTTATCCCCG"/>
        <att type="string" name="Node TypeAT5G67570 = PPR" label="Node TypeAT5G67570 = PPR"/>
        <graphics w="35.0" h="35.0" width="1" outline="#000000" fill="#ff0033" y="6384.8095703125" x="9470.06640625"/>
    </node>
    <node label="TTTTGCATATACTCGAATAC" id="-250">
        <att type="string" name="node.size" label="node.size"/>
        <att type="string" name="node.fillColor" label="node.fillColor"/>
        <att type="string" name="node.labelPosition" label="node.labelPosition"/>
        <att type="string" name="node.lineType" label="node.lineType"/>
        <att type="string" name="Node Type" label="Node Type" value="srna"/>
        <att type="string" name="node.borderColor" label="node.borderColor"/>
        <att type="string" name="node.shape" label="node.shape"/>
        <att type="string" name="canonicalName" label="canonicalName" value="TTTTGCATATACTCGAATAC"/>
        <att type="string" name="Node TypeAT5G67570 = PPR" label="Node TypeAT5G67570 = PPR"/>
        <graphics w="35.0" h="35.0" width="1" outline="#000000" fill="#ff0033" y="6548.15771484375" x="9110.9423828125"/>
    </node>
    <node label="AT1G50055" id="-249">
        <att type="string" name="node.size" label="node.size"/>
        <att type="string" name="node.fillColor" label="node.fillColor"/>
        <att type="string" name="node.labelPosition" label="node.labelPosition"/>
        <att type="string" name="node.lineType" label="node.lineType"/>
        <att type="string" name="Node Type" label="Node Type" value="Gene"/>
        <att type="string" name="node.borderColor" label="node.borderColor"/>
        <att type="string" name="node.shape" label="node.shape"/>
        <att type="string" name="canonicalName" label="canonicalName" value="AT1G50055"/>
        <att type="string" name="Node TypeAT5G67570 = PPR" label="Node TypeAT5G67570 = PPR"/>
        <graphics w="35.0" h="35.0" width="1" type="rectangle" outline="#000000" fill="#0000cc" y="8285.521484375" x="7528.283203125"/>
    </node>
    <node label="TATCCAATGCTTTTTCTAGTTTC" id="-604">
        <att type="string" name="node.size" label="node.size"/>
        <att type="string" name="node.fillColor" label="node.fillColor"/>
        <att type="string" name="node.labelPosition" label="node.labelPosition"/>
        <att type="string" name="node.lineType" label="node.lineType"/>
        <att type="string" name="Node Type" label="Node Type" value="srna"/>
        <att type="string" name="node.borderColor" label="node.borderColor"/>
        <att type="string" name="node.shape" label="node.shape"/>
        <att type="string" name="canonicalName" label="canonicalName" value="TATCCAATGCTTTTTCTAGTTTC"/>
        <att type="string" name="Node TypeAT5G67570 = PPR" label="Node TypeAT5G67570 = PPR"/>
        <graphics w="35.0" h="35.0" width="1" outline="#000000" fill="#ff0033" y="6659.5625" x="7291.8916015625"/>
    </node>
    <node label="CCGTAAAAAAAGTTGTAACTC" id="-245">
        <att type="string" name="node.size" label="node.size"/>
        <att type="string" name="node.fillColor" label="node.fillColor"/>
        <att type="string" name="node.labelPosition" label="node.labelPosition"/>
        <att type="string" name="node.lineType" label="node.lineType"/>
        <att type="string" name="Node Type" label="Node Type" value="srna"/>
        <att type="string" name="node.borderColor" label="node.borderColor"/>
        <att type="string" name="node.shape" label="node.shape"/>
        <att type="string" name="canonicalName" label="canonicalName" value="CCGTAAAAAAAGTTGTAACTC"/>
        <att type="string" name="Node TypeAT5G67570 = PPR" label="Node TypeAT5G67570 = PPR"/>
        <graphics w="35.0" h="35.0" width="1" outline="#000000" fill="#ff0033" y="6758.703125" x="9581.4453125"/>
    </node>
    <node label="TTGTTTTGAATGTGTTCAAGTA" id="-244">
        <att type="string" name="node.size" label="node.size"/>
        <att type="string" name="node.fillColor" label="node.fillColor"/>
        <att type="string" name="node.labelPosition" label="node.labelPosition"/>
        <att type="string" name="node.lineType" label="node.lineType"/>
        <att type="string" name="Node Type" label="Node Type" value="srna"/>
        <att type="string" name="node.borderColor" label="node.borderColor"/>
        <att type="string" name="node.shape" label="node.shape"/>
        <att type="string" name="canonicalName" label="canonicalName" value="TTGTTTTGAATGTGTTCAAGTA"/>
        <att type="string" name="Node TypeAT5G67570 = PPR" label="Node TypeAT5G67570 = PPR"/>
        <graphics w="35.0" h="35.0" width="1" outline="#000000" fill="#ff0033" y="8616.4228515625" x="7316.29638671875"/>
    </node>
    <node label="TTATTCTAAGTCCAACATAGC" id="-242">
        <att type="string" name="node.size" label="node.size"/>
        <att type="string" name="node.fillColor" label="node.fillColor"/>
        <att type="string" name="node.labelPosition" label="node.labelPosition"/>
        <att type="string" name="node.lineType" label="node.lineType"/>
        <att type="string" name="Node Type" label="Node Type" value="srna"/>
        <att type="string" name="node.borderColor" label="node.borderColor"/>
        <att type="string" name="node.shape" label="node.shape"/>
        <att type="string" name="canonicalName" label="canonicalName" value="TTATTCTAAGTCCAACATAGC"/>
        <att type="string" name="Node TypeAT5G67570 = PPR" label="Node TypeAT5G67570 = PPR"/>
        <graphics w="35.0" h="35.0009765625" width="1" outline="#000000" fill="#ff0033" y="7988.61474609375" x="6958.3701171875"/>
    </node>
    <node label="TTGTTTCCGTGTAACCAAAAC" id="-238">
        <att type="string" name="node.size" label="node.size"/>
        <att type="string" name="node.fillColor" label="node.fillColor"/>
        <att type="string" name="node.labelPosition" label="node.labelPosition"/>
        <att type="string" name="node.lineType" label="node.lineType"/>
        <att type="string" name="Node Type" label="Node Type" value="srna"/>
        <att type="string" name="node.borderColor" label="node.borderColor"/>
        <att type="string" name="node.shape" label="node.shape"/>
        <att type="string" name="canonicalName" label="canonicalName" value="TTGTTTCCGTGTAACCAAAAC"/>
        <att type="string" name="Node TypeAT5G67570 = PPR" label="Node TypeAT5G67570 = PPR"/>
        <graphics w="35.0" h="35.0" width="1" outline="#000000" fill="#ff0033" y="6380.95751953125" x="6625.36962890625"/>
    </node>
    <node label="AT5G16640" id="-237">
        <att type="string" name="node.size" label="node.size"/>
        <att type="string" name="node.fillColor" label="node.fillColor"/>
        <att type="string" name="node.labelPosition" label="node.labelPosition"/>
        <att type="string" name="node.lineType" label="node.lineType"/>
        <att type="string" name="Node Type" label="Node Type" value="Gene"/>
        <att type="string" name="node.borderColor" label="node.borderColor"/>
        <att type="string" name="node.shape" label="node.shape"/>
        <att type="string" name="canonicalName" label="canonicalName" value="AT5G16640"/>
        <att type="string" name="Node TypeAT5G67570 = PPR" label="Node TypeAT5G67570 = PPR" value="PPR"/>
        <graphics w="35.0" h="35.0" width="1" type="rectangle" outline="#000000" fill="#0000cc" y="6352.37841796875" x="9957.2529296875"/>
    </node>
    <node label="TTGTTGATCGGATGGTAGAAA" id="-239">
        <att type="string" name="node.size" label="node.size"/>
        <att type="string" name="node.fillColor" label="node.fillColor"/>
        <att type="string" name="node.labelPosition" label="node.labelPosition"/>
        <att type="string" name="node.lineType" label="node.lineType"/>
        <att type="string" name="Node Type" label="Node Type" value="srna"/>
        <att type="string" name="node.borderColor" label="node.borderColor"/>
        <att type="string" name="node.shape" label="node.shape"/>
        <att type="string" name="canonicalName" label="canonicalName" value="TTGTTGATCGGATGGTAGAAA"/>
        <att type="string" name="Node TypeAT5G67570 = PPR" label="Node TypeAT5G67570 = PPR"/>
        <graphics w="35.0" h="35.0" width="1" outline="#000000" fill="#ff0033" y="6939.572265625" x="9415.8642578125"/>
    </node>
    <node label="CCCGTAAAAAAAGTTGTAACTC" id="-236">
        <att type="string" name="node.size" label="node.size"/>
        <att type="string" name="node.fillColor" label="node.fillColor"/>
        <att type="string" name="node.labelPosition" label="node.labelPosition"/>
        <att type="string" name="node.lineType" label="node.lineType"/>
        <att type="string" name="Node Type" label="Node Type" value="srna"/>
        <att type="string" name="node.borderColor" label="node.borderColor"/>
        <att type="string" name="node.shape" label="node.shape"/>
        <att type="string" name="canonicalName" label="canonicalName" value="CCCGTAAAAAAAGTTGTAACTC"/>
        <att type="string" name="Node TypeAT5G67570 = PPR" label="Node TypeAT5G67570 = PPR"/>
        <graphics w="35.0" h="35.0" width="1" outline="#000000" fill="#ff0033" y="6770.6455078125" x="9405.76171875"/>
    </node>
    <node label="ATAGCGTTCGATAAGATCTTA" id="-235">
        <att type="string" name="node.size" label="node.size"/>
        <att type="string" name="node.fillColor" label="node.fillColor"/>
        <att type="string" name="node.labelPosition" label="node.labelPosition"/>
        <att type="string" name="node.lineType" label="node.lineType"/>
        <att type="string" name="Node Type" label="Node Type" value="srna"/>
        <att type="string" name="node.borderColor" label="node.borderColor"/>
        <att type="string" name="node.shape" label="node.shape"/>
        <att type="string" name="canonicalName" label="canonicalName" value="ATAGCGTTCGATAAGATCTTA"/>
        <att type="string" name="Node TypeAT5G67570 = PPR" label="Node TypeAT5G67570 = PPR"/>
        <graphics w="35.0" h="35.0" width="1" outline="#000000" fill="#ff0033" y="6807.75537109375" x="7296.6630859375"/>
    </node>
    <node label="TCGGATGGTAGAAACATAGGTC" id="-234">
        <att type="string" name="node.size" label="node.size"/>
        <att type="string" name="node.fillColor" label="node.fillColor"/>
        <att type="string" name="node.labelPosition" label="node.labelPosition"/>
        <att type="string" name="node.lineType" label="node.lineType"/>
        <att type="string" name="Node Type" label="Node Type" value="srna"/>
        <att type="string" name="node.borderColor" label="node.borderColor"/>
        <att type="string" name="node.shape" label="node.shape"/>
        <att type="string" name="canonicalName" label="canonicalName" value="TCGGATGGTAGAAACATAGGTC"/>
        <att type="string" name="Node TypeAT5G67570 = PPR" label="Node TypeAT5G67570 = PPR"/>
        <graphics w="35.0" h="35.0" width="1" outline="#000000" fill="#ff0033" y="6381.37451171875" x="9230.4716796875"/>
    </node>
    <node label="AT1G62680" id="-233">
        <att type="string" name="node.size" label="node.size"/>
        <att type="string" name="node.fillColor" label="node.fillColor"/>
        <att type="string" name="node.labelPosition" label="node.labelPosition"/>
        <att type="string" name="node.lineType" label="node.lineType"/>
        <att type="string" name="Node Type" label="Node Type" value="Gene"/>
        <att type="string" name="node.borderColor" label="node.borderColor"/>
        <att type="string" name="node.shape" label="node.shape"/>
        <att type="string" name="canonicalName" label="canonicalName" value="AT1G62680"/>
        <att type="string" name="Node TypeAT5G67570 = PPR" label="Node TypeAT5G67570 = PPR" value="PPR"/>
        <graphics w="35.0" h="35.0" width="1" type="rectangle" outline="#000000" fill="#0000cc" y="6140.30908203125" x="8863.3798828125"/>
    </node>
    <node label="TATTCAAGGATAACTTTTGCA" id="-232">
        <att type="string" name="node.size" label="node.size"/>
        <att type="string" name="node.fillColor" label="node.fillColor"/>
        <att type="string" name="node.labelPosition" label="node.labelPosition"/>
        <att type="string" name="node.lineType" label="node.lineType"/>
        <att type="string" name="Node Type" label="Node Type" value="srna"/>
        <att type="string" name="node.borderColor" label="node.borderColor"/>
        <att type="string" name="node.shape" label="node.shape"/>
        <att type="string" name="canonicalName" label="canonicalName" value="TATTCAAGGATAACTTTTGCA"/>
        <att type="string" name="Node TypeAT5G67570 = PPR" label="Node TypeAT5G67570 = PPR"/>
        <graphics w="35.0" h="35.0" width="1" outline="#000000" fill="#ff0033" y="6974.12451171875" x="6994.4296875"/>
    </node>
    <node label="TATGCAAAAGTTATCCTTGAA" id="-229">
        <att type="string" name="node.size" label="node.size"/>
        <att type="string" name="node.fillColor" label="node.fillColor"/>
        <att type="string" name="node.labelPosition" label="node.labelPosition"/>
        <att type="string" name="node.lineType" label="node.lineType"/>
        <att type="string" name="Node Type" label="Node Type" value="srna"/>
        <att type="string" name="node.borderColor" label="node.borderColor"/>
        <att type="string" name="node.shape" label="node.shape"/>
        <att type="string" name="canonicalName" label="canonicalName" value="TATGCAAAAGTTATCCTTGAA"/>
        <att type="string" name="Node TypeAT5G67570 = PPR" label="Node TypeAT5G67570 = PPR"/>
        <graphics w="35.0" h="35.0" width="1" outline="#000000" fill="#ff0033" y="6556.4013671875" x="6502.0830078125"/>
    </node>
    <node label="CTAAATCTATTGAACATCGTGT" id="-230">
        <att type="string" name="node.size" label="node.size"/>
        <att type="string" name="node.fillColor" label="node.fillColor"/>
        <att type="string" name="node.labelPosition" label="node.labelPosition"/>
        <att type="string" name="node.lineType" label="node.lineType"/>
        <att type="string" name="Node Type" label="Node Type" value="srna"/>
        <att type="string" name="node.borderColor" label="node.borderColor"/>
        <att type="string" name="node.shape" label="node.shape"/>
        <att type="string" name="canonicalName" label="canonicalName" value="CTAAATCTATTGAACATCGTGT"/>
        <att type="string" name="Node TypeAT5G67570 = PPR" label="Node TypeAT5G67570 = PPR"/>
        <graphics w="35.0" h="35.0" width="1" outline="#000000" fill="#ff0033" y="6679.30517578125" x="9543.4052734375"/>
    </node>
    <node label="GAATACTTGAACTACCATCTA" id="-228">
        <att type="string" name="node.size" label="node.size"/>
        <att type="string" name="node.fillColor" label="node.fillColor"/>
        <att type="string" name="node.labelPosition" label="node.labelPosition"/>
        <att type="string" name="node.lineType" label="node.lineType"/>
        <att type="string" name="Node Type" label="Node Type" value="srna"/>
        <att type="string" name="node.borderColor" label="node.borderColor"/>
        <att type="string" name="node.shape" label="node.shape"/>
        <att type="string" name="canonicalName" label="canonicalName" value="GAATACTTGAACTACCATCTA"/>
        <att type="string" name="Node TypeAT5G67570 = PPR" label="Node TypeAT5G67570 = PPR"/>
        <graphics w="35.0" h="35.0" width="1" outline="#000000" fill="#ff0033" y="6808.17822265625" x="9437.7490234375"/>
    </node>
    <node label="ACATATTTCAGTATATGCAAA" id="-227">
        <att type="string" name="node.size" label="node.size"/>
        <att type="string" name="node.fillColor" label="node.fillColor"/>
        <att type="string" name="node.labelPosition" label="node.labelPosition"/>
        <att type="string" name="node.lineType" label="node.lineType"/>
        <att type="string" name="Node Type" label="Node Type" value="srna"/>
        <att type="string" name="node.borderColor" label="node.borderColor"/>
        <att type="string" name="node.shape" label="node.shape"/>
        <att type="string" name="canonicalName" label="canonicalName" value="ACATATTTCAGTATATGCAAA"/>
        <att type="string" name="Node TypeAT5G67570 = PPR" label="Node TypeAT5G67570 = PPR"/>
        <graphics w="35.0" h="35.0" width="1" outline="#000000" fill="#ff0033" y="7315.47705078125" x="6817.28759765625"/>
    </node>
    <node label="TGTGAAGTCTACATGAAGCAA" id="-226">
        <att type="string" name="node.size" label="node.size"/>
        <att type="string" name="node.fillColor" label="node.fillColor"/>
        <att type="string" name="node.labelPosition" label="node.labelPosition"/>
        <att type="string" name="node.lineType" label="node.lineType"/>
        <att type="string" name="Node Type" label="Node Type" value="srna"/>
        <att type="string" name="node.borderColor" label="node.borderColor"/>
        <att type="string" name="node.shape" label="node.shape"/>
        <att type="string" name="canonicalName" label="canonicalName" value="TGTGAAGTCTACATGAAGCAA"/>
        <att type="string" name="Node TypeAT5G67570 = PPR" label="Node TypeAT5G67570 = PPR"/>
        <graphics w="35.0" h="35.0" width="1" outline="#000000" fill="#ff0033" y="6780.0927734375" x="6349.82666015625"/>
    </node>
    <node label="AT1G63230" id="-223">
        <att type="string" name="node.size" label="node.size"/>
        <att type="string" name="node.fillColor" label="node.fillColor"/>
        <att type="string" name="node.labelPosition" label="node.labelPosition"/>
        <att type="string" name="node.lineType" label="node.lineType"/>
        <att type="string" name="Node Type" label="Node Type" value="Gene"/>
        <att type="string" name="node.borderColor" label="node.borderColor"/>
        <att type="string" name="node.shape" label="node.shape"/>
        <att type="string" name="canonicalName" label="canonicalName" value="AT1G63230"/>
        <att type="string" name="Node TypeAT5G67570 = PPR" label="Node TypeAT5G67570 = PPR" value="PPR"/>
        <graphics w="35.0" h="35.0" width="1" type="rectangle" outline="#000000" fill="#0000cc" y="7683.916015625" x="8859.359375"/>
    </node>
    <node label="TTTATTTTGCATATACTGAAA" id="-222">
        <att type="string" name="node.size" label="node.size"/>
        <att type="string" name="node.fillColor" label="node.fillColor"/>
        <att type="string" name="node.labelPosition" label="node.labelPosition"/>
        <att type="string" name="node.lineType" label="node.lineType"/>
        <att type="string" name="Node Type" label="Node Type" value="srna"/>
        <att type="string" name="node.borderColor" label="node.borderColor"/>
        <att type="string" name="node.shape" label="node.shape"/>
        <att type="string" name="canonicalName" label="canonicalName" value="TTTATTTTGCATATACTGAAA"/>
        <att type="string" name="Node TypeAT5G67570 = PPR" label="Node TypeAT5G67570 = PPR"/>
        <graphics w="35.0" h="35.0" width="1" outline="#000000" fill="#ff0033" y="7372.26123046875" x="6894.6044921875"/>
    </node>
    <node label="AT4G26800" id="-221">
        <att type="string" name="node.size" label="node.size"/>
        <att type="string" name="node.fillColor" label="node.fillColor"/>
        <att type="string" name="node.labelPosition" label="node.labelPosition"/>
        <att type="string" name="node.lineType" label="node.lineType"/>
        <att type="string" name="Node Type" label="Node Type" value="Gene"/>
        <att type="string" name="node.borderColor" label="node.borderColor"/>
        <att type="string" name="node.shape" label="node.shape"/>
        <att type="string" name="canonicalName" label="canonicalName" value="AT4G26800"/>
        <att type="string" name="Node TypeAT5G67570 = PPR" label="Node TypeAT5G67570 = PPR" value="PPR"/>
        <graphics w="35.0" h="35.0" width="1" type="rectangle" outline="#000000" fill="#0000cc" y="6503.20068359375" x="9932.9169921875"/>
    </node>
    <node label="TCGCCATTACTACAAATATCATTC" id="-220">
        <att type="string" name="node.size" label="node.size"/>
        <att type="string" name="node.fillColor" label="node.fillColor"/>
        <att type="string" name="node.labelPosition" label="node.labelPosition"/>
        <att type="string" name="node.lineType" label="node.lineType"/>
        <att type="string" name="Node Type" label="Node Type" value="srna"/>
        <att type="string" name="node.borderColor" label="node.borderColor"/>
        <att type="string" name="node.shape" label="node.shape"/>
        <att type="string" name="canonicalName" label="canonicalName" value="TCGCCATTACTACAAATATCATTC"/>
        <att type="string" name="Node TypeAT5G67570 = PPR" label="Node TypeAT5G67570 = PPR"/>
        <graphics w="35.0" h="35.0" width="1" outline="#000000" fill="#ff0033" y="7153.92529296875" x="6922.8232421875"/>
    </node>
    <node label="GAGTTACAACTTTTTTTACGG" id="-217">
        <att type="string" name="node.size" label="node.size"/>
        <att type="string" name="node.fillColor" label="node.fillColor"/>
        <att type="string" name="node.labelPosition" label="node.labelPosition"/>
        <att type="string" name="node.lineType" label="node.lineType"/>
        <att type="string" name="Node Type" label="Node Type" value="srna"/>
        <att type="string" name="node.borderColor" label="node.borderColor"/>
        <att type="string" name="node.shape" label="node.shape"/>
        <att type="string" name="canonicalName" label="canonicalName" value="GAGTTACAACTTTTTTTACGG"/>
        <att type="string" name="Node TypeAT5G67570 = PPR" label="Node TypeAT5G67570 = PPR"/>
        <graphics w="35.0" h="35.0" width="1" outline="#000000" fill="#ff0033" y="6387.89111328125" x="9400.9990234375"/>
    </node>
    <node label="AT1G63080" id="-215">
        <att type="string" name="node.size" label="node.size"/>
        <att type="string" name="node.fillColor" label="node.fillColor"/>
        <att type="string" name="node.labelPosition" label="node.labelPosition"/>
        <att type="string" name="node.lineType" label="node.lineType"/>
        <att type="string" name="Node Type" label="Node Type" value="Gene"/>
        <att type="string" name="node.borderColor" label="node.borderColor"/>
        <att type="string" name="node.shape" label="node.shape"/>
        <att type="string" name="canonicalName" label="canonicalName" value="AT1G63080"/>
        <att type="string" name="Node TypeAT5G67570 = PPR" label="Node TypeAT5G67570 = PPR" value="PPR"/>
        <graphics w="35.0" h="35.0" width="1" type="rectangle" outline="#000000" fill="#0000cc" y="6207.07958984375" x="8980.60546875"/>
    </node>
    <node label="TCTAAAGAACAGTTGCTAAT" id="-601">
        <att type="string" name="node.size" label="node.size"/>
        <att type="string" name="node.fillColor" label="node.fillColor"/>
        <att type="string" name="node.labelPosition" label="node.labelPosition"/>
        <att type="string" name="node.lineType" label="node.lineType"/>
        <att type="string" name="Node Type" label="Node Type" value="srna"/>
        <att type="string" name="node.borderColor" label="node.borderColor"/>
        <att type="string" name="node.shape" label="node.shape"/>
        <att type="string" name="canonicalName" label="canonicalName" value="TCTAAAGAACAGTTGCTAAT"/>
        <att type="string" name="Node TypeAT5G67570 = PPR" label="Node TypeAT5G67570 = PPR"/>
        <graphics w="35.0" h="35.0" width="1" outline="#000000" fill="#ff0033" y="8758.970703125" x="7533.83203125"/>
    </node>
    <node label="TAAATCTATTGAACATCGTGT" id="-600">
        <att type="string" name="node.size" label="node.size"/>
        <att type="string" name="node.fillColor" label="node.fillColor"/>
        <att type="string" name="node.labelPosition" label="node.labelPosition"/>
        <att type="string" name="node.lineType" label="node.lineType"/>
        <att type="string" name="Node Type" label="Node Type" value="srna"/>
        <att type="string" name="node.borderColor" label="node.borderColor"/>
        <att type="string" name="node.shape" label="node.shape"/>
        <att type="string" name="canonicalName" label="canonicalName" value="TAAATCTATTGAACATCGTGT"/>
        <att type="string" name="Node TypeAT5G67570 = PPR" label="Node TypeAT5G67570 = PPR"/>
        <graphics w="35.0" h="35.0" width="1" outline="#000000" fill="#ff0033" y="6643.80419921875" x="9626.9970703125"/>
    </node>
    <node label="TAGGTATTCGAGTATATGCAAA" id="-213">
        <att type="string" name="node.size" label="node.size"/>
        <att type="string" name="node.fillColor" label="node.fillColor"/>
        <att type="string" name="node.labelPosition" label="node.labelPosition"/>
        <att type="string" name="node.lineType" label="node.lineType"/>
        <att type="string" name="Node Type" label="Node Type" value="srna"/>
        <att type="string" name="node.borderColor" label="node.borderColor"/>
        <att type="string" name="node.shape" label="node.shape"/>
        <att type="string" name="canonicalName" label="canonicalName" value="TAGGTATTCGAGTATATGCAAA"/>
        <att type="string" name="Node TypeAT5G67570 = PPR" label="Node TypeAT5G67570 = PPR"/>
        <graphics w="35.0" h="35.0" width="1" outline="#000000" fill="#ff0033" y="6488.00048828125" x="9092.83203125"/>
    </node>
    <node label="TTATCGGTGGATCTTAGAAAA" id="-212">
        <att type="string" name="node.size" label="node.size"/>
        <att type="string" name="node.fillColor" label="node.fillColor"/>
        <att type="string" name="node.labelPosition" label="node.labelPosition"/>
        <att type="string" name="node.lineType" label="node.lineType"/>
        <att type="string" name="Node Type" label="Node Type" value="srna"/>
        <att type="string" name="node.borderColor" label="node.borderColor"/>
        <att type="string" name="node.shape" label="node.shape"/>
        <att type="string" name="canonicalName" label="canonicalName" value="TTATCGGTGGATCTTAGAAAA"/>
        <att type="string" name="Node TypeAT5G67570 = PPR" label="Node TypeAT5G67570 = PPR"/>
        <graphics w="35.0" h="35.0" width="1" outline="#000000" fill="#ff0033" y="8837.7294921875" x="7628.7353515625"/>
    </node>
    <node label="TATATGTTTCAGTCTTATCCC" id="-211">
        <att type="string" name="node.size" label="node.size"/>
        <att type="string" name="node.fillColor" label="node.fillColor"/>
        <att type="string" name="node.labelPosition" label="node.labelPosition"/>
        <att type="string" name="node.lineType" label="node.lineType"/>
        <att type="string" name="Node Type" label="Node Type" value="srna"/>
        <att type="string" name="node.borderColor" label="node.borderColor"/>
        <att type="string" name="node.shape" label="node.shape"/>
        <att type="string" name="canonicalName" label="canonicalName" value="TATATGTTTCAGTCTTATCCC"/>
        <att type="string" name="Node TypeAT5G67570 = PPR" label="Node TypeAT5G67570 = PPR"/>
        <graphics w="35.0" h="35.0" width="1" outline="#000000" fill="#ff0033" y="6429.27587890625" x="9348.2900390625"/>
    </node>
    <node label="AT5G18475" id="-210">
        <att type="string" name="node.size" label="node.size"/>
        <att type="string" name="node.fillColor" label="node.fillColor"/>
        <att type="string" name="node.labelPosition" label="node.labelPosition"/>
        <att type="string" name="node.lineType" label="node.lineType"/>
        <att type="string" name="Node Type" label="Node Type" value="Gene"/>
        <att type="string" name="node.borderColor" label="node.borderColor"/>
        <att type="string" name="node.shape" label="node.shape"/>
        <att type="string" name="canonicalName" label="canonicalName" value="AT5G18475"/>
        <att type="string" name="Node TypeAT5G67570 = PPR" label="Node TypeAT5G67570 = PPR" value="PPR"/>
        <graphics w="35.0" h="35.0" width="1" type="rectangle" outline="#000000" fill="#0000cc" y="7246.275390625" x="7405.8359375"/>
    </node>
    <node label="ATATTCTAGGATATGCAAAAG" id="-209">
        <att type="string" name="node.size" label="node.size"/>
        <att type="string" name="node.fillColor" label="node.fillColor"/>
        <att type="string" name="node.labelPosition" label="node.labelPosition"/>
        <att type="string" name="node.lineType" label="node.lineType"/>
        <att type="string" name="Node Type" label="Node Type" value="srna"/>
        <att type="string" name="node.borderColor" label="node.borderColor"/>
        <att type="string" name="node.shape" label="node.shape"/>
        <att type="string" name="canonicalName" label="canonicalName" value="ATATTCTAGGATATGCAAAAG"/>
        <att type="string" name="Node TypeAT5G67570 = PPR" label="Node TypeAT5G67570 = PPR"/>
        <graphics w="35.0" h="35.0" width="1" outline="#000000" fill="#ff0033" y="7947.45263671875" x="7034.4345703125"/>
    </node>
    <node label="ACACGATGTTCAATAGATTTA" id="-208">
        <att type="string" name="node.size" label="node.size"/>
        <att type="string" name="node.fillColor" label="node.fillColor"/>
        <att type="string" name="node.labelPosition" label="node.labelPosition"/>
        <att type="string" name="node.lineType" label="node.lineType"/>
        <att type="string" name="Node Type" label="Node Type" value="srna"/>
        <att type="string" name="node.borderColor" label="node.borderColor"/>
        <att type="string" name="node.shape" label="node.shape"/>
        <att type="string" name="canonicalName" label="canonicalName" value="ACACGATGTTCAATAGATTTA"/>
        <att type="string" name="Node TypeAT5G67570 = PPR" label="Node TypeAT5G67570 = PPR"/>
        <graphics w="35.0" h="35.0" width="1" outline="#000000" fill="#ff0033" y="6749.52294921875" x="9555.8623046875"/>
    </node>
    <node label="CTAACATAGCGTTTGATTGGA" id="-206">
        <att type="string" name="node.size" label="node.size"/>
        <att type="string" name="node.fillColor" label="node.fillColor"/>
        <att type="string" name="node.labelPosition" label="node.labelPosition"/>
        <att type="string" name="node.lineType" label="node.lineType"/>
        <att type="string" name="Node Type" label="Node Type" value="srna"/>
        <att type="string" name="node.borderColor" label="node.borderColor"/>
        <att type="string" name="node.shape" label="node.shape"/>
        <att type="string" name="canonicalName" label="canonicalName" value="CTAACATAGCGTTTGATTGGA"/>
        <att type="string" name="Node TypeAT5G67570 = PPR" label="Node TypeAT5G67570 = PPR"/>
        <graphics w="35.0" h="35.0" width="1" outline="#000000" fill="#ff0033" y="6842.8037109375" x="7414.330078125"/>
    </node>
    <node label="TTCTAAGTCCAACATAGCGTAT" id="-204">
        <att type="string" name="node.size" label="node.size"/>
        <att type="string" name="node.fillColor" label="node.fillColor"/>
        <att type="string" name="node.labelPosition" label="node.labelPosition"/>
        <att type="string" name="node.lineType" label="node.lineType"/>
        <att type="string" name="Node Type" label="Node Type" value="srna"/>
        <att type="string" name="node.borderColor" label="node.borderColor"/>
        <att type="string" name="node.shape" label="node.shape"/>
        <att type="string" name="canonicalName" label="canonicalName" value="TTCTAAGTCCAACATAGCGTAT"/>
        <att type="string" name="Node TypeAT5G67570 = PPR" label="Node TypeAT5G67570 = PPR"/>
        <graphics w="35.0" h="35.0" width="1" outline="#000000" fill="#ff0033" y="7785.732421875" x="7143.44482421875"/>
    </node>
    <node label="TACTCGAATACCTATATGGGA" id="-598">
        <att type="string" name="node.size" label="node.size"/>
        <att type="string" name="node.fillColor" label="node.fillColor"/>
        <att type="string" name="node.labelPosition" label="node.labelPosition"/>
        <att type="string" name="node.lineType" label="node.lineType"/>
        <att type="string" name="Node Type" label="Node Type" value="srna"/>
        <att type="string" name="node.borderColor" label="node.borderColor"/>
        <att type="string" name="node.shape" label="node.shape"/>
        <att type="string" name="canonicalName" label="canonicalName" value="TACTCGAATACCTATATGGGA"/>
        <att type="string" name="Node TypeAT5G67570 = PPR" label="Node TypeAT5G67570 = PPR"/>
        <graphics w="35.0" h="35.0" width="1" outline="#000000" fill="#ff0033" y="6366.88134765625" x="9198.3408203125"/>
    </node>
    <node label="TGATTGGATCTTAGGAAATTA" id="-203">
        <att type="string" name="node.size" label="node.size"/>
        <att type="string" name="node.fillColor" label="node.fillColor"/>
        <att type="string" name="node.labelPosition" label="node.labelPosition"/>
        <att type="string" name="node.lineType" label="node.lineType"/>
        <att type="string" name="Node Type" label="Node Type" value="srna"/>
        <att type="string" name="node.borderColor" label="node.borderColor"/>
        <att type="string" name="node.shape" label="node.shape"/>
        <att type="string" name="canonicalName" label="canonicalName" value="TGATTGGATCTTAGGAAATTA"/>
        <att type="string" name="Node TypeAT5G67570 = PPR" label="Node TypeAT5G67570 = PPR"/>
        <graphics w="35.0" h="35.0" width="1" outline="#000000" fill="#ff0033" y="7254.4091796875" x="7217.72119140625"/>
    </node>
    <node label="TTCGCCATTACTACAAATATC" id="-198">
        <att type="string" name="node.size" label="node.size"/>
        <att type="string" name="node.fillColor" label="node.fillColor"/>
        <att type="string" name="node.labelPosition" label="node.labelPosition"/>
        <att type="string" name="node.lineType" label="node.lineType"/>
        <att type="string" name="Node Type" label="Node Type" value="srna"/>
        <att type="string" name="node.borderColor" label="node.borderColor"/>
        <att type="string" name="node.shape" label="node.shape"/>
        <att type="string" name="canonicalName" label="canonicalName" value="TTCGCCATTACTACAAATATC"/>
        <att type="string" name="Node TypeAT5G67570 = PPR" label="Node TypeAT5G67570 = PPR"/>
        <graphics w="35.0" h="35.0" width="1" outline="#000000" fill="#ff0033" y="6557.69140625" x="6434.7021484375"/>
    </node>
    <node label="TTCGCTTGCAGAGAGAAATCAC" id="-197">
        <att type="string" name="node.size" label="node.size" value="75.0"/>
        <att type="string" name="node.fillColor" label="node.fillColor"/>
        <att type="string" name="node.labelPosition" label="node.labelPosition"/>
        <att type="string" name="node.lineType" label="node.lineType"/>
        <att type="string" name="Node Type" label="Node Type" value="srna"/>
        <att type="string" name="node.borderColor" label="node.borderColor"/>
        <att type="string" name="node.shape" label="node.shape"/>
        <att type="string" name="canonicalName" label="canonicalName" value="TTCGCTTGCAGAGAGAAATCAC"/>
        <att type="string" name="Node TypeAT5G67570 = PPR" label="Node TypeAT5G67570 = PPR"/>
        <graphics w="75.0" h="75.0009765625" width="1" outline="#000000" fill="#ff0033" y="6070.375" x="7917.1748046875"/>
    </node>
    <node label="ATAATCAAGTGAATAGTTTAA" id="-195">
        <att type="string" name="node.size" label="node.size"/>
        <att type="string" name="node.fillColor" label="node.fillColor"/>
        <att type="string" name="node.labelPosition" label="node.labelPosition"/>
        <att type="string" name="node.lineType" label="node.lineType"/>
        <att type="string" name="Node Type" label="Node Type" value="srna"/>
        <att type="string" name="node.borderColor" label="node.borderColor"/>
        <att type="string" name="node.shape" label="node.shape"/>
        <att type="string" name="canonicalName" label="canonicalName" value="ATAATCAAGTGAATAGTTTAA"/>
        <att type="string" name="Node TypeAT5G67570 = PPR" label="Node TypeAT5G67570 = PPR"/>
        <graphics w="35.0" h="35.0" width="1" outline="#000000" fill="#ff0033" y="6359.134765625" x="9277.5927734375"/>
    </node>
    <node label="AT1G12300" id="-196">
        <att type="string" name="node.size" label="node.size"/>
        <att type="string" name="node.fillColor" label="node.fillColor"/>
        <att type="string" name="node.labelPosition" label="node.labelPosition"/>
        <att type="string" name="node.lineType" label="node.lineType"/>
        <att type="string" name="Node Type" label="Node Type" value="Gene"/>
        <att type="string" name="node.borderColor" label="node.borderColor"/>
        <att type="string" name="node.shape" label="node.shape"/>
        <att type="string" name="canonicalName" label="canonicalName" value="AT1G12300"/>
        <att type="string" name="Node TypeAT5G67570 = PPR" label="Node TypeAT5G67570 = PPR" value="PPR"/>
        <graphics w="35.0" h="35.0" width="1" type="rectangle" outline="#000000" fill="#0000cc" y="7817.27587890625" x="8931.4443359375"/>
    </node>
    <node label="TTTTAAGTCTAACATAGCGTT" id="-194">
        <att type="string" name="node.size" label="node.size"/>
        <att type="string" name="node.fillColor" label="node.fillColor"/>
        <att type="string" name="node.labelPosition" label="node.labelPosition"/>
        <att type="string" name="node.lineType" label="node.lineType"/>
        <att type="string" name="Node Type" label="Node Type" value="srna"/>
        <att type="string" name="node.borderColor" label="node.borderColor"/>
        <att type="string" name="node.shape" label="node.shape"/>
        <att type="string" name="canonicalName" label="canonicalName" value="TTTTAAGTCTAACATAGCGTT"/>
        <att type="string" name="Node TypeAT5G67570 = PPR" label="Node TypeAT5G67570 = PPR"/>
        <graphics w="35.0" h="35.0" width="1" outline="#000000" fill="#ff0033" y="7094.44580078125" x="7344.06494140625"/>
    </node>
    <node label="CTATGTTGGACTTAGGATG" id="-193">
        <att type="string" name="node.size" label="node.size"/>
        <att type="string" name="node.fillColor" label="node.fillColor"/>
        <att type="string" name="node.labelPosition" label="node.labelPosition"/>
        <att type="string" name="node.lineType" label="node.lineType"/>
        <att type="string" name="Node Type" label="Node Type" value="srna"/>
        <att type="string" name="node.borderColor" label="node.borderColor"/>
        <att type="string" name="node.shape" label="node.shape"/>
        <att type="string" name="canonicalName" label="canonicalName" value="CTATGTTGGACTTAGGATG"/>
        <att type="string" name="Node TypeAT5G67570 = PPR" label="Node TypeAT5G67570 = PPR"/>
        <graphics w="35.0" h="35.0" width="1" outline="#000000" fill="#ff0033" y="7777.71923828125" x="7110.3837890625"/>
    </node>
    <node label="TAAAAAGACTACACAACTCCC" id="-191">
        <att type="string" name="node.size" label="node.size"/>
        <att type="string" name="node.fillColor" label="node.fillColor"/>
        <att type="string" name="node.labelPosition" label="node.labelPosition"/>
        <att type="string" name="node.lineType" label="node.lineType"/>
        <att type="string" name="Node Type" label="Node Type" value="srna"/>
        <att type="string" name="node.borderColor" label="node.borderColor"/>
        <att type="string" name="node.shape" label="node.shape"/>
        <att type="string" name="canonicalName" label="canonicalName" value="TAAAAAGACTACACAACTCCC"/>
        <att type="string" name="Node TypeAT5G67570 = PPR" label="Node TypeAT5G67570 = PPR"/>
        <graphics w="35.0" h="35.0" width="1" outline="#000000" fill="#ff0033" y="7322.2744140625" x="7048.5009765625"/>
    </node>
    <node label="AT1G63330" id="-190">
        <att type="string" name="node.size" label="node.size"/>
        <att type="string" name="node.fillColor" label="node.fillColor"/>
        <att type="string" name="node.labelPosition" label="node.labelPosition"/>
        <att type="string" name="node.lineType" label="node.lineType"/>
        <att type="string" name="Node Type" label="Node Type" value="Gene"/>
        <att type="string" name="node.borderColor" label="node.borderColor"/>
        <att type="string" name="node.shape" label="node.shape"/>
        <att type="string" name="canonicalName" label="canonicalName" value="AT1G63330"/>
        <att type="string" name="Node TypeAT5G67570 = PPR" label="Node TypeAT5G67570 = PPR" value="PPR"/>
        <graphics w="35.0" h="35.0" width="1" type="rectangle" outline="#000000" fill="#0000cc" y="6588.2548828125" x="8051.59375"/>
    </node>
    <node label="AT1G62860" id="-189">
        <att type="string" name="node.size" label="node.size"/>
        <att type="string" name="node.fillColor" label="node.fillColor"/>
        <att type="string" name="node.labelPosition" label="node.labelPosition"/>
        <att type="string" name="node.lineType" label="node.lineType"/>
        <att type="string" name="Node Type" label="Node Type" value="Gene"/>
        <att type="string" name="node.borderColor" label="node.borderColor"/>
        <att type="string" name="node.shape" label="node.shape"/>
        <att type="string" name="canonicalName" label="canonicalName" value="AT1G62860"/>
        <att type="string" name="Node TypeAT5G67570 = PPR" label="Node TypeAT5G67570 = PPR" value="PPR"/>
        <graphics w="35.0" h="35.0" width="1" type="rectangle" outline="#000000" fill="#0000cc" y="7102.91748046875" x="9810.201171875"/>
    </node>
    <node label="GCTTGTAATGGGTGTTGTGT" id="-188">
        <att type="string" name="node.size" label="node.size"/>
        <att type="string" name="node.fillColor" label="node.fillColor"/>
        <att type="string" name="node.labelPosition" label="node.labelPosition"/>
        <att type="string" name="node.lineType" label="node.lineType"/>
        <att type="string" name="Node Type" label="Node Type" value="srna"/>
        <att type="string" name="node.borderColor" label="node.borderColor"/>
        <att type="string" name="node.shape" label="node.shape"/>
        <att type="string" name="canonicalName" label="canonicalName" value="GCTTGTAATGGGTGTTGTGT"/>
        <att type="string" name="Node TypeAT5G67570 = PPR" label="Node TypeAT5G67570 = PPR"/>
        <graphics w="35.0" h="35.0" width="1" outline="#000000" fill="#ff0033" y="7361.56298828125" x="6752.9794921875"/>
    </node>
    <node label="TAGAAAATTATTTTAAGTCTA" id="-186">
        <att type="string" name="node.size" label="node.size"/>
        <att type="string" name="node.fillColor" label="node.fillColor"/>
        <att type="string" name="node.labelPosition" label="node.labelPosition"/>
        <att type="string" name="node.lineType" label="node.lineType"/>
        <att type="string" name="Node Type" label="Node Type" value="srna"/>
        <att type="string" name="node.borderColor" label="node.borderColor"/>
        <att type="string" name="node.shape" label="node.shape"/>
        <att type="string" name="canonicalName" label="canonicalName" value="TAGAAAATTATTTTAAGTCTA"/>
        <att type="string" name="Node TypeAT5G67570 = PPR" label="Node TypeAT5G67570 = PPR"/>
        <graphics w="35.0" h="35.0" width="1" outline="#000000" fill="#ff0033" y="7960.15771484375" x="6947.8203125"/>
    </node>
    <node label="AATTTTCTAAGATCTTATCGA" id="-182">
        <att type="string" name="node.size" label="node.size"/>
        <att type="string" name="node.fillColor" label="node.fillColor"/>
        <att type="string" name="node.labelPosition" label="node.labelPosition"/>
        <att type="string" name="node.lineType" label="node.lineType"/>
        <att type="string" name="Node Type" label="Node Type" value="srna"/>
        <att type="string" name="node.borderColor" label="node.borderColor"/>
        <att type="string" name="node.shape" label="node.shape"/>
        <att type="string" name="canonicalName" label="canonicalName" value="AATTTTCTAAGATCTTATCGA"/>
        <att type="string" name="Node TypeAT5G67570 = PPR" label="Node TypeAT5G67570 = PPR"/>
        <graphics w="35.0" h="35.0" width="1" outline="#000000" fill="#ff0033" y="6919.9443359375" x="7340.04638671875"/>
    </node>
    <node label="CAATGTCTTTTCTAGTTCGTC" id="-184">
        <att type="string" name="node.size" label="node.size"/>
        <att type="string" name="node.fillColor" label="node.fillColor"/>
        <att type="string" name="node.labelPosition" label="node.labelPosition"/>
        <att type="string" name="node.lineType" label="node.lineType"/>
        <att type="string" name="Node Type" label="Node Type" value="srna"/>
        <att type="string" name="node.borderColor" label="node.borderColor"/>
        <att type="string" name="node.shape" label="node.shape"/>
        <att type="string" name="canonicalName" label="canonicalName" value="CAATGTCTTTTCTAGTTCGTC"/>
        <att type="string" name="Node TypeAT5G67570 = PPR" label="Node TypeAT5G67570 = PPR"/>
        <graphics w="35.0" h="35.0" width="1" outline="#000000" fill="#ff0033" y="8658.5419921875" x="7217.49072265625"/>
    </node>
    <node label="TTCTAAGTTCAACATATCGAC" id="-180">
        <att type="string" name="node.size" label="node.size"/>
        <att type="string" name="node.fillColor" label="node.fillColor"/>
        <att type="string" name="node.labelPosition" label="node.labelPosition"/>
        <att type="string" name="node.lineType" label="node.lineType"/>
        <att type="string" name="Node Type" label="Node Type" value="srna"/>
        <att type="string" name="node.borderColor" label="node.borderColor"/>
        <att type="string" name="node.shape" label="node.shape"/>
        <att type="string" name="canonicalName" label="canonicalName" value="TTCTAAGTTCAACATATCGAC"/>
        <att type="string" name="Node TypeAT5G67570 = PPR" label="Node TypeAT5G67570 = PPR"/>
        <graphics w="35.0" h="35.0" width="1" outline="#000000" fill="#ff0033" y="8648.2421875" x="8251.185546875"/>
    </node>
    <node label="TCGTCTAAAGAACAGTTGCTAA" id="-179">
        <att type="string" name="node.size" label="node.size"/>
        <att type="string" name="node.fillColor" label="node.fillColor"/>
        <att type="string" name="node.labelPosition" label="node.labelPosition"/>
        <att type="string" name="node.lineType" label="node.lineType"/>
        <att type="string" name="Node Type" label="Node Type" value="srna"/>
        <att type="string" name="node.borderColor" label="node.borderColor"/>
        <att type="string" name="node.shape" label="node.shape"/>
        <att type="string" name="canonicalName" label="canonicalName" value="TCGTCTAAAGAACAGTTGCTAA"/>
        <att type="string" name="Node TypeAT5G67570 = PPR" label="Node TypeAT5G67570 = PPR"/>
        <graphics w="35.0" h="35.0" width="1" outline="#000000" fill="#ff0033" y="8799.234375" x="8138.02294921875"/>
    </node>
    <node label="AGTTCAAGTATTCCAGATGGTAG" id="-178">
        <att type="string" name="node.size" label="node.size"/>
        <att type="string" name="node.fillColor" label="node.fillColor"/>
        <att type="string" name="node.labelPosition" label="node.labelPosition"/>
        <att type="string" name="node.lineType" label="node.lineType"/>
        <att type="string" name="Node Type" label="Node Type" value="srna"/>
        <att type="string" name="node.borderColor" label="node.borderColor"/>
        <att type="string" name="node.shape" label="node.shape"/>
        <att type="string" name="canonicalName" label="canonicalName" value="AGTTCAAGTATTCCAGATGGTAG"/>
        <att type="string" name="Node TypeAT5G67570 = PPR" label="Node TypeAT5G67570 = PPR"/>
        <graphics w="35.0" h="35.0" width="1" outline="#000000" fill="#ff0033" y="6626.939453125" x="9597.41015625"/>
    </node>
    <node label="TCCACCGATAAATGGTCTATT" id="-177">
        <att type="string" name="node.size" label="node.size"/>
        <att type="string" name="node.fillColor" label="node.fillColor"/>
        <att type="string" name="node.labelPosition" label="node.labelPosition"/>
        <att type="string" name="node.lineType" label="node.lineType"/>
        <att type="string" name="Node Type" label="Node Type" value="srna"/>
        <att type="string" name="node.borderColor" label="node.borderColor"/>
        <att type="string" name="node.shape" label="node.shape"/>
        <att type="string" name="canonicalName" label="canonicalName" value="TCCACCGATAAATGGTCTATT"/>
        <att type="string" name="Node TypeAT5G67570 = PPR" label="Node TypeAT5G67570 = PPR"/>
        <graphics w="35.0" h="35.0" width="1" outline="#000000" fill="#ff0033" y="8407.9482421875" x="8076.89697265625"/>
    </node>
    <node label="TCCAATGCTTTTTCTAGTTTCG" id="-176">
        <att type="string" name="node.size" label="node.size"/>
        <att type="string" name="node.fillColor" label="node.fillColor"/>
        <att type="string" name="node.labelPosition" label="node.labelPosition"/>
        <att type="string" name="node.lineType" label="node.lineType"/>
        <att type="string" name="Node Type" label="Node Type" value="srna"/>
        <att type="string" name="node.borderColor" label="node.borderColor"/>
        <att type="string" name="node.shape" label="node.shape"/>
        <att type="string" name="canonicalName" label="canonicalName" value="TCCAATGCTTTTTCTAGTTTCG"/>
        <att type="string" name="Node TypeAT5G67570 = PPR" label="Node TypeAT5G67570 = PPR"/>
        <graphics w="35.0" h="35.0" width="1" outline="#000000" fill="#ff0033" y="6771.34375" x="7372.28857421875"/>
    </node>
    <node label="AAGGCTTGTAATGGGTGTTGT" id="-175">
        <att type="string" name="node.size" label="node.size"/>
        <att type="string" name="node.fillColor" label="node.fillColor"/>
        <att type="string" name="node.labelPosition" label="node.labelPosition"/>
        <att type="string" name="node.lineType" label="node.lineType"/>
        <att type="string" name="Node Type" label="Node Type" value="srna"/>
        <att type="string" name="node.borderColor" label="node.borderColor"/>
        <att type="string" name="node.shape" label="node.shape"/>
        <att type="string" name="canonicalName" label="canonicalName" value="AAGGCTTGTAATGGGTGTTGT"/>
        <att type="string" name="Node TypeAT5G67570 = PPR" label="Node TypeAT5G67570 = PPR"/>
        <graphics w="35.0" h="35.0" width="1" outline="#000000" fill="#ff0033" y="7009.341796875" x="6418.140625"/>
    </node>
    <node label="TAGGTCTTTAATCCCATATAG" id="-594">
        <att type="string" name="node.size" label="node.size"/>
        <att type="string" name="node.fillColor" label="node.fillColor"/>
        <att type="string" name="node.labelPosition" label="node.labelPosition"/>
        <att type="string" name="node.lineType" label="node.lineType"/>
        <att type="string" name="Node Type" label="Node Type" value="srna"/>
        <att type="string" name="node.borderColor" label="node.borderColor"/>
        <att type="string" name="node.shape" label="node.shape"/>
        <att type="string" name="canonicalName" label="canonicalName" value="TAGGTCTTTAATCCCATATAG"/>
        <att type="string" name="Node TypeAT5G67570 = PPR" label="Node TypeAT5G67570 = PPR"/>
        <graphics w="35.0" h="35.0" width="1" outline="#000000" fill="#ff0033" y="6776.13623046875" x="9613.2021484375"/>
    </node>
    <node label="AT5G64320" id="-174">
        <att type="string" name="node.size" label="node.size"/>
        <att type="string" name="node.fillColor" label="node.fillColor"/>
        <att type="string" name="node.labelPosition" label="node.labelPosition"/>
        <att type="string" name="node.lineType" label="node.lineType"/>
        <att type="string" name="Node Type" label="Node Type" value="Gene"/>
        <att type="string" name="node.borderColor" label="node.borderColor"/>
        <att type="string" name="node.shape" label="node.shape"/>
        <att type="string" name="canonicalName" label="canonicalName" value="AT5G64320"/>
        <att type="string" name="Node TypeAT5G67570 = PPR" label="Node TypeAT5G67570 = PPR" value="PPR"/>
        <graphics w="35.0" h="35.0" width="1" type="rectangle" outline="#000000" fill="#0000cc" y="8257.208984375" x="8589.5732421875"/>
    </node>
    <node label="AT1G12620" id="-173">
        <att type="string" name="node.size" label="node.size"/>
        <att type="string" name="node.fillColor" label="node.fillColor"/>
        <att type="string" name="node.labelPosition" label="node.labelPosition"/>
        <att type="string" name="node.lineType" label="node.lineType"/>
        <att type="string" name="Node Type" label="Node Type" value="Gene"/>
        <att type="string" name="node.borderColor" label="node.borderColor"/>
        <att type="string" name="node.shape" label="node.shape"/>
        <att type="string" name="canonicalName" label="canonicalName" value="AT1G12620"/>
        <att type="string" name="Node TypeAT5G67570 = PPR" label="Node TypeAT5G67570 = PPR" value="PPR"/>
        <graphics w="35.0" h="35.0" width="1" type="rectangle" outline="#000000" fill="#0000cc" y="7511.13671875" x="9341.580078125"/>
    </node>
    <node label="TATGGGATTAAAGACCTATGTT" id="-170">
        <att type="string" name="node.size" label="node.size"/>
        <att type="string" name="node.fillColor" label="node.fillColor"/>
        <att type="string" name="node.labelPosition" label="node.labelPosition"/>
        <att type="string" name="node.lineType" label="node.lineType"/>
        <att type="string" name="Node Type" label="Node Type" value="srna"/>
        <att type="string" name="node.borderColor" label="node.borderColor"/>
        <att type="string" name="node.shape" label="node.shape"/>
        <att type="string" name="canonicalName" label="canonicalName" value="TATGGGATTAAAGACCTATGTT"/>
        <att type="string" name="Node TypeAT5G67570 = PPR" label="Node TypeAT5G67570 = PPR"/>
        <graphics w="35.0" h="35.0" width="1" outline="#000000" fill="#ff0033" y="6494.92138671875" x="9258.3818359375"/>
    </node>
    <node label="TTTGCATATACTCGAATACCTA" id="-169">
        <att type="string" name="node.size" label="node.size"/>
        <att type="string" name="node.fillColor" label="node.fillColor"/>
        <att type="string" name="node.labelPosition" label="node.labelPosition"/>
        <att type="string" name="node.lineType" label="node.lineType"/>
        <att type="string" name="Node Type" label="Node Type" value="srna"/>
        <att type="string" name="node.borderColor" label="node.borderColor"/>
        <att type="string" name="node.shape" label="node.shape"/>
        <att type="string" name="canonicalName" label="canonicalName" value="TTTGCATATACTCGAATACCTA"/>
        <att type="string" name="Node TypeAT5G67570 = PPR" label="Node TypeAT5G67570 = PPR"/>
        <graphics w="35.0" h="35.0" width="1" outline="#000000" fill="#ff0033" y="6692.0419921875" x="9141.9462890625"/>
    </node>
    <node label="TTTTCTAAGATCCACCGATAAA" id="-167">
        <att type="string" name="node.size" label="node.size"/>
        <att type="string" name="node.fillColor" label="node.fillColor"/>
        <att type="string" name="node.labelPosition" label="node.labelPosition"/>
        <att type="string" name="node.lineType" label="node.lineType"/>
        <att type="string" name="Node Type" label="Node Type" value="srna"/>
        <att type="string" name="node.borderColor" label="node.borderColor"/>
        <att type="string" name="node.shape" label="node.shape"/>
        <att type="string" name="canonicalName" label="canonicalName" value="TTTTCTAAGATCCACCGATAAA"/>
        <att type="string" name="Node TypeAT5G67570 = PPR" label="Node TypeAT5G67570 = PPR"/>
        <graphics w="35.0" h="35.0" width="1" outline="#000000" fill="#ff0033" y="8705.783203125" x="7891.2978515625"/>
    </node>
    <node label="TATGGGATTAAAGACCTATGT" id="-166">
        <att type="string" name="node.size" label="node.size"/>
        <att type="string" name="node.fillColor" label="node.fillColor"/>
        <att type="string" name="node.labelPosition" label="node.labelPosition"/>
        <att type="string" name="node.lineType" label="node.lineType"/>
        <att type="string" name="Node Type" label="Node Type" value="srna"/>
        <att type="string" name="node.borderColor" label="node.borderColor"/>
        <att type="string" name="node.shape" label="node.shape"/>
        <att type="string" name="canonicalName" label="canonicalName" value="TATGGGATTAAAGACCTATGT"/>
        <att type="string" name="Node TypeAT5G67570 = PPR" label="Node TypeAT5G67570 = PPR"/>
        <graphics w="35.0" h="35.0" width="1" outline="#000000" fill="#ff0033" y="6551.32568359375" x="9612.2294921875"/>
    </node>
    <node label="TAGTCTCTTTTACAAGGTGTT" id="-593">
        <att type="string" name="node.size" label="node.size"/>
        <att type="string" name="node.fillColor" label="node.fillColor"/>
        <att type="string" name="node.labelPosition" label="node.labelPosition"/>
        <att type="string" name="node.lineType" label="node.lineType"/>
        <att type="string" name="Node Type" label="Node Type" value="srna"/>
        <att type="string" name="node.borderColor" label="node.borderColor"/>
        <att type="string" name="node.shape" label="node.shape"/>
        <att type="string" name="canonicalName" label="canonicalName" value="TAGTCTCTTTTACAAGGTGTT"/>
        <att type="string" name="Node TypeAT5G67570 = PPR" label="Node TypeAT5G67570 = PPR"/>
        <graphics w="35.0" h="35.0" width="1" outline="#000000" fill="#ff0033" y="6544.158203125" x="7187.68115234375"/>
    </node>
    <node label="TACAAGGTGTTGTGAAGTCTA" id="-164">
        <att type="string" name="node.size" label="node.size"/>
        <att type="string" name="node.fillColor" label="node.fillColor"/>
        <att type="string" name="node.labelPosition" label="node.labelPosition"/>
        <att type="string" name="node.lineType" label="node.lineType"/>
        <att type="string" name="Node Type" label="Node Type" value="srna"/>
        <att type="string" name="node.borderColor" label="node.borderColor"/>
        <att type="string" name="node.shape" label="node.shape"/>
        <att type="string" name="canonicalName" label="canonicalName" value="TACAAGGTGTTGTGAAGTCTA"/>
        <att type="string" name="Node TypeAT5G67570 = PPR" label="Node TypeAT5G67570 = PPR"/>
        <graphics w="35.0" h="35.0" width="1" outline="#000000" fill="#ff0033" y="6528.74658203125" x="6595.8291015625"/>
    </node>
    <node label="TATGTTTCAGTCTTATCCCCG" id="-163">
        <att type="string" name="node.size" label="node.size"/>
        <att type="string" name="node.fillColor" label="node.fillColor"/>
        <att type="string" name="node.labelPosition" label="node.labelPosition"/>
        <att type="string" name="node.lineType" label="node.lineType"/>
        <att type="string" name="Node Type" label="Node Type" value="srna"/>
        <att type="string" name="node.borderColor" label="node.borderColor"/>
        <att type="string" name="node.shape" label="node.shape"/>
        <att type="string" name="canonicalName" label="canonicalName" value="TATGTTTCAGTCTTATCCCCG"/>
        <att type="string" name="Node TypeAT5G67570 = PPR" label="Node TypeAT5G67570 = PPR"/>
        <graphics w="35.0" h="35.0" width="1" outline="#000000" fill="#ff0033" y="6447.94091796875" x="9531.5205078125"/>
    </node>
    <node label="AT2G39675" id="-162">
        <att type="string" name="node.size" label="node.size"/>
        <att type="string" name="node.fillColor" label="node.fillColor" value="255,255,0"/>
        <att type="string" name="node.labelPosition" label="node.labelPosition" value="N,S,c,0,0"/>
        <att type="string" name="node.lineType" label="node.lineType" value="LINE_3"/>
        <att type="string" name="Node Type" label="Node Type" value="Gene"/>
        <att type="string" name="node.borderColor" label="node.borderColor"/>
        <att type="string" name="node.shape" label="node.shape"/>
        <att type="string" name="canonicalName" label="canonicalName" value="AT2G39675"/>
        <att type="string" name="Node TypeAT5G67570 = PPR" label="Node TypeAT5G67570 = PPR"/>
        <graphics w="35.0" h="35.0" width="1" type="rectangle" outline="#000000" fill="#ffff00" y="8388.185546875" x="7773.77587890625"/>
    </node>
    <node label="TCTGTGATTCTCTGTGTAAGC" id="-161">
        <att type="string" name="node.size" label="node.size"/>
        <att type="string" name="node.fillColor" label="node.fillColor"/>
        <att type="string" name="node.labelPosition" label="node.labelPosition"/>
        <att type="string" name="node.lineType" label="node.lineType"/>
        <att type="string" name="Node Type" label="Node Type" value="srna"/>
        <att type="string" name="node.borderColor" label="node.borderColor"/>
        <att type="string" name="node.shape" label="node.shape"/>
        <att type="string" name="canonicalName" label="canonicalName" value="TCTGTGATTCTCTGTGTAAGC"/>
        <att type="string" name="Node TypeAT5G67570 = PPR" label="Node TypeAT5G67570 = PPR"/>
        <graphics w="35.0" h="35.0" width="1" outline="#000000" fill="#ff0033" y="5702.9990234375" x="8124.701171875"/>
    </node>
    <node label="TGAAGTCTACATGAAGCAAGTC" id="-591">
        <att type="string" name="node.size" label="node.size"/>
        <att type="string" name="node.fillColor" label="node.fillColor"/>
        <att type="string" name="node.labelPosition" label="node.labelPosition"/>
        <att type="string" name="node.lineType" label="node.lineType"/>
        <att type="string" name="Node Type" label="Node Type" value="srna"/>
        <att type="string" name="node.borderColor" label="node.borderColor"/>
        <att type="string" name="node.shape" label="node.shape"/>
        <att type="string" name="canonicalName" label="canonicalName" value="TGAAGTCTACATGAAGCAAGTC"/>
        <att type="string" name="Node TypeAT5G67570 = PPR" label="Node TypeAT5G67570 = PPR"/>
        <graphics w="35.0" h="35.0" width="1" outline="#000000" fill="#ff0033" y="6960.90478515625" x="7319.72802734375"/>
    </node>
    <node label="AT3G49620" id="-160">
        <att type="string" name="node.size" label="node.size"/>
        <att type="string" name="node.fillColor" label="node.fillColor"/>
        <att type="string" name="node.labelPosition" label="node.labelPosition"/>
        <att type="string" name="node.lineType" label="node.lineType"/>
        <att type="string" name="Node Type" label="Node Type" value="Gene"/>
        <att type="string" name="node.borderColor" label="node.borderColor"/>
        <att type="string" name="node.shape" label="node.shape"/>
        <att type="string" name="canonicalName" label="canonicalName" value="AT3G49620"/>
        <att type="string" name="Node TypeAT5G67570 = PPR" label="Node TypeAT5G67570 = PPR" value="PPR"/>
        <graphics w="35.0" h="35.0" width="1" type="rectangle" outline="#000000" fill="#0000cc" y="8887.501953125" x="7263.15966796875"/>
    </node>
    <node label="CGAACGCTATGTTGGACTTAGGAT" id="-159">
        <att type="string" name="node.size" label="node.size"/>
        <att type="string" name="node.fillColor" label="node.fillColor"/>
        <att type="string" name="node.labelPosition" label="node.labelPosition"/>
        <att type="string" name="node.lineType" label="node.lineType"/>
        <att type="string" name="Node Type" label="Node Type" value="srna"/>
        <att type="string" name="node.borderColor" label="node.borderColor"/>
        <att type="string" name="node.shape" label="node.shape"/>
        <att type="string" name="canonicalName" label="canonicalName" value="CGAACGCTATGTTGGACTTAGGAT"/>
        <att type="string" name="Node TypeAT5G67570 = PPR" label="Node TypeAT5G67570 = PPR"/>
        <graphics w="35.0" h="35.0" width="1" outline="#000000" fill="#ff0033" y="7212.7529296875" x="7053.744140625"/>
    </node>
    <node label="TGTTGATCGGATGGTAGAAACA" id="-157">
        <att type="string" name="node.size" label="node.size"/>
        <att type="string" name="node.fillColor" label="node.fillColor"/>
        <att type="string" name="node.labelPosition" label="node.labelPosition"/>
        <att type="string" name="node.lineType" label="node.lineType"/>
        <att type="string" name="Node Type" label="Node Type" value="srna"/>
        <att type="string" name="node.borderColor" label="node.borderColor"/>
        <att type="string" name="node.shape" label="node.shape"/>
        <att type="string" name="canonicalName" label="canonicalName" value="TGTTGATCGGATGGTAGAAACA"/>
        <att type="string" name="Node TypeAT5G67570 = PPR" label="Node TypeAT5G67570 = PPR"/>
        <graphics w="35.0" h="35.0" width="1" outline="#000000" fill="#ff0033" y="6969.4833984375" x="9455.697265625"/>
    </node>
    <node label="GTTGTGAAGTCTACATGAAGC" id="-154">
        <att type="string" name="node.size" label="node.size"/>
        <att type="string" name="node.fillColor" label="node.fillColor"/>
        <att type="string" name="node.labelPosition" label="node.labelPosition"/>
        <att type="string" name="node.lineType" label="node.lineType"/>
        <att type="string" name="Node Type" label="Node Type" value="srna"/>
        <att type="string" name="node.borderColor" label="node.borderColor"/>
        <att type="string" name="node.shape" label="node.shape"/>
        <att type="string" name="canonicalName" label="canonicalName" value="GTTGTGAAGTCTACATGAAGC"/>
        <att type="string" name="Node TypeAT5G67570 = PPR" label="Node TypeAT5G67570 = PPR"/>
        <graphics w="35.0" h="35.0" width="1" outline="#000000" fill="#ff0033" y="7218.248046875" x="6542.51025390625"/>
    </node>
    <node label="TTCTACCATCCGATCAACAAG" id="-152">
        <att type="string" name="node.size" label="node.size"/>
        <att type="string" name="node.fillColor" label="node.fillColor"/>
        <att type="string" name="node.labelPosition" label="node.labelPosition"/>
        <att type="string" name="node.lineType" label="node.lineType"/>
        <att type="string" name="Node Type" label="Node Type" value="srna"/>
        <att type="string" name="node.borderColor" label="node.borderColor"/>
        <att type="string" name="node.shape" label="node.shape"/>
        <att type="string" name="canonicalName" label="canonicalName" value="TTCTACCATCCGATCAACAAG"/>
        <att type="string" name="Node TypeAT5G67570 = PPR" label="Node TypeAT5G67570 = PPR"/>
        <graphics w="35.0" h="35.0" width="1" outline="#000000" fill="#ff0033" y="6956.9990234375" x="9486.2802734375"/>
    </node>
    <node label="TCTAAGTCCAACATAGCGTAG" id="-151">
        <att type="string" name="node.size" label="node.size"/>
        <att type="string" name="node.fillColor" label="node.fillColor"/>
        <att type="string" name="node.labelPosition" label="node.labelPosition"/>
        <att type="string" name="node.lineType" label="node.lineType"/>
        <att type="string" name="Node Type" label="Node Type" value="srna"/>
        <att type="string" name="node.borderColor" label="node.borderColor"/>
        <att type="string" name="node.shape" label="node.shape"/>
        <att type="string" name="canonicalName" label="canonicalName" value="TCTAAGTCCAACATAGCGTAG"/>
        <att type="string" name="Node TypeAT5G67570 = PPR" label="Node TypeAT5G67570 = PPR"/>
        <graphics w="35.0" h="34.9990234375" width="1" outline="#000000" fill="#ff0033" y="8019.74853515625" x="6973.1796875"/>
    </node>
    <node label="TTCTAAGTCCAACATAGCGT" id="-150">
        <att type="string" name="node.size" label="node.size"/>
        <att type="string" name="node.fillColor" label="node.fillColor"/>
        <att type="string" name="node.labelPosition" label="node.labelPosition"/>
        <att type="string" name="node.lineType" label="node.lineType"/>
        <att type="string" name="Node Type" label="Node Type" value="srna"/>
        <att type="string" name="node.borderColor" label="node.borderColor"/>
        <att type="string" name="node.shape" label="node.shape"/>
        <att type="string" name="canonicalName" label="canonicalName" value="TTCTAAGTCCAACATAGCGT"/>
        <att type="string" name="Node TypeAT5G67570 = PPR" label="Node TypeAT5G67570 = PPR"/>
        <graphics w="35.0" h="35.0" width="1" outline="#000000" fill="#ff0033" y="7827.76708984375" x="6976.48486328125"/>
    </node>
    <node label="CGTAAAAAAAGTTGTAACTC" id="-148">
        <att type="string" name="node.size" label="node.size"/>
        <att type="string" name="node.fillColor" label="node.fillColor"/>
        <att type="string" name="node.labelPosition" label="node.labelPosition"/>
        <att type="string" name="node.lineType" label="node.lineType"/>
        <att type="string" name="Node Type" label="Node Type" value="srna"/>
        <att type="string" name="node.borderColor" label="node.borderColor"/>
        <att type="string" name="node.shape" label="node.shape"/>
        <att type="string" name="canonicalName" label="canonicalName" value="CGTAAAAAAAGTTGTAACTC"/>
        <att type="string" name="Node TypeAT5G67570 = PPR" label="Node TypeAT5G67570 = PPR"/>
        <graphics w="35.0" h="35.0" width="1" outline="#000000" fill="#ff0033" y="6449.82861328125" x="9215.5625"/>
    </node>
    <node label="GAACTAGAAAAGACATTGGAC" id="-149">
        <att type="string" name="node.size" label="node.size"/>
        <att type="string" name="node.fillColor" label="node.fillColor"/>
        <att type="string" name="node.labelPosition" label="node.labelPosition"/>
        <att type="string" name="node.lineType" label="node.lineType"/>
        <att type="string" name="Node Type" label="Node Type" value="srna"/>
        <att type="string" name="node.borderColor" label="node.borderColor"/>
        <att type="string" name="node.shape" label="node.shape"/>
        <att type="string" name="canonicalName" label="canonicalName" value="GAACTAGAAAAGACATTGGAC"/>
        <att type="string" name="Node TypeAT5G67570 = PPR" label="Node TypeAT5G67570 = PPR"/>
        <graphics w="35.0" h="35.0" width="1" outline="#000000" fill="#ff0033" y="8684.1357421875" x="7920.05322265625"/>
    </node>
    <node label="TACGCTATGTTGGACTTAGAA" id="-144">
        <att type="string" name="node.size" label="node.size"/>
        <att type="string" name="node.fillColor" label="node.fillColor"/>
        <att type="string" name="node.labelPosition" label="node.labelPosition"/>
        <att type="string" name="node.lineType" label="node.lineType"/>
        <att type="string" name="Node Type" label="Node Type" value="srna"/>
        <att type="string" name="node.borderColor" label="node.borderColor"/>
        <att type="string" name="node.shape" label="node.shape"/>
        <att type="string" name="canonicalName" label="canonicalName" value="TACGCTATGTTGGACTTAGAA"/>
        <att type="string" name="Node TypeAT5G67570 = PPR" label="Node TypeAT5G67570 = PPR"/>
        <graphics w="35.0" h="35.0" width="1" outline="#000000" fill="#ff0033" y="7865.9892578125" x="6965.490234375"/>
    </node>
    <node label="AGTAGTTTCTCTCCGAGGTGT" id="-143">
        <att type="string" name="node.size" label="node.size"/>
        <att type="string" name="node.fillColor" label="node.fillColor"/>
        <att type="string" name="node.labelPosition" label="node.labelPosition"/>
        <att type="string" name="node.lineType" label="node.lineType"/>
        <att type="string" name="Node Type" label="Node Type" value="srna"/>
        <att type="string" name="node.borderColor" label="node.borderColor"/>
        <att type="string" name="node.shape" label="node.shape"/>
        <att type="string" name="canonicalName" label="canonicalName" value="AGTAGTTTCTCTCCGAGGTGT"/>
        <att type="string" name="Node TypeAT5G67570 = PPR" label="Node TypeAT5G67570 = PPR"/>
        <graphics w="35.0" h="35.0" width="1" outline="#000000" fill="#ff0033" y="8954.44140625" x="8054.02734375"/>
    </node>
    <node label="ATGTGTTCAAGTAAATGAGAT" id="-141">
        <att type="string" name="node.size" label="node.size"/>
        <att type="string" name="node.fillColor" label="node.fillColor"/>
        <att type="string" name="node.labelPosition" label="node.labelPosition"/>
        <att type="string" name="node.lineType" label="node.lineType"/>
        <att type="string" name="Node Type" label="Node Type" value="srna"/>
        <att type="string" name="node.borderColor" label="node.borderColor"/>
        <att type="string" name="node.shape" label="node.shape"/>
        <att type="string" name="canonicalName" label="canonicalName" value="ATGTGTTCAAGTAAATGAGAT"/>
        <att type="string" name="Node TypeAT5G67570 = PPR" label="Node TypeAT5G67570 = PPR"/>
        <graphics w="35.0" h="35.0" width="1" outline="#000000" fill="#ff0033" y="8480.85546875" x="8136.0546875"/>
    </node>
    <node label="CTACCATCTAAATCTATTGAA" id="-140">
        <att type="string" name="node.size" label="node.size"/>
        <att type="string" name="node.fillColor" label="node.fillColor"/>
        <att type="string" name="node.labelPosition" label="node.labelPosition"/>
        <att type="string" name="node.lineType" label="node.lineType"/>
        <att type="string" name="Node Type" label="Node Type" value="srna"/>
        <att type="string" name="node.borderColor" label="node.borderColor"/>
        <att type="string" name="node.shape" label="node.shape"/>
        <att type="string" name="canonicalName" label="canonicalName" value="CTACCATCTAAATCTATTGAA"/>
        <att type="string" name="Node TypeAT5G67570 = PPR" label="Node TypeAT5G67570 = PPR"/>
        <graphics w="35.0" h="35.0009765625" width="1" outline="#000000" fill="#ff0033" y="6416.09521484375" x="9247.2265625"/>
    </node>
    <node label="ACTTAGAATACGCTATGTTGGA" id="-139">
        <att type="string" name="node.size" label="node.size"/>
        <att type="string" name="node.fillColor" label="node.fillColor"/>
        <att type="string" name="node.labelPosition" label="node.labelPosition"/>
        <att type="string" name="node.lineType" label="node.lineType"/>
        <att type="string" name="Node Type" label="Node Type" value="srna"/>
        <att type="string" name="node.borderColor" label="node.borderColor"/>
        <att type="string" name="node.shape" label="node.shape"/>
        <att type="string" name="canonicalName" label="canonicalName" value="ACTTAGAATACGCTATGTTGGA"/>
        <att type="string" name="Node TypeAT5G67570 = PPR" label="Node TypeAT5G67570 = PPR"/>
        <graphics w="35.0" h="35.0" width="1" outline="#000000" fill="#ff0033" y="8875.1162109375" x="7900.70068359375"/>
    </node>
    <node label="AT2G27400" id="-138">
        <att type="string" name="node.size" label="node.size"/>
        <att type="string" name="node.fillColor" label="node.fillColor" value="255,255,0"/>
        <att type="string" name="node.labelPosition" label="node.labelPosition"/>
        <att type="string" name="node.lineType" label="node.lineType"/>
        <att type="string" name="Node Type" label="Node Type" value="Gene"/>
        <att type="string" name="node.borderColor" label="node.borderColor"/>
        <att type="string" name="node.shape" label="node.shape"/>
        <att type="string" name="canonicalName" label="canonicalName" value="AT2G27400"/>
        <att type="string" name="Node TypeAT5G67570 = PPR" label="Node TypeAT5G67570 = PPR"/>
        <graphics w="35.0" h="35.0" width="1" type="rectangle" outline="#000000" fill="#ffff00" y="6847.20751953125" x="6874.53271484375"/>
    </node>
    <node label="TTTTCTAAGATCCACCGATAA" id="-135">
        <att type="string" name="node.size" label="node.size"/>
        <att type="string" name="node.fillColor" label="node.fillColor"/>
        <att type="string" name="node.labelPosition" label="node.labelPosition"/>
        <att type="string" name="node.lineType" label="node.lineType"/>
        <att type="string" name="Node Type" label="Node Type" value="srna"/>
        <att type="string" name="node.borderColor" label="node.borderColor"/>
        <att type="string" name="node.shape" label="node.shape"/>
        <att type="string" name="canonicalName" label="canonicalName" value="TTTTCTAAGATCCACCGATAA"/>
        <att type="string" name="Node TypeAT5G67570 = PPR" label="Node TypeAT5G67570 = PPR"/>
        <graphics w="35.0" h="35.0" width="1" outline="#000000" fill="#ff0033" y="8655.7666015625" x="7847.54443359375"/>
    </node>
    <node label="TCATTCACGATATCTTCCATTT" id="-590">
        <att type="string" name="node.size" label="node.size"/>
        <att type="string" name="node.fillColor" label="node.fillColor"/>
        <att type="string" name="node.labelPosition" label="node.labelPosition"/>
        <att type="string" name="node.lineType" label="node.lineType"/>
        <att type="string" name="Node Type" label="Node Type" value="srna"/>
        <att type="string" name="node.borderColor" label="node.borderColor"/>
        <att type="string" name="node.shape" label="node.shape"/>
        <att type="string" name="canonicalName" label="canonicalName" value="TCATTCACGATATCTTCCATTT"/>
        <att type="string" name="Node TypeAT5G67570 = PPR" label="Node TypeAT5G67570 = PPR"/>
        <graphics w="35.0" h="35.0" width="1" outline="#000000" fill="#ff0033" y="6894.65234375" x="6458.15625"/>
    </node>
    <node label="CGTCTAAAGAACAGTTGCTA" id="-132">
        <att type="string" name="node.size" label="node.size"/>
        <att type="string" name="node.fillColor" label="node.fillColor"/>
        <att type="string" name="node.labelPosition" label="node.labelPosition"/>
        <att type="string" name="node.lineType" label="node.lineType"/>
        <att type="string" name="Node Type" label="Node Type" value="srna"/>
        <att type="string" name="node.borderColor" label="node.borderColor"/>
        <att type="string" name="node.shape" label="node.shape"/>
        <att type="string" name="canonicalName" label="canonicalName" value="CGTCTAAAGAACAGTTGCTA"/>
        <att type="string" name="Node TypeAT5G67570 = PPR" label="Node TypeAT5G67570 = PPR"/>
        <graphics w="35.0" h="35.0" width="1" outline="#000000" fill="#ff0033" y="8685.98046875" x="7858.2138671875"/>
    </node>
    <node label="AT2G39681" id="-130">
        <att type="string" name="node.size" label="node.size"/>
        <att type="string" name="node.fillColor" label="node.fillColor" value="255,255,0"/>
        <att type="string" name="node.labelPosition" label="node.labelPosition" value="N,S,c,0,0"/>
        <att type="string" name="node.lineType" label="node.lineType" value="LINE_3"/>
        <att type="string" name="Node Type" label="Node Type" value="Gene"/>
        <att type="string" name="node.borderColor" label="node.borderColor"/>
        <att type="string" name="node.shape" label="node.shape"/>
        <att type="string" name="canonicalName" label="canonicalName" value="AT2G39681"/>
        <att type="string" name="Node TypeAT5G67570 = PPR" label="Node TypeAT5G67570 = PPR" value="PPR"/>
        <graphics w="35.0" h="35.0" width="1" type="rectangle" outline="#000000" fill="#ffff00" y="6653.30126953125" x="9299.0634765625"/>
    </node>
    <node label="AT2G27800" id="-129">
        <att type="string" name="node.size" label="node.size"/>
        <att type="string" name="node.fillColor" label="node.fillColor"/>
        <att type="string" name="node.labelPosition" label="node.labelPosition"/>
        <att type="string" name="node.lineType" label="node.lineType"/>
        <att type="string" name="Node Type" label="Node Type" value="Gene"/>
        <att type="string" name="node.borderColor" label="node.borderColor"/>
        <att type="string" name="node.shape" label="node.shape"/>
        <att type="string" name="canonicalName" label="canonicalName" value="AT2G27800"/>
        <att type="string" name="Node TypeAT5G67570 = PPR" label="Node TypeAT5G67570 = PPR" value="PPR"/>
        <graphics w="35.0" h="35.0" width="1" type="rectangle" outline="#000000" fill="#0000cc" y="7017.3486328125" x="7480.1083984375"/>
    </node>
    <node label="CCATTTCTCTACGCTATGTTGG" id="-126">
        <att type="string" name="node.size" label="node.size"/>
        <att type="string" name="node.fillColor" label="node.fillColor"/>
        <att type="string" name="node.labelPosition" label="node.labelPosition"/>
        <att type="string" name="node.lineType" label="node.lineType"/>
        <att type="string" name="Node Type" label="Node Type" value="srna"/>
        <att type="string" name="node.borderColor" label="node.borderColor"/>
        <att type="string" name="node.shape" label="node.shape"/>
        <att type="string" name="canonicalName" label="canonicalName" value="CCATTTCTCTACGCTATGTTGG"/>
        <att type="string" name="Node TypeAT5G67570 = PPR" label="Node TypeAT5G67570 = PPR"/>
        <graphics w="35.0" h="35.0" width="1" outline="#000000" fill="#ff0033" y="6543.51806640625" x="6709.16943359375"/>
    </node>
    <node label="TTGAACTTGTGTATTTTGAAA" id="-127">
        <att type="string" name="node.size" label="node.size"/>
        <att type="string" name="node.fillColor" label="node.fillColor"/>
        <att type="string" name="node.labelPosition" label="node.labelPosition"/>
        <att type="string" name="node.lineType" label="node.lineType"/>
        <att type="string" name="Node Type" label="Node Type" value="srna"/>
        <att type="string" name="node.borderColor" label="node.borderColor"/>
        <att type="string" name="node.shape" label="node.shape"/>
        <att type="string" name="canonicalName" label="canonicalName" value="TTGAACTTGTGTATTTTGAAA"/>
        <att type="string" name="Node TypeAT5G67570 = PPR" label="Node TypeAT5G67570 = PPR"/>
        <graphics w="35.0" h="35.0" width="1" outline="#000000" fill="#ff0033" y="6751.84130859375" x="9499.6552734375"/>
    </node>
    <node label="TCCAATGTCTTTTCTAGTTCGT" id="-125">
        <att type="string" name="node.size" label="node.size"/>
        <att type="string" name="node.fillColor" label="node.fillColor"/>
        <att type="string" name="node.labelPosition" label="node.labelPosition"/>
        <att type="string" name="node.lineType" label="node.lineType"/>
        <att type="string" name="Node Type" label="Node Type" value="srna"/>
        <att type="string" name="node.borderColor" label="node.borderColor"/>
        <att type="string" name="node.shape" label="node.shape"/>
        <att type="string" name="canonicalName" label="canonicalName" value="TCCAATGTCTTTTCTAGTTCGT"/>
        <att type="string" name="Node TypeAT5G67570 = PPR" label="Node TypeAT5G67570 = PPR"/>
        <graphics w="35.0" h="35.0" width="1" outline="#000000" fill="#ff0033" y="8650.9580078125" x="7339.67724609375"/>
    </node>
    <node label="AT1G63130" id="-124">
        <att type="string" name="node.size" label="node.size"/>
        <att type="string" name="node.fillColor" label="node.fillColor"/>
        <att type="string" name="node.labelPosition" label="node.labelPosition"/>
        <att type="string" name="node.lineType" label="node.lineType"/>
        <att type="string" name="Node Type" label="Node Type" value="Gene"/>
        <att type="string" name="node.borderColor" label="node.borderColor"/>
        <att type="string" name="node.shape" label="node.shape"/>
        <att type="string" name="canonicalName" label="canonicalName" value="AT1G63130"/>
        <att type="string" name="Node TypeAT5G67570 = PPR" label="Node TypeAT5G67570 = PPR" value="PPR"/>
        <graphics w="35.0" h="35.0" width="1" type="rectangle" outline="#000000" fill="#0000cc" y="6046.92236328125" x="9367.2548828125"/>
    </node>
    <node label="CATTACTACAAATATCATTC" id="-123">
        <att type="string" name="node.size" label="node.size"/>
        <att type="string" name="node.fillColor" label="node.fillColor"/>
        <att type="string" name="node.labelPosition" label="node.labelPosition"/>
        <att type="string" name="node.lineType" label="node.lineType"/>
        <att type="string" name="Node Type" label="Node Type" value="srna"/>
        <att type="string" name="node.borderColor" label="node.borderColor"/>
        <att type="string" name="node.shape" label="node.shape"/>
        <att type="string" name="canonicalName" label="canonicalName" value="CATTACTACAAATATCATTC"/>
        <att type="string" name="Node TypeAT5G67570 = PPR" label="Node TypeAT5G67570 = PPR"/>
        <graphics w="35.0" h="35.0" width="1" outline="#000000" fill="#ff0033" y="7152.173828125" x="7031.7490234375"/>
    </node>
    <node label="TACATATATGTTTCAGTCTTATC" id="-589">
        <att type="string" name="node.size" label="node.size"/>
        <att type="string" name="node.fillColor" label="node.fillColor"/>
        <att type="string" name="node.labelPosition" label="node.labelPosition"/>
        <att type="string" name="node.lineType" label="node.lineType"/>
        <att type="string" name="Node Type" label="Node Type" value="srna"/>
        <att type="string" name="node.borderColor" label="node.borderColor"/>
        <att type="string" name="node.shape" label="node.shape"/>
        <att type="string" name="canonicalName" label="canonicalName" value="TACATATATGTTTCAGTCTTATC"/>
        <att type="string" name="Node TypeAT5G67570 = PPR" label="Node TypeAT5G67570 = PPR"/>
        <graphics w="35.0" h="35.0" width="1" outline="#000000" fill="#ff0033" y="6825.7724609375" x="9593.5947265625"/>
    </node>
    <node label="AGTCGTCTAAAGAACAGTTGCTAA" id="-119">
        <att type="string" name="node.size" label="node.size"/>
        <att type="string" name="node.fillColor" label="node.fillColor"/>
        <att type="string" name="node.labelPosition" label="node.labelPosition"/>
        <att type="string" name="node.lineType" label="node.lineType"/>
        <att type="string" name="Node Type" label="Node Type" value="srna"/>
        <att type="string" name="node.borderColor" label="node.borderColor"/>
        <att type="string" name="node.shape" label="node.shape"/>
        <att type="string" name="canonicalName" label="canonicalName" value="AGTCGTCTAAAGAACAGTTGCTAA"/>
        <att type="string" name="Node TypeAT5G67570 = PPR" label="Node TypeAT5G67570 = PPR"/>
        <graphics w="35.0" h="35.0" width="1" outline="#000000" fill="#ff0033" y="8927.2353515625" x="8096.279296875"/>
    </node>
    <node label="TGATTCTCTGTGTAAGCGAAA" id="-118">
        <att type="string" name="node.size" label="node.size"/>
        <att type="string" name="node.fillColor" label="node.fillColor"/>
        <att type="string" name="node.labelPosition" label="node.labelPosition"/>
        <att type="string" name="node.lineType" label="node.lineType"/>
        <att type="string" name="Node Type" label="Node Type" value="srna"/>
        <att type="string" name="node.borderColor" label="node.borderColor"/>
        <att type="string" name="node.shape" label="node.shape"/>
        <att type="string" name="canonicalName" label="canonicalName" value="TGATTCTCTGTGTAAGCGAAA"/>
        <att type="string" name="Node TypeAT5G67570 = PPR" label="Node TypeAT5G67570 = PPR"/>
        <graphics w="35.0" h="35.0" width="1" outline="#000000" fill="#ff0033" y="5724.955078125" x="7689.6650390625"/>
    </node>
    <node label="TGTGAAGTCTACATGAAGCAAG" id="-116">
        <att type="string" name="node.size" label="node.size"/>
        <att type="string" name="node.fillColor" label="node.fillColor"/>
        <att type="string" name="node.labelPosition" label="node.labelPosition"/>
        <att type="string" name="node.lineType" label="node.lineType"/>
        <att type="string" name="Node Type" label="Node Type" value="srna"/>
        <att type="string" name="node.borderColor" label="node.borderColor"/>
        <att type="string" name="node.shape" label="node.shape"/>
        <att type="string" name="canonicalName" label="canonicalName" value="TGTGAAGTCTACATGAAGCAAG"/>
        <att type="string" name="Node TypeAT5G67570 = PPR" label="Node TypeAT5G67570 = PPR"/>
        <graphics w="35.0" h="35.0" width="1" outline="#000000" fill="#ff0033" y="6396.2861328125" x="6999.21142578125"/>
    </node>
    <node label="TGTGTTCAAGTAAATGAGAT" id="-115">
        <att type="string" name="node.size" label="node.size"/>
        <att type="string" name="node.fillColor" label="node.fillColor"/>
        <att type="string" name="node.labelPosition" label="node.labelPosition"/>
        <att type="string" name="node.lineType" label="node.lineType"/>
        <att type="string" name="Node Type" label="Node Type" value="srna"/>
        <att type="string" name="node.borderColor" label="node.borderColor"/>
        <att type="string" name="node.shape" label="node.shape"/>
        <att type="string" name="canonicalName" label="canonicalName" value="TGTGTTCAAGTAAATGAGAT"/>
        <att type="string" name="Node TypeAT5G67570 = PPR" label="Node TypeAT5G67570 = PPR"/>
        <graphics w="34.99609375" h="35.0" width="1" outline="#000000" fill="#ff0033" y="8842.115234375" x="8239.462890625"/>
    </node>
    <node label="GGATGGTAGAAACATAGGTC" id="-587">
        <att type="string" name="node.size" label="node.size"/>
        <att type="string" name="node.fillColor" label="node.fillColor"/>
        <att type="string" name="node.labelPosition" label="node.labelPosition"/>
        <att type="string" name="node.lineType" label="node.lineType"/>
        <att type="string" name="Node Type" label="Node Type" value="srna"/>
        <att type="string" name="node.borderColor" label="node.borderColor"/>
        <att type="string" name="node.shape" label="node.shape"/>
        <att type="string" name="canonicalName" label="canonicalName" value="GGATGGTAGAAACATAGGTC"/>
        <att type="string" name="Node TypeAT5G67570 = PPR" label="Node TypeAT5G67570 = PPR"/>
        <graphics w="35.0" h="35.001953125" width="1" outline="#000000" fill="#ff0033" y="6417.1845703125" x="9480.8544921875"/>
    </node>
    <node label="AT1G12775" id="-114">
        <att type="string" name="node.size" label="node.size"/>
        <att type="string" name="node.fillColor" label="node.fillColor"/>
        <att type="string" name="node.labelPosition" label="node.labelPosition"/>
        <att type="string" name="node.lineType" label="node.lineType"/>
        <att type="string" name="Node Type" label="Node Type" value="Gene"/>
        <att type="string" name="node.borderColor" label="node.borderColor"/>
        <att type="string" name="node.shape" label="node.shape"/>
        <att type="string" name="canonicalName" label="canonicalName" value="AT1G12775"/>
        <att type="string" name="Node TypeAT5G67570 = PPR" label="Node TypeAT5G67570 = PPR" value="PPR"/>
        <graphics w="35.0" h="35.0" width="1" type="rectangle" outline="#000000" fill="#0000cc" y="6957.666015625" x="7985.4375"/>
    </node>
    <node label="TAATTTTCTAAGATCCACCGA" id="-113">
        <att type="string" name="node.size" label="node.size"/>
        <att type="string" name="node.fillColor" label="node.fillColor"/>
        <att type="string" name="node.labelPosition" label="node.labelPosition"/>
        <att type="string" name="node.lineType" label="node.lineType"/>
        <att type="string" name="Node Type" label="Node Type" value="srna"/>
        <att type="string" name="node.borderColor" label="node.borderColor"/>
        <att type="string" name="node.shape" label="node.shape"/>
        <att type="string" name="canonicalName" label="canonicalName" value="TAATTTTCTAAGATCCACCGA"/>
        <att type="string" name="Node TypeAT5G67570 = PPR" label="Node TypeAT5G67570 = PPR"/>
        <graphics w="35.0" h="35.0" width="1" outline="#000000" fill="#ff0033" y="8693.291015625" x="7769.7451171875"/>
    </node>
    <node label="CTAGTTTCGCCATTACTACA" id="-110">
        <att type="string" name="node.size" label="node.size"/>
        <att type="string" name="node.fillColor" label="node.fillColor"/>
        <att type="string" name="node.labelPosition" label="node.labelPosition"/>
        <att type="string" name="node.lineType" label="node.lineType"/>
        <att type="string" name="Node Type" label="Node Type" value="srna"/>
        <att type="string" name="node.borderColor" label="node.borderColor"/>
        <att type="string" name="node.shape" label="node.shape"/>
        <att type="string" name="canonicalName" label="canonicalName" value="CTAGTTTCGCCATTACTACA"/>
        <att type="string" name="Node TypeAT5G67570 = PPR" label="Node TypeAT5G67570 = PPR"/>
        <graphics w="35.0" h="35.0" width="1" outline="#000000" fill="#ff0033" y="6339.92626953125" x="6949.3564453125"/>
    </node>
    <node label="TATTTCAATAAATAATTGGTTC" id="-111">
        <att type="string" name="node.size" label="node.size"/>
        <att type="string" name="node.fillColor" label="node.fillColor"/>
        <att type="string" name="node.labelPosition" label="node.labelPosition"/>
        <att type="string" name="node.lineType" label="node.lineType"/>
        <att type="string" name="Node Type" label="Node Type" value="srna"/>
        <att type="string" name="node.borderColor" label="node.borderColor"/>
        <att type="string" name="node.shape" label="node.shape"/>
        <att type="string" name="canonicalName" label="canonicalName" value="TATTTCAATAAATAATTGGTTC"/>
        <att type="string" name="Node TypeAT5G67570 = PPR" label="Node TypeAT5G67570 = PPR"/>
        <graphics w="35.0009765625" h="35.0" width="1" outline="#000000" fill="#ff0033" y="8479.7587890625" x="8171.18359375"/>
    </node>
    <node label="TCGGAGAGAAACTACTCAAGC" id="-112">
        <att type="string" name="node.size" label="node.size"/>
        <att type="string" name="node.fillColor" label="node.fillColor"/>
        <att type="string" name="node.labelPosition" label="node.labelPosition"/>
        <att type="string" name="node.lineType" label="node.lineType"/>
        <att type="string" name="Node Type" label="Node Type" value="srna"/>
        <att type="string" name="node.borderColor" label="node.borderColor"/>
        <att type="string" name="node.shape" label="node.shape"/>
        <att type="string" name="canonicalName" label="canonicalName" value="TCGGAGAGAAACTACTCAAGC"/>
        <att type="string" name="Node TypeAT5G67570 = PPR" label="Node TypeAT5G67570 = PPR"/>
        <graphics w="35.0" h="35.0" width="1" outline="#000000" fill="#ff0033" y="8495.30859375" x="8373.10546875"/>
    </node>
    <node label="TGAAAGATGCATGTAATTAGCT" id="-109">
        <att type="string" name="node.size" label="node.size"/>
        <att type="string" name="node.fillColor" label="node.fillColor"/>
        <att type="string" name="node.labelPosition" label="node.labelPosition"/>
        <att type="string" name="node.lineType" label="node.lineType"/>
        <att type="string" name="Node Type" label="Node Type" value="srna"/>
        <att type="string" name="node.borderColor" label="node.borderColor"/>
        <att type="string" name="node.shape" label="node.shape"/>
        <att type="string" name="canonicalName" label="canonicalName" value="TGAAAGATGCATGTAATTAGCT"/>
        <att type="string" name="Node TypeAT5G67570 = PPR" label="Node TypeAT5G67570 = PPR"/>
        <graphics w="35.0" h="35.0" width="1" outline="#000000" fill="#ff0033" y="6406.83984375" x="6963.75"/>
    </node>
    <node label="ATATTCATTGTTTTCTTTTGC" id="-108">
        <att type="string" name="node.size" label="node.size"/>
        <att type="string" name="node.fillColor" label="node.fillColor"/>
        <att type="string" name="node.labelPosition" label="node.labelPosition"/>
        <att type="string" name="node.lineType" label="node.lineType"/>
        <att type="string" name="Node Type" label="Node Type" value="srna"/>
        <att type="string" name="node.borderColor" label="node.borderColor"/>
        <att type="string" name="node.shape" label="node.shape"/>
        <att type="string" name="canonicalName" label="canonicalName" value="ATATTCATTGTTTTCTTTTGC"/>
        <att type="string" name="Node TypeAT5G67570 = PPR" label="Node TypeAT5G67570 = PPR"/>
        <graphics w="35.0" h="35.0" width="1" outline="#000000" fill="#ff0033" y="8450.0302734375" x="8248.1083984375"/>
    </node>
    <node label="TATAGGTATTCGAGTATATGCA" id="-107">
        <att type="string" name="node.size" label="node.size"/>
        <att type="string" name="node.fillColor" label="node.fillColor"/>
        <att type="string" name="node.labelPosition" label="node.labelPosition"/>
        <att type="string" name="node.lineType" label="node.lineType"/>
        <att type="string" name="Node Type" label="Node Type" value="srna"/>
        <att type="string" name="node.borderColor" label="node.borderColor"/>
        <att type="string" name="node.shape" label="node.shape"/>
        <att type="string" name="canonicalName" label="canonicalName" value="TATAGGTATTCGAGTATATGCA"/>
        <att type="string" name="Node TypeAT5G67570 = PPR" label="Node TypeAT5G67570 = PPR"/>
        <graphics w="35.0" h="34.9990234375" width="1" outline="#000000" fill="#ff0033" y="6528.13427734375" x="9351.4853515625"/>
    </node>
    <node label="TGCATATACTCGAATACCT" id="-106">
        <att type="string" name="node.size" label="node.size"/>
        <att type="string" name="node.fillColor" label="node.fillColor"/>
        <att type="string" name="node.labelPosition" label="node.labelPosition"/>
        <att type="string" name="node.lineType" label="node.lineType"/>
        <att type="string" name="Node Type" label="Node Type" value="srna"/>
        <att type="string" name="node.borderColor" label="node.borderColor"/>
        <att type="string" name="node.shape" label="node.shape"/>
        <att type="string" name="canonicalName" label="canonicalName" value="TGCATATACTCGAATACCT"/>
        <att type="string" name="Node TypeAT5G67570 = PPR" label="Node TypeAT5G67570 = PPR"/>
        <graphics w="35.0" h="35.0" width="1" outline="#000000" fill="#ff0033" y="6623.89599609375" x="9118.7041015625"/>
    </node>
    <node label="ATAATCAAGTGAATAGTTT" id="-104">
        <att type="string" name="node.size" label="node.size"/>
        <att type="string" name="node.fillColor" label="node.fillColor"/>
        <att type="string" name="node.labelPosition" label="node.labelPosition"/>
        <att type="string" name="node.lineType" label="node.lineType"/>
        <att type="string" name="Node Type" label="Node Type" value="srna"/>
        <att type="string" name="node.borderColor" label="node.borderColor"/>
        <att type="string" name="node.shape" label="node.shape"/>
        <att type="string" name="canonicalName" label="canonicalName" value="ATAATCAAGTGAATAGTTT"/>
        <att type="string" name="Node TypeAT5G67570 = PPR" label="Node TypeAT5G67570 = PPR"/>
        <graphics w="35.0" h="35.0" width="1" outline="#000000" fill="#ff0033" y="6828.5224609375" x="9637.763671875"/>
    </node>
    <node label="TTCACGATATCTTCCATTTCT" id="-103">
        <att type="string" name="node.size" label="node.size"/>
        <att type="string" name="node.fillColor" label="node.fillColor"/>
        <att type="string" name="node.labelPosition" label="node.labelPosition"/>
        <att type="string" name="node.lineType" label="node.lineType"/>
        <att type="string" name="Node Type" label="Node Type" value="srna"/>
        <att type="string" name="node.borderColor" label="node.borderColor"/>
        <att type="string" name="node.shape" label="node.shape"/>
        <att type="string" name="canonicalName" label="canonicalName" value="TTCACGATATCTTCCATTTCT"/>
        <att type="string" name="Node TypeAT5G67570 = PPR" label="Node TypeAT5G67570 = PPR"/>
        <graphics w="35.0" h="35.0" width="1" outline="#000000" fill="#ff0033" y="7078.431640625" x="7309.54345703125"/>
    </node>
    <node label="CCCCGTAAAAAAAGTTGTAAC" id="-101">
        <att type="string" name="node.size" label="node.size"/>
        <att type="string" name="node.fillColor" label="node.fillColor"/>
        <att type="string" name="node.labelPosition" label="node.labelPosition"/>
        <att type="string" name="node.lineType" label="node.lineType"/>
        <att type="string" name="Node Type" label="Node Type" value="srna"/>
        <att type="string" name="node.borderColor" label="node.borderColor"/>
        <att type="string" name="node.shape" label="node.shape"/>
        <att type="string" name="canonicalName" label="canonicalName" value="CCCCGTAAAAAAAGTTGTAAC"/>
        <att type="string" name="Node TypeAT5G67570 = PPR" label="Node TypeAT5G67570 = PPR"/>
        <graphics w="35.0" h="35.0" width="1" outline="#000000" fill="#ff0033" y="6634.57568359375" x="9494.138671875"/>
    </node>
    <node label="AGAACAGTTGCTAATACAGTT" id="-102">
        <att type="string" name="node.size" label="node.size"/>
        <att type="string" name="node.fillColor" label="node.fillColor"/>
        <att type="string" name="node.labelPosition" label="node.labelPosition"/>
        <att type="string" name="node.lineType" label="node.lineType"/>
        <att type="string" name="Node Type" label="Node Type" value="srna"/>
        <att type="string" name="node.borderColor" label="node.borderColor"/>
        <att type="string" name="node.shape" label="node.shape"/>
        <att type="string" name="canonicalName" label="canonicalName" value="AGAACAGTTGCTAATACAGTT"/>
        <att type="string" name="Node TypeAT5G67570 = PPR" label="Node TypeAT5G67570 = PPR"/>
        <graphics w="35.0" h="35.0" width="1" outline="#000000" fill="#ff0033" y="8569.6875" x="8422.939453125"/>
    </node>
    <node label="TTTTGCATATCCTAGAATATA" id="-100">
        <att type="string" name="node.size" label="node.size"/>
        <att type="string" name="node.fillColor" label="node.fillColor"/>
        <att type="string" name="node.labelPosition" label="node.labelPosition"/>
        <att type="string" name="node.lineType" label="node.lineType"/>
        <att type="string" name="Node Type" label="Node Type" value="srna"/>
        <att type="string" name="node.borderColor" label="node.borderColor"/>
        <att type="string" name="node.shape" label="node.shape"/>
        <att type="string" name="canonicalName" label="canonicalName" value="TTTTGCATATCCTAGAATATA"/>
        <att type="string" name="Node TypeAT5G67570 = PPR" label="Node TypeAT5G67570 = PPR"/>
        <graphics w="35.0" h="35.0" width="1" outline="#000000" fill="#ff0033" y="7500.240234375" x="8256.87109375"/>
    </node>
    <node label="TATATGGGATTAAAGACCTATG" id="-98">
        <att type="string" name="node.size" label="node.size"/>
        <att type="string" name="node.fillColor" label="node.fillColor"/>
        <att type="string" name="node.labelPosition" label="node.labelPosition"/>
        <att type="string" name="node.lineType" label="node.lineType"/>
        <att type="string" name="Node Type" label="Node Type" value="srna"/>
        <att type="string" name="node.borderColor" label="node.borderColor"/>
        <att type="string" name="node.shape" label="node.shape"/>
        <att type="string" name="canonicalName" label="canonicalName" value="TATATGGGATTAAAGACCTATG"/>
        <att type="string" name="Node TypeAT5G67570 = PPR" label="Node TypeAT5G67570 = PPR"/>
        <graphics w="35.0" h="35.0" width="1" outline="#000000" fill="#ff0033" y="6421.9228515625" x="9461.36328125"/>
    </node>
    <node label="TATTCTAGGATATGCAAAAGTT" id="-97">
        <att type="string" name="node.size" label="node.size"/>
        <att type="string" name="node.fillColor" label="node.fillColor"/>
        <att type="string" name="node.labelPosition" label="node.labelPosition"/>
        <att type="string" name="node.lineType" label="node.lineType"/>
        <att type="string" name="Node Type" label="Node Type" value="srna"/>
        <att type="string" name="node.borderColor" label="node.borderColor"/>
        <att type="string" name="node.shape" label="node.shape"/>
        <att type="string" name="canonicalName" label="canonicalName" value="TATTCTAGGATATGCAAAAGTT"/>
        <att type="string" name="Node TypeAT5G67570 = PPR" label="Node TypeAT5G67570 = PPR"/>
        <graphics w="35.0" h="35.0" width="1" outline="#000000" fill="#ff0033" y="7309.55908203125" x="6896.755859375"/>
    </node>
    <node label="TATATGTTTCAGTCTTATCC" id="-586">
        <att type="string" name="node.size" label="node.size"/>
        <att type="string" name="node.fillColor" label="node.fillColor"/>
        <att type="string" name="node.labelPosition" label="node.labelPosition"/>
        <att type="string" name="node.lineType" label="node.lineType"/>
        <att type="string" name="Node Type" label="Node Type" value="srna"/>
        <att type="string" name="node.borderColor" label="node.borderColor"/>
        <att type="string" name="node.shape" label="node.shape"/>
        <att type="string" name="canonicalName" label="canonicalName" value="TATATGTTTCAGTCTTATCC"/>
        <att type="string" name="Node TypeAT5G67570 = PPR" label="Node TypeAT5G67570 = PPR"/>
        <graphics w="35.0" h="35.0" width="1" outline="#000000" fill="#ff0033" y="6804.93798828125" x="9617.7451171875"/>
    </node>
    <node label="ACAACTTTTTTTACGGGGATA" id="-95">
        <att type="string" name="node.size" label="node.size"/>
        <att type="string" name="node.fillColor" label="node.fillColor"/>
        <att type="string" name="node.labelPosition" label="node.labelPosition"/>
        <att type="string" name="node.lineType" label="node.lineType"/>
        <att type="string" name="Node Type" label="Node Type" value="srna"/>
        <att type="string" name="node.borderColor" label="node.borderColor"/>
        <att type="string" name="node.shape" label="node.shape"/>
        <att type="string" name="canonicalName" label="canonicalName" value="ACAACTTTTTTTACGGGGATA"/>
        <att type="string" name="Node TypeAT5G67570 = PPR" label="Node TypeAT5G67570 = PPR"/>
        <graphics w="35.0" h="35.0" width="1" outline="#000000" fill="#ff0033" y="6555.87451171875" x="9400.42578125"/>
    </node>
    <node label="TATTCGAGGATATGCAGAAAA" id="-94">
        <att type="string" name="node.size" label="node.size"/>
        <att type="string" name="node.fillColor" label="node.fillColor"/>
        <att type="string" name="node.labelPosition" label="node.labelPosition"/>
        <att type="string" name="node.lineType" label="node.lineType"/>
        <att type="string" name="Node Type" label="Node Type" value="srna"/>
        <att type="string" name="node.borderColor" label="node.borderColor"/>
        <att type="string" name="node.shape" label="node.shape"/>
        <att type="string" name="canonicalName" label="canonicalName" value="TATTCGAGGATATGCAGAAAA"/>
        <att type="string" name="Node TypeAT5G67570 = PPR" label="Node TypeAT5G67570 = PPR"/>
        <graphics w="35.0" h="35.0" width="1" outline="#000000" fill="#ff0033" y="8317.8671875" x="7742.7939453125"/>
    </node>
    <node label="GAATGTGTTCAAGTAAATGAG" id="-96">
        <att type="string" name="node.size" label="node.size"/>
        <att type="string" name="node.fillColor" label="node.fillColor"/>
        <att type="string" name="node.labelPosition" label="node.labelPosition"/>
        <att type="string" name="node.lineType" label="node.lineType"/>
        <att type="string" name="Node Type" label="Node Type" value="srna"/>
        <att type="string" name="node.borderColor" label="node.borderColor"/>
        <att type="string" name="node.shape" label="node.shape"/>
        <att type="string" name="canonicalName" label="canonicalName" value="GAATGTGTTCAAGTAAATGAG"/>
        <att type="string" name="Node TypeAT5G67570 = PPR" label="Node TypeAT5G67570 = PPR"/>
        <graphics w="35.0" h="35.0" width="1" outline="#000000" fill="#ff0033" y="8747.7353515625" x="7814.41015625"/>
    </node>
    <node label="AAATGTTATTTTCTACTTAAT" id="-93">
        <att type="string" name="node.size" label="node.size"/>
        <att type="string" name="node.fillColor" label="node.fillColor"/>
        <att type="string" name="node.labelPosition" label="node.labelPosition"/>
        <att type="string" name="node.lineType" label="node.lineType"/>
        <att type="string" name="Node Type" label="Node Type" value="srna"/>
        <att type="string" name="node.borderColor" label="node.borderColor"/>
        <att type="string" name="node.shape" label="node.shape"/>
        <att type="string" name="canonicalName" label="canonicalName" value="AAATGTTATTTTCTACTTAAT"/>
        <att type="string" name="Node TypeAT5G67570 = PPR" label="Node TypeAT5G67570 = PPR"/>
        <graphics w="35.0" h="35.0" width="1" outline="#000000" fill="#ff0033" y="6483.92529296875" x="6937.47802734375"/>
    </node>
    <node label="ATATGCAAAAGAGTAAGATGGA" id="-91">
        <att type="string" name="node.size" label="node.size"/>
        <att type="string" name="node.fillColor" label="node.fillColor"/>
        <att type="string" name="node.labelPosition" label="node.labelPosition"/>
        <att type="string" name="node.lineType" label="node.lineType"/>
        <att type="string" name="Node Type" label="Node Type" value="srna"/>
        <att type="string" name="node.borderColor" label="node.borderColor"/>
        <att type="string" name="node.shape" label="node.shape"/>
        <att type="string" name="canonicalName" label="canonicalName" value="ATATGCAAAAGAGTAAGATGGA"/>
        <att type="string" name="Node TypeAT5G67570 = PPR" label="Node TypeAT5G67570 = PPR"/>
        <graphics w="35.0" h="35.0" width="1" outline="#000000" fill="#ff0033" y="6512.5478515625" x="9153.068359375"/>
    </node>
    <node label="TGTTCAATAGATTTAGATGGTA" id="-90">
        <att type="string" name="node.size" label="node.size"/>
        <att type="string" name="node.fillColor" label="node.fillColor"/>
        <att type="string" name="node.labelPosition" label="node.labelPosition"/>
        <att type="string" name="node.lineType" label="node.lineType"/>
        <att type="string" name="Node Type" label="Node Type" value="srna"/>
        <att type="string" name="node.borderColor" label="node.borderColor"/>
        <att type="string" name="node.shape" label="node.shape"/>
        <att type="string" name="canonicalName" label="canonicalName" value="TGTTCAATAGATTTAGATGGTA"/>
        <att type="string" name="Node TypeAT5G67570 = PPR" label="Node TypeAT5G67570 = PPR"/>
        <graphics w="35.0" h="35.0" width="1" outline="#000000" fill="#ff0033" y="6426.8662109375" x="9406.4462890625"/>
    </node>
    <node label="TCGAATATGTTTTGTATTATT" id="-89">
        <att type="string" name="node.size" label="node.size"/>
        <att type="string" name="node.fillColor" label="node.fillColor"/>
        <att type="string" name="node.labelPosition" label="node.labelPosition"/>
        <att type="string" name="node.lineType" label="node.lineType"/>
        <att type="string" name="Node Type" label="Node Type" value="srna"/>
        <att type="string" name="node.borderColor" label="node.borderColor"/>
        <att type="string" name="node.shape" label="node.shape"/>
        <att type="string" name="canonicalName" label="canonicalName" value="TCGAATATGTTTTGTATTATT"/>
        <att type="string" name="Node TypeAT5G67570 = PPR" label="Node TypeAT5G67570 = PPR"/>
        <graphics w="35.0" h="35.0" width="1" outline="#000000" fill="#ff0033" y="8739.7177734375" x="8327.6728515625"/>
    </node>
    <node label="ATCTTCCATTTCTCTACGCTA" id="-88">
        <att type="string" name="node.size" label="node.size"/>
        <att type="string" name="node.fillColor" label="node.fillColor"/>
        <att type="string" name="node.labelPosition" label="node.labelPosition"/>
        <att type="string" name="node.lineType" label="node.lineType"/>
        <att type="string" name="Node Type" label="Node Type" value="srna"/>
        <att type="string" name="node.borderColor" label="node.borderColor"/>
        <att type="string" name="node.shape" label="node.shape"/>
        <att type="string" name="canonicalName" label="canonicalName" value="ATCTTCCATTTCTCTACGCTA"/>
        <att type="string" name="Node TypeAT5G67570 = PPR" label="Node TypeAT5G67570 = PPR"/>
        <graphics w="35.0" h="35.0" width="1" outline="#000000" fill="#ff0033" y="6667.544921875" x="6516.31298828125"/>
    </node>
    <node label="ACGATATCTTCCATTTCTCTA" id="-87">
        <att type="string" name="node.size" label="node.size"/>
        <att type="string" name="node.fillColor" label="node.fillColor"/>
        <att type="string" name="node.labelPosition" label="node.labelPosition"/>
        <att type="string" name="node.lineType" label="node.lineType"/>
        <att type="string" name="Node Type" label="Node Type" value="srna"/>
        <att type="string" name="node.borderColor" label="node.borderColor"/>
        <att type="string" name="node.shape" label="node.shape"/>
        <att type="string" name="canonicalName" label="canonicalName" value="ACGATATCTTCCATTTCTCTA"/>
        <att type="string" name="Node TypeAT5G67570 = PPR" label="Node TypeAT5G67570 = PPR"/>
        <graphics w="35.0" h="35.0" width="1" outline="#000000" fill="#ff0033" y="6717.48193359375" x="7329.7216796875"/>
    </node>
    <node label="AT1G62930" id="-86">
        <att type="string" name="node.size" label="node.size"/>
        <att type="string" name="node.fillColor" label="node.fillColor"/>
        <att type="string" name="node.labelPosition" label="node.labelPosition"/>
        <att type="string" name="node.lineType" label="node.lineType"/>
        <att type="string" name="Node Type" label="Node Type" value="Gene"/>
        <att type="string" name="node.borderColor" label="node.borderColor"/>
        <att type="string" name="node.shape" label="node.shape"/>
        <att type="string" name="canonicalName" label="canonicalName" value="AT1G62930"/>
        <att type="string" name="Node TypeAT5G67570 = PPR" label="Node TypeAT5G67570 = PPR" value="PPR"/>
        <graphics w="35.0" h="35.0" width="1" type="rectangle" outline="#000000" fill="#0000cc" y="6057.43701171875" x="9577.6884765625"/>
    </node>
    <node label="ATTTCCTAAGATCCAATCAAA" id="-84">
        <att type="string" name="node.size" label="node.size"/>
        <att type="string" name="node.fillColor" label="node.fillColor"/>
        <att type="string" name="node.labelPosition" label="node.labelPosition"/>
        <att type="string" name="node.lineType" label="node.lineType"/>
        <att type="string" name="Node Type" label="Node Type" value="srna"/>
        <att type="string" name="node.borderColor" label="node.borderColor"/>
        <att type="string" name="node.shape" label="node.shape"/>
        <att type="string" name="canonicalName" label="canonicalName" value="ATTTCCTAAGATCCAATCAAA"/>
        <att type="string" name="Node TypeAT5G67570 = PPR" label="Node TypeAT5G67570 = PPR"/>
        <graphics w="35.0" h="35.0" width="1" outline="#000000" fill="#ff0033" y="6458.73046875" x="6888.474609375"/>
    </node>
    <node label="TAGTTCGTCGATATGTTGAACT" id="-85">
        <att type="string" name="node.size" label="node.size"/>
        <att type="string" name="node.fillColor" label="node.fillColor"/>
        <att type="string" name="node.labelPosition" label="node.labelPosition"/>
        <att type="string" name="node.lineType" label="node.lineType"/>
        <att type="string" name="Node Type" label="Node Type" value="srna"/>
        <att type="string" name="node.borderColor" label="node.borderColor"/>
        <att type="string" name="node.shape" label="node.shape"/>
        <att type="string" name="canonicalName" label="canonicalName" value="TAGTTCGTCGATATGTTGAACT"/>
        <att type="string" name="Node TypeAT5G67570 = PPR" label="Node TypeAT5G67570 = PPR"/>
        <graphics w="35.0" h="35.0" width="1" outline="#000000" fill="#ff0033" y="8934.4609375" x="7861.2490234375"/>
    </node>
    <node label="TTGAACTTGTGTATTTTGAA" id="-82">
        <att type="string" name="node.size" label="node.size"/>
        <att type="string" name="node.fillColor" label="node.fillColor"/>
        <att type="string" name="node.labelPosition" label="node.labelPosition"/>
        <att type="string" name="node.lineType" label="node.lineType"/>
        <att type="string" name="Node Type" label="Node Type" value="srna"/>
        <att type="string" name="node.borderColor" label="node.borderColor"/>
        <att type="string" name="node.shape" label="node.shape"/>
        <att type="string" name="canonicalName" label="canonicalName" value="TTGAACTTGTGTATTTTGAA"/>
        <att type="string" name="Node TypeAT5G67570 = PPR" label="Node TypeAT5G67570 = PPR"/>
        <graphics w="35.0" h="35.0" width="1" outline="#000000" fill="#ff0033" y="6839.23876953125" x="9500.732421875"/>
    </node>
    <node label="AT2G41720" id="-80">
        <att type="string" name="node.size" label="node.size"/>
        <att type="string" name="node.fillColor" label="node.fillColor"/>
        <att type="string" name="node.labelPosition" label="node.labelPosition"/>
        <att type="string" name="node.lineType" label="node.lineType"/>
        <att type="string" name="Node Type" label="Node Type" value="Gene"/>
        <att type="string" name="node.borderColor" label="node.borderColor"/>
        <att type="string" name="node.shape" label="node.shape"/>
        <att type="string" name="canonicalName" label="canonicalName" value="AT2G41720"/>
        <att type="string" name="Node TypeAT5G67570 = PPR" label="Node TypeAT5G67570 = PPR" value="PPR"/>
        <graphics w="35.0" h="35.0" width="1" type="rectangle" outline="#000000" fill="#0000cc" y="8712.640625" x="8568.908203125"/>
    </node>
    <node label="CATGGCTGGTGACAAATAGAC" id="-78">
        <att type="string" name="node.size" label="node.size"/>
        <att type="string" name="node.fillColor" label="node.fillColor"/>
        <att type="string" name="node.labelPosition" label="node.labelPosition"/>
        <att type="string" name="node.lineType" label="node.lineType"/>
        <att type="string" name="Node Type" label="Node Type" value="srna"/>
        <att type="string" name="node.borderColor" label="node.borderColor"/>
        <att type="string" name="node.shape" label="node.shape"/>
        <att type="string" name="canonicalName" label="canonicalName" value="CATGGCTGGTGACAAATAGAC"/>
        <att type="string" name="Node TypeAT5G67570 = PPR" label="Node TypeAT5G67570 = PPR"/>
        <graphics w="35.0" h="35.0" width="1" outline="#000000" fill="#ff0033" y="6919.6865234375" x="6409.9296875"/>
    </node>
    <node label="TGAAAGATGCATGTAATTAGC" id="-79">
        <att type="string" name="node.size" label="node.size"/>
        <att type="string" name="node.fillColor" label="node.fillColor"/>
        <att type="string" name="node.labelPosition" label="node.labelPosition"/>
        <att type="string" name="node.lineType" label="node.lineType"/>
        <att type="string" name="Node Type" label="Node Type" value="srna"/>
        <att type="string" name="node.borderColor" label="node.borderColor"/>
        <att type="string" name="node.shape" label="node.shape"/>
        <att type="string" name="canonicalName" label="canonicalName" value="TGAAAGATGCATGTAATTAGC"/>
        <att type="string" name="Node TypeAT5G67570 = PPR" label="Node TypeAT5G67570 = PPR"/>
        <graphics w="35.0" h="35.0" width="1" outline="#000000" fill="#ff0033" y="6681.71923828125" x="7144.0869140625"/>
    </node>
    <node label="TATTCCAGGATATGCAAAAGAAAA" id="-77">
        <att type="string" name="node.size" label="node.size"/>
        <att type="string" name="node.fillColor" label="node.fillColor"/>
        <att type="string" name="node.labelPosition" label="node.labelPosition"/>
        <att type="string" name="node.lineType" label="node.lineType"/>
        <att type="string" name="Node Type" label="Node Type" value="srna"/>
        <att type="string" name="node.borderColor" label="node.borderColor"/>
        <att type="string" name="node.shape" label="node.shape"/>
        <att type="string" name="canonicalName" label="canonicalName" value="TATTCCAGGATATGCAAAAGAAAA"/>
        <att type="string" name="Node TypeAT5G67570 = PPR" label="Node TypeAT5G67570 = PPR"/>
        <graphics w="35.0" h="35.0" width="1" outline="#000000" fill="#ff0033" y="8702.298828125" x="7803.9111328125"/>
    </node>
    <node label="TTCTAAGTTCAACATATCGACGAA" id="-74">
        <att type="string" name="node.size" label="node.size"/>
        <att type="string" name="node.fillColor" label="node.fillColor"/>
        <att type="string" name="node.labelPosition" label="node.labelPosition"/>
        <att type="string" name="node.lineType" label="node.lineType"/>
        <att type="string" name="Node Type" label="Node Type" value="srna"/>
        <att type="string" name="node.borderColor" label="node.borderColor"/>
        <att type="string" name="node.shape" label="node.shape"/>
        <att type="string" name="canonicalName" label="canonicalName" value="TTCTAAGTTCAACATATCGACGAA"/>
        <att type="string" name="Node TypeAT5G67570 = PPR" label="Node TypeAT5G67570 = PPR"/>
        <graphics w="35.0" h="35.0" width="1" outline="#000000" fill="#ff0033" y="8445.8759765625" x="8001.9453125"/>
    </node>
    <node label="CTTCCATTTCTCTACGCTATGT" id="-73">
        <att type="string" name="node.size" label="node.size"/>
        <att type="string" name="node.fillColor" label="node.fillColor"/>
        <att type="string" name="node.labelPosition" label="node.labelPosition"/>
        <att type="string" name="node.lineType" label="node.lineType"/>
        <att type="string" name="Node Type" label="Node Type" value="srna"/>
        <att type="string" name="node.borderColor" label="node.borderColor"/>
        <att type="string" name="node.shape" label="node.shape"/>
        <att type="string" name="canonicalName" label="canonicalName" value="CTTCCATTTCTCTACGCTATGT"/>
        <att type="string" name="Node TypeAT5G67570 = PPR" label="Node TypeAT5G67570 = PPR"/>
        <graphics w="35.0" h="35.0" width="1" outline="#000000" fill="#ff0033" y="7326.61572265625" x="6765.30810546875"/>
    </node>
    <node label="ATGTCCAATGTCTTTTCTAGTTCG" id="-72">
        <att type="string" name="node.size" label="node.size"/>
        <att type="string" name="node.fillColor" label="node.fillColor"/>
        <att type="string" name="node.labelPosition" label="node.labelPosition"/>
        <att type="string" name="node.lineType" label="node.lineType"/>
        <att type="string" name="Node Type" label="Node Type" value="srna"/>
        <att type="string" name="node.borderColor" label="node.borderColor"/>
        <att type="string" name="node.shape" label="node.shape"/>
        <att type="string" name="canonicalName" label="canonicalName" value="ATGTCCAATGTCTTTTCTAGTTCG"/>
        <att type="string" name="Node TypeAT5G67570 = PPR" label="Node TypeAT5G67570 = PPR"/>
        <graphics w="35.0" h="35.0" width="1" outline="#000000" fill="#ff0033" y="8889.73046875" x="7765.021484375"/>
    </node>
    <node label="CGCTATGTTGGACTTAGGATG" id="-70">
        <att type="string" name="node.size" label="node.size"/>
        <att type="string" name="node.fillColor" label="node.fillColor"/>
        <att type="string" name="node.labelPosition" label="node.labelPosition"/>
        <att type="string" name="node.lineType" label="node.lineType"/>
        <att type="string" name="Node Type" label="Node Type" value="srna"/>
        <att type="string" name="node.borderColor" label="node.borderColor"/>
        <att type="string" name="node.shape" label="node.shape"/>
        <att type="string" name="canonicalName" label="canonicalName" value="CGCTATGTTGGACTTAGGATG"/>
        <att type="string" name="Node TypeAT5G67570 = PPR" label="Node TypeAT5G67570 = PPR"/>
        <graphics w="35.0" h="35.0" width="1" outline="#000000" fill="#ff0033" y="7979.84765625" x="6991.2861328125"/>
    </node>
    <node label="CTACCATCCGATCAACAAGAG" id="-67">
        <att type="string" name="node.size" label="node.size"/>
        <att type="string" name="node.fillColor" label="node.fillColor"/>
        <att type="string" name="node.labelPosition" label="node.labelPosition"/>
        <att type="string" name="node.lineType" label="node.lineType"/>
        <att type="string" name="Node Type" label="Node Type" value="srna"/>
        <att type="string" name="node.borderColor" label="node.borderColor"/>
        <att type="string" name="node.shape" label="node.shape"/>
        <att type="string" name="canonicalName" label="canonicalName" value="CTACCATCCGATCAACAAGAG"/>
        <att type="string" name="Node TypeAT5G67570 = PPR" label="Node TypeAT5G67570 = PPR"/>
        <graphics w="35.0" h="35.0" width="1" outline="#000000" fill="#ff0033" y="7020.244140625" x="9319.3818359375"/>
    </node>
    <node label="TTGTTTTCTTTTGCATATCCT" id="-66">
        <att type="string" name="node.size" label="node.size"/>
        <att type="string" name="node.fillColor" label="node.fillColor"/>
        <att type="string" name="node.labelPosition" label="node.labelPosition"/>
        <att type="string" name="node.lineType" label="node.lineType"/>
        <att type="string" name="Node Type" label="Node Type" value="srna"/>
        <att type="string" name="node.borderColor" label="node.borderColor"/>
        <att type="string" name="node.shape" label="node.shape"/>
        <att type="string" name="canonicalName" label="canonicalName" value="TTGTTTTCTTTTGCATATCCT"/>
        <att type="string" name="Node TypeAT5G67570 = PPR" label="Node TypeAT5G67570 = PPR"/>
        <graphics w="35.0" h="35.0" width="1" outline="#000000" fill="#ff0033" y="8713.16015625" x="7578.9892578125"/>
    </node>
    <node label="TCGGTGGATCTTAGAAAATTATT" id="-65">
        <att type="string" name="node.size" label="node.size"/>
        <att type="string" name="node.fillColor" label="node.fillColor"/>
        <att type="string" name="node.labelPosition" label="node.labelPosition"/>
        <att type="string" name="node.lineType" label="node.lineType"/>
        <att type="string" name="Node Type" label="Node Type" value="srna"/>
        <att type="string" name="node.borderColor" label="node.borderColor"/>
        <att type="string" name="node.shape" label="node.shape"/>
        <att type="string" name="canonicalName" label="canonicalName" value="TCGGTGGATCTTAGAAAATTATT"/>
        <att type="string" name="Node TypeAT5G67570 = PPR" label="Node TypeAT5G67570 = PPR"/>
        <graphics w="35.0" h="35.0" width="1" outline="#000000" fill="#ff0033" y="8908.9091796875" x="7948.2724609375"/>
    </node>
    <node label="TGAGATTTTCAAGTCGTCTAA" id="-582">
        <att type="string" name="node.size" label="node.size"/>
        <att type="string" name="node.fillColor" label="node.fillColor"/>
        <att type="string" name="node.labelPosition" label="node.labelPosition"/>
        <att type="string" name="node.lineType" label="node.lineType"/>
        <att type="string" name="Node Type" label="Node Type" value="srna"/>
        <att type="string" name="node.borderColor" label="node.borderColor"/>
        <att type="string" name="node.shape" label="node.shape"/>
        <att type="string" name="canonicalName" label="canonicalName" value="TGAGATTTTCAAGTCGTCTAA"/>
        <att type="string" name="Node TypeAT5G67570 = PPR" label="Node TypeAT5G67570 = PPR"/>
        <graphics w="35.0" h="35.0" width="1" outline="#000000" fill="#ff0033" y="8867.7001953125" x="7498.73681640625"/>
    </node>
    <node label="CGTTTGATTGGATCTTAGGAAA" id="-64">
        <att type="string" name="node.size" label="node.size"/>
        <att type="string" name="node.fillColor" label="node.fillColor"/>
        <att type="string" name="node.labelPosition" label="node.labelPosition"/>
        <att type="string" name="node.lineType" label="node.lineType"/>
        <att type="string" name="Node Type" label="Node Type" value="srna"/>
        <att type="string" name="node.borderColor" label="node.borderColor"/>
        <att type="string" name="node.shape" label="node.shape"/>
        <att type="string" name="canonicalName" label="canonicalName" value="CGTTTGATTGGATCTTAGGAAA"/>
        <att type="string" name="Node TypeAT5G67570 = PPR" label="Node TypeAT5G67570 = PPR"/>
        <graphics w="35.0" h="35.0" width="1" outline="#000000" fill="#ff0033" y="6656.38623046875" x="6981.77392578125"/>
    </node>
    <node label="TTCTAGTTCGTCGATATGTTGA" id="-61">
        <att type="string" name="node.size" label="node.size"/>
        <att type="string" name="node.fillColor" label="node.fillColor"/>
        <att type="string" name="node.labelPosition" label="node.labelPosition"/>
        <att type="string" name="node.lineType" label="node.lineType"/>
        <att type="string" name="Node Type" label="Node Type" value="srna"/>
        <att type="string" name="node.borderColor" label="node.borderColor"/>
        <att type="string" name="node.shape" label="node.shape"/>
        <att type="string" name="canonicalName" label="canonicalName" value="TTCTAGTTCGTCGATATGTTGA"/>
        <att type="string" name="Node TypeAT5G67570 = PPR" label="Node TypeAT5G67570 = PPR"/>
        <graphics w="35.0" h="35.0" width="1" outline="#000000" fill="#ff0033" y="8807.61328125" x="7493.9853515625"/>
    </node>
    <node label="TCCTAAGTCCAACATAGCGTTC" id="-62">
        <att type="string" name="node.size" label="node.size"/>
        <att type="string" name="node.fillColor" label="node.fillColor"/>
        <att type="string" name="node.labelPosition" label="node.labelPosition"/>
        <att type="string" name="node.lineType" label="node.lineType"/>
        <att type="string" name="Node Type" label="Node Type" value="srna"/>
        <att type="string" name="node.borderColor" label="node.borderColor"/>
        <att type="string" name="node.shape" label="node.shape"/>
        <att type="string" name="canonicalName" label="canonicalName" value="TCCTAAGTCCAACATAGCGTTC"/>
        <att type="string" name="Node TypeAT5G67570 = PPR" label="Node TypeAT5G67570 = PPR"/>
        <graphics w="35.0" h="35.0" width="1" outline="#000000" fill="#ff0033" y="7984.1875" x="7056.740234375"/>
    </node>
    <node label="TATGTTTACTAAAACAAAGAT" id="-581">
        <att type="string" name="node.size" label="node.size"/>
        <att type="string" name="node.fillColor" label="node.fillColor"/>
        <att type="string" name="node.labelPosition" label="node.labelPosition"/>
        <att type="string" name="node.lineType" label="node.lineType"/>
        <att type="string" name="Node Type" label="Node Type" value="srna"/>
        <att type="string" name="node.borderColor" label="node.borderColor"/>
        <att type="string" name="node.shape" label="node.shape"/>
        <att type="string" name="canonicalName" label="canonicalName" value="TATGTTTACTAAAACAAAGAT"/>
        <att type="string" name="Node TypeAT5G67570 = PPR" label="Node TypeAT5G67570 = PPR"/>
        <graphics w="35.0" h="35.0" width="1" outline="#000000" fill="#ff0033" y="6916.76171875" x="9531.455078125"/>
    </node>
    <node label="TAATTTTCTAAGATCTTATCGA" id="-60">
        <att type="string" name="node.size" label="node.size"/>
        <att type="string" name="node.fillColor" label="node.fillColor"/>
        <att type="string" name="node.labelPosition" label="node.labelPosition"/>
        <att type="string" name="node.lineType" label="node.lineType"/>
        <att type="string" name="Node Type" label="Node Type" value="srna"/>
        <att type="string" name="node.borderColor" label="node.borderColor"/>
        <att type="string" name="node.shape" label="node.shape"/>
        <att type="string" name="canonicalName" label="canonicalName" value="TAATTTTCTAAGATCTTATCGA"/>
        <att type="string" name="Node TypeAT5G67570 = PPR" label="Node TypeAT5G67570 = PPR"/>
        <graphics w="35.0" h="35.0" width="1" outline="#000000" fill="#ff0033" y="6901.583984375" x="7152.03515625"/>
    </node>
    <node label="TCTTCCATTTCTCTACGCTATG" id="-580">
        <att type="string" name="node.size" label="node.size"/>
        <att type="string" name="node.fillColor" label="node.fillColor"/>
        <att type="string" name="node.labelPosition" label="node.labelPosition"/>
        <att type="string" name="node.lineType" label="node.lineType"/>
        <att type="string" name="Node Type" label="Node Type" value="srna"/>
        <att type="string" name="node.borderColor" label="node.borderColor"/>
        <att type="string" name="node.shape" label="node.shape"/>
        <att type="string" name="canonicalName" label="canonicalName" value="TCTTCCATTTCTCTACGCTATG"/>
        <att type="string" name="Node TypeAT5G67570 = PPR" label="Node TypeAT5G67570 = PPR"/>
        <graphics w="35.0" h="35.0" width="1" outline="#000000" fill="#ff0033" y="6991.7763671875" x="6453.1806640625"/>
    </node>
    <node label="ATTGTTTTCTTTTGCATATCC" id="-55">
        <att type="string" name="node.size" label="node.size"/>
        <att type="string" name="node.fillColor" label="node.fillColor"/>
        <att type="string" name="node.labelPosition" label="node.labelPosition"/>
        <att type="string" name="node.lineType" label="node.lineType"/>
        <att type="string" name="Node Type" label="Node Type" value="srna"/>
        <att type="string" name="node.borderColor" label="node.borderColor"/>
        <att type="string" name="node.shape" label="node.shape"/>
        <att type="string" name="canonicalName" label="canonicalName" value="ATTGTTTTCTTTTGCATATCC"/>
        <att type="string" name="Node TypeAT5G67570 = PPR" label="Node TypeAT5G67570 = PPR"/>
        <graphics w="35.0" h="35.0" width="1" outline="#000000" fill="#ff0033" y="8534.103515625" x="7645.54248046875"/>
    </node>
    <node label="TAAATGAGATTTTCAAGTCGTC" id="-54">
        <att type="string" name="node.size" label="node.size"/>
        <att type="string" name="node.fillColor" label="node.fillColor"/>
        <att type="string" name="node.labelPosition" label="node.labelPosition"/>
        <att type="string" name="node.lineType" label="node.lineType"/>
        <att type="string" name="Node Type" label="Node Type" value="srna"/>
        <att type="string" name="node.borderColor" label="node.borderColor"/>
        <att type="string" name="node.shape" label="node.shape"/>
        <att type="string" name="canonicalName" label="canonicalName" value="TAAATGAGATTTTCAAGTCGTC"/>
        <att type="string" name="Node TypeAT5G67570 = PPR" label="Node TypeAT5G67570 = PPR"/>
        <graphics w="35.0" h="35.0" width="1" outline="#000000" fill="#ff0033" y="8607.576171875" x="7371.75146484375"/>
    </node>
    <node label="TTATATGTTTACTAAAACAAAG" id="-52">
        <att type="string" name="node.size" label="node.size"/>
        <att type="string" name="node.fillColor" label="node.fillColor"/>
        <att type="string" name="node.labelPosition" label="node.labelPosition"/>
        <att type="string" name="node.lineType" label="node.lineType"/>
        <att type="string" name="Node Type" label="Node Type" value="srna"/>
        <att type="string" name="node.borderColor" label="node.borderColor"/>
        <att type="string" name="node.shape" label="node.shape"/>
        <att type="string" name="canonicalName" label="canonicalName" value="TTATATGTTTACTAAAACAAAG"/>
        <att type="string" name="Node TypeAT5G67570 = PPR" label="Node TypeAT5G67570 = PPR"/>
        <graphics w="35.0" h="35.0" width="1" outline="#000000" fill="#ff0033" y="6344.32666015625" x="9322.962890625"/>
    </node>
    <node label="CTACGCTATGTTGGACTTAGAA" id="-53">
        <att type="string" name="node.size" label="node.size"/>
        <att type="string" name="node.fillColor" label="node.fillColor"/>
        <att type="string" name="node.labelPosition" label="node.labelPosition"/>
        <att type="string" name="node.lineType" label="node.lineType"/>
        <att type="string" name="Node Type" label="Node Type" value="srna"/>
        <att type="string" name="node.borderColor" label="node.borderColor"/>
        <att type="string" name="node.shape" label="node.shape"/>
        <att type="string" name="canonicalName" label="canonicalName" value="CTACGCTATGTTGGACTTAGAA"/>
        <att type="string" name="Node TypeAT5G67570 = PPR" label="Node TypeAT5G67570 = PPR"/>
        <graphics w="35.0" h="34.9990234375" width="1" outline="#000000" fill="#ff0033" y="7853.810546875" x="7127.58447265625"/>
    </node>
    <node label="TAAATGAGATTTTCAAGTCGT" id="-51">
        <att type="string" name="node.size" label="node.size"/>
        <att type="string" name="node.fillColor" label="node.fillColor"/>
        <att type="string" name="node.labelPosition" label="node.labelPosition"/>
        <att type="string" name="node.lineType" label="node.lineType"/>
        <att type="string" name="Node Type" label="Node Type" value="srna"/>
        <att type="string" name="node.borderColor" label="node.borderColor"/>
        <att type="string" name="node.shape" label="node.shape"/>
        <att type="string" name="canonicalName" label="canonicalName" value="TAAATGAGATTTTCAAGTCGT"/>
        <att type="string" name="Node TypeAT5G67570 = PPR" label="Node TypeAT5G67570 = PPR"/>
        <graphics w="35.0" h="35.0" width="1" outline="#000000" fill="#ff0033" y="8591.0556640625" x="7509.29248046875"/>
    </node>
    <node label="TGGATATATTCTAGGATATGC" id="-49">
        <att type="string" name="node.size" label="node.size"/>
        <att type="string" name="node.fillColor" label="node.fillColor"/>
        <att type="string" name="node.labelPosition" label="node.labelPosition"/>
        <att type="string" name="node.lineType" label="node.lineType"/>
        <att type="string" name="Node Type" label="Node Type" value="srna"/>
        <att type="string" name="node.borderColor" label="node.borderColor"/>
        <att type="string" name="node.shape" label="node.shape"/>
        <att type="string" name="canonicalName" label="canonicalName" value="TGGATATATTCTAGGATATGC"/>
        <att type="string" name="Node TypeAT5G67570 = PPR" label="Node TypeAT5G67570 = PPR"/>
        <graphics w="35.0" h="35.0" width="1" outline="#000000" fill="#ff0033" y="7951.962890625" x="7137.16064453125"/>
    </node>
    <node label="TGAGATTTTCAAGTCGTCT" id="-579">
        <att type="string" name="node.size" label="node.size"/>
        <att type="string" name="node.fillColor" label="node.fillColor"/>
        <att type="string" name="node.labelPosition" label="node.labelPosition"/>
        <att type="string" name="node.lineType" label="node.lineType"/>
        <att type="string" name="Node Type" label="Node Type" value="srna"/>
        <att type="string" name="node.borderColor" label="node.borderColor"/>
        <att type="string" name="node.shape" label="node.shape"/>
        <att type="string" name="canonicalName" label="canonicalName" value="TGAGATTTTCAAGTCGTCT"/>
        <att type="string" name="Node TypeAT5G67570 = PPR" label="Node TypeAT5G67570 = PPR"/>
        <graphics w="35.0" h="35.0" width="1" outline="#000000" fill="#ff0033" y="8891.0986328125" x="8259.50390625"/>
    </node>
    <node label="AT1G62590" id="-48">
        <att type="string" name="node.size" label="node.size"/>
        <att type="string" name="node.fillColor" label="node.fillColor"/>
        <att type="string" name="node.labelPosition" label="node.labelPosition"/>
        <att type="string" name="node.lineType" label="node.lineType"/>
        <att type="string" name="Node Type" label="Node Type" value="Gene"/>
        <att type="string" name="node.borderColor" label="node.borderColor"/>
        <att type="string" name="node.shape" label="node.shape"/>
        <att type="string" name="canonicalName" label="canonicalName" value="AT1G62590"/>
        <att type="string" name="Node TypeAT5G67570 = PPR" label="Node TypeAT5G67570 = PPR" value="PPR"/>
        <graphics w="35.0" h="35.0" width="1" type="rectangle" outline="#000000" fill="#0000cc" y="6838.123046875" x="8019.03515625"/>
    </node>
    <node label="TTTGAACTTGTGTATTTTGAA" id="-47">
        <att type="string" name="node.size" label="node.size"/>
        <att type="string" name="node.fillColor" label="node.fillColor"/>
        <att type="string" name="node.labelPosition" label="node.labelPosition"/>
        <att type="string" name="node.lineType" label="node.lineType"/>
        <att type="string" name="Node Type" label="Node Type" value="srna"/>
        <att type="string" name="node.borderColor" label="node.borderColor"/>
        <att type="string" name="node.shape" label="node.shape"/>
        <att type="string" name="canonicalName" label="canonicalName" value="TTTGAACTTGTGTATTTTGAA"/>
        <att type="string" name="Node TypeAT5G67570 = PPR" label="Node TypeAT5G67570 = PPR"/>
        <graphics w="35.0" h="35.0" width="1" outline="#000000" fill="#ff0033" y="6497.52001953125" x="9546.755859375"/>
    </node>
    <node label="TGTAATGGGTGTTGTGTAGTC" id="-45">
        <att type="string" name="node.size" label="node.size"/>
        <att type="string" name="node.fillColor" label="node.fillColor"/>
        <att type="string" name="node.labelPosition" label="node.labelPosition"/>
        <att type="string" name="node.lineType" label="node.lineType"/>
        <att type="string" name="Node Type" label="Node Type" value="srna"/>
        <att type="string" name="node.borderColor" label="node.borderColor"/>
        <att type="string" name="node.shape" label="node.shape"/>
        <att type="string" name="canonicalName" label="canonicalName" value="TGTAATGGGTGTTGTGTAGTC"/>
        <att type="string" name="Node TypeAT5G67570 = PPR" label="Node TypeAT5G67570 = PPR"/>
        <graphics w="35.0" h="35.0" width="1" outline="#000000" fill="#ff0033" y="7103.24072265625" x="6776.130859375"/>
    </node>
    <node label="CGTCTAAAGAACAGTTGCTAAT" id="-43">
        <att type="string" name="node.size" label="node.size"/>
        <att type="string" name="node.fillColor" label="node.fillColor"/>
        <att type="string" name="node.labelPosition" label="node.labelPosition"/>
        <att type="string" name="node.lineType" label="node.lineType"/>
        <att type="string" name="Node Type" label="Node Type" value="srna"/>
        <att type="string" name="node.borderColor" label="node.borderColor"/>
        <att type="string" name="node.shape" label="node.shape"/>
        <att type="string" name="canonicalName" label="canonicalName" value="CGTCTAAAGAACAGTTGCTAAT"/>
        <att type="string" name="Node TypeAT5G67570 = PPR" label="Node TypeAT5G67570 = PPR"/>
        <graphics w="35.0" h="35.0" width="1" outline="#000000" fill="#ff0033" y="8663.6943359375" x="7293.6611328125"/>
    </node>
    <node label="TCTAAGTCCAACATAGCGTATT" id="-576">
        <att type="string" name="node.size" label="node.size"/>
        <att type="string" name="node.fillColor" label="node.fillColor"/>
        <att type="string" name="node.labelPosition" label="node.labelPosition"/>
        <att type="string" name="node.lineType" label="node.lineType"/>
        <att type="string" name="Node Type" label="Node Type" value="srna"/>
        <att type="string" name="node.borderColor" label="node.borderColor"/>
        <att type="string" name="node.shape" label="node.shape"/>
        <att type="string" name="canonicalName" label="canonicalName" value="TCTAAGTCCAACATAGCGTATT"/>
        <att type="string" name="Node TypeAT5G67570 = PPR" label="Node TypeAT5G67570 = PPR"/>
        <graphics w="35.0" h="35.0" width="1" outline="#000000" fill="#ff0033" y="8987.9677734375" x="7840.72607421875"/>
    </node>
    <node label="TATTCGAGTATATGCAAAAGA" id="-42">
        <att type="string" name="node.size" label="node.size"/>
        <att type="string" name="node.fillColor" label="node.fillColor"/>
        <att type="string" name="node.labelPosition" label="node.labelPosition"/>
        <att type="string" name="node.lineType" label="node.lineType"/>
        <att type="string" name="Node Type" label="Node Type" value="srna"/>
        <att type="string" name="node.borderColor" label="node.borderColor"/>
        <att type="string" name="node.shape" label="node.shape"/>
        <att type="string" name="canonicalName" label="canonicalName" value="TATTCGAGTATATGCAAAAGA"/>
        <att type="string" name="Node TypeAT5G67570 = PPR" label="Node TypeAT5G67570 = PPR"/>
        <graphics w="35.0" h="35.0" width="1" outline="#000000" fill="#ff0033" y="6933.96240234375" x="9069.318359375"/>
    </node>
    <node label="ATATATCCAATGCTTTTTCTA" id="-41">
        <att type="string" name="node.size" label="node.size"/>
        <att type="string" name="node.fillColor" label="node.fillColor"/>
        <att type="string" name="node.labelPosition" label="node.labelPosition"/>
        <att type="string" name="node.lineType" label="node.lineType"/>
        <att type="string" name="Node Type" label="Node Type" value="srna"/>
        <att type="string" name="node.borderColor" label="node.borderColor"/>
        <att type="string" name="node.shape" label="node.shape"/>
        <att type="string" name="canonicalName" label="canonicalName" value="ATATATCCAATGCTTTTTCTA"/>
        <att type="string" name="Node TypeAT5G67570 = PPR" label="Node TypeAT5G67570 = PPR"/>
        <graphics w="35.0" h="35.0" width="1" outline="#000000" fill="#ff0033" y="6885.263671875" x="6419.462890625"/>
    </node>
    <node label="ATATATGTTTCAGTCTTATCCCC" id="-39">
        <att type="string" name="node.size" label="node.size"/>
        <att type="string" name="node.fillColor" label="node.fillColor"/>
        <att type="string" name="node.labelPosition" label="node.labelPosition"/>
        <att type="string" name="node.lineType" label="node.lineType"/>
        <att type="string" name="Node Type" label="Node Type" value="srna"/>
        <att type="string" name="node.borderColor" label="node.borderColor"/>
        <att type="string" name="node.shape" label="node.shape"/>
        <att type="string" name="canonicalName" label="canonicalName" value="ATATATGTTTCAGTCTTATCCCC"/>
        <att type="string" name="Node TypeAT5G67570 = PPR" label="Node TypeAT5G67570 = PPR"/>
        <graphics w="35.0" h="35.0" width="1" outline="#000000" fill="#ff0033" y="6513.80419921875" x="9454.869140625"/>
    </node>
    <node label="CCTAAGTCCAACATAGCGTT" id="-40">
        <att type="string" name="node.size" label="node.size"/>
        <att type="string" name="node.fillColor" label="node.fillColor"/>
        <att type="string" name="node.labelPosition" label="node.labelPosition"/>
        <att type="string" name="node.lineType" label="node.lineType"/>
        <att type="string" name="Node Type" label="Node Type" value="srna"/>
        <att type="string" name="node.borderColor" label="node.borderColor"/>
        <att type="string" name="node.shape" label="node.shape"/>
        <att type="string" name="canonicalName" label="canonicalName" value="CCTAAGTCCAACATAGCGTT"/>
        <att type="string" name="Node TypeAT5G67570 = PPR" label="Node TypeAT5G67570 = PPR"/>
        <graphics w="35.0" h="35.0" width="1" outline="#000000" fill="#ff0033" y="7819.94482421875" x="7127.763671875"/>
    </node>
    <node label="TGTCCAATGTCTTTTCTAGTTCGT" id="-37">
        <att type="string" name="node.size" label="node.size"/>
        <att type="string" name="node.fillColor" label="node.fillColor"/>
        <att type="string" name="node.labelPosition" label="node.labelPosition"/>
        <att type="string" name="node.lineType" label="node.lineType"/>
        <att type="string" name="Node Type" label="Node Type" value="srna"/>
        <att type="string" name="node.borderColor" label="node.borderColor"/>
        <att type="string" name="node.shape" label="node.shape"/>
        <att type="string" name="canonicalName" label="canonicalName" value="TGTCCAATGTCTTTTCTAGTTCGT"/>
        <att type="string" name="Node TypeAT5G67570 = PPR" label="Node TypeAT5G67570 = PPR"/>
        <graphics w="35.0" h="35.0" width="1" outline="#000000" fill="#ff0033" y="8785.8583984375" x="8251.615234375"/>
    </node>
    <node label="TTTCTACCATCCGATCAACAA" id="-36">
        <att type="string" name="node.size" label="node.size"/>
        <att type="string" name="node.fillColor" label="node.fillColor"/>
        <att type="string" name="node.labelPosition" label="node.labelPosition"/>
        <att type="string" name="node.lineType" label="node.lineType"/>
        <att type="string" name="Node Type" label="Node Type" value="srna"/>
        <att type="string" name="node.borderColor" label="node.borderColor"/>
        <att type="string" name="node.shape" label="node.shape"/>
        <att type="string" name="canonicalName" label="canonicalName" value="TTTCTACCATCCGATCAACAA"/>
        <att type="string" name="Node TypeAT5G67570 = PPR" label="Node TypeAT5G67570 = PPR"/>
        <graphics w="35.0" h="35.0" width="1" outline="#000000" fill="#ff0033" y="6862.86328125" x="9207.40625"/>
    </node>
    <node label="TATGTTTCTACCATCCGATC" id="-574">
        <att type="string" name="node.size" label="node.size"/>
        <att type="string" name="node.fillColor" label="node.fillColor"/>
        <att type="string" name="node.labelPosition" label="node.labelPosition"/>
        <att type="string" name="node.lineType" label="node.lineType"/>
        <att type="string" name="Node Type" label="Node Type" value="srna"/>
        <att type="string" name="node.borderColor" label="node.borderColor"/>
        <att type="string" name="node.shape" label="node.shape"/>
        <att type="string" name="canonicalName" label="canonicalName" value="TATGTTTCTACCATCCGATC"/>
        <att type="string" name="Node TypeAT5G67570 = PPR" label="Node TypeAT5G67570 = PPR"/>
        <graphics w="35.0" h="35.0" width="1" outline="#000000" fill="#ff0033" y="6327.4326171875" x="9266.11328125"/>
    </node>
    <node label="TTCTAAGTCCAACATAGCGTATTC" id="-34">
        <att type="string" name="node.size" label="node.size"/>
        <att type="string" name="node.fillColor" label="node.fillColor"/>
        <att type="string" name="node.labelPosition" label="node.labelPosition"/>
        <att type="string" name="node.lineType" label="node.lineType"/>
        <att type="string" name="Node Type" label="Node Type" value="srna"/>
        <att type="string" name="node.borderColor" label="node.borderColor"/>
        <att type="string" name="node.shape" label="node.shape"/>
        <att type="string" name="canonicalName" label="canonicalName" value="TTCTAAGTCCAACATAGCGTATTC"/>
        <att type="string" name="Node TypeAT5G67570 = PPR" label="Node TypeAT5G67570 = PPR"/>
        <graphics w="35.0" h="35.0" width="1" outline="#000000" fill="#ff0033" y="8839.0546875" x="7442.25"/>
    </node>
    <node label="TGGTAGAAACATAGGTCTTTA" id="-33">
        <att type="string" name="node.size" label="node.size"/>
        <att type="string" name="node.fillColor" label="node.fillColor"/>
        <att type="string" name="node.labelPosition" label="node.labelPosition"/>
        <att type="string" name="node.lineType" label="node.lineType"/>
        <att type="string" name="Node Type" label="Node Type" value="srna"/>
        <att type="string" name="node.borderColor" label="node.borderColor"/>
        <att type="string" name="node.shape" label="node.shape"/>
        <att type="string" name="canonicalName" label="canonicalName" value="TGGTAGAAACATAGGTCTTTA"/>
        <att type="string" name="Node TypeAT5G67570 = PPR" label="Node TypeAT5G67570 = PPR"/>
        <graphics w="35.0" h="35.0" width="1" outline="#000000" fill="#ff0033" y="6493.96240234375" x="9421.173828125"/>
    </node>
    <node label="TCTAAGTCCAACATAGCGTAA" id="-31">
        <att type="string" name="node.size" label="node.size"/>
        <att type="string" name="node.fillColor" label="node.fillColor"/>
        <att type="string" name="node.labelPosition" label="node.labelPosition"/>
        <att type="string" name="node.lineType" label="node.lineType"/>
        <att type="string" name="Node Type" label="Node Type" value="srna"/>
        <att type="string" name="node.borderColor" label="node.borderColor"/>
        <att type="string" name="node.shape" label="node.shape"/>
        <att type="string" name="canonicalName" label="canonicalName" value="TCTAAGTCCAACATAGCGTAA"/>
        <att type="string" name="Node TypeAT5G67570 = PPR" label="Node TypeAT5G67570 = PPR"/>
        <graphics w="35.0" h="35.0" width="1" outline="#000000" fill="#ff0033" y="7893.99072265625" x="6982.4130859375"/>
    </node>
    <node label="AGAAATGGAAGATATCGTGAA" id="-30">
        <att type="string" name="node.size" label="node.size"/>
        <att type="string" name="node.fillColor" label="node.fillColor"/>
        <att type="string" name="node.labelPosition" label="node.labelPosition"/>
        <att type="string" name="node.lineType" label="node.lineType"/>
        <att type="string" name="Node Type" label="Node Type" value="srna"/>
        <att type="string" name="node.borderColor" label="node.borderColor"/>
        <att type="string" name="node.shape" label="node.shape"/>
        <att type="string" name="canonicalName" label="canonicalName" value="AGAAATGGAAGATATCGTGAA"/>
        <att type="string" name="Node TypeAT5G67570 = PPR" label="Node TypeAT5G67570 = PPR"/>
        <graphics w="35.0" h="35.0" width="1" outline="#000000" fill="#ff0033" y="6657.5166015625" x="7233.2119140625"/>
    </node>
    <node label="TGTGAACATATTCAAGGATAAC" id="-28">
        <att type="string" name="node.size" label="node.size"/>
        <att type="string" name="node.fillColor" label="node.fillColor"/>
        <att type="string" name="node.labelPosition" label="node.labelPosition"/>
        <att type="string" name="node.lineType" label="node.lineType"/>
        <att type="string" name="Node Type" label="Node Type" value="srna"/>
        <att type="string" name="node.borderColor" label="node.borderColor"/>
        <att type="string" name="node.shape" label="node.shape"/>
        <att type="string" name="canonicalName" label="canonicalName" value="TGTGAACATATTCAAGGATAAC"/>
        <att type="string" name="Node TypeAT5G67570 = PPR" label="Node TypeAT5G67570 = PPR"/>
        <graphics w="35.0" h="35.0" width="1" outline="#000000" fill="#ff0033" y="6926.77001953125" x="7303.10791015625"/>
    </node>
    <node label="TGTGATTCTCTGTGTAAGCG" id="-29">
        <att type="string" name="node.size" label="node.size"/>
        <att type="string" name="node.fillColor" label="node.fillColor"/>
        <att type="string" name="node.labelPosition" label="node.labelPosition"/>
        <att type="string" name="node.lineType" label="node.lineType"/>
        <att type="string" name="Node Type" label="Node Type" value="srna"/>
        <att type="string" name="node.borderColor" label="node.borderColor"/>
        <att type="string" name="node.shape" label="node.shape"/>
        <att type="string" name="canonicalName" label="canonicalName" value="TGTGATTCTCTGTGTAAGCG"/>
        <att type="string" name="Node TypeAT5G67570 = PPR" label="Node TypeAT5G67570 = PPR"/>
        <graphics w="35.0" h="35.0" width="1" outline="#000000" fill="#ff0033" y="5599.0615234375" x="7886.47998046875"/>
    </node>
    <node label="ATAATTTTCTAAGATCCACCG" id="-27">
        <att type="string" name="node.size" label="node.size"/>
        <att type="string" name="node.fillColor" label="node.fillColor"/>
        <att type="string" name="node.labelPosition" label="node.labelPosition"/>
        <att type="string" name="node.lineType" label="node.lineType"/>
        <att type="string" name="Node Type" label="Node Type" value="srna"/>
        <att type="string" name="node.borderColor" label="node.borderColor"/>
        <att type="string" name="node.shape" label="node.shape"/>
        <att type="string" name="canonicalName" label="canonicalName" value="ATAATTTTCTAAGATCCACCG"/>
        <att type="string" name="Node TypeAT5G67570 = PPR" label="Node TypeAT5G67570 = PPR"/>
        <graphics w="35.0" h="35.0" width="1" outline="#000000" fill="#ff0033" y="8552.203125" x="7502.662109375"/>
    </node>
    <node label="AT1G63630" id="-24">
        <att type="string" name="node.size" label="node.size"/>
        <att type="string" name="node.fillColor" label="node.fillColor"/>
        <att type="string" name="node.labelPosition" label="node.labelPosition"/>
        <att type="string" name="node.lineType" label="node.lineType"/>
        <att type="string" name="Node Type" label="Node Type" value="Gene"/>
        <att type="string" name="node.borderColor" label="node.borderColor"/>
        <att type="string" name="node.shape" label="node.shape"/>
        <att type="string" name="canonicalName" label="canonicalName" value="AT1G63630"/>
        <att type="string" name="Node TypeAT5G67570 = PPR" label="Node TypeAT5G67570 = PPR" value="PPR"/>
        <graphics w="35.0" h="35.0" width="1" type="rectangle" outline="#000000" fill="#0000cc" y="8525.89453125" x="8626.357421875"/>
    </node>
    <node label="TTCTAAGTCCAACATAGCA" id="-23">
        <att type="string" name="node.size" label="node.size"/>
        <att type="string" name="node.fillColor" label="node.fillColor"/>
        <att type="string" name="node.labelPosition" label="node.labelPosition"/>
        <att type="string" name="node.lineType" label="node.lineType"/>
        <att type="string" name="Node Type" label="Node Type" value="srna"/>
        <att type="string" name="node.borderColor" label="node.borderColor"/>
        <att type="string" name="node.shape" label="node.shape"/>
        <att type="string" name="canonicalName" label="canonicalName" value="TTCTAAGTCCAACATAGCA"/>
        <att type="string" name="Node TypeAT5G67570 = PPR" label="Node TypeAT5G67570 = PPR"/>
        <graphics w="35.0" h="35.0" width="1" outline="#000000" fill="#ff0033" y="7255.3984375" x="6926.111328125"/>
    </node>
    <node label="TGTTTCTACCATCCGATCAACAAG" id="-20">
        <att type="string" name="node.size" label="node.size"/>
        <att type="string" name="node.fillColor" label="node.fillColor"/>
        <att type="string" name="node.labelPosition" label="node.labelPosition"/>
        <att type="string" name="node.lineType" label="node.lineType"/>
        <att type="string" name="Node Type" label="Node Type" value="srna"/>
        <att type="string" name="node.borderColor" label="node.borderColor"/>
        <att type="string" name="node.shape" label="node.shape"/>
        <att type="string" name="canonicalName" label="canonicalName" value="TGTTTCTACCATCCGATCAACAAG"/>
        <att type="string" name="Node TypeAT5G67570 = PPR" label="Node TypeAT5G67570 = PPR"/>
        <graphics w="35.0" h="35.0" width="1" outline="#000000" fill="#ff0033" y="6906.3359375" x="9328.2451171875"/>
    </node>
    <node label="AGTAATGGCGAAACTAGAAAA" id="-18">
        <att type="string" name="node.size" label="node.size"/>
        <att type="string" name="node.fillColor" label="node.fillColor"/>
        <att type="string" name="node.labelPosition" label="node.labelPosition"/>
        <att type="string" name="node.lineType" label="node.lineType"/>
        <att type="string" name="Node Type" label="Node Type" value="srna"/>
        <att type="string" name="node.borderColor" label="node.borderColor"/>
        <att type="string" name="node.shape" label="node.shape"/>
        <att type="string" name="canonicalName" label="canonicalName" value="AGTAATGGCGAAACTAGAAAA"/>
        <att type="string" name="Node TypeAT5G67570 = PPR" label="Node TypeAT5G67570 = PPR"/>
        <graphics w="35.0" h="35.0" width="1" outline="#000000" fill="#ff0033" y="6491.525390625" x="7005.1455078125"/>
    </node>
    <node label="TCGGTGGATCTTAGAAAATTATTC" id="-17">
        <att type="string" name="node.size" label="node.size"/>
        <att type="string" name="node.fillColor" label="node.fillColor"/>
        <att type="string" name="node.labelPosition" label="node.labelPosition"/>
        <att type="string" name="node.lineType" label="node.lineType"/>
        <att type="string" name="Node Type" label="Node Type" value="srna"/>
        <att type="string" name="node.borderColor" label="node.borderColor"/>
        <att type="string" name="node.shape" label="node.shape"/>
        <att type="string" name="canonicalName" label="canonicalName" value="TCGGTGGATCTTAGAAAATTATTC"/>
        <att type="string" name="Node TypeAT5G67570 = PPR" label="Node TypeAT5G67570 = PPR"/>
        <graphics w="35.0" h="35.0" width="1" outline="#000000" fill="#ff0033" y="8772.16796875" x="7974.93310546875"/>
    </node>
    <node label="CCTATGTTTCTACCATCCGAT" id="-13">
        <att type="string" name="node.size" label="node.size"/>
        <att type="string" name="node.fillColor" label="node.fillColor"/>
        <att type="string" name="node.labelPosition" label="node.labelPosition"/>
        <att type="string" name="node.lineType" label="node.lineType"/>
        <att type="string" name="Node Type" label="Node Type" value="srna"/>
        <att type="string" name="node.borderColor" label="node.borderColor"/>
        <att type="string" name="node.shape" label="node.shape"/>
        <att type="string" name="canonicalName" label="canonicalName" value="CCTATGTTTCTACCATCCGAT"/>
        <att type="string" name="Node TypeAT5G67570 = PPR" label="Node TypeAT5G67570 = PPR"/>
        <graphics w="35.0" h="35.0" width="1" outline="#000000" fill="#ff0033" y="6399.1337890625" x="9438.55859375"/>
    </node>
    <node label="TTGTAATGGGTGTTGTGTAGT" id="-10">
        <att type="string" name="node.size" label="node.size"/>
        <att type="string" name="node.fillColor" label="node.fillColor"/>
        <att type="string" name="node.labelPosition" label="node.labelPosition"/>
        <att type="string" name="node.lineType" label="node.lineType"/>
        <att type="string" name="Node Type" label="Node Type" value="srna"/>
        <att type="string" name="node.borderColor" label="node.borderColor"/>
        <att type="string" name="node.shape" label="node.shape"/>
        <att type="string" name="canonicalName" label="canonicalName" value="TTGTAATGGGTGTTGTGTAGT"/>
        <att type="string" name="Node TypeAT5G67570 = PPR" label="Node TypeAT5G67570 = PPR"/>
        <graphics w="35.0" h="35.0" width="1" outline="#000000" fill="#ff0033" y="7059.97607421875" x="6629.2578125"/>
    </node>
    <node label="AT1G62910" id="-9">
        <att type="string" name="node.size" label="node.size"/>
        <att type="string" name="node.fillColor" label="node.fillColor"/>
        <att type="string" name="node.labelPosition" label="node.labelPosition"/>
        <att type="string" name="node.lineType" label="node.lineType"/>
        <att type="string" name="Node Type" label="Node Type" value="Gene"/>
        <att type="string" name="node.borderColor" label="node.borderColor"/>
        <att type="string" name="node.shape" label="node.shape"/>
        <att type="string" name="canonicalName" label="canonicalName" value="AT1G62910"/>
        <att type="string" name="Node TypeAT5G67570 = PPR" label="Node TypeAT5G67570 = PPR" value="PPR"/>
        <graphics w="35.0" h="35.0" width="1" type="rectangle" outline="#000000" fill="#0000cc" y="6269.5400390625" x="8805.1435546875"/>
    </node>
    <node label="TGTAACCAAAACATATTTCAGT" id="-8">
        <att type="string" name="node.size" label="node.size"/>
        <att type="string" name="node.fillColor" label="node.fillColor"/>
        <att type="string" name="node.labelPosition" label="node.labelPosition"/>
        <att type="string" name="node.lineType" label="node.lineType"/>
        <att type="string" name="Node Type" label="Node Type" value="srna"/>
        <att type="string" name="node.borderColor" label="node.borderColor"/>
        <att type="string" name="node.shape" label="node.shape"/>
        <att type="string" name="canonicalName" label="canonicalName" value="TGTAACCAAAACATATTTCAGT"/>
        <att type="string" name="Node TypeAT5G67570 = PPR" label="Node TypeAT5G67570 = PPR"/>
        <graphics w="35.0" h="35.0" width="1" outline="#000000" fill="#ff0033" y="6731.025390625" x="6436.6181640625"/>
    </node>
    <node label="TATTCTAGGATATGCAAAAGTTAT" id="-5">
        <att type="string" name="node.size" label="node.size"/>
        <att type="string" name="node.fillColor" label="node.fillColor"/>
        <att type="string" name="node.labelPosition" label="node.labelPosition"/>
        <att type="string" name="node.lineType" label="node.lineType"/>
        <att type="string" name="Node Type" label="Node Type" value="srna"/>
        <att type="string" name="node.borderColor" label="node.borderColor"/>
        <att type="string" name="node.shape" label="node.shape"/>
        <att type="string" name="canonicalName" label="canonicalName" value="TATTCTAGGATATGCAAAAGTTAT"/>
        <att type="string" name="Node TypeAT5G67570 = PPR" label="Node TypeAT5G67570 = PPR"/>
        <graphics w="35.0" h="35.0" width="1" outline="#000000" fill="#ff0033" y="7881.177734375" x="7143.39208984375"/>
    </node>
    <edge label="TAATTACATGCATCTTTCACA (SRT) AT2G27400" id="TAATTACATGCATCTTTCACA (SRT) AT2G27400" target="-138" source="-564">
        <att type="string" name="XGMML Edge Label" label="XGMML Edge Label" value="TAATTACATGCATCTTTCACA (SRT) AT2G27400"/>
        <att type="string" name="interaction" label="interaction" value="SRT"/>
        <att type="string" name="canonicalName" label="canonicalName" value="TAATTACATGCATCTTTCACA (SRT) AT2G27400"/>
        <graphics width="1" fill="#3399ff"/>
    </edge>
    <edge label="ACTCTTGTTGATCGGATGGTA (SRT) AT2G39681" id="ACTCTTGTTGATCGGATGGTA (SRT) AT2G39681" target="-130" source="-563">
        <att type="string" name="XGMML Edge Label" label="XGMML Edge Label" value="ACTCTTGTTGATCGGATGGTA (SRT) AT2G39681"/>
        <att type="string" name="interaction" label="interaction" value="SRT"/>
        <att type="string" name="canonicalName" label="canonicalName" value="ACTCTTGTTGATCGGATGGTA (SRT) AT2G39681"/>
        <graphics width="1" fill="#3399ff"/>
    </edge>
    <edge label="ACTCTTGTTGATCGGATGGTA (SRT) AT1G63230" id="ACTCTTGTTGATCGGATGGTA (SRT) AT1G63230" target="-223" source="-563">
        <att type="string" name="XGMML Edge Label" label="XGMML Edge Label" value="ACTCTTGTTGATCGGATGGTA (SRT) AT1G63230"/>
        <att type="string" name="interaction" label="interaction" value="SRT"/>
        <att type="string" name="canonicalName" label="canonicalName" value="ACTCTTGTTGATCGGATGGTA (SRT) AT1G63230"/>
        <graphics width="1" fill="#3399ff"/>
    </edge>
    <edge label="ACTCTTGTTGATCGGATGGTA (SRT) AT1G62860" id="ACTCTTGTTGATCGGATGGTA (SRT) AT1G62860" target="-189" source="-563">
        <att type="string" name="XGMML Edge Label" label="XGMML Edge Label" value="ACTCTTGTTGATCGGATGGTA (SRT) AT1G62860"/>
        <att type="string" name="interaction" label="interaction" value="SRT"/>
        <att type="string" name="canonicalName" label="canonicalName" value="ACTCTTGTTGATCGGATGGTA (SRT) AT1G62860"/>
        <graphics width="1" fill="#3399ff"/>
    </edge>
    <edge label="ATATGCTATGTTGGACTTAGAATA (SRT) AT2G39675" id="ATATGCTATGTTGGACTTAGAATA (SRT) AT2G39675" target="-162" source="-562">
        <att type="string" name="XGMML Edge Label" label="XGMML Edge Label" value="ATATGCTATGTTGGACTTAGAATA (SRT) AT2G39675"/>
        <att type="string" name="interaction" label="interaction" value="SRT"/>
        <att type="string" name="canonicalName" label="canonicalName" value="ATATGCTATGTTGGACTTAGAATA (SRT) AT2G39675"/>
        <graphics width="1" fill="#3399ff"/>
    </edge>
    <edge label="ATATGCTATGTTGGACTTAGAATA (SRT) AT2G27400" id="ATATGCTATGTTGGACTTAGAATA (SRT) AT2G27400" target="-138" source="-562">
        <att type="string" name="XGMML Edge Label" label="XGMML Edge Label" value="ATATGCTATGTTGGACTTAGAATA (SRT) AT2G27400"/>
        <att type="string" name="interaction" label="interaction" value="SRT"/>
        <att type="string" name="canonicalName" label="canonicalName" value="ATATGCTATGTTGGACTTAGAATA (SRT) AT2G27400"/>
        <graphics width="1" fill="#3399ff"/>
    </edge>
    <edge label="ATATGTTTCAGTCTTATCCCC (SRT) AT2G39681" id="ATATGTTTCAGTCTTATCCCC (SRT) AT2G39681" target="-130" source="-560">
        <att type="string" name="XGMML Edge Label" label="XGMML Edge Label" value="ATATGTTTCAGTCTTATCCCC (SRT) AT2G39681"/>
        <att type="string" name="interaction" label="interaction" value="SRT"/>
        <att type="string" name="canonicalName" label="canonicalName" value="ATATGTTTCAGTCTTATCCCC (SRT) AT2G39681"/>
        <graphics width="1" fill="#3399ff"/>
    </edge>
    <edge label="TAATGGCGAAACTAGAAAAAG (SRT) AT2G27400" id="TAATGGCGAAACTAGAAAAAG (SRT) AT2G27400" target="-138" source="-558">
        <att type="string" name="XGMML Edge Label" label="XGMML Edge Label" value="TAATGGCGAAACTAGAAAAAG (SRT) AT2G27400"/>
        <att type="string" name="interaction" label="interaction" value="SRT"/>
        <att type="string" name="canonicalName" label="canonicalName" value="TAATGGCGAAACTAGAAAAAG (SRT) AT2G27400"/>
        <graphics width="1" fill="#3399ff"/>
    </edge>
    <edge label="TGTTTTCTTTTGCATATCCTG (SRT) AT2G39675" id="TGTTTTCTTTTGCATATCCTG (SRT) AT2G39675" target="-162" source="-555">
        <att type="string" name="XGMML Edge Label" label="XGMML Edge Label" value="TGTTTTCTTTTGCATATCCTG (SRT) AT2G39675"/>
        <att type="string" name="interaction" label="interaction" value="SRT"/>
        <att type="string" name="canonicalName" label="canonicalName" value="TGTTTTCTTTTGCATATCCTG (SRT) AT2G39675"/>
        <graphics width="1" fill="#3399ff"/>
    </edge>
    <edge label="TTCTAAGTCCAACATAGCG (SRT) AT2G27400" id="TTCTAAGTCCAACATAGCG (SRT) AT2G27400" target="-138" source="-549">
        <att type="string" name="XGMML Edge Label" label="XGMML Edge Label" value="TTCTAAGTCCAACATAGCG (SRT) AT2G27400"/>
        <att type="string" name="interaction" label="interaction" value="SRT"/>
        <att type="string" name="canonicalName" label="canonicalName" value="TTCTAAGTCCAACATAGCG (SRT) AT2G27400"/>
        <graphics width="1" fill="#3399ff"/>
    </edge>
    <edge label="TTCTAAGTCCAACATAGCG (SRT) AT2G39675" id="TTCTAAGTCCAACATAGCG (SRT) AT2G39675" target="-162" source="-549">
        <att type="string" name="XGMML Edge Label" label="XGMML Edge Label" value="TTCTAAGTCCAACATAGCG (SRT) AT2G39675"/>
        <att type="string" name="interaction" label="interaction" value="SRT"/>
        <att type="string" name="canonicalName" label="canonicalName" value="TTCTAAGTCCAACATAGCG (SRT) AT2G39675"/>
        <graphics width="1" fill="#3399ff"/>
    </edge>
    <edge label="TCTTTTCTAGTTCGTCGATATG (SRT) AT2G39675" id="TCTTTTCTAGTTCGTCGATATG (SRT) AT2G39675" target="-162" source="-547">
        <att type="string" name="XGMML Edge Label" label="XGMML Edge Label" value="TCTTTTCTAGTTCGTCGATATG (SRT) AT2G39675"/>
        <att type="string" name="interaction" label="interaction" value="SRT"/>
        <att type="string" name="canonicalName" label="canonicalName" value="TCTTTTCTAGTTCGTCGATATG (SRT) AT2G39675"/>
        <graphics width="1" fill="#3399ff"/>
    </edge>
    <edge label="TTCTTTAGACGACTTGAAAAT (SRT) AT2G39675" id="TTCTTTAGACGACTTGAAAAT (SRT) AT2G39675" target="-162" source="-546">
        <att type="string" name="XGMML Edge Label" label="XGMML Edge Label" value="TTCTTTAGACGACTTGAAAAT (SRT) AT2G39675"/>
        <att type="string" name="interaction" label="interaction" value="SRT"/>
        <att type="string" name="canonicalName" label="canonicalName" value="TTCTTTAGACGACTTGAAAAT (SRT) AT2G39675"/>
        <graphics width="1" fill="#3399ff"/>
    </edge>
    <edge label="TTCTTTAGACGACTTGAAAAT (SRT) AT3G20730" id="TTCTTTAGACGACTTGAAAAT (SRT) AT3G20730" target="-463" source="-546">
        <att type="string" name="XGMML Edge Label" label="XGMML Edge Label" value="TTCTTTAGACGACTTGAAAAT (SRT) AT3G20730"/>
        <att type="string" name="interaction" label="interaction" value="SRT"/>
        <att type="string" name="canonicalName" label="canonicalName" value="TTCTTTAGACGACTTGAAAAT (SRT) AT3G20730"/>
        <graphics width="1" fill="#3399ff"/>
    </edge>
    <edge label="TCTCCGAGGTGTAGCGAAGAAG (SRT) AT2G39675" id="TCTCCGAGGTGTAGCGAAGAAG (SRT) AT2G39675" target="-162" source="-544">
        <att type="string" name="XGMML Edge Label" label="XGMML Edge Label" value="TCTCCGAGGTGTAGCGAAGAAG (SRT) AT2G39675"/>
        <att type="string" name="interaction" label="interaction" value="SRT"/>
        <att type="string" name="canonicalName" label="canonicalName" value="TCTCCGAGGTGTAGCGAAGAAG (SRT) AT2G39675"/>
        <graphics width="1" fill="#3399ff"/>
    </edge>
    <edge label="TCGGTGGATCTTAGAAAATTA (SRT) AT2G39675" id="TCGGTGGATCTTAGAAAATTA (SRT) AT2G39675" target="-162" source="-543">
        <att type="string" name="XGMML Edge Label" label="XGMML Edge Label" value="TCGGTGGATCTTAGAAAATTA (SRT) AT2G39675"/>
        <att type="string" name="interaction" label="interaction" value="SRT"/>
        <att type="string" name="canonicalName" label="canonicalName" value="TCGGTGGATCTTAGAAAATTA (SRT) AT2G39675"/>
        <graphics width="1" fill="#3399ff"/>
    </edge>
    <edge label="TAACTCTTGTTGATCGGATGG (SRT) AT1G63130" id="TAACTCTTGTTGATCGGATGG (SRT) AT1G63130" target="-124" source="-607">
        <att type="string" name="XGMML Edge Label" label="XGMML Edge Label" value="TAACTCTTGTTGATCGGATGG (SRT) AT1G63130"/>
        <att type="string" name="interaction" label="interaction" value="SRT"/>
        <att type="string" name="canonicalName" label="canonicalName" value="TAACTCTTGTTGATCGGATGG (SRT) AT1G63130"/>
        <graphics width="1" fill="#3399ff"/>
    </edge>
    <edge label="TAACTCTTGTTGATCGGATGG (SRT) AT1G63230" id="TAACTCTTGTTGATCGGATGG (SRT) AT1G63230" target="-223" source="-607">
        <att type="string" name="XGMML Edge Label" label="XGMML Edge Label" value="TAACTCTTGTTGATCGGATGG (SRT) AT1G63230"/>
        <att type="string" name="interaction" label="interaction" value="SRT"/>
        <att type="string" name="canonicalName" label="canonicalName" value="TAACTCTTGTTGATCGGATGG (SRT) AT1G63230"/>
        <graphics width="1" fill="#3399ff"/>
    </edge>
    <edge label="TAACTCTTGTTGATCGGATGG (SRT) AT1G62860" id="TAACTCTTGTTGATCGGATGG (SRT) AT1G62860" target="-189" source="-607">
        <att type="string" name="XGMML Edge Label" label="XGMML Edge Label" value="TAACTCTTGTTGATCGGATGG (SRT) AT1G62860"/>
        <att type="string" name="interaction" label="interaction" value="SRT"/>
        <att type="string" name="canonicalName" label="canonicalName" value="TAACTCTTGTTGATCGGATGG (SRT) AT1G62860"/>
        <graphics width="1" fill="#3399ff"/>
    </edge>
    <edge label="CATTTCTCTACGCTATGTTGGA (SRT) AT2G27400" id="CATTTCTCTACGCTATGTTGGA (SRT) AT2G27400" target="-138" source="-536">
        <att type="string" name="XGMML Edge Label" label="XGMML Edge Label" value="CATTTCTCTACGCTATGTTGGA (SRT) AT2G27400"/>
        <att type="string" name="interaction" label="interaction" value="SRT"/>
        <att type="string" name="canonicalName" label="canonicalName" value="CATTTCTCTACGCTATGTTGGA (SRT) AT2G27400"/>
        <graphics width="1" fill="#3399ff"/>
    </edge>
    <edge label="ATATCTTCCATTTCTCTACGC (SRT) AT2G27400" id="ATATCTTCCATTTCTCTACGC (SRT) AT2G27400" target="-138" source="-533">
        <att type="string" name="XGMML Edge Label" label="XGMML Edge Label" value="ATATCTTCCATTTCTCTACGC (SRT) AT2G27400"/>
        <att type="string" name="interaction" label="interaction" value="SRT"/>
        <att type="string" name="canonicalName" label="canonicalName" value="ATATCTTCCATTTCTCTACGC (SRT) AT2G27400"/>
        <graphics width="1" fill="#3399ff"/>
    </edge>
    <edge label="CATTGTTTTCTTTTGCATATC (SRT) AT2G39675" id="CATTGTTTTCTTTTGCATATC (SRT) AT2G39675" target="-162" source="-534">
        <att type="string" name="XGMML Edge Label" label="XGMML Edge Label" value="CATTGTTTTCTTTTGCATATC (SRT) AT2G39675"/>
        <att type="string" name="interaction" label="interaction" value="SRT"/>
        <att type="string" name="canonicalName" label="canonicalName" value="CATTGTTTTCTTTTGCATATC (SRT) AT2G39675"/>
        <graphics width="1" fill="#3399ff"/>
    </edge>
    <edge label="TAACATAGCGTTTGATTGGATC (SRT) AT2G27400" id="TAACATAGCGTTTGATTGGATC (SRT) AT2G27400" target="-138" source="-532">
        <att type="string" name="XGMML Edge Label" label="XGMML Edge Label" value="TAACATAGCGTTTGATTGGATC (SRT) AT2G27400"/>
        <att type="string" name="interaction" label="interaction" value="SRT"/>
        <att type="string" name="canonicalName" label="canonicalName" value="TAACATAGCGTTTGATTGGATC (SRT) AT2G27400"/>
        <graphics width="1" fill="#3399ff"/>
    </edge>
    <edge label="TTCAAGTCGTCTAAAGAACAG (SRT) AT2G39675" id="TTCAAGTCGTCTAAAGAACAG (SRT) AT2G39675" target="-162" source="-531">
        <att type="string" name="XGMML Edge Label" label="XGMML Edge Label" value="TTCAAGTCGTCTAAAGAACAG (SRT) AT2G39675"/>
        <att type="string" name="interaction" label="interaction" value="SRT"/>
        <att type="string" name="canonicalName" label="canonicalName" value="TTCAAGTCGTCTAAAGAACAG (SRT) AT2G39675"/>
        <graphics width="1" fill="#3399ff"/>
    </edge>
    <edge label="CGCTATGTTGGACTTAGGATGA (SRT) AT2G39675" id="CGCTATGTTGGACTTAGGATGA (SRT) AT2G39675" target="-162" source="-530">
        <att type="string" name="XGMML Edge Label" label="XGMML Edge Label" value="CGCTATGTTGGACTTAGGATGA (SRT) AT2G39675"/>
        <att type="string" name="interaction" label="interaction" value="SRT"/>
        <att type="string" name="canonicalName" label="canonicalName" value="CGCTATGTTGGACTTAGGATGA (SRT) AT2G39675"/>
        <graphics width="1" fill="#3399ff"/>
    </edge>
    <edge label="CGCTATGTTGGACTTAGGATGA (SRT) AT2G27400" id="CGCTATGTTGGACTTAGGATGA (SRT) AT2G27400" target="-138" source="-530">
        <att type="string" name="XGMML Edge Label" label="XGMML Edge Label" value="CGCTATGTTGGACTTAGGATGA (SRT) AT2G27400"/>
        <att type="string" name="interaction" label="interaction" value="SRT"/>
        <att type="string" name="canonicalName" label="canonicalName" value="CGCTATGTTGGACTTAGGATGA (SRT) AT2G27400"/>
        <graphics width="1" fill="#3399ff"/>
    </edge>
    <edge label="AGGCTTGTAATGGGTGTTGTG (SRT) AT2G27400" id="AGGCTTGTAATGGGTGTTGTG (SRT) AT2G27400" target="-138" source="-527">
        <att type="string" name="XGMML Edge Label" label="XGMML Edge Label" value="AGGCTTGTAATGGGTGTTGTG (SRT) AT2G27400"/>
        <att type="string" name="interaction" label="interaction" value="SRT"/>
        <att type="string" name="canonicalName" label="canonicalName" value="AGGCTTGTAATGGGTGTTGTG (SRT) AT2G27400"/>
        <graphics width="1" fill="#3399ff"/>
    </edge>
    <edge label="TGCTTTTTCTAGTTTCGCCAT (SRT) AT2G27400" id="TGCTTTTTCTAGTTTCGCCAT (SRT) AT2G27400" target="-138" source="-524">
        <att type="string" name="XGMML Edge Label" label="XGMML Edge Label" value="TGCTTTTTCTAGTTTCGCCAT (SRT) AT2G27400"/>
        <att type="string" name="interaction" label="interaction" value="SRT"/>
        <att type="string" name="canonicalName" label="canonicalName" value="TGCTTTTTCTAGTTTCGCCAT (SRT) AT2G27400"/>
        <graphics width="1" fill="#3399ff"/>
    </edge>
    <edge label="ATGTGTTCAAGTAAATGAGATT (SRT) AT2G39675" id="ATGTGTTCAAGTAAATGAGATT (SRT) AT2G39675" target="-162" source="-523">
        <att type="string" name="XGMML Edge Label" label="XGMML Edge Label" value="ATGTGTTCAAGTAAATGAGATT (SRT) AT2G39675"/>
        <att type="string" name="interaction" label="interaction" value="SRT"/>
        <att type="string" name="canonicalName" label="canonicalName" value="ATGTGTTCAAGTAAATGAGATT (SRT) AT2G39675"/>
        <graphics width="1" fill="#3399ff"/>
    </edge>
    <edge label="TCCAATGTCTTTTCTAGTTCG (SRT) AT2G39675" id="TCCAATGTCTTTTCTAGTTCG (SRT) AT2G39675" target="-162" source="-522">
        <att type="string" name="XGMML Edge Label" label="XGMML Edge Label" value="TCCAATGTCTTTTCTAGTTCG (SRT) AT2G39675"/>
        <att type="string" name="interaction" label="interaction" value="SRT"/>
        <att type="string" name="canonicalName" label="canonicalName" value="TCCAATGTCTTTTCTAGTTCG (SRT) AT2G39675"/>
        <graphics width="1" fill="#3399ff"/>
    </edge>
    <edge label="TTTTGCATATACTCGAATACC (SRT) AT1G62670" id="TTTTGCATATACTCGAATACC (SRT) AT1G62670" target="-378" source="-521">
        <att type="string" name="XGMML Edge Label" label="XGMML Edge Label" value="TTTTGCATATACTCGAATACC (SRT) AT1G62670"/>
        <att type="string" name="interaction" label="interaction" value="SRT"/>
        <att type="string" name="canonicalName" label="canonicalName" value="TTTTGCATATACTCGAATACC (SRT) AT1G62670"/>
        <graphics width="1" fill="#3399ff"/>
    </edge>
    <edge label="TTTTGCATATACTCGAATACC (SRT) AT1G62910" id="TTTTGCATATACTCGAATACC (SRT) AT1G62910" target="-9" source="-521">
        <att type="string" name="XGMML Edge Label" label="XGMML Edge Label" value="TTTTGCATATACTCGAATACC (SRT) AT1G62910"/>
        <att type="string" name="interaction" label="interaction" value="SRT"/>
        <att type="string" name="canonicalName" label="canonicalName" value="TTTTGCATATACTCGAATACC (SRT) AT1G62910"/>
        <graphics width="1" fill="#3399ff"/>
    </edge>
    <edge label="TTTTGCATATACTCGAATACC (SRT) AT1G62930" id="TTTTGCATATACTCGAATACC (SRT) AT1G62930" target="-86" source="-521">
        <att type="string" name="XGMML Edge Label" label="XGMML Edge Label" value="TTTTGCATATACTCGAATACC (SRT) AT1G62930"/>
        <att type="string" name="interaction" label="interaction" value="SRT"/>
        <att type="string" name="canonicalName" label="canonicalName" value="TTTTGCATATACTCGAATACC (SRT) AT1G62930"/>
        <graphics width="1" fill="#3399ff"/>
    </edge>
    <edge label="TTTTGCATATACTCGAATACC (SRT) AT1G63400" id="TTTTGCATATACTCGAATACC (SRT) AT1G63400" target="-566" source="-521">
        <att type="string" name="XGMML Edge Label" label="XGMML Edge Label" value="TTTTGCATATACTCGAATACC (SRT) AT1G63400"/>
        <att type="string" name="interaction" label="interaction" value="SRT"/>
        <att type="string" name="canonicalName" label="canonicalName" value="TTTTGCATATACTCGAATACC (SRT) AT1G63400"/>
        <graphics width="1" fill="#3399ff"/>
    </edge>
    <edge label="TTTTGCATATACTCGAATACC (SRT) AT1G63320" id="TTTTGCATATACTCGAATACC (SRT) AT1G63320" target="-287" source="-521">
        <att type="string" name="XGMML Edge Label" label="XGMML Edge Label" value="TTTTGCATATACTCGAATACC (SRT) AT1G63320"/>
        <att type="string" name="interaction" label="interaction" value="SRT"/>
        <att type="string" name="canonicalName" label="canonicalName" value="TTTTGCATATACTCGAATACC (SRT) AT1G63320"/>
        <graphics width="1" fill="#3399ff"/>
    </edge>
    <edge label="TTTTGCATATACTCGAATACC (SRT) AT2G39681" id="TTTTGCATATACTCGAATACC (SRT) AT2G39681" target="-130" source="-521">
        <att type="string" name="XGMML Edge Label" label="XGMML Edge Label" value="TTTTGCATATACTCGAATACC (SRT) AT2G39681"/>
        <att type="string" name="interaction" label="interaction" value="SRT"/>
        <att type="string" name="canonicalName" label="canonicalName" value="TTTTGCATATACTCGAATACC (SRT) AT2G39681"/>
        <graphics width="1" fill="#3399ff"/>
    </edge>
    <edge label="TTTTGCATATACTCGAATACC (SRT) AT1G63070" id="TTTTGCATATACTCGAATACC (SRT) AT1G63070" target="-472" source="-521">
        <att type="string" name="XGMML Edge Label" label="XGMML Edge Label" value="TTTTGCATATACTCGAATACC (SRT) AT1G63070"/>
        <att type="string" name="interaction" label="interaction" value="SRT"/>
        <att type="string" name="canonicalName" label="canonicalName" value="TTTTGCATATACTCGAATACC (SRT) AT1G63070"/>
        <graphics width="1" fill="#3399ff"/>
    </edge>
    <edge label="TTTTGCATATACTCGAATACC (SRT) AT1G63080" id="TTTTGCATATACTCGAATACC (SRT) AT1G63080" target="-215" source="-521">
        <att type="string" name="XGMML Edge Label" label="XGMML Edge Label" value="TTTTGCATATACTCGAATACC (SRT) AT1G63080"/>
        <att type="string" name="interaction" label="interaction" value="SRT"/>
        <att type="string" name="canonicalName" label="canonicalName" value="TTTTGCATATACTCGAATACC (SRT) AT1G63080"/>
        <graphics width="1" fill="#3399ff"/>
    </edge>
    <edge label="AACATATCGACGAACTAGAAA (SRT) AT2G39675" id="AACATATCGACGAACTAGAAA (SRT) AT2G39675" target="-162" source="-519">
        <att type="string" name="XGMML Edge Label" label="XGMML Edge Label" value="AACATATCGACGAACTAGAAA (SRT) AT2G39675"/>
        <att type="string" name="interaction" label="interaction" value="SRT"/>
        <att type="string" name="canonicalName" label="canonicalName" value="AACATATCGACGAACTAGAAA (SRT) AT2G39675"/>
        <graphics width="1" fill="#3399ff"/>
    </edge>
    <edge label="ATATATGTTTCAGTCTTATCCC (SRT) AT2G39681" id="ATATATGTTTCAGTCTTATCCC (SRT) AT2G39681" target="-130" source="-518">
        <att type="string" name="XGMML Edge Label" label="XGMML Edge Label" value="ATATATGTTTCAGTCTTATCCC (SRT) AT2G39681"/>
        <att type="string" name="interaction" label="interaction" value="SRT"/>
        <att type="string" name="canonicalName" label="canonicalName" value="ATATATGTTTCAGTCTTATCCC (SRT) AT2G39681"/>
        <graphics width="1" fill="#3399ff"/>
    </edge>
    <edge label="TTCTAAGTCCAACATAGCGTA (SRT) AT2G27400" id="TTCTAAGTCCAACATAGCGTA (SRT) AT2G27400" target="-138" source="-513">
        <att type="string" name="XGMML Edge Label" label="XGMML Edge Label" value="TTCTAAGTCCAACATAGCGTA (SRT) AT2G27400"/>
        <att type="string" name="interaction" label="interaction" value="SRT"/>
        <att type="string" name="canonicalName" label="canonicalName" value="TTCTAAGTCCAACATAGCGTA (SRT) AT2G27400"/>
        <graphics width="1" fill="#3399ff"/>
    </edge>
    <edge label="TTCTAAGTCCAACATAGCGTA (SRT) AT2G39675" id="TTCTAAGTCCAACATAGCGTA (SRT) AT2G39675" target="-162" source="-513">
        <att type="string" name="XGMML Edge Label" label="XGMML Edge Label" value="TTCTAAGTCCAACATAGCGTA (SRT) AT2G39675"/>
        <att type="string" name="interaction" label="interaction" value="SRT"/>
        <att type="string" name="canonicalName" label="canonicalName" value="TTCTAAGTCCAACATAGCGTA (SRT) AT2G39675"/>
        <graphics width="1" fill="#3399ff"/>
    </edge>
    <edge label="TTTTACGGGGATAAGACTGAAA (SRT) AT2G39681" id="TTTTACGGGGATAAGACTGAAA (SRT) AT2G39681" target="-130" source="-512">
        <att type="string" name="XGMML Edge Label" label="XGMML Edge Label" value="TTTTACGGGGATAAGACTGAAA (SRT) AT2G39681"/>
        <att type="string" name="interaction" label="interaction" value="SRT"/>
        <att type="string" name="canonicalName" label="canonicalName" value="TTTTACGGGGATAAGACTGAAA (SRT) AT2G39681"/>
        <graphics width="1" fill="#3399ff"/>
    </edge>
    <edge label="TTCTAAGTCCAACATAGCGTAGAG (SRT) AT2G27400" id="TTCTAAGTCCAACATAGCGTAGAG (SRT) AT2G27400" target="-138" source="-511">
        <att type="string" name="XGMML Edge Label" label="XGMML Edge Label" value="TTCTAAGTCCAACATAGCGTAGAG (SRT) AT2G27400"/>
        <att type="string" name="interaction" label="interaction" value="SRT"/>
        <att type="string" name="canonicalName" label="canonicalName" value="TTCTAAGTCCAACATAGCGTAGAG (SRT) AT2G27400"/>
        <graphics width="1" fill="#3399ff"/>
    </edge>
    <edge label="TTTCAAGTCGTCTAAAGAACA (SRT) AT2G39675" id="TTTCAAGTCGTCTAAAGAACA (SRT) AT2G39675" target="-162" source="-509">
        <att type="string" name="XGMML Edge Label" label="XGMML Edge Label" value="TTTCAAGTCGTCTAAAGAACA (SRT) AT2G39675"/>
        <att type="string" name="interaction" label="interaction" value="SRT"/>
        <att type="string" name="canonicalName" label="canonicalName" value="TTTCAAGTCGTCTAAAGAACA (SRT) AT2G39675"/>
        <graphics width="1" fill="#3399ff"/>
    </edge>
    <edge label="TGTTGTGAAGTCTACATGAAG (SRT) AT2G27400" id="TGTTGTGAAGTCTACATGAAG (SRT) AT2G27400" target="-138" source="-508">
        <att type="string" name="XGMML Edge Label" label="XGMML Edge Label" value="TGTTGTGAAGTCTACATGAAG (SRT) AT2G27400"/>
        <att type="string" name="interaction" label="interaction" value="SRT"/>
        <att type="string" name="canonicalName" label="canonicalName" value="TGTTGTGAAGTCTACATGAAG (SRT) AT2G27400"/>
        <graphics width="1" fill="#3399ff"/>
    </edge>
    <edge label="TAAATGTTATTTTCTACTTAA (SRT) AT2G27400" id="TAAATGTTATTTTCTACTTAA (SRT) AT2G27400" target="-138" source="-507">
        <att type="string" name="XGMML Edge Label" label="XGMML Edge Label" value="TAAATGTTATTTTCTACTTAA (SRT) AT2G27400"/>
        <att type="string" name="interaction" label="interaction" value="SRT"/>
        <att type="string" name="canonicalName" label="canonicalName" value="TAAATGTTATTTTCTACTTAA (SRT) AT2G27400"/>
        <graphics width="1" fill="#3399ff"/>
    </edge>
    <edge label="TTCAATAAATAATTGGTTCTA (SRT) AT2G39675" id="TTCAATAAATAATTGGTTCTA (SRT) AT2G39675" target="-162" source="-505">
        <att type="string" name="XGMML Edge Label" label="XGMML Edge Label" value="TTCAATAAATAATTGGTTCTA (SRT) AT2G39675"/>
        <att type="string" name="interaction" label="interaction" value="SRT"/>
        <att type="string" name="canonicalName" label="canonicalName" value="TTCAATAAATAATTGGTTCTA (SRT) AT2G39675"/>
        <graphics width="1" fill="#3399ff"/>
    </edge>
    <edge label="ACGCTATGTTGGACTTAGAATA (SRT) AT2G27400" id="ACGCTATGTTGGACTTAGAATA (SRT) AT2G27400" target="-138" source="-503">
        <att type="string" name="XGMML Edge Label" label="XGMML Edge Label" value="ACGCTATGTTGGACTTAGAATA (SRT) AT2G27400"/>
        <att type="string" name="interaction" label="interaction" value="SRT"/>
        <att type="string" name="canonicalName" label="canonicalName" value="ACGCTATGTTGGACTTAGAATA (SRT) AT2G27400"/>
        <graphics width="1" fill="#3399ff"/>
    </edge>
    <edge label="ACGCTATGTTGGACTTAGAATA (SRT) AT2G39675" id="ACGCTATGTTGGACTTAGAATA (SRT) AT2G39675" target="-162" source="-503">
        <att type="string" name="XGMML Edge Label" label="XGMML Edge Label" value="ACGCTATGTTGGACTTAGAATA (SRT) AT2G39675"/>
        <att type="string" name="interaction" label="interaction" value="SRT"/>
        <att type="string" name="canonicalName" label="canonicalName" value="ACGCTATGTTGGACTTAGAATA (SRT) AT2G39675"/>
        <graphics width="1" fill="#3399ff"/>
    </edge>
    <edge label="GTAGTTTCTCTCCGAGGTGTAGCGA (SRT) AT2G39675" id="GTAGTTTCTCTCCGAGGTGTAGCGA (SRT) AT2G39675" target="-162" source="-501">
        <att type="string" name="XGMML Edge Label" label="XGMML Edge Label" value="GTAGTTTCTCTCCGAGGTGTAGCGA (SRT) AT2G39675"/>
        <att type="string" name="interaction" label="interaction" value="SRT"/>
        <att type="string" name="canonicalName" label="canonicalName" value="GTAGTTTCTCTCCGAGGTGTAGCGA (SRT) AT2G39675"/>
        <graphics width="1" fill="#3399ff"/>
    </edge>
    <edge label="TATATGCAAAAGAGTAAGATGG (SRT) AT1G12700" id="TATATGCAAAAGAGTAAGATGG (SRT) AT1G12700" target="-537" source="-602">
        <att type="string" name="XGMML Edge Label" label="XGMML Edge Label" value="TATATGCAAAAGAGTAAGATGG (SRT) AT1G12700"/>
        <att type="string" name="interaction" label="interaction" value="SRT"/>
        <att type="string" name="canonicalName" label="canonicalName" value="TATATGCAAAAGAGTAAGATGG (SRT) AT1G12700"/>
        <graphics width="1" fill="#3399ff"/>
    </edge>
    <edge label="TATATGCAAAAGAGTAAGATGG (SRT) AT1G63080" id="TATATGCAAAAGAGTAAGATGG (SRT) AT1G63080" target="-215" source="-602">
        <att type="string" name="XGMML Edge Label" label="XGMML Edge Label" value="TATATGCAAAAGAGTAAGATGG (SRT) AT1G63080"/>
        <att type="string" name="interaction" label="interaction" value="SRT"/>
        <att type="string" name="canonicalName" label="canonicalName" value="TATATGCAAAAGAGTAAGATGG (SRT) AT1G63080"/>
        <graphics width="1" fill="#3399ff"/>
    </edge>
    <edge label="TATATGCAAAAGAGTAAGATGG (SRT) AT1G62930" id="TATATGCAAAAGAGTAAGATGG (SRT) AT1G62930" target="-86" source="-602">
        <att type="string" name="XGMML Edge Label" label="XGMML Edge Label" value="TATATGCAAAAGAGTAAGATGG (SRT) AT1G62930"/>
        <att type="string" name="interaction" label="interaction" value="SRT"/>
        <att type="string" name="canonicalName" label="canonicalName" value="TATATGCAAAAGAGTAAGATGG (SRT) AT1G62930"/>
        <graphics width="1" fill="#3399ff"/>
    </edge>
    <edge label="TATATGCAAAAGAGTAAGATGG (SRT) AT1G62590" id="TATATGCAAAAGAGTAAGATGG (SRT) AT1G62590" target="-48" source="-602">
        <att type="string" name="XGMML Edge Label" label="XGMML Edge Label" value="TATATGCAAAAGAGTAAGATGG (SRT) AT1G62590"/>
        <att type="string" name="interaction" label="interaction" value="SRT"/>
        <att type="string" name="canonicalName" label="canonicalName" value="TATATGCAAAAGAGTAAGATGG (SRT) AT1G62590"/>
        <graphics width="1" fill="#3399ff"/>
    </edge>
    <edge label="TATATGCAAAAGAGTAAGATGG (SRT) AT1G63330" id="TATATGCAAAAGAGTAAGATGG (SRT) AT1G63330" target="-190" source="-602">
        <att type="string" name="XGMML Edge Label" label="XGMML Edge Label" value="TATATGCAAAAGAGTAAGATGG (SRT) AT1G63330"/>
        <att type="string" name="interaction" label="interaction" value="SRT"/>
        <att type="string" name="canonicalName" label="canonicalName" value="TATATGCAAAAGAGTAAGATGG (SRT) AT1G63330"/>
        <graphics width="1" fill="#3399ff"/>
    </edge>
    <edge label="CAATAGATTTAGATGGTAGTT (SRT) AT2G39681" id="CAATAGATTTAGATGGTAGTT (SRT) AT2G39681" target="-130" source="-499">
        <att type="string" name="XGMML Edge Label" label="XGMML Edge Label" value="CAATAGATTTAGATGGTAGTT (SRT) AT2G39681"/>
        <att type="string" name="interaction" label="interaction" value="SRT"/>
        <att type="string" name="canonicalName" label="canonicalName" value="CAATAGATTTAGATGGTAGTT (SRT) AT2G39681"/>
        <graphics width="1" fill="#3399ff"/>
    </edge>
    <edge label="CCAATGTCTTTTCTAGTTCGT (SRT) AT2G39675" id="CCAATGTCTTTTCTAGTTCGT (SRT) AT2G39675" target="-162" source="-498">
        <att type="string" name="XGMML Edge Label" label="XGMML Edge Label" value="CCAATGTCTTTTCTAGTTCGT (SRT) AT2G39675"/>
        <att type="string" name="interaction" label="interaction" value="SRT"/>
        <att type="string" name="canonicalName" label="canonicalName" value="CCAATGTCTTTTCTAGTTCGT (SRT) AT2G39675"/>
        <graphics width="1" fill="#3399ff"/>
    </edge>
    <edge label="AGTTCAAACTATAATCAAGTG (SRT) AT2G39681" id="AGTTCAAACTATAATCAAGTG (SRT) AT2G39681" target="-130" source="-496">
        <att type="string" name="XGMML Edge Label" label="XGMML Edge Label" value="AGTTCAAACTATAATCAAGTG (SRT) AT2G39681"/>
        <att type="string" name="interaction" label="interaction" value="SRT"/>
        <att type="string" name="canonicalName" label="canonicalName" value="AGTTCAAACTATAATCAAGTG (SRT) AT2G39681"/>
        <graphics width="1" fill="#3399ff"/>
    </edge>
    <edge label="CTTATCCCCGTAAAAAAAGTT (SRT) AT2G39681" id="CTTATCCCCGTAAAAAAAGTT (SRT) AT2G39681" target="-130" source="-493">
        <att type="string" name="XGMML Edge Label" label="XGMML Edge Label" value="CTTATCCCCGTAAAAAAAGTT (SRT) AT2G39681"/>
        <att type="string" name="interaction" label="interaction" value="SRT"/>
        <att type="string" name="canonicalName" label="canonicalName" value="CTTATCCCCGTAAAAAAAGTT (SRT) AT2G39681"/>
        <graphics width="1" fill="#3399ff"/>
    </edge>
    <edge label="TGTTGATCGGATGGTAGAAAC (SRT) AT1G62860" id="TGTTGATCGGATGGTAGAAAC (SRT) AT1G62860" target="-189" source="-492">
        <att type="string" name="XGMML Edge Label" label="XGMML Edge Label" value="TGTTGATCGGATGGTAGAAAC (SRT) AT1G62860"/>
        <att type="string" name="interaction" label="interaction" value="SRT"/>
        <att type="string" name="canonicalName" label="canonicalName" value="TGTTGATCGGATGGTAGAAAC (SRT) AT1G62860"/>
        <graphics width="1" fill="#3399ff"/>
    </edge>
    <edge label="TGTTGATCGGATGGTAGAAAC (SRT) AT3G22470" id="TGTTGATCGGATGGTAGAAAC (SRT) AT3G22470" target="-514" source="-492">
        <att type="string" name="XGMML Edge Label" label="XGMML Edge Label" value="TGTTGATCGGATGGTAGAAAC (SRT) AT3G22470"/>
        <att type="string" name="interaction" label="interaction" value="SRT"/>
        <att type="string" name="canonicalName" label="canonicalName" value="TGTTGATCGGATGGTAGAAAC (SRT) AT3G22470"/>
        <graphics width="1" fill="#3399ff"/>
    </edge>
    <edge label="TGTTGATCGGATGGTAGAAAC (SRT) AT2G39681" id="TGTTGATCGGATGGTAGAAAC (SRT) AT2G39681" target="-130" source="-492">
        <att type="string" name="XGMML Edge Label" label="XGMML Edge Label" value="TGTTGATCGGATGGTAGAAAC (SRT) AT2G39681"/>
        <att type="string" name="interaction" label="interaction" value="SRT"/>
        <att type="string" name="canonicalName" label="canonicalName" value="TGTTGATCGGATGGTAGAAAC (SRT) AT2G39681"/>
        <graphics width="1" fill="#3399ff"/>
    </edge>
    <edge label="TGTAACCAAAACATATTTCAG (SRT) AT2G27400" id="TGTAACCAAAACATATTTCAG (SRT) AT2G27400" target="-138" source="-491">
        <att type="string" name="XGMML Edge Label" label="XGMML Edge Label" value="TGTAACCAAAACATATTTCAG (SRT) AT2G27400"/>
        <att type="string" name="interaction" label="interaction" value="SRT"/>
        <att type="string" name="canonicalName" label="canonicalName" value="TGTAACCAAAACATATTTCAG (SRT) AT2G27400"/>
        <graphics width="1" fill="#3399ff"/>
    </edge>
    <edge label="ACAAGCCTTGCAAAATAAGAA (SRT) AT2G27400" id="ACAAGCCTTGCAAAATAAGAA (SRT) AT2G27400" target="-138" source="-489">
        <att type="string" name="XGMML Edge Label" label="XGMML Edge Label" value="ACAAGCCTTGCAAAATAAGAA (SRT) AT2G27400"/>
        <att type="string" name="interaction" label="interaction" value="SRT"/>
        <att type="string" name="canonicalName" label="canonicalName" value="ACAAGCCTTGCAAAATAAGAA (SRT) AT2G27400"/>
        <graphics width="1" fill="#3399ff"/>
    </edge>
    <edge label="ATGGCGAAACTAGAAAAAGCA (SRT) AT2G27400" id="ATGGCGAAACTAGAAAAAGCA (SRT) AT2G27400" target="-138" source="-488">
        <att type="string" name="XGMML Edge Label" label="XGMML Edge Label" value="ATGGCGAAACTAGAAAAAGCA (SRT) AT2G27400"/>
        <att type="string" name="interaction" label="interaction" value="SRT"/>
        <att type="string" name="canonicalName" label="canonicalName" value="ATGGCGAAACTAGAAAAAGCA (SRT) AT2G27400"/>
        <graphics width="1" fill="#3399ff"/>
    </edge>
    <edge label="TAAGTAACTGTATTAGCAACTG (SRT) AT2G39675" id="TAAGTAACTGTATTAGCAACTG (SRT) AT2G39675" target="-162" source="-486">
        <att type="string" name="XGMML Edge Label" label="XGMML Edge Label" value="TAAGTAACTGTATTAGCAACTG (SRT) AT2G39675"/>
        <att type="string" name="interaction" label="interaction" value="SRT"/>
[truncated: 508,821 more chars]
