# Supplementary material for: Evidence for Large Complex Networks of Plant Short Silencing RNAs
Source: PLoS One. 2010 Mar 26;5(3):e9901. doi: 10.1371/journal.pone.0009901 (PMC2845630; doi:10.1371/journal.pone.0009901)
Supplement: Cytoscape S1 — Cytoscape File of mir173 network and extensions described in Figure 2 and text. Can be viewed with Cytoscape http://www.cytoscape.org. Node and edge colouring in the network are as per Figure 3. (0.55 MB ZIP) [file pone.0009901.s005.zip › CytoscapeSession-2008_11_10-14_54/Figure_2+all_ppr_level_genes.xgmml]

<?xml version="1.0" encoding="UTF-8" standalone="yes"?>
<graph label="Figure_2+all_ppr_level_genes" id="Figure_2+all_ppr_level_genes" xmlns:xsi="http://www.w3.org/2001/XMLSchema-instance" xmlns:dc="http://purl.org/dc/elements/1.1/" xmlns:xlink="http://www.w3.org/1999/xlink" xmlns:rdf="http://www.w3.org/1999/02/22-rdf-syntax-ns#" xmlns="http://www.cs.rpi.edu/XGMML">
    <att name="documentVersion" value="1.0"/>
    <att name="networkMetadata">
        <rdf:RDF>
            <rdf:Description rdf:about="http://www.cytoscape.org/">
                <dc:type>Protein-Protein Interaction</dc:type>
                <dc:description>N/A</dc:description>
                <dc:identifier>N/A</dc:identifier>
                <dc:date>2007-06-07 14:39:30</dc:date>
                <dc:title>mir173_and_all_ppr_level_genes.sif</dc:title>
                <dc:source>http://www.cytoscape.org/</dc:source>
                <dc:format>Cytoscape-XGMML</dc:format>
            </rdf:Description>
        </rdf:RDF>
    </att>
    <att name="backgroundColor" value="#ffffff"/>
    <att type="string" name="documentVersion" label="documentVersion" value="1.0"/>
    <att type="real" name="GRAPH_VIEW_ZOOM" label="GRAPH_VIEW_ZOOM" value="0.25926316512007785"/>
    <att type="real" name="GRAPH_VIEW_CENTER_X" label="GRAPH_VIEW_CENTER_X" value="3371.0131225585938"/>
    <att type="real" name="GRAPH_VIEW_CENTER_Y" label="GRAPH_VIEW_CENTER_Y" value="3659.9835815429688"/>
    <node label="AT1G51670" id="-569">
        <att type="string" name="node.size" label="node.size"/>
        <att type="string" name="node.fillColor" label="node.fillColor"/>
        <att type="string" name="node.labelPosition" label="node.labelPosition"/>
        <att type="string" name="node.lineType" label="node.lineType"/>
        <att type="string" name="Node Type" label="Node Type" value="Gene"/>
        <att type="string" name="node.borderColor" label="node.borderColor"/>
        <att type="string" name="node.shape" label="node.shape"/>
        <att type="string" name="canonicalName" label="canonicalName" value="AT1G51670"/>
        <att type="string" name="Node TypeAT5G67570 = PPR" label="Node TypeAT5G67570 = PPR"/>
        <graphics w="35.0" h="35.0" width="1" type="rectangle" outline="#000000" fill="#0000cc" y="3299.568115234375" x="2450.995849609375"/>
    </node>
    <node label="AT2G41990" id="-633">
        <att type="string" name="node.size" label="node.size"/>
        <att type="string" name="node.fillColor" label="node.fillColor"/>
        <att type="string" name="node.labelPosition" label="node.labelPosition"/>
        <att type="string" name="node.lineType" label="node.lineType"/>
        <att type="string" name="Node Type" label="Node Type" value="Gene"/>
        <att type="string" name="node.borderColor" label="node.borderColor"/>
        <att type="string" name="node.shape" label="node.shape"/>
        <att type="string" name="canonicalName" label="canonicalName" value="AT2G41990"/>
        <att type="string" name="Node TypeAT5G67570 = PPR" label="Node TypeAT5G67570 = PPR"/>
        <graphics w="35.0" h="35.0" width="1" type="rectangle" outline="#000000" fill="#0000cc" y="4820.32080078125" x="3451.01416015625"/>
    </node>
    <node label="AT4G06519" id="-568">
        <att type="string" name="node.size" label="node.size"/>
        <att type="string" name="node.fillColor" label="node.fillColor"/>
        <att type="string" name="node.labelPosition" label="node.labelPosition"/>
        <att type="string" name="node.lineType" label="node.lineType"/>
        <att type="string" name="Node Type" label="Node Type" value="Gene"/>
        <att type="string" name="node.borderColor" label="node.borderColor"/>
        <att type="string" name="node.shape" label="node.shape"/>
        <att type="string" name="canonicalName" label="canonicalName" value="AT4G06519"/>
        <att type="string" name="Node TypeAT5G67570 = PPR" label="Node TypeAT5G67570 = PPR"/>
        <graphics w="35.0" h="35.0" width="1" type="rectangle" outline="#000000" fill="#0000cc" y="5074.76708984375" x="3043.2353515625"/>
    </node>
    <node label="AT1G65610" id="-567">
        <att type="string" name="node.size" label="node.size"/>
        <att type="string" name="node.fillColor" label="node.fillColor"/>
        <att type="string" name="node.labelPosition" label="node.labelPosition"/>
        <att type="string" name="node.lineType" label="node.lineType"/>
        <att type="string" name="Node Type" label="Node Type" value="Gene"/>
        <att type="string" name="node.borderColor" label="node.borderColor"/>
        <att type="string" name="node.shape" label="node.shape"/>
        <att type="string" name="canonicalName" label="canonicalName" value="AT1G65610"/>
        <att type="string" name="Node TypeAT5G67570 = PPR" label="Node TypeAT5G67570 = PPR"/>
        <graphics w="35.0" h="35.0" width="1" type="rectangle" outline="#000000" fill="#0000cc" y="2936.99853515625" x="4984.81201171875"/>
    </node>
    <node label="AT1G63400" id="-566">
        <att type="string" name="node.size" label="node.size"/>
        <att type="string" name="node.fillColor" label="node.fillColor"/>
        <att type="string" name="node.labelPosition" label="node.labelPosition"/>
        <att type="string" name="node.lineType" label="node.lineType"/>
        <att type="string" name="Node Type" label="Node Type" value="Gene"/>
        <att type="string" name="node.borderColor" label="node.borderColor"/>
        <att type="string" name="node.shape" label="node.shape"/>
        <att type="string" name="canonicalName" label="canonicalName" value="AT1G63400"/>
        <att type="string" name="Node TypeAT5G67570 = PPR" label="Node TypeAT5G67570 = PPR" value="PPR"/>
        <graphics w="35.0" h="35.0" width="1" type="rectangle" outline="#000000" fill="#0000cc" y="3731.276123046875" x="4986.9404296875"/>
    </node>
    <node label="AT5G50710" id="-565">
        <att type="string" name="node.size" label="node.size"/>
        <att type="string" name="node.fillColor" label="node.fillColor"/>
        <att type="string" name="node.labelPosition" label="node.labelPosition"/>
        <att type="string" name="node.lineType" label="node.lineType"/>
        <att type="string" name="Node Type" label="Node Type" value="Gene"/>
        <att type="string" name="node.borderColor" label="node.borderColor"/>
        <att type="string" name="node.shape" label="node.shape"/>
        <att type="string" name="canonicalName" label="canonicalName" value="AT5G50710"/>
        <att type="string" name="Node TypeAT5G67570 = PPR" label="Node TypeAT5G67570 = PPR"/>
        <graphics w="35.0" h="35.0" width="1" type="rectangle" outline="#000000" fill="#0000cc" y="3336.02099609375" x="4979.8828125"/>
    </node>
    <node label="TAATTACATGCATCTTTCACA" id="-564">
        <att type="string" name="node.size" label="node.size"/>
        <att type="string" name="node.fillColor" label="node.fillColor"/>
        <att type="string" name="node.labelPosition" label="node.labelPosition"/>
        <att type="string" name="node.lineType" label="node.lineType"/>
        <att type="string" name="Node Type" label="Node Type" value="srna"/>
        <att type="string" name="node.borderColor" label="node.borderColor"/>
        <att type="string" name="node.shape" label="node.shape"/>
        <att type="string" name="canonicalName" label="canonicalName" value="TAATTACATGCATCTTTCACA"/>
        <att type="string" name="Node TypeAT5G67570 = PPR" label="Node TypeAT5G67570 = PPR"/>
        <graphics w="35.0" h="35.0" width="1" outline="#000000" fill="#ff0033" y="4709.03271484375" x="2868.879150390625"/>
    </node>
    <node label="TGAATCTTATATGTTTAC" id="-609">
        <att type="string" name="node.size" label="node.size"/>
        <att type="string" name="node.fillColor" label="node.fillColor"/>
        <att type="string" name="node.labelPosition" label="node.labelPosition"/>
        <att type="string" name="node.lineType" label="node.lineType"/>
        <att type="string" name="Node Type" label="Node Type" value="srna"/>
        <att type="string" name="node.borderColor" label="node.borderColor"/>
        <att type="string" name="node.shape" label="node.shape"/>
        <att type="string" name="canonicalName" label="canonicalName" value="TGAATCTTATATGTTTAC"/>
        <att type="string" name="Node TypeAT5G67570 = PPR" label="Node TypeAT5G67570 = PPR"/>
        <graphics w="35.0" h="35.0" width="1" outline="#000000" fill="#ff0033" y="3039.69873046875" x="4437.2333984375"/>
    </node>
    <node label="ACTCTTGTTGATCGGATGGTA" id="-563">
        <att type="string" name="node.size" label="node.size"/>
        <att type="string" name="node.fillColor" label="node.fillColor"/>
        <att type="string" name="node.labelPosition" label="node.labelPosition"/>
        <att type="string" name="node.lineType" label="node.lineType"/>
        <att type="string" name="Node Type" label="Node Type" value="srna"/>
        <att type="string" name="node.borderColor" label="node.borderColor"/>
        <att type="string" name="node.shape" label="node.shape"/>
        <att type="string" name="canonicalName" label="canonicalName" value="ACTCTTGTTGATCGGATGGTA"/>
        <att type="string" name="Node TypeAT5G67570 = PPR" label="Node TypeAT5G67570 = PPR"/>
        <graphics w="35.0" h="35.0" width="1" outline="#000000" fill="#ff0033" y="3156.887939453125" x="4935.2509765625"/>
    </node>
    <node label="ATATGCTATGTTGGACTTAGAATA" id="-562">
        <att type="string" name="node.size" label="node.size"/>
        <att type="string" name="node.fillColor" label="node.fillColor"/>
        <att type="string" name="node.labelPosition" label="node.labelPosition"/>
        <att type="string" name="node.lineType" label="node.lineType"/>
        <att type="string" name="Node Type" label="Node Type" value="srna"/>
        <att type="string" name="node.borderColor" label="node.borderColor"/>
        <att type="string" name="node.shape" label="node.shape"/>
        <att type="string" name="canonicalName" label="canonicalName" value="ATATGCTATGTTGGACTTAGAATA"/>
        <att type="string" name="Node TypeAT5G67570 = PPR" label="Node TypeAT5G67570 = PPR"/>
        <graphics w="35.0" h="35.0" width="1" outline="#000000" fill="#ff0033" y="3665.137939453125" x="2582.4130859375"/>
    </node>
    <node label="AT5G27300" id="-561">
        <att type="string" name="node.size" label="node.size"/>
        <att type="string" name="node.fillColor" label="node.fillColor"/>
        <att type="string" name="node.labelPosition" label="node.labelPosition"/>
        <att type="string" name="node.lineType" label="node.lineType"/>
        <att type="string" name="Node Type" label="Node Type" value="Gene"/>
        <att type="string" name="node.borderColor" label="node.borderColor"/>
        <att type="string" name="node.shape" label="node.shape"/>
        <att type="string" name="canonicalName" label="canonicalName" value="AT5G27300"/>
        <att type="string" name="Node TypeAT5G67570 = PPR" label="Node TypeAT5G67570 = PPR" value="PPR"/>
        <graphics w="35.0" h="35.0" width="1" type="rectangle" outline="#000000" fill="#0000cc" y="4937.69287109375" x="3232.660400390625"/>
    </node>
    <node label="ATATGTTTCAGTCTTATCCCC" id="-560">
        <att type="string" name="node.size" label="node.size"/>
        <att type="string" name="node.fillColor" label="node.fillColor"/>
        <att type="string" name="node.labelPosition" label="node.labelPosition"/>
        <att type="string" name="node.lineType" label="node.lineType"/>
        <att type="string" name="Node Type" label="Node Type" value="srna"/>
        <att type="string" name="node.borderColor" label="node.borderColor"/>
        <att type="string" name="node.shape" label="node.shape"/>
        <att type="string" name="canonicalName" label="canonicalName" value="ATATGTTTCAGTCTTATCCCC"/>
        <att type="string" name="Node TypeAT5G67570 = PPR" label="Node TypeAT5G67570 = PPR"/>
        <graphics w="35.0" h="35.0" width="1" outline="#000000" fill="#ff0033" y="3211.430908203125" x="4319.6826171875"/>
    </node>
    <node label="AT5G54920" id="-559">
        <att type="string" name="node.size" label="node.size"/>
        <att type="string" name="node.fillColor" label="node.fillColor"/>
        <att type="string" name="node.labelPosition" label="node.labelPosition"/>
        <att type="string" name="node.lineType" label="node.lineType"/>
        <att type="string" name="Node Type" label="Node Type" value="Gene"/>
        <att type="string" name="node.borderColor" label="node.borderColor"/>
        <att type="string" name="node.shape" label="node.shape"/>
        <att type="string" name="canonicalName" label="canonicalName" value="AT5G54920"/>
        <att type="string" name="Node TypeAT5G67570 = PPR" label="Node TypeAT5G67570 = PPR"/>
        <graphics w="35.0" h="35.0" width="1" type="rectangle" outline="#000000" fill="#0000cc" y="4796.56396484375" x="2781.870849609375"/>
    </node>
    <node label="TAATGGCGAAACTAGAAAAAG" id="-558">
        <att type="string" name="node.size" label="node.size"/>
        <att type="string" name="node.fillColor" label="node.fillColor"/>
        <att type="string" name="node.labelPosition" label="node.labelPosition"/>
        <att type="string" name="node.lineType" label="node.lineType"/>
        <att type="string" name="Node Type" label="Node Type" value="srna"/>
        <att type="string" name="node.borderColor" label="node.borderColor"/>
        <att type="string" name="node.shape" label="node.shape"/>
        <att type="string" name="canonicalName" label="canonicalName" value="TAATGGCGAAACTAGAAAAAG"/>
        <att type="string" name="Node TypeAT5G67570 = PPR" label="Node TypeAT5G67570 = PPR"/>
        <graphics w="35.0" h="34.9990234375" width="1" outline="#000000" fill="#ff0033" y="4468.14453125" x="3255.87939453125"/>
    </node>
    <node label="AT1G64580" id="-557">
        <att type="string" name="node.size" label="node.size"/>
        <att type="string" name="node.fillColor" label="node.fillColor"/>
        <att type="string" name="node.labelPosition" label="node.labelPosition"/>
        <att type="string" name="node.lineType" label="node.lineType"/>
        <att type="string" name="Node Type" label="Node Type" value="Gene"/>
        <att type="string" name="node.borderColor" label="node.borderColor"/>
        <att type="string" name="node.shape" label="node.shape"/>
        <att type="string" name="canonicalName" label="canonicalName" value="AT1G64580"/>
        <att type="string" name="Node TypeAT5G67570 = PPR" label="Node TypeAT5G67570 = PPR" value="PPR"/>
        <graphics w="35.0" h="35.0" width="1" type="rectangle" outline="#000000" fill="#0000cc" y="3633.0322265625" x="4687.658203125"/>
    </node>
    <node label="TCCTAAGTCCAACATAGC" id="-608">
        <att type="string" name="node.size" label="node.size"/>
        <att type="string" name="node.fillColor" label="node.fillColor"/>
        <att type="string" name="node.labelPosition" label="node.labelPosition"/>
        <att type="string" name="node.lineType" label="node.lineType"/>
        <att type="string" name="Node Type" label="Node Type" value="srna"/>
        <att type="string" name="node.borderColor" label="node.borderColor"/>
        <att type="string" name="node.shape" label="node.shape"/>
        <att type="string" name="canonicalName" label="canonicalName" value="TCCTAAGTCCAACATAGC"/>
        <att type="string" name="Node TypeAT5G67570 = PPR" label="Node TypeAT5G67570 = PPR"/>
        <graphics w="35.0009765625" h="35.0" width="1" outline="#000000" fill="#ff0033" y="3566.121826171875" x="2564.69189453125"/>
    </node>
    <node label="AT5G24850" id="-556">
        <att type="string" name="node.size" label="node.size"/>
        <att type="string" name="node.fillColor" label="node.fillColor"/>
        <att type="string" name="node.labelPosition" label="node.labelPosition"/>
        <att type="string" name="node.lineType" label="node.lineType"/>
        <att type="string" name="Node Type" label="Node Type" value="Gene"/>
        <att type="string" name="node.borderColor" label="node.borderColor"/>
        <att type="string" name="node.shape" label="node.shape"/>
        <att type="string" name="canonicalName" label="canonicalName" value="AT5G24850"/>
        <att type="string" name="Node TypeAT5G67570 = PPR" label="Node TypeAT5G67570 = PPR"/>
        <graphics w="35.0" h="35.0" width="1" type="rectangle" outline="#000000" fill="#0000cc" y="3380.33447265625" x="1553.9066162109375"/>
    </node>
    <node label="TGTTTTCTTTTGCATATCCTG" id="-555">
        <att type="string" name="node.size" label="node.size"/>
        <att type="string" name="node.fillColor" label="node.fillColor"/>
        <att type="string" name="node.labelPosition" label="node.labelPosition"/>
        <att type="string" name="node.lineType" label="node.lineType"/>
        <att type="string" name="Node Type" label="Node Type" value="srna"/>
        <att type="string" name="node.borderColor" label="node.borderColor"/>
        <att type="string" name="node.shape" label="node.shape"/>
        <att type="string" name="canonicalName" label="canonicalName" value="TGTTTTCTTTTGCATATCCTG"/>
        <att type="string" name="Node TypeAT5G67570 = PPR" label="Node TypeAT5G67570 = PPR"/>
        <graphics w="35.0" h="34.9990234375" width="1" outline="#000000" fill="#ff0033" y="2995.384765625" x="2192.84326171875"/>
    </node>
    <node label="AT3G29784" id="-554">
        <att type="string" name="node.size" label="node.size"/>
        <att type="string" name="node.fillColor" label="node.fillColor"/>
        <att type="string" name="node.labelPosition" label="node.labelPosition"/>
        <att type="string" name="node.lineType" label="node.lineType"/>
        <att type="string" name="Node Type" label="Node Type" value="Gene"/>
        <att type="string" name="node.borderColor" label="node.borderColor"/>
        <att type="string" name="node.shape" label="node.shape"/>
        <att type="string" name="canonicalName" label="canonicalName" value="AT3G29784"/>
        <att type="string" name="Node TypeAT5G67570 = PPR" label="Node TypeAT5G67570 = PPR"/>
        <graphics w="35.0" h="35.0" width="1" type="rectangle" outline="#000000" fill="#0000cc" y="3045.739990234375" x="4212.2373046875"/>
    </node>
    <node label="AT2G23620" id="-553">
        <att type="string" name="node.size" label="node.size"/>
        <att type="string" name="node.fillColor" label="node.fillColor"/>
        <att type="string" name="node.labelPosition" label="node.labelPosition"/>
        <att type="string" name="node.lineType" label="node.lineType"/>
        <att type="string" name="Node Type" label="Node Type" value="Gene"/>
        <att type="string" name="node.borderColor" label="node.borderColor"/>
        <att type="string" name="node.shape" label="node.shape"/>
        <att type="string" name="canonicalName" label="canonicalName" value="AT2G23620"/>
        <att type="string" name="Node TypeAT5G67570 = PPR" label="Node TypeAT5G67570 = PPR"/>
        <graphics w="35.0" h="35.0" width="1" type="rectangle" outline="#000000" fill="#0000cc" y="2896.55615234375" x="1697.4615478515625"/>
    </node>
    <node label="AT1G49870" id="-552">
        <att type="string" name="node.size" label="node.size"/>
        <att type="string" name="node.fillColor" label="node.fillColor"/>
        <att type="string" name="node.labelPosition" label="node.labelPosition"/>
        <att type="string" name="node.lineType" label="node.lineType"/>
        <att type="string" name="Node Type" label="Node Type" value="Gene"/>
        <att type="string" name="node.borderColor" label="node.borderColor"/>
        <att type="string" name="node.shape" label="node.shape"/>
        <att type="string" name="canonicalName" label="canonicalName" value="AT1G49870"/>
        <att type="string" name="Node TypeAT5G67570 = PPR" label="Node TypeAT5G67570 = PPR"/>
        <graphics w="35.0" h="35.0" width="1" type="rectangle" outline="#000000" fill="#0000cc" y="4898.54296875" x="3244.44580078125"/>
    </node>
    <node label="AT2G24750" id="-551">
        <att type="string" name="node.size" label="node.size"/>
        <att type="string" name="node.fillColor" label="node.fillColor"/>
        <att type="string" name="node.labelPosition" label="node.labelPosition"/>
        <att type="string" name="node.lineType" label="node.lineType"/>
        <att type="string" name="Node Type" label="Node Type" value="Gene"/>
        <att type="string" name="node.borderColor" label="node.borderColor"/>
        <att type="string" name="node.shape" label="node.shape"/>
        <att type="string" name="canonicalName" label="canonicalName" value="AT2G24750"/>
        <att type="string" name="Node TypeAT5G67570 = PPR" label="Node TypeAT5G67570 = PPR"/>
        <graphics w="35.0" h="35.0" width="1" type="rectangle" outline="#000000" fill="#0000cc" y="4950.97900390625" x="2961.203369140625"/>
    </node>
    <node label="TTCTAAGTCCAACATAGCG" id="-549">
        <att type="string" name="node.size" label="node.size"/>
        <att type="string" name="node.fillColor" label="node.fillColor"/>
        <att type="string" name="node.labelPosition" label="node.labelPosition"/>
        <att type="string" name="node.lineType" label="node.lineType"/>
        <att type="string" name="Node Type" label="Node Type" value="srna"/>
        <att type="string" name="node.borderColor" label="node.borderColor"/>
        <att type="string" name="node.shape" label="node.shape"/>
        <att type="string" name="canonicalName" label="canonicalName" value="TTCTAAGTCCAACATAGCG"/>
        <att type="string" name="Node TypeAT5G67570 = PPR" label="Node TypeAT5G67570 = PPR"/>
        <graphics w="35.0" h="35.0" width="1" outline="#000000" fill="#ff0033" y="3537.1083984375" x="2606.5595703125"/>
    </node>
    <node label="AT1G16890" id="-550">
        <att type="string" name="node.size" label="node.size"/>
        <att type="string" name="node.fillColor" label="node.fillColor"/>
        <att type="string" name="node.labelPosition" label="node.labelPosition"/>
        <att type="string" name="node.lineType" label="node.lineType"/>
        <att type="string" name="Node Type" label="Node Type" value="Gene"/>
        <att type="string" name="node.borderColor" label="node.borderColor"/>
        <att type="string" name="node.shape" label="node.shape"/>
        <att type="string" name="canonicalName" label="canonicalName" value="AT1G16890"/>
        <att type="string" name="Node TypeAT5G67570 = PPR" label="Node TypeAT5G67570 = PPR"/>
        <graphics w="35.0" h="35.0" width="1" type="rectangle" outline="#000000" fill="#0000cc" y="3149.07568359375" x="1685.1572265625"/>
    </node>
    <node label="AT1G65710" id="-548">
        <att type="string" name="node.size" label="node.size"/>
        <att type="string" name="node.fillColor" label="node.fillColor"/>
        <att type="string" name="node.labelPosition" label="node.labelPosition"/>
        <att type="string" name="node.lineType" label="node.lineType"/>
        <att type="string" name="Node Type" label="Node Type" value="Gene"/>
        <att type="string" name="node.borderColor" label="node.borderColor"/>
        <att type="string" name="node.shape" label="node.shape"/>
        <att type="string" name="canonicalName" label="canonicalName" value="AT1G65710"/>
        <att type="string" name="Node TypeAT5G67570 = PPR" label="Node TypeAT5G67570 = PPR"/>
        <graphics w="35.0" h="35.0" width="1" type="rectangle" outline="#000000" fill="#0000cc" y="5063.4912109375" x="2871.501708984375"/>
    </node>
    <node label="TCTTTTCTAGTTCGTCGATATG" id="-547">
        <att type="string" name="node.size" label="node.size"/>
        <att type="string" name="node.fillColor" label="node.fillColor"/>
        <att type="string" name="node.labelPosition" label="node.labelPosition"/>
        <att type="string" name="node.lineType" label="node.lineType"/>
        <att type="string" name="Node Type" label="Node Type" value="srna"/>
        <att type="string" name="node.borderColor" label="node.borderColor"/>
        <att type="string" name="node.shape" label="node.shape"/>
        <att type="string" name="canonicalName" label="canonicalName" value="TCTTTTCTAGTTCGTCGATATG"/>
        <att type="string" name="Node TypeAT5G67570 = PPR" label="Node TypeAT5G67570 = PPR"/>
        <graphics w="35.0" h="35.0" width="1" outline="#000000" fill="#ff0033" y="2985.201904296875" x="2408.9892578125"/>
    </node>
    <node label="TTCTTTAGACGACTTGAAAAT" id="-546">
        <att type="string" name="node.size" label="node.size"/>
        <att type="string" name="node.fillColor" label="node.fillColor"/>
        <att type="string" name="node.labelPosition" label="node.labelPosition"/>
        <att type="string" name="node.lineType" label="node.lineType"/>
        <att type="string" name="Node Type" label="Node Type" value="srna"/>
        <att type="string" name="node.borderColor" label="node.borderColor"/>
        <att type="string" name="node.shape" label="node.shape"/>
        <att type="string" name="canonicalName" label="canonicalName" value="TTCTTTAGACGACTTGAAAAT"/>
        <att type="string" name="Node TypeAT5G67570 = PPR" label="Node TypeAT5G67570 = PPR"/>
        <graphics w="35.0" h="35.0" width="1" outline="#000000" fill="#ff0033" y="3380.557373046875" x="2042.529296875"/>
    </node>
    <node label="AT4G10670" id="-545">
        <att type="string" name="node.size" label="node.size"/>
        <att type="string" name="node.fillColor" label="node.fillColor"/>
        <att type="string" name="node.labelPosition" label="node.labelPosition"/>
        <att type="string" name="node.lineType" label="node.lineType"/>
        <att type="string" name="Node Type" label="Node Type" value="Gene"/>
        <att type="string" name="node.borderColor" label="node.borderColor"/>
        <att type="string" name="node.shape" label="node.shape"/>
        <att type="string" name="canonicalName" label="canonicalName" value="AT4G10670"/>
        <att type="string" name="Node TypeAT5G67570 = PPR" label="Node TypeAT5G67570 = PPR"/>
        <graphics w="35.0" h="35.0" width="1" type="rectangle" outline="#000000" fill="#0000cc" y="4560.82275390625" x="3724.190673828125"/>
    </node>
    <node label="TCTCCGAGGTGTAGCGAAGAAG" id="-544">
        <att type="string" name="node.size" label="node.size"/>
        <att type="string" name="node.fillColor" label="node.fillColor"/>
        <att type="string" name="node.labelPosition" label="node.labelPosition"/>
        <att type="string" name="node.lineType" label="node.lineType"/>
        <att type="string" name="Node Type" label="Node Type" value="srna"/>
        <att type="string" name="node.borderColor" label="node.borderColor"/>
        <att type="string" name="node.shape" label="node.shape"/>
        <att type="string" name="canonicalName" label="canonicalName" value="TCTCCGAGGTGTAGCGAAGAAG"/>
        <att type="string" name="Node TypeAT5G67570 = PPR" label="Node TypeAT5G67570 = PPR"/>
        <graphics w="35.0009765625" h="35.0" width="1" outline="#000000" fill="#ff0033" y="2998.0927734375" x="2450.22705078125"/>
    </node>
    <node label="TCGGTGGATCTTAGAAAATTA" id="-543">
        <att type="string" name="node.size" label="node.size"/>
        <att type="string" name="node.fillColor" label="node.fillColor"/>
        <att type="string" name="node.labelPosition" label="node.labelPosition"/>
        <att type="string" name="node.lineType" label="node.lineType"/>
        <att type="string" name="Node Type" label="Node Type" value="srna"/>
        <att type="string" name="node.borderColor" label="node.borderColor"/>
        <att type="string" name="node.shape" label="node.shape"/>
        <att type="string" name="canonicalName" label="canonicalName" value="TCGGTGGATCTTAGAAAATTA"/>
        <att type="string" name="Node TypeAT5G67570 = PPR" label="Node TypeAT5G67570 = PPR"/>
        <graphics w="35.0" h="35.0" width="1" outline="#000000" fill="#ff0033" y="2825.54833984375" x="2233.067626953125"/>
    </node>
    <node label="AT1G77620" id="-542">
        <att type="string" name="node.size" label="node.size"/>
        <att type="string" name="node.fillColor" label="node.fillColor"/>
        <att type="string" name="node.labelPosition" label="node.labelPosition"/>
        <att type="string" name="node.lineType" label="node.lineType"/>
        <att type="string" name="Node Type" label="Node Type" value="Gene"/>
        <att type="string" name="node.borderColor" label="node.borderColor"/>
        <att type="string" name="node.shape" label="node.shape"/>
        <att type="string" name="canonicalName" label="canonicalName" value="AT1G77620"/>
        <att type="string" name="Node TypeAT5G67570 = PPR" label="Node TypeAT5G67570 = PPR"/>
        <graphics w="35.0" h="35.0" width="1" type="rectangle" outline="#000000" fill="#0000cc" y="2815.84423828125" x="1930.728515625"/>
    </node>
    <node label="AT5G50610" id="-541">
        <att type="string" name="node.size" label="node.size"/>
        <att type="string" name="node.fillColor" label="node.fillColor"/>
        <att type="string" name="node.labelPosition" label="node.labelPosition"/>
        <att type="string" name="node.lineType" label="node.lineType"/>
        <att type="string" name="Node Type" label="Node Type" value="Gene"/>
        <att type="string" name="node.borderColor" label="node.borderColor"/>
        <att type="string" name="node.shape" label="node.shape"/>
        <att type="string" name="canonicalName" label="canonicalName" value="AT5G50610"/>
        <att type="string" name="Node TypeAT5G67570 = PPR" label="Node TypeAT5G67570 = PPR"/>
        <graphics w="35.0" h="35.0" width="1" type="rectangle" outline="#000000" fill="#0000cc" y="3323.6123046875" x="5051.4892578125"/>
    </node>
    <node label="AT1G63150" id="-540">
        <att type="string" name="node.size" label="node.size"/>
        <att type="string" name="node.fillColor" label="node.fillColor"/>
        <att type="string" name="node.labelPosition" label="node.labelPosition"/>
        <att type="string" name="node.lineType" label="node.lineType"/>
        <att type="string" name="Node Type" label="Node Type" value="Gene"/>
        <att type="string" name="node.borderColor" label="node.borderColor"/>
        <att type="string" name="node.shape" label="node.shape"/>
        <att type="string" name="canonicalName" label="canonicalName" value="AT1G63150"/>
        <att type="string" name="Node TypeAT5G67570 = PPR" label="Node TypeAT5G67570 = PPR" value="PPR"/>
        <graphics w="35.0" h="35.0" width="1" type="rectangle" outline="#000000" fill="#0000cc" y="3688.533935546875" x="4930.2255859375"/>
    </node>
    <node label="AT1G48180" id="-539">
        <att type="string" name="node.size" label="node.size"/>
        <att type="string" name="node.fillColor" label="node.fillColor"/>
        <att type="string" name="node.labelPosition" label="node.labelPosition"/>
        <att type="string" name="node.lineType" label="node.lineType"/>
        <att type="string" name="Node Type" label="Node Type" value="Gene"/>
        <att type="string" name="node.borderColor" label="node.borderColor"/>
        <att type="string" name="node.shape" label="node.shape"/>
        <att type="string" name="canonicalName" label="canonicalName" value="AT1G48180"/>
        <att type="string" name="Node TypeAT5G67570 = PPR" label="Node TypeAT5G67570 = PPR"/>
        <graphics w="35.0" h="35.0" width="1" type="rectangle" outline="#000000" fill="#0000cc" y="3244.0048828125" x="2405.680908203125"/>
    </node>
    <node label="TAACTCTTGTTGATCGGATGG" id="-607">
        <att type="string" name="node.size" label="node.size"/>
        <att type="string" name="node.fillColor" label="node.fillColor"/>
        <att type="string" name="node.labelPosition" label="node.labelPosition"/>
        <att type="string" name="node.lineType" label="node.lineType"/>
        <att type="string" name="Node Type" label="Node Type" value="srna"/>
        <att type="string" name="node.borderColor" label="node.borderColor"/>
        <att type="string" name="node.shape" label="node.shape"/>
        <att type="string" name="canonicalName" label="canonicalName" value="TAACTCTTGTTGATCGGATGG"/>
        <att type="string" name="Node TypeAT5G67570 = PPR" label="Node TypeAT5G67570 = PPR"/>
        <graphics w="35.0" h="35.0" width="1" outline="#000000" fill="#ff0033" y="3211.72021484375" x="4898.12451171875"/>
    </node>
    <node label="AT1G12700" id="-537">
        <att type="string" name="node.size" label="node.size"/>
        <att type="string" name="node.fillColor" label="node.fillColor"/>
        <att type="string" name="node.labelPosition" label="node.labelPosition"/>
        <att type="string" name="node.lineType" label="node.lineType"/>
        <att type="string" name="Node Type" label="Node Type" value="Gene"/>
        <att type="string" name="node.borderColor" label="node.borderColor"/>
        <att type="string" name="node.shape" label="node.shape"/>
        <att type="string" name="canonicalName" label="canonicalName" value="AT1G12700"/>
        <att type="string" name="Node TypeAT5G67570 = PPR" label="Node TypeAT5G67570 = PPR" value="PPR"/>
        <graphics w="35.0" h="35.0" width="1" type="rectangle" outline="#000000" fill="#0000cc" y="3712.960693359375" x="4703.96630859375"/>
    </node>
    <node label="AT4G31560" id="-538">
        <att type="string" name="node.size" label="node.size"/>
        <att type="string" name="node.fillColor" label="node.fillColor"/>
        <att type="string" name="node.labelPosition" label="node.labelPosition"/>
        <att type="string" name="node.lineType" label="node.lineType"/>
        <att type="string" name="Node Type" label="Node Type" value="Gene"/>
        <att type="string" name="node.borderColor" label="node.borderColor"/>
        <att type="string" name="node.shape" label="node.shape"/>
        <att type="string" name="canonicalName" label="canonicalName" value="AT4G31560"/>
        <att type="string" name="Node TypeAT5G67570 = PPR" label="Node TypeAT5G67570 = PPR"/>
        <graphics w="35.0" h="35.0" width="1" type="rectangle" outline="#000000" fill="#0000cc" y="2514.732177734375" x="2916.8564453125"/>
    </node>
    <node label="AT2G29570" id="-535">
        <att type="string" name="node.size" label="node.size"/>
        <att type="string" name="node.fillColor" label="node.fillColor"/>
        <att type="string" name="node.labelPosition" label="node.labelPosition"/>
        <att type="string" name="node.lineType" label="node.lineType"/>
        <att type="string" name="Node Type" label="Node Type" value="Gene"/>
        <att type="string" name="node.borderColor" label="node.borderColor"/>
        <att type="string" name="node.shape" label="node.shape"/>
        <att type="string" name="canonicalName" label="canonicalName" value="AT2G29570"/>
        <att type="string" name="Node TypeAT5G67570 = PPR" label="Node TypeAT5G67570 = PPR"/>
        <graphics w="35.0" h="35.0" width="1" type="rectangle" outline="#000000" fill="#0000cc" y="3484.90478515625" x="2532.528564453125"/>
    </node>
    <node label="CATTTCTCTACGCTATGTTGGA" id="-536">
        <att type="string" name="node.size" label="node.size"/>
        <att type="string" name="node.fillColor" label="node.fillColor"/>
        <att type="string" name="node.labelPosition" label="node.labelPosition"/>
        <att type="string" name="node.lineType" label="node.lineType"/>
        <att type="string" name="Node Type" label="Node Type" value="srna"/>
        <att type="string" name="node.borderColor" label="node.borderColor"/>
        <att type="string" name="node.shape" label="node.shape"/>
        <att type="string" name="canonicalName" label="canonicalName" value="CATTTCTCTACGCTATGTTGGA"/>
        <att type="string" name="Node TypeAT5G67570 = PPR" label="Node TypeAT5G67570 = PPR"/>
        <graphics w="35.0" h="35.0" width="1" outline="#000000" fill="#ff0033" y="3999.38037109375" x="3390.677734375"/>
    </node>
    <node label="CATTGTTTTCTTTTGCATATC" id="-534">
        <att type="string" name="node.size" label="node.size"/>
        <att type="string" name="node.fillColor" label="node.fillColor"/>
        <att type="string" name="node.labelPosition" label="node.labelPosition"/>
        <att type="string" name="node.lineType" label="node.lineType"/>
        <att type="string" name="Node Type" label="Node Type" value="srna"/>
        <att type="string" name="node.borderColor" label="node.borderColor"/>
        <att type="string" name="node.shape" label="node.shape"/>
        <att type="string" name="canonicalName" label="canonicalName" value="CATTGTTTTCTTTTGCATATC"/>
        <att type="string" name="Node TypeAT5G67570 = PPR" label="Node TypeAT5G67570 = PPR"/>
        <graphics w="35.0" h="35.0" width="1" outline="#000000" fill="#ff0033" y="2740.8037109375" x="2285.5615234375"/>
    </node>
    <node label="ATATCTTCCATTTCTCTACGC" id="-533">
        <att type="string" name="node.size" label="node.size"/>
        <att type="string" name="node.fillColor" label="node.fillColor"/>
        <att type="string" name="node.labelPosition" label="node.labelPosition"/>
        <att type="string" name="node.lineType" label="node.lineType"/>
        <att type="string" name="Node Type" label="Node Type" value="srna"/>
        <att type="string" name="node.borderColor" label="node.borderColor"/>
        <att type="string" name="node.shape" label="node.shape"/>
        <att type="string" name="canonicalName" label="canonicalName" value="ATATCTTCCATTTCTCTACGC"/>
        <att type="string" name="Node TypeAT5G67570 = PPR" label="Node TypeAT5G67570 = PPR"/>
        <graphics w="35.0" h="35.0" width="1" outline="#000000" fill="#ff0033" y="4170.1240234375" x="3223.9755859375"/>
    </node>
    <node label="TAACATAGCGTTTGATTGGATC" id="-532">
        <att type="string" name="node.size" label="node.size"/>
        <att type="string" name="node.fillColor" label="node.fillColor"/>
        <att type="string" name="node.labelPosition" label="node.labelPosition"/>
        <att type="string" name="node.lineType" label="node.lineType"/>
        <att type="string" name="Node Type" label="Node Type" value="srna"/>
        <att type="string" name="node.borderColor" label="node.borderColor"/>
        <att type="string" name="node.shape" label="node.shape"/>
        <att type="string" name="canonicalName" label="canonicalName" value="TAACATAGCGTTTGATTGGATC"/>
        <att type="string" name="Node TypeAT5G67570 = PPR" label="Node TypeAT5G67570 = PPR"/>
        <graphics w="35.0" h="35.0" width="1" outline="#000000" fill="#ff0033" y="4550.51318359375" x="3038.7255859375"/>
    </node>
    <node label="AT4G10350" id="-632">
        <att type="string" name="node.size" label="node.size"/>
        <att type="string" name="node.fillColor" label="node.fillColor"/>
        <att type="string" name="node.labelPosition" label="node.labelPosition"/>
        <att type="string" name="node.lineType" label="node.lineType"/>
        <att type="string" name="Node Type" label="Node Type" value="Gene"/>
        <att type="string" name="node.borderColor" label="node.borderColor"/>
        <att type="string" name="node.shape" label="node.shape"/>
        <att type="string" name="canonicalName" label="canonicalName" value="AT4G10350"/>
        <att type="string" name="Node TypeAT5G67570 = PPR" label="Node TypeAT5G67570 = PPR"/>
        <graphics w="35.0" h="35.0" width="1" type="rectangle" outline="#000000" fill="#0000cc" y="3992.0380859375" x="3439.15234375"/>
    </node>
    <node label="TTCAAGTCGTCTAAAGAACAG" id="-531">
        <att type="string" name="node.size" label="node.size"/>
        <att type="string" name="node.fillColor" label="node.fillColor"/>
        <att type="string" name="node.labelPosition" label="node.labelPosition"/>
        <att type="string" name="node.lineType" label="node.lineType"/>
        <att type="string" name="Node Type" label="Node Type" value="srna"/>
        <att type="string" name="node.borderColor" label="node.borderColor"/>
        <att type="string" name="node.shape" label="node.shape"/>
        <att type="string" name="canonicalName" label="canonicalName" value="TTCAAGTCGTCTAAAGAACAG"/>
        <att type="string" name="Node TypeAT5G67570 = PPR" label="Node TypeAT5G67570 = PPR"/>
        <graphics w="35.0" h="35.0" width="1" outline="#000000" fill="#ff0033" y="3055.81201171875" x="1970.3314208984375"/>
    </node>
    <node label="CGCTATGTTGGACTTAGGATGA" id="-530">
        <att type="string" name="node.size" label="node.size"/>
        <att type="string" name="node.fillColor" label="node.fillColor"/>
        <att type="string" name="node.labelPosition" label="node.labelPosition"/>
        <att type="string" name="node.lineType" label="node.lineType"/>
        <att type="string" name="Node Type" label="Node Type" value="srna"/>
        <att type="string" name="node.borderColor" label="node.borderColor"/>
        <att type="string" name="node.shape" label="node.shape"/>
        <att type="string" name="canonicalName" label="canonicalName" value="CGCTATGTTGGACTTAGGATGA"/>
        <att type="string" name="Node TypeAT5G67570 = PPR" label="Node TypeAT5G67570 = PPR"/>
        <graphics w="35.0" h="35.0" width="1" outline="#000000" fill="#ff0033" y="3478.4833984375" x="2672.412841796875"/>
    </node>
    <node label="AT3G51570" id="-528">
        <att type="string" name="node.size" label="node.size"/>
        <att type="string" name="node.fillColor" label="node.fillColor"/>
        <att type="string" name="node.labelPosition" label="node.labelPosition"/>
        <att type="string" name="node.lineType" label="node.lineType"/>
        <att type="string" name="Node Type" label="Node Type" value="Gene"/>
        <att type="string" name="node.borderColor" label="node.borderColor"/>
        <att type="string" name="node.shape" label="node.shape"/>
        <att type="string" name="canonicalName" label="canonicalName" value="AT3G51570"/>
        <att type="string" name="Node TypeAT5G67570 = PPR" label="Node TypeAT5G67570 = PPR"/>
        <graphics w="35.0" h="35.0" width="1" type="rectangle" outline="#000000" fill="#0000cc" y="3448.9306640625" x="1659.7196044921875"/>
    </node>
    <node label="AGGCTTGTAATGGGTGTTGTG" id="-527">
        <att type="string" name="node.size" label="node.size"/>
        <att type="string" name="node.fillColor" label="node.fillColor"/>
        <att type="string" name="node.labelPosition" label="node.labelPosition"/>
        <att type="string" name="node.lineType" label="node.lineType"/>
        <att type="string" name="Node Type" label="Node Type" value="srna"/>
        <att type="string" name="node.borderColor" label="node.borderColor"/>
        <att type="string" name="node.shape" label="node.shape"/>
        <att type="string" name="canonicalName" label="canonicalName" value="AGGCTTGTAATGGGTGTTGTG"/>
        <att type="string" name="Node TypeAT5G67570 = PPR" label="Node TypeAT5G67570 = PPR"/>
        <graphics w="35.0" h="35.0" width="1" outline="#000000" fill="#ff0033" y="4422.716796875" x="3071.573486328125"/>
    </node>
    <node label="AT1G30680" id="-526">
        <att type="string" name="node.size" label="node.size"/>
        <att type="string" name="node.fillColor" label="node.fillColor"/>
        <att type="string" name="node.labelPosition" label="node.labelPosition"/>
        <att type="string" name="node.lineType" label="node.lineType"/>
        <att type="string" name="Node Type" label="Node Type" value="Gene"/>
        <att type="string" name="node.borderColor" label="node.borderColor"/>
        <att type="string" name="node.shape" label="node.shape"/>
        <att type="string" name="canonicalName" label="canonicalName" value="AT1G30680"/>
        <att type="string" name="Node TypeAT5G67570 = PPR" label="Node TypeAT5G67570 = PPR"/>
        <graphics w="35.0" h="35.0" width="1" type="rectangle" outline="#000000" fill="#0000cc" y="3125.5732421875" x="4190.03271484375"/>
    </node>
    <node label="ATGTGTTCAAGTAAATGAGATT" id="-523">
        <att type="string" name="node.size" label="node.size"/>
        <att type="string" name="node.fillColor" label="node.fillColor"/>
        <att type="string" name="node.labelPosition" label="node.labelPosition"/>
        <att type="string" name="node.lineType" label="node.lineType"/>
        <att type="string" name="Node Type" label="Node Type" value="srna"/>
        <att type="string" name="node.borderColor" label="node.borderColor"/>
        <att type="string" name="node.shape" label="node.shape"/>
        <att type="string" name="canonicalName" label="canonicalName" value="ATGTGTTCAAGTAAATGAGATT"/>
        <att type="string" name="Node TypeAT5G67570 = PPR" label="Node TypeAT5G67570 = PPR"/>
        <graphics w="35.0" h="35.0" width="1" outline="#000000" fill="#ff0033" y="2803.95556640625" x="2488.45068359375"/>
    </node>
    <node label="TCCAATGTCTTTTCTAGTTCG" id="-522">
        <att type="string" name="node.size" label="node.size"/>
        <att type="string" name="node.fillColor" label="node.fillColor"/>
        <att type="string" name="node.labelPosition" label="node.labelPosition"/>
        <att type="string" name="node.lineType" label="node.lineType"/>
        <att type="string" name="Node Type" label="Node Type" value="srna"/>
        <att type="string" name="node.borderColor" label="node.borderColor"/>
        <att type="string" name="node.shape" label="node.shape"/>
        <att type="string" name="canonicalName" label="canonicalName" value="TCCAATGTCTTTTCTAGTTCG"/>
        <att type="string" name="Node TypeAT5G67570 = PPR" label="Node TypeAT5G67570 = PPR"/>
        <graphics w="35.0" h="35.0" width="1" outline="#000000" fill="#ff0033" y="3416.801025390625" x="1999.4744873046875"/>
    </node>
    <node label="AT3G33235" id="-525">
        <att type="string" name="node.size" label="node.size"/>
        <att type="string" name="node.fillColor" label="node.fillColor"/>
        <att type="string" name="node.labelPosition" label="node.labelPosition"/>
        <att type="string" name="node.lineType" label="node.lineType"/>
        <att type="string" name="Node Type" label="Node Type" value="Gene"/>
        <att type="string" name="node.borderColor" label="node.borderColor"/>
        <att type="string" name="node.shape" label="node.shape"/>
        <att type="string" name="canonicalName" label="canonicalName" value="AT3G33235"/>
        <att type="string" name="Node TypeAT5G67570 = PPR" label="Node TypeAT5G67570 = PPR"/>
        <graphics w="35.0" h="35.0" width="1" type="rectangle" outline="#000000" fill="#0000cc" y="3372.7734375" x="1825.580322265625"/>
    </node>
    <node label="TGCTTTTTCTAGTTTCGCCAT" id="-524">
        <att type="string" name="node.size" label="node.size"/>
        <att type="string" name="node.fillColor" label="node.fillColor"/>
        <att type="string" name="node.labelPosition" label="node.labelPosition"/>
        <att type="string" name="node.lineType" label="node.lineType"/>
        <att type="string" name="Node Type" label="Node Type" value="srna"/>
        <att type="string" name="node.borderColor" label="node.borderColor"/>
        <att type="string" name="node.shape" label="node.shape"/>
        <att type="string" name="canonicalName" label="canonicalName" value="TGCTTTTTCTAGTTTCGCCAT"/>
        <att type="string" name="Node TypeAT5G67570 = PPR" label="Node TypeAT5G67570 = PPR"/>
        <graphics w="35.0" h="35.0078125" width="1" outline="#000000" fill="#ff0033" y="4413.1640625" x="3265.905517578125"/>
    </node>
    <node label="TTTTGCATATACTCGAATACC" id="-521">
        <att type="string" name="node.size" label="node.size"/>
        <att type="string" name="node.fillColor" label="node.fillColor"/>
        <att type="string" name="node.labelPosition" label="node.labelPosition"/>
        <att type="string" name="node.lineType" label="node.lineType"/>
        <att type="string" name="Node Type" label="Node Type" value="srna"/>
        <att type="string" name="node.borderColor" label="node.borderColor"/>
        <att type="string" name="node.shape" label="node.shape"/>
        <att type="string" name="canonicalName" label="canonicalName" value="TTTTGCATATACTCGAATACC"/>
        <att type="string" name="Node TypeAT5G67570 = PPR" label="Node TypeAT5G67570 = PPR"/>
        <graphics w="35.0" h="35.0" width="1" outline="#000000" fill="#ff0033" y="3456.423828125" x="4873.36962890625"/>
    </node>
    <node label="AACATATCGACGAACTAGAAA" id="-519">
        <att type="string" name="node.size" label="node.size"/>
        <att type="string" name="node.fillColor" label="node.fillColor"/>
        <att type="string" name="node.labelPosition" label="node.labelPosition"/>
        <att type="string" name="node.lineType" label="node.lineType"/>
        <att type="string" name="Node Type" label="Node Type" value="srna"/>
        <att type="string" name="node.borderColor" label="node.borderColor"/>
        <att type="string" name="node.shape" label="node.shape"/>
        <att type="string" name="canonicalName" label="canonicalName" value="AACATATCGACGAACTAGAAA"/>
        <att type="string" name="Node TypeAT5G67570 = PPR" label="Node TypeAT5G67570 = PPR"/>
        <graphics w="35.0" h="35.0" width="1" outline="#000000" fill="#ff0033" y="2752.51904296875" x="2450.211181640625"/>
    </node>
    <node label="AT4G39530" id="-520">
        <att type="string" name="node.size" label="node.size"/>
        <att type="string" name="node.fillColor" label="node.fillColor"/>
        <att type="string" name="node.labelPosition" label="node.labelPosition"/>
        <att type="string" name="node.lineType" label="node.lineType"/>
        <att type="string" name="Node Type" label="Node Type" value="Gene"/>
        <att type="string" name="node.borderColor" label="node.borderColor"/>
        <att type="string" name="node.shape" label="node.shape"/>
        <att type="string" name="canonicalName" label="canonicalName" value="AT4G39530"/>
        <att type="string" name="Node TypeAT5G67570 = PPR" label="Node TypeAT5G67570 = PPR" value="PPR"/>
        <graphics w="35.0" h="35.0" width="1" type="rectangle" outline="#000000" fill="#0000cc" y="3100.65380859375" x="1609.1259765625"/>
    </node>
    <node label="ATATATGTTTCAGTCTTATCCC" id="-518">
        <att type="string" name="node.size" label="node.size"/>
        <att type="string" name="node.fillColor" label="node.fillColor"/>
        <att type="string" name="node.labelPosition" label="node.labelPosition"/>
        <att type="string" name="node.lineType" label="node.lineType"/>
        <att type="string" name="Node Type" label="Node Type" value="srna"/>
        <att type="string" name="node.borderColor" label="node.borderColor"/>
        <att type="string" name="node.shape" label="node.shape"/>
        <att type="string" name="canonicalName" label="canonicalName" value="ATATATGTTTCAGTCTTATCCC"/>
        <att type="string" name="Node TypeAT5G67570 = PPR" label="Node TypeAT5G67570 = PPR"/>
        <graphics w="35.0" h="35.0" width="1" outline="#000000" fill="#ff0033" y="3299.18701171875" x="4433.65869140625"/>
    </node>
    <node label="AT5G47580" id="-517">
        <att type="string" name="node.size" label="node.size"/>
        <att type="string" name="node.fillColor" label="node.fillColor"/>
        <att type="string" name="node.labelPosition" label="node.labelPosition"/>
        <att type="string" name="node.lineType" label="node.lineType"/>
        <att type="string" name="Node Type" label="Node Type" value="Gene"/>
        <att type="string" name="node.borderColor" label="node.borderColor"/>
        <att type="string" name="node.shape" label="node.shape"/>
        <att type="string" name="canonicalName" label="canonicalName" value="AT5G47580"/>
        <att type="string" name="Node TypeAT5G67570 = PPR" label="Node TypeAT5G67570 = PPR"/>
        <graphics w="35.0" h="35.0" width="1" type="rectangle" outline="#000000" fill="#0000cc" y="3275.0048828125" x="2631.69482421875"/>
    </node>
    <node label="AT1G24100" id="-516">
        <att type="string" name="node.size" label="node.size"/>
        <att type="string" name="node.fillColor" label="node.fillColor"/>
        <att type="string" name="node.labelPosition" label="node.labelPosition"/>
        <att type="string" name="node.lineType" label="node.lineType"/>
        <att type="string" name="Node Type" label="Node Type" value="Gene"/>
        <att type="string" name="node.borderColor" label="node.borderColor"/>
        <att type="string" name="node.shape" label="node.shape"/>
        <att type="string" name="canonicalName" label="canonicalName" value="AT1G24100"/>
        <att type="string" name="Node TypeAT5G67570 = PPR" label="Node TypeAT5G67570 = PPR"/>
        <graphics w="35.0" h="35.0" width="1" type="rectangle" outline="#000000" fill="#0000cc" y="3003.415771484375" x="5123.45263671875"/>
    </node>
    <node label="TATCCAATGCTTTTTCTAGTT" id="-605">
        <att type="string" name="node.size" label="node.size"/>
        <att type="string" name="node.fillColor" label="node.fillColor"/>
        <att type="string" name="node.labelPosition" label="node.labelPosition"/>
        <att type="string" name="node.lineType" label="node.lineType"/>
        <att type="string" name="Node Type" label="Node Type" value="srna"/>
        <att type="string" name="node.borderColor" label="node.borderColor"/>
        <att type="string" name="node.shape" label="node.shape"/>
        <att type="string" name="canonicalName" label="canonicalName" value="TATCCAATGCTTTTTCTAGTT"/>
        <att type="string" name="Node TypeAT5G67570 = PPR" label="Node TypeAT5G67570 = PPR"/>
        <graphics w="35.0" h="35.0" width="1" outline="#000000" fill="#ff0033" y="4217.57666015625" x="3367.94580078125"/>
    </node>
    <node label="AT3G22470" id="-514">
        <att type="string" name="node.size" label="node.size"/>
        <att type="string" name="node.fillColor" label="node.fillColor"/>
        <att type="string" name="node.labelPosition" label="node.labelPosition"/>
        <att type="string" name="node.lineType" label="node.lineType"/>
        <att type="string" name="Node Type" label="Node Type" value="Gene"/>
        <att type="string" name="node.borderColor" label="node.borderColor"/>
        <att type="string" name="node.shape" label="node.shape"/>
        <att type="string" name="canonicalName" label="canonicalName" value="AT3G22470"/>
        <att type="string" name="Node TypeAT5G67570 = PPR" label="Node TypeAT5G67570 = PPR" value="PPR"/>
        <graphics w="35.0" h="35.0" width="1" type="rectangle" outline="#000000" fill="#0000cc" y="2919.088134765625" x="5074.07275390625"/>
    </node>
    <node label="AT5G20170" id="-515">
        <att type="string" name="node.size" label="node.size"/>
        <att type="string" name="node.fillColor" label="node.fillColor"/>
        <att type="string" name="node.labelPosition" label="node.labelPosition"/>
        <att type="string" name="node.lineType" label="node.lineType"/>
        <att type="string" name="Node Type" label="Node Type" value="Gene"/>
        <att type="string" name="node.borderColor" label="node.borderColor"/>
        <att type="string" name="node.shape" label="node.shape"/>
        <att type="string" name="canonicalName" label="canonicalName" value="AT5G20170"/>
        <att type="string" name="Node TypeAT5G67570 = PPR" label="Node TypeAT5G67570 = PPR"/>
        <graphics w="35.0" h="35.0" width="1" type="rectangle" outline="#000000" fill="#0000cc" y="5068.42236328125" x="3440.36962890625"/>
    </node>
    <node label="TTCTAAGTCCAACATAGCGTA" id="-513">
        <att type="string" name="node.size" label="node.size"/>
        <att type="string" name="node.fillColor" label="node.fillColor"/>
        <att type="string" name="node.labelPosition" label="node.labelPosition"/>
        <att type="string" name="node.lineType" label="node.lineType"/>
        <att type="string" name="Node Type" label="Node Type" value="srna"/>
        <att type="string" name="node.borderColor" label="node.borderColor"/>
        <att type="string" name="node.shape" label="node.shape"/>
        <att type="string" name="canonicalName" label="canonicalName" value="TTCTAAGTCCAACATAGCGTA"/>
        <att type="string" name="Node TypeAT5G67570 = PPR" label="Node TypeAT5G67570 = PPR"/>
        <graphics w="35.0" h="35.0" width="1" outline="#000000" fill="#ff0033" y="3449.601318359375" x="2737.999267578125"/>
    </node>
    <node label="TTTTACGGGGATAAGACTGAAA" id="-512">
        <att type="string" name="node.size" label="node.size"/>
        <att type="string" name="node.fillColor" label="node.fillColor"/>
        <att type="string" name="node.labelPosition" label="node.labelPosition"/>
        <att type="string" name="node.lineType" label="node.lineType"/>
        <att type="string" name="Node Type" label="Node Type" value="srna"/>
        <att type="string" name="node.borderColor" label="node.borderColor"/>
        <att type="string" name="node.shape" label="node.shape"/>
        <att type="string" name="canonicalName" label="canonicalName" value="TTTTACGGGGATAAGACTGAAA"/>
        <att type="string" name="Node TypeAT5G67570 = PPR" label="Node TypeAT5G67570 = PPR"/>
        <graphics w="35.0" h="35.0" width="1" outline="#000000" fill="#ff0033" y="2800.39794921875" x="4750.34130859375"/>
    </node>
    <node label="TTCTAAGTCCAACATAGCGTAGAG" id="-511">
        <att type="string" name="node.size" label="node.size"/>
        <att type="string" name="node.fillColor" label="node.fillColor"/>
        <att type="string" name="node.labelPosition" label="node.labelPosition"/>
        <att type="string" name="node.lineType" label="node.lineType"/>
        <att type="string" name="Node Type" label="Node Type" value="srna"/>
        <att type="string" name="node.borderColor" label="node.borderColor"/>
        <att type="string" name="node.shape" label="node.shape"/>
        <att type="string" name="canonicalName" label="canonicalName" value="TTCTAAGTCCAACATAGCGTAGAG"/>
        <att type="string" name="Node TypeAT5G67570 = PPR" label="Node TypeAT5G67570 = PPR"/>
        <graphics w="35.00390625" h="35.0" width="1" outline="#000000" fill="#ff0033" y="4546.9306640625" x="3145.45703125"/>
    </node>
    <node label="AT4G15480" id="-510">
        <att type="string" name="node.size" label="node.size"/>
        <att type="string" name="node.fillColor" label="node.fillColor"/>
        <att type="string" name="node.labelPosition" label="node.labelPosition"/>
        <att type="string" name="node.lineType" label="node.lineType"/>
        <att type="string" name="Node Type" label="Node Type" value="Gene"/>
        <att type="string" name="node.borderColor" label="node.borderColor"/>
        <att type="string" name="node.shape" label="node.shape"/>
        <att type="string" name="canonicalName" label="canonicalName" value="AT4G15480"/>
        <att type="string" name="Node TypeAT5G67570 = PPR" label="Node TypeAT5G67570 = PPR"/>
        <graphics w="35.0" h="35.0" width="1" type="rectangle" outline="#000000" fill="#0000cc" y="2758.79150390625" x="2683.77783203125"/>
    </node>
    <node label="TTTCAAGTCGTCTAAAGAACA" id="-509">
        <att type="string" name="node.size" label="node.size"/>
        <att type="string" name="node.fillColor" label="node.fillColor"/>
        <att type="string" name="node.labelPosition" label="node.labelPosition"/>
        <att type="string" name="node.lineType" label="node.lineType"/>
        <att type="string" name="Node Type" label="Node Type" value="srna"/>
        <att type="string" name="node.borderColor" label="node.borderColor"/>
        <att type="string" name="node.shape" label="node.shape"/>
        <att type="string" name="canonicalName" label="canonicalName" value="TTTCAAGTCGTCTAAAGAACA"/>
        <att type="string" name="Node TypeAT5G67570 = PPR" label="Node TypeAT5G67570 = PPR"/>
        <graphics w="35.0" h="35.0" width="1" outline="#000000" fill="#ff0033" y="3109.901611328125" x="1930.555908203125"/>
    </node>
    <node label="TGTTGTGAAGTCTACATGAAG" id="-508">
        <att type="string" name="node.size" label="node.size"/>
        <att type="string" name="node.fillColor" label="node.fillColor"/>
        <att type="string" name="node.labelPosition" label="node.labelPosition"/>
        <att type="string" name="node.lineType" label="node.lineType"/>
        <att type="string" name="Node Type" label="Node Type" value="srna"/>
        <att type="string" name="node.borderColor" label="node.borderColor"/>
        <att type="string" name="node.shape" label="node.shape"/>
        <att type="string" name="canonicalName" label="canonicalName" value="TGTTGTGAAGTCTACATGAAG"/>
        <att type="string" name="Node TypeAT5G67570 = PPR" label="Node TypeAT5G67570 = PPR"/>
        <graphics w="34.998046875" h="34.9990234375" width="1" outline="#000000" fill="#ff0033" y="4136.24560546875" x="3207.70703125"/>
    </node>
    <node label="TAAATGTTATTTTCTACTTAA" id="-507">
        <att type="string" name="node.size" label="node.size"/>
        <att type="string" name="node.fillColor" label="node.fillColor"/>
        <att type="string" name="node.labelPosition" label="node.labelPosition"/>
        <att type="string" name="node.lineType" label="node.lineType"/>
        <att type="string" name="Node Type" label="Node Type" value="srna"/>
        <att type="string" name="node.borderColor" label="node.borderColor"/>
        <att type="string" name="node.shape" label="node.shape"/>
        <att type="string" name="canonicalName" label="canonicalName" value="TAAATGTTATTTTCTACTTAA"/>
        <att type="string" name="Node TypeAT5G67570 = PPR" label="Node TypeAT5G67570 = PPR"/>
        <graphics w="35.0" h="35.0" width="1" outline="#000000" fill="#ff0033" y="4611.603515625" x="2982.413330078125"/>
    </node>
    <node label="TTCAATAAATAATTGGTTCTA" id="-505">
        <att type="string" name="node.size" label="node.size"/>
        <att type="string" name="node.fillColor" label="node.fillColor"/>
        <att type="string" name="node.labelPosition" label="node.labelPosition"/>
        <att type="string" name="node.lineType" label="node.lineType"/>
        <att type="string" name="Node Type" label="Node Type" value="srna"/>
        <att type="string" name="node.borderColor" label="node.borderColor"/>
        <att type="string" name="node.shape" label="node.shape"/>
        <att type="string" name="canonicalName" label="canonicalName" value="TTCAATAAATAATTGGTTCTA"/>
        <att type="string" name="Node TypeAT5G67570 = PPR" label="Node TypeAT5G67570 = PPR"/>
        <graphics w="35.0" h="35.0" width="1" outline="#000000" fill="#ff0033" y="3097.2060546875" x="1867.035400390625"/>
    </node>
    <node label="AT4G17215" id="-504">
        <att type="string" name="node.size" label="node.size"/>
        <att type="string" name="node.fillColor" label="node.fillColor"/>
        <att type="string" name="node.labelPosition" label="node.labelPosition"/>
        <att type="string" name="node.lineType" label="node.lineType"/>
        <att type="string" name="Node Type" label="Node Type" value="Gene"/>
        <att type="string" name="node.borderColor" label="node.borderColor"/>
        <att type="string" name="node.shape" label="node.shape"/>
        <att type="string" name="canonicalName" label="canonicalName" value="AT4G17215"/>
        <att type="string" name="Node TypeAT5G67570 = PPR" label="Node TypeAT5G67570 = PPR"/>
        <graphics w="35.0" h="35.0" width="1" type="rectangle" outline="#000000" fill="#0000cc" y="4205.603515625" x="3703.697265625"/>
    </node>
    <node label="AT4G29400" id="-506">
        <att type="string" name="node.size" label="node.size"/>
        <att type="string" name="node.fillColor" label="node.fillColor"/>
        <att type="string" name="node.labelPosition" label="node.labelPosition"/>
        <att type="string" name="node.lineType" label="node.lineType"/>
        <att type="string" name="Node Type" label="Node Type" value="Gene"/>
        <att type="string" name="node.borderColor" label="node.borderColor"/>
        <att type="string" name="node.shape" label="node.shape"/>
        <att type="string" name="canonicalName" label="canonicalName" value="AT4G29400"/>
        <att type="string" name="Node TypeAT5G67570 = PPR" label="Node TypeAT5G67570 = PPR"/>
        <graphics w="35.0" h="35.0" width="1" type="rectangle" outline="#000000" fill="#0000cc" y="4808.30029296875" x="3570.587890625"/>
    </node>
    <node label="ACGCTATGTTGGACTTAGAATA" id="-503">
        <att type="string" name="node.size" label="node.size"/>
        <att type="string" name="node.fillColor" label="node.fillColor"/>
        <att type="string" name="node.labelPosition" label="node.labelPosition"/>
        <att type="string" name="node.lineType" label="node.lineType"/>
        <att type="string" name="Node Type" label="Node Type" value="srna"/>
        <att type="string" name="node.borderColor" label="node.borderColor"/>
        <att type="string" name="node.shape" label="node.shape"/>
        <att type="string" name="canonicalName" label="canonicalName" value="ACGCTATGTTGGACTTAGAATA"/>
        <att type="string" name="Node TypeAT5G67570 = PPR" label="Node TypeAT5G67570 = PPR"/>
        <graphics w="34.99951171875" h="35.0" width="1" outline="#000000" fill="#ff0033" y="3605.58447265625" x="2525.1455078125"/>
    </node>
    <node label="TATTGTTTTGAATGTGTTCAA" id="-603">
        <att type="string" name="node.size" label="node.size"/>
        <att type="string" name="node.fillColor" label="node.fillColor"/>
        <att type="string" name="node.labelPosition" label="node.labelPosition"/>
        <att type="string" name="node.lineType" label="node.lineType"/>
        <att type="string" name="Node Type" label="Node Type" value="srna"/>
        <att type="string" name="node.borderColor" label="node.borderColor"/>
        <att type="string" name="node.shape" label="node.shape"/>
        <att type="string" name="canonicalName" label="canonicalName" value="TATTGTTTTGAATGTGTTCAA"/>
        <att type="string" name="Node TypeAT5G67570 = PPR" label="Node TypeAT5G67570 = PPR"/>
        <graphics w="35.0" h="35.0" width="1" outline="#000000" fill="#ff0033" y="2972.7919921875" x="1919.809814453125"/>
    </node>
    <node label="AT2G42890" id="-502">
        <att type="string" name="node.size" label="node.size"/>
        <att type="string" name="node.fillColor" label="node.fillColor"/>
        <att type="string" name="node.labelPosition" label="node.labelPosition"/>
        <att type="string" name="node.lineType" label="node.lineType"/>
        <att type="string" name="Node Type" label="Node Type" value="Gene"/>
        <att type="string" name="node.borderColor" label="node.borderColor"/>
        <att type="string" name="node.shape" label="node.shape"/>
        <att type="string" name="canonicalName" label="canonicalName" value="AT2G42890"/>
        <att type="string" name="Node TypeAT5G67570 = PPR" label="Node TypeAT5G67570 = PPR"/>
        <graphics w="35.0" h="35.0" width="1" type="rectangle" outline="#000000" fill="#0000cc" y="4789.98779296875" x="3412.384033203125"/>
    </node>
    <node label="GTAGTTTCTCTCCGAGGTGTAGCGA" id="-501">
        <att type="string" name="node.size" label="node.size"/>
        <att type="string" name="node.fillColor" label="node.fillColor"/>
        <att type="string" name="node.labelPosition" label="node.labelPosition"/>
        <att type="string" name="node.lineType" label="node.lineType"/>
        <att type="string" name="Node Type" label="Node Type" value="srna"/>
        <att type="string" name="node.borderColor" label="node.borderColor"/>
        <att type="string" name="node.shape" label="node.shape"/>
        <att type="string" name="canonicalName" label="canonicalName" value="GTAGTTTCTCTCCGAGGTGTAGCGA"/>
        <att type="string" name="Node TypeAT5G67570 = PPR" label="Node TypeAT5G67570 = PPR"/>
        <graphics w="35.0" h="34.99853515625" width="1" outline="#000000" fill="#ff0033" y="2873.2236328125" x="2522.162841796875"/>
    </node>
    <node label="TATATGCAAAAGAGTAAGATGG" id="-602">
        <att type="string" name="node.size" label="node.size"/>
        <att type="string" name="node.fillColor" label="node.fillColor"/>
        <att type="string" name="node.labelPosition" label="node.labelPosition"/>
        <att type="string" name="node.lineType" label="node.lineType"/>
        <att type="string" name="Node Type" label="Node Type" value="srna"/>
        <att type="string" name="node.borderColor" label="node.borderColor"/>
        <att type="string" name="node.shape" label="node.shape"/>
        <att type="string" name="canonicalName" label="canonicalName" value="TATATGCAAAAGAGTAAGATGG"/>
        <att type="string" name="Node TypeAT5G67570 = PPR" label="Node TypeAT5G67570 = PPR"/>
        <graphics w="35.0" h="35.0" width="1" outline="#000000" fill="#ff0033" y="3482.83251953125" x="4805.62255859375"/>
    </node>
    <node label="AT4G16130" id="-500">
        <att type="string" name="node.size" label="node.size"/>
        <att type="string" name="node.fillColor" label="node.fillColor"/>
        <att type="string" name="node.labelPosition" label="node.labelPosition"/>
        <att type="string" name="node.lineType" label="node.lineType"/>
        <att type="string" name="Node Type" label="Node Type" value="Gene"/>
        <att type="string" name="node.borderColor" label="node.borderColor"/>
        <att type="string" name="node.shape" label="node.shape"/>
        <att type="string" name="canonicalName" label="canonicalName" value="AT4G16130"/>
        <att type="string" name="Node TypeAT5G67570 = PPR" label="Node TypeAT5G67570 = PPR"/>
        <graphics w="35.0" h="35.0" width="1" type="rectangle" outline="#000000" fill="#0000cc" y="3578.873779296875" x="1835.55078125"/>
    </node>
    <node label="CAATAGATTTAGATGGTAGTT" id="-499">
        <att type="string" name="node.size" label="node.size"/>
        <att type="string" name="node.fillColor" label="node.fillColor"/>
        <att type="string" name="node.labelPosition" label="node.labelPosition"/>
        <att type="string" name="node.lineType" label="node.lineType"/>
        <att type="string" name="Node Type" label="Node Type" value="srna"/>
        <att type="string" name="node.borderColor" label="node.borderColor"/>
        <att type="string" name="node.shape" label="node.shape"/>
        <att type="string" name="canonicalName" label="canonicalName" value="CAATAGATTTAGATGGTAGTT"/>
        <att type="string" name="Node TypeAT5G67570 = PPR" label="Node TypeAT5G67570 = PPR"/>
        <graphics w="35.0" h="34.99609375" width="1" outline="#000000" fill="#ff0033" y="2899.261474609375" x="4599.05615234375"/>
    </node>
    <node label="CCAATGTCTTTTCTAGTTCGT" id="-498">
        <att type="string" name="node.size" label="node.size"/>
        <att type="string" name="node.fillColor" label="node.fillColor"/>
        <att type="string" name="node.labelPosition" label="node.labelPosition"/>
        <att type="string" name="node.lineType" label="node.lineType"/>
        <att type="string" name="Node Type" label="Node Type" value="srna"/>
        <att type="string" name="node.borderColor" label="node.borderColor"/>
        <att type="string" name="node.shape" label="node.shape"/>
        <att type="string" name="canonicalName" label="canonicalName" value="CCAATGTCTTTTCTAGTTCGT"/>
        <att type="string" name="Node TypeAT5G67570 = PPR" label="Node TypeAT5G67570 = PPR"/>
        <graphics w="35.0" h="35.0" width="1" outline="#000000" fill="#ff0033" y="3321.187255859375" x="2120.39208984375"/>
    </node>
    <node label="AT4G38520" id="-497">
        <att type="string" name="node.size" label="node.size"/>
        <att type="string" name="node.fillColor" label="node.fillColor"/>
        <att type="string" name="node.labelPosition" label="node.labelPosition"/>
        <att type="string" name="node.lineType" label="node.lineType"/>
        <att type="string" name="Node Type" label="Node Type" value="Gene"/>
        <att type="string" name="node.borderColor" label="node.borderColor"/>
        <att type="string" name="node.shape" label="node.shape"/>
        <att type="string" name="canonicalName" label="canonicalName" value="AT4G38520"/>
        <att type="string" name="Node TypeAT5G67570 = PPR" label="Node TypeAT5G67570 = PPR"/>
        <graphics w="35.0" h="35.0" width="1" type="rectangle" outline="#000000" fill="#0000cc" y="2614.437744140625" x="4637.51220703125"/>
    </node>
    <node label="AGTTCAAACTATAATCAAGTG" id="-496">
        <att type="string" name="node.size" label="node.size"/>
        <att type="string" name="node.fillColor" label="node.fillColor"/>
        <att type="string" name="node.labelPosition" label="node.labelPosition"/>
        <att type="string" name="node.lineType" label="node.lineType"/>
        <att type="string" name="Node Type" label="Node Type" value="srna"/>
        <att type="string" name="node.borderColor" label="node.borderColor"/>
        <att type="string" name="node.shape" label="node.shape"/>
        <att type="string" name="canonicalName" label="canonicalName" value="AGTTCAAACTATAATCAAGTG"/>
        <att type="string" name="Node TypeAT5G67570 = PPR" label="Node TypeAT5G67570 = PPR"/>
        <graphics w="35.0" h="35.0" width="1" outline="#000000" fill="#ff0033" y="3115.51611328125" x="4293.1240234375"/>
    </node>
    <node label="AT4G39690" id="-494">
        <att type="string" name="node.size" label="node.size"/>
        <att type="string" name="node.fillColor" label="node.fillColor"/>
        <att type="string" name="node.labelPosition" label="node.labelPosition"/>
        <att type="string" name="node.lineType" label="node.lineType"/>
        <att type="string" name="Node Type" label="Node Type" value="Gene"/>
        <att type="string" name="node.borderColor" label="node.borderColor"/>
        <att type="string" name="node.shape" label="node.shape"/>
        <att type="string" name="canonicalName" label="canonicalName" value="AT4G39690"/>
        <att type="string" name="Node TypeAT5G67570 = PPR" label="Node TypeAT5G67570 = PPR"/>
        <graphics w="35.0" h="35.0" width="1" type="rectangle" outline="#000000" fill="#0000cc" y="3451.641357421875" x="5100.06005859375"/>
    </node>
    <node label="AT5G61940" id="-495">
        <att type="string" name="node.size" label="node.size"/>
        <att type="string" name="node.fillColor" label="node.fillColor"/>
        <att type="string" name="node.labelPosition" label="node.labelPosition"/>
        <att type="string" name="node.lineType" label="node.lineType"/>
        <att type="string" name="Node Type" label="Node Type" value="Gene"/>
        <att type="string" name="node.borderColor" label="node.borderColor"/>
        <att type="string" name="node.shape" label="node.shape"/>
        <att type="string" name="canonicalName" label="canonicalName" value="AT5G61940"/>
        <att type="string" name="Node TypeAT5G67570 = PPR" label="Node TypeAT5G67570 = PPR"/>
        <graphics w="35.0" h="35.0" width="1" type="rectangle" outline="#000000" fill="#0000cc" y="3085.546630859375" x="1659.290771484375"/>
    </node>
    <node label="CTTATCCCCGTAAAAAAAGTT" id="-493">
        <att type="string" name="node.size" label="node.size"/>
        <att type="string" name="node.fillColor" label="node.fillColor"/>
        <att type="string" name="node.labelPosition" label="node.labelPosition"/>
        <att type="string" name="node.lineType" label="node.lineType"/>
        <att type="string" name="Node Type" label="Node Type" value="srna"/>
        <att type="string" name="node.borderColor" label="node.borderColor"/>
        <att type="string" name="node.shape" label="node.shape"/>
        <att type="string" name="canonicalName" label="canonicalName" value="CTTATCCCCGTAAAAAAAGTT"/>
        <att type="string" name="Node TypeAT5G67570 = PPR" label="Node TypeAT5G67570 = PPR"/>
        <graphics w="35.0" h="35.0" width="1" outline="#000000" fill="#ff0033" y="2932.38720703125" x="4642.06591796875"/>
    </node>
    <node label="TGTTGATCGGATGGTAGAAAC" id="-492">
        <att type="string" name="node.size" label="node.size"/>
        <att type="string" name="node.fillColor" label="node.fillColor"/>
        <att type="string" name="node.labelPosition" label="node.labelPosition"/>
        <att type="string" name="node.lineType" label="node.lineType"/>
        <att type="string" name="Node Type" label="Node Type" value="srna"/>
        <att type="string" name="node.borderColor" label="node.borderColor"/>
        <att type="string" name="node.shape" label="node.shape"/>
        <att type="string" name="canonicalName" label="canonicalName" value="TGTTGATCGGATGGTAGAAAC"/>
        <att type="string" name="Node TypeAT5G67570 = PPR" label="Node TypeAT5G67570 = PPR"/>
        <graphics w="35.0" h="35.0" width="1" outline="#000000" fill="#ff0033" y="2987.8154296875" x="4915.880859375"/>
    </node>
    <node label="AT2G21410" id="-490">
        <att type="string" name="node.size" label="node.size"/>
        <att type="string" name="node.fillColor" label="node.fillColor"/>
        <att type="string" name="node.labelPosition" label="node.labelPosition"/>
        <att type="string" name="node.lineType" label="node.lineType"/>
        <att type="string" name="Node Type" label="Node Type" value="Gene"/>
        <att type="string" name="node.borderColor" label="node.borderColor"/>
        <att type="string" name="node.shape" label="node.shape"/>
        <att type="string" name="canonicalName" label="canonicalName" value="AT2G21410"/>
        <att type="string" name="Node TypeAT5G67570 = PPR" label="Node TypeAT5G67570 = PPR"/>
        <graphics w="35.0" h="35.0" width="1" type="rectangle" outline="#000000" fill="#0000cc" y="4856.89453125" x="3307.883544921875"/>
    </node>
    <node label="TGTAACCAAAACATATTTCAG" id="-491">
        <att type="string" name="node.size" label="node.size"/>
        <att type="string" name="node.fillColor" label="node.fillColor"/>
        <att type="string" name="node.labelPosition" label="node.labelPosition"/>
        <att type="string" name="node.lineType" label="node.lineType"/>
        <att type="string" name="Node Type" label="Node Type" value="srna"/>
        <att type="string" name="node.borderColor" label="node.borderColor"/>
        <att type="string" name="node.shape" label="node.shape"/>
        <att type="string" name="canonicalName" label="canonicalName" value="TGTAACCAAAACATATTTCAG"/>
        <att type="string" name="Node TypeAT5G67570 = PPR" label="Node TypeAT5G67570 = PPR"/>
        <graphics w="35.00048828125" h="35.0" width="1" outline="#000000" fill="#ff0033" y="4487.10498046875" x="2792.44921875"/>
    </node>
    <node label="ACAAGCCTTGCAAAATAAGAA" id="-489">
        <att type="string" name="node.size" label="node.size"/>
        <att type="string" name="node.fillColor" label="node.fillColor"/>
        <att type="string" name="node.labelPosition" label="node.labelPosition"/>
        <att type="string" name="node.lineType" label="node.lineType"/>
        <att type="string" name="Node Type" label="Node Type" value="srna"/>
        <att type="string" name="node.borderColor" label="node.borderColor"/>
        <att type="string" name="node.shape" label="node.shape"/>
        <att type="string" name="canonicalName" label="canonicalName" value="ACAAGCCTTGCAAAATAAGAA"/>
        <att type="string" name="Node TypeAT5G67570 = PPR" label="Node TypeAT5G67570 = PPR"/>
        <graphics w="35.0" h="35.0" width="1" outline="#000000" fill="#ff0033" y="4509.08056640625" x="3345.5068359375"/>
    </node>
    <node label="ATGGCGAAACTAGAAAAAGCA" id="-488">
        <att type="string" name="node.size" label="node.size"/>
        <att type="string" name="node.fillColor" label="node.fillColor"/>
        <att type="string" name="node.labelPosition" label="node.labelPosition"/>
        <att type="string" name="node.lineType" label="node.lineType"/>
        <att type="string" name="Node Type" label="Node Type" value="srna"/>
        <att type="string" name="node.borderColor" label="node.borderColor"/>
        <att type="string" name="node.shape" label="node.shape"/>
        <att type="string" name="canonicalName" label="canonicalName" value="ATGGCGAAACTAGAAAAAGCA"/>
        <att type="string" name="Node TypeAT5G67570 = PPR" label="Node TypeAT5G67570 = PPR"/>
        <graphics w="35.0" h="34.9990234375" width="1" outline="#000000" fill="#ff0033" y="4162.859375" x="3145.07958984375"/>
    </node>
    <node label="AT4G03695" id="-487">
        <att type="string" name="node.size" label="node.size"/>
        <att type="string" name="node.fillColor" label="node.fillColor"/>
        <att type="string" name="node.labelPosition" label="node.labelPosition"/>
        <att type="string" name="node.lineType" label="node.lineType"/>
        <att type="string" name="Node Type" label="Node Type" value="Gene"/>
        <att type="string" name="node.borderColor" label="node.borderColor"/>
        <att type="string" name="node.shape" label="node.shape"/>
        <att type="string" name="canonicalName" label="canonicalName" value="AT4G03695"/>
        <att type="string" name="Node TypeAT5G67570 = PPR" label="Node TypeAT5G67570 = PPR"/>
        <graphics w="35.0" h="35.0" width="1" type="rectangle" outline="#000000" fill="#0000cc" y="4887.87060546875" x="3404.38818359375"/>
    </node>
    <node label="TAAGTAACTGTATTAGCAACTG" id="-486">
        <att type="string" name="node.size" label="node.size"/>
        <att type="string" name="node.fillColor" label="node.fillColor"/>
        <att type="string" name="node.labelPosition" label="node.labelPosition"/>
        <att type="string" name="node.lineType" label="node.lineType"/>
        <att type="string" name="Node Type" label="Node Type" value="srna"/>
        <att type="string" name="node.borderColor" label="node.borderColor"/>
        <att type="string" name="node.shape" label="node.shape"/>
        <att type="string" name="canonicalName" label="canonicalName" value="TAAGTAACTGTATTAGCAACTG"/>
        <att type="string" name="Node TypeAT5G67570 = PPR" label="Node TypeAT5G67570 = PPR"/>
        <graphics w="35.0" h="35.0" width="1" outline="#000000" fill="#ff0033" y="3044.47802734375" x="2547.40869140625"/>
    </node>
    <node label="AGGTATTCGAGTATATGCAAA" id="-485">
        <att type="string" name="node.size" label="node.size"/>
        <att type="string" name="node.fillColor" label="node.fillColor"/>
        <att type="string" name="node.labelPosition" label="node.labelPosition"/>
        <att type="string" name="node.lineType" label="node.lineType"/>
        <att type="string" name="Node Type" label="Node Type" value="srna"/>
        <att type="string" name="node.borderColor" label="node.borderColor"/>
        <att type="string" name="node.shape" label="node.shape"/>
        <att type="string" name="canonicalName" label="canonicalName" value="AGGTATTCGAGTATATGCAAA"/>
        <att type="string" name="Node TypeAT5G67570 = PPR" label="Node TypeAT5G67570 = PPR"/>
        <graphics w="35.0" h="35.0" width="1" outline="#000000" fill="#ff0033" y="3433.087158203125" x="4756.79638671875"/>
    </node>
    <node label="AT2G42120" id="-484">
        <att type="string" name="node.size" label="node.size"/>
        <att type="string" name="node.fillColor" label="node.fillColor"/>
        <att type="string" name="node.labelPosition" label="node.labelPosition"/>
        <att type="string" name="node.lineType" label="node.lineType"/>
        <att type="string" name="Node Type" label="Node Type" value="Gene"/>
        <att type="string" name="node.borderColor" label="node.borderColor"/>
        <att type="string" name="node.shape" label="node.shape"/>
        <att type="string" name="canonicalName" label="canonicalName" value="AT2G42120"/>
        <att type="string" name="Node TypeAT5G67570 = PPR" label="Node TypeAT5G67570 = PPR"/>
        <graphics w="35.0" h="35.0" width="1" type="rectangle" outline="#000000" fill="#0000cc" y="2696.583984375" x="2021.0262451171875"/>
    </node>
    <node label="TGTGAACATATTCAAGGA" id="-483">
        <att type="string" name="node.size" label="node.size"/>
        <att type="string" name="node.fillColor" label="node.fillColor"/>
        <att type="string" name="node.labelPosition" label="node.labelPosition"/>
        <att type="string" name="node.lineType" label="node.lineType"/>
        <att type="string" name="Node Type" label="Node Type" value="srna"/>
        <att type="string" name="node.borderColor" label="node.borderColor"/>
        <att type="string" name="node.shape" label="node.shape"/>
        <att type="string" name="canonicalName" label="canonicalName" value="TGTGAACATATTCAAGGA"/>
        <att type="string" name="Node TypeAT5G67570 = PPR" label="Node TypeAT5G67570 = PPR"/>
        <graphics w="35.0" h="35.0" width="1" outline="#000000" fill="#ff0033" y="4469.22412109375" x="2868.900390625"/>
    </node>
    <node label="CTAAGATCCAATCAAACGCTA" id="-482">
        <att type="string" name="node.size" label="node.size"/>
        <att type="string" name="node.fillColor" label="node.fillColor"/>
        <att type="string" name="node.labelPosition" label="node.labelPosition"/>
        <att type="string" name="node.lineType" label="node.lineType"/>
        <att type="string" name="Node Type" label="Node Type" value="srna"/>
        <att type="string" name="node.borderColor" label="node.borderColor"/>
        <att type="string" name="node.shape" label="node.shape"/>
        <att type="string" name="canonicalName" label="canonicalName" value="CTAAGATCCAATCAAACGCTA"/>
        <att type="string" name="Node TypeAT5G67570 = PPR" label="Node TypeAT5G67570 = PPR"/>
        <graphics w="35.0" h="35.0" width="1" outline="#000000" fill="#ff0033" y="4427.06884765625" x="3654.908203125"/>
    </node>
    <node label="ATTTCTCTACGCTATGTTGGA" id="-481">
        <att type="string" name="node.size" label="node.size"/>
        <att type="string" name="node.fillColor" label="node.fillColor"/>
        <att type="string" name="node.labelPosition" label="node.labelPosition"/>
        <att type="string" name="node.lineType" label="node.lineType"/>
        <att type="string" name="Node Type" label="Node Type" value="srna"/>
        <att type="string" name="node.borderColor" label="node.borderColor"/>
        <att type="string" name="node.shape" label="node.shape"/>
        <att type="string" name="canonicalName" label="canonicalName" value="ATTTCTCTACGCTATGTTGGA"/>
        <att type="string" name="Node TypeAT5G67570 = PPR" label="Node TypeAT5G67570 = PPR"/>
        <graphics w="35.0" h="35.0" width="1" outline="#000000" fill="#ff0033" y="4483.14501953125" x="2835.51806640625"/>
    </node>
    <node label="AT1G02230" id="-480">
        <att type="string" name="node.size" label="node.size"/>
        <att type="string" name="node.fillColor" label="node.fillColor"/>
        <att type="string" name="node.labelPosition" label="node.labelPosition"/>
        <att type="string" name="node.lineType" label="node.lineType"/>
        <att type="string" name="Node Type" label="Node Type" value="Gene"/>
        <att type="string" name="node.borderColor" label="node.borderColor"/>
        <att type="string" name="node.shape" label="node.shape"/>
        <att type="string" name="canonicalName" label="canonicalName" value="AT1G02230"/>
        <att type="string" name="Node TypeAT5G67570 = PPR" label="Node TypeAT5G67570 = PPR"/>
        <graphics w="35.0" h="35.0" width="1" type="rectangle" outline="#000000" fill="#0000cc" y="3513.206298828125" x="1874.083740234375"/>
    </node>
    <node label="CTAGTTTCGCCATTACTACAA" id="-479">
        <att type="string" name="node.size" label="node.size"/>
        <att type="string" name="node.fillColor" label="node.fillColor"/>
        <att type="string" name="node.labelPosition" label="node.labelPosition"/>
        <att type="string" name="node.lineType" label="node.lineType"/>
        <att type="string" name="Node Type" label="Node Type" value="srna"/>
        <att type="string" name="node.borderColor" label="node.borderColor"/>
        <att type="string" name="node.shape" label="node.shape"/>
        <att type="string" name="canonicalName" label="canonicalName" value="CTAGTTTCGCCATTACTACAA"/>
        <att type="string" name="Node TypeAT5G67570 = PPR" label="Node TypeAT5G67570 = PPR"/>
        <graphics w="35.0" h="35.00048828125" width="1" outline="#000000" fill="#ff0033" y="3982.218017578125" x="3301.727294921875"/>
    </node>
    <node label="TGAATATGTTTAGTATTACA" id="-478">
        <att type="string" name="node.size" label="node.size"/>
        <att type="string" name="node.fillColor" label="node.fillColor"/>
        <att type="string" name="node.labelPosition" label="node.labelPosition"/>
        <att type="string" name="node.lineType" label="node.lineType"/>
        <att type="string" name="Node Type" label="Node Type" value="srna"/>
        <att type="string" name="node.borderColor" label="node.borderColor"/>
        <att type="string" name="node.shape" label="node.shape"/>
        <att type="string" name="canonicalName" label="canonicalName" value="TGAATATGTTTAGTATTACA"/>
        <att type="string" name="Node TypeAT5G67570 = PPR" label="Node TypeAT5G67570 = PPR"/>
        <graphics w="35.0" h="35.00048828125" width="1" outline="#000000" fill="#ff0033" y="2891.986328125" x="4429.73046875"/>
    </node>
    <node label="AT1G67560" id="-477">
        <att type="string" name="node.size" label="node.size"/>
        <att type="string" name="node.fillColor" label="node.fillColor"/>
        <att type="string" name="node.labelPosition" label="node.labelPosition"/>
        <att type="string" name="node.lineType" label="node.lineType"/>
        <att type="string" name="Node Type" label="Node Type" value="Gene"/>
        <att type="string" name="node.borderColor" label="node.borderColor"/>
        <att type="string" name="node.shape" label="node.shape"/>
        <att type="string" name="canonicalName" label="canonicalName" value="AT1G67560"/>
        <att type="string" name="Node TypeAT5G67570 = PPR" label="Node TypeAT5G67570 = PPR"/>
        <graphics w="35.0" h="35.0" width="1" type="rectangle" outline="#000000" fill="#0000cc" y="2567.6748046875" x="4780.19384765625"/>
    </node>
    <node label="GGCTTGTAATGGGTGTTGTG" id="-599">
        <att type="string" name="node.size" label="node.size"/>
        <att type="string" name="node.fillColor" label="node.fillColor"/>
        <att type="string" name="node.labelPosition" label="node.labelPosition"/>
        <att type="string" name="node.lineType" label="node.lineType"/>
        <att type="string" name="Node Type" label="Node Type" value="srna"/>
        <att type="string" name="node.borderColor" label="node.borderColor"/>
        <att type="string" name="node.shape" label="node.shape"/>
        <att type="string" name="canonicalName" label="canonicalName" value="GGCTTGTAATGGGTGTTGTG"/>
        <att type="string" name="Node TypeAT5G67570 = PPR" label="Node TypeAT5G67570 = PPR"/>
        <graphics w="35.0" h="35.0" width="1" outline="#000000" fill="#ff0033" y="4002.168212890625" x="3324.0078125"/>
    </node>
    <node label="AT4G24060" id="-476">
        <att type="string" name="node.size" label="node.size"/>
        <att type="string" name="node.fillColor" label="node.fillColor"/>
        <att type="string" name="node.labelPosition" label="node.labelPosition"/>
        <att type="string" name="node.lineType" label="node.lineType"/>
        <att type="string" name="Node Type" label="Node Type" value="Gene"/>
        <att type="string" name="node.borderColor" label="node.borderColor"/>
        <att type="string" name="node.shape" label="node.shape"/>
        <att type="string" name="canonicalName" label="canonicalName" value="AT4G24060"/>
        <att type="string" name="Node TypeAT5G67570 = PPR" label="Node TypeAT5G67570 = PPR"/>
        <graphics w="35.0" h="35.0" width="1" type="rectangle" outline="#000000" fill="#0000cc" y="4824.7470703125" x="3058.21630859375"/>
    </node>
    <node label="TACATATATGTTTCAGTCTTA" id="-475">
        <att type="string" name="node.size" label="node.size"/>
        <att type="string" name="node.fillColor" label="node.fillColor"/>
        <att type="string" name="node.labelPosition" label="node.labelPosition"/>
        <att type="string" name="node.lineType" label="node.lineType"/>
        <att type="string" name="Node Type" label="Node Type" value="srna"/>
        <att type="string" name="node.borderColor" label="node.borderColor"/>
        <att type="string" name="node.shape" label="node.shape"/>
        <att type="string" name="canonicalName" label="canonicalName" value="TACATATATGTTTCAGTCTTA"/>
        <att type="string" name="Node TypeAT5G67570 = PPR" label="Node TypeAT5G67570 = PPR"/>
        <graphics w="35.0" h="35.0" width="1" outline="#000000" fill="#ff0033" y="3007.3203125" x="4636.09130859375"/>
    </node>
    <node label="CGCCATTACTACAAATATCAT" id="-474">
        <att type="string" name="node.size" label="node.size"/>
        <att type="string" name="node.fillColor" label="node.fillColor"/>
        <att type="string" name="node.labelPosition" label="node.labelPosition"/>
        <att type="string" name="node.lineType" label="node.lineType"/>
        <att type="string" name="Node Type" label="Node Type" value="srna"/>
        <att type="string" name="node.borderColor" label="node.borderColor"/>
        <att type="string" name="node.shape" label="node.shape"/>
        <att type="string" name="canonicalName" label="canonicalName" value="CGCCATTACTACAAATATCAT"/>
        <att type="string" name="Node TypeAT5G67570 = PPR" label="Node TypeAT5G67570 = PPR"/>
        <graphics w="35.0" h="35.0" width="1" outline="#000000" fill="#ff0033" y="4477.53076171875" x="3354.55859375"/>
    </node>
    <node label="AT1G63070" id="-472">
        <att type="string" name="node.size" label="node.size"/>
        <att type="string" name="node.fillColor" label="node.fillColor"/>
        <att type="string" name="node.labelPosition" label="node.labelPosition"/>
        <att type="string" name="node.lineType" label="node.lineType"/>
        <att type="string" name="Node Type" label="Node Type" value="Gene"/>
        <att type="string" name="node.borderColor" label="node.borderColor"/>
        <att type="string" name="node.shape" label="node.shape"/>
        <att type="string" name="canonicalName" label="canonicalName" value="AT1G63070"/>
        <att type="string" name="Node TypeAT5G67570 = PPR" label="Node TypeAT5G67570 = PPR" value="PPR"/>
        <graphics w="35.0" h="35.0" width="1" type="rectangle" outline="#000000" fill="#0000cc" y="3644.760009765625" x="5001.51220703125"/>
    </node>
    <node label="TCTACCATCCGATCAACAAG" id="-473">
        <att type="string" name="node.size" label="node.size"/>
        <att type="string" name="node.fillColor" label="node.fillColor"/>
        <att type="string" name="node.labelPosition" label="node.labelPosition"/>
        <att type="string" name="node.lineType" label="node.lineType"/>
        <att type="string" name="Node Type" label="Node Type" value="srna"/>
        <att type="string" name="node.borderColor" label="node.borderColor"/>
        <att type="string" name="node.shape" label="node.shape"/>
        <att type="string" name="canonicalName" label="canonicalName" value="TCTACCATCCGATCAACAAG"/>
        <att type="string" name="Node TypeAT5G67570 = PPR" label="Node TypeAT5G67570 = PPR"/>
        <graphics w="35.0" h="35.0" width="1" outline="#000000" fill="#ff0033" y="2909.890625" x="4748.7763671875"/>
    </node>
    <node label="AT3G58780" id="-471">
        <att type="string" name="node.size" label="node.size"/>
        <att type="string" name="node.fillColor" label="node.fillColor"/>
        <att type="string" name="node.labelPosition" label="node.labelPosition"/>
        <att type="string" name="node.lineType" label="node.lineType"/>
        <att type="string" name="Node Type" label="Node Type" value="Gene"/>
        <att type="string" name="node.borderColor" label="node.borderColor"/>
        <att type="string" name="node.shape" label="node.shape"/>
        <att type="string" name="canonicalName" label="canonicalName" value="AT3G58780"/>
        <att type="string" name="Node TypeAT5G67570 = PPR" label="Node TypeAT5G67570 = PPR"/>
        <graphics w="35.0" h="35.0" width="1" type="rectangle" outline="#000000" fill="#0000cc" y="3621.5908203125" x="4601.09765625"/>
    </node>
    <node label="TCATTTACTTGAACACATTCA" id="-469">
        <att type="string" name="node.size" label="node.size"/>
        <att type="string" name="node.fillColor" label="node.fillColor"/>
        <att type="string" name="node.labelPosition" label="node.labelPosition"/>
        <att type="string" name="node.lineType" label="node.lineType"/>
        <att type="string" name="Node Type" label="Node Type" value="srna"/>
        <att type="string" name="node.borderColor" label="node.borderColor"/>
        <att type="string" name="node.shape" label="node.shape"/>
        <att type="string" name="canonicalName" label="canonicalName" value="TCATTTACTTGAACACATTCA"/>
        <att type="string" name="Node TypeAT5G67570 = PPR" label="Node TypeAT5G67570 = PPR"/>
        <graphics w="35.0" h="35.0009765625" width="1" outline="#000000" fill="#ff0033" y="3204.3515625" x="1863.860595703125"/>
    </node>
    <node label="AT1G30590" id="-468">
        <att type="string" name="node.size" label="node.size"/>
        <att type="string" name="node.fillColor" label="node.fillColor"/>
        <att type="string" name="node.labelPosition" label="node.labelPosition"/>
        <att type="string" name="node.lineType" label="node.lineType"/>
        <att type="string" name="Node Type" label="Node Type" value="Gene"/>
        <att type="string" name="node.borderColor" label="node.borderColor"/>
        <att type="string" name="node.shape" label="node.shape"/>
        <att type="string" name="canonicalName" label="canonicalName" value="AT1G30590"/>
        <att type="string" name="Node TypeAT5G67570 = PPR" label="Node TypeAT5G67570 = PPR"/>
        <graphics w="35.0" h="35.0" width="1" type="rectangle" outline="#000000" fill="#0000cc" y="3341.45068359375" x="1722.38232421875"/>
    </node>
    <node label="AT3G46200" id="-470">
        <att type="string" name="node.size" label="node.size"/>
        <att type="string" name="node.fillColor" label="node.fillColor"/>
        <att type="string" name="node.labelPosition" label="node.labelPosition"/>
        <att type="string" name="node.lineType" label="node.lineType"/>
        <att type="string" name="Node Type" label="Node Type" value="Gene"/>
        <att type="string" name="node.borderColor" label="node.borderColor"/>
        <att type="string" name="node.shape" label="node.shape"/>
        <att type="string" name="canonicalName" label="canonicalName" value="AT3G46200"/>
        <att type="string" name="Node TypeAT5G67570 = PPR" label="Node TypeAT5G67570 = PPR"/>
        <graphics w="35.0" h="35.0" width="1" type="rectangle" outline="#000000" fill="#0000cc" y="5129.923828125" x="3368.949462890625"/>
    </node>
    <node label="CTTTTCTAGTTCGTCGATATGT" id="-467">
        <att type="string" name="node.size" label="node.size"/>
        <att type="string" name="node.fillColor" label="node.fillColor"/>
        <att type="string" name="node.labelPosition" label="node.labelPosition"/>
        <att type="string" name="node.lineType" label="node.lineType"/>
        <att type="string" name="Node Type" label="Node Type" value="srna"/>
        <att type="string" name="node.borderColor" label="node.borderColor"/>
        <att type="string" name="node.shape" label="node.shape"/>
        <att type="string" name="canonicalName" label="canonicalName" value="CTTTTCTAGTTCGTCGATATGT"/>
        <att type="string" name="Node TypeAT5G67570 = PPR" label="Node TypeAT5G67570 = PPR"/>
        <graphics w="35.0009765625" h="35.00048828125" width="1" outline="#000000" fill="#ff0033" y="2837.57080078125" x="2596.8974609375"/>
    </node>
    <node label="TATTCCAGGATATGCAAAAGA" id="-466">
        <att type="string" name="node.size" label="node.size"/>
        <att type="string" name="node.fillColor" label="node.fillColor"/>
        <att type="string" name="node.labelPosition" label="node.labelPosition"/>
        <att type="string" name="node.lineType" label="node.lineType"/>
        <att type="string" name="Node Type" label="Node Type" value="srna"/>
        <att type="string" name="node.borderColor" label="node.borderColor"/>
        <att type="string" name="node.shape" label="node.shape"/>
        <att type="string" name="canonicalName" label="canonicalName" value="TATTCCAGGATATGCAAAAGA"/>
        <att type="string" name="Node TypeAT5G67570 = PPR" label="Node TypeAT5G67570 = PPR"/>
        <graphics w="35.00341796875" h="35.0" width="1" outline="#000000" fill="#ff0033" y="3516.732666015625" x="2679.440673828125"/>
    </node>
    <node label="AT1G28330" id="-465">
        <att type="string" name="node.size" label="node.size"/>
        <att type="string" name="node.fillColor" label="node.fillColor"/>
        <att type="string" name="node.labelPosition" label="node.labelPosition"/>
        <att type="string" name="node.lineType" label="node.lineType"/>
        <att type="string" name="Node Type" label="Node Type" value="Gene"/>
        <att type="string" name="node.borderColor" label="node.borderColor"/>
        <att type="string" name="node.shape" label="node.shape"/>
        <att type="string" name="canonicalName" label="canonicalName" value="AT1G28330"/>
        <att type="string" name="Node TypeAT5G67570 = PPR" label="Node TypeAT5G67570 = PPR"/>
        <graphics w="35.0" h="35.0" width="1" type="rectangle" outline="#000000" fill="#0000cc" y="2781.286865234375" x="4885.2490234375"/>
    </node>
    <node label="ATATCCTCGAATATGTTTTGT" id="-464">
        <att type="string" name="node.size" label="node.size"/>
        <att type="string" name="node.fillColor" label="node.fillColor"/>
        <att type="string" name="node.labelPosition" label="node.labelPosition"/>
        <att type="string" name="node.lineType" label="node.lineType"/>
        <att type="string" name="Node Type" label="Node Type" value="srna"/>
        <att type="string" name="node.borderColor" label="node.borderColor"/>
        <att type="string" name="node.shape" label="node.shape"/>
        <att type="string" name="canonicalName" label="canonicalName" value="ATATCCTCGAATATGTTTTGT"/>
        <att type="string" name="Node TypeAT5G67570 = PPR" label="Node TypeAT5G67570 = PPR"/>
        <graphics w="35.0" h="35.0" width="1" outline="#000000" fill="#ff0033" y="2963.239990234375" x="2043.441162109375"/>
    </node>
    <node label="AT4G10120" id="-631">
        <att type="string" name="node.size" label="node.size"/>
        <att type="string" name="node.fillColor" label="node.fillColor"/>
        <att type="string" name="node.labelPosition" label="node.labelPosition"/>
        <att type="string" name="node.lineType" label="node.lineType"/>
        <att type="string" name="Node Type" label="Node Type" value="Gene"/>
        <att type="string" name="node.borderColor" label="node.borderColor"/>
        <att type="string" name="node.shape" label="node.shape"/>
        <att type="string" name="canonicalName" label="canonicalName" value="AT4G10120"/>
        <att type="string" name="Node TypeAT5G67570 = PPR" label="Node TypeAT5G67570 = PPR"/>
        <graphics w="35.0" h="35.0" width="1" type="rectangle" outline="#000000" fill="#0000cc" y="4610.0888671875" x="3520.4697265625"/>
    </node>
    <node label="AT3G20730" id="-463">
        <att type="string" name="node.size" label="node.size"/>
        <att type="string" name="node.fillColor" label="node.fillColor"/>
        <att type="string" name="node.labelPosition" label="node.labelPosition"/>
        <att type="string" name="node.lineType" label="node.lineType"/>
        <att type="string" name="Node Type" label="Node Type" value="Gene"/>
        <att type="string" name="node.borderColor" label="node.borderColor"/>
        <att type="string" name="node.shape" label="node.shape"/>
        <att type="string" name="canonicalName" label="canonicalName" value="AT3G20730"/>
        <att type="string" name="Node TypeAT5G67570 = PPR" label="Node TypeAT5G67570 = PPR" value="PPR"/>
        <graphics w="35.0" h="35.0" width="1" type="rectangle" outline="#000000" fill="#0000cc" y="3395.135986328125" x="1753.193115234375"/>
    </node>
    <node label="TCCGATCAACAAGAGTTACAA" id="-597">
        <att type="string" name="node.size" label="node.size"/>
        <att type="string" name="node.fillColor" label="node.fillColor"/>
        <att type="string" name="node.labelPosition" label="node.labelPosition"/>
        <att type="string" name="node.lineType" label="node.lineType"/>
        <att type="string" name="Node Type" label="Node Type" value="srna"/>
        <att type="string" name="node.borderColor" label="node.borderColor"/>
        <att type="string" name="node.shape" label="node.shape"/>
        <att type="string" name="canonicalName" label="canonicalName" value="TCCGATCAACAAGAGTTACAA"/>
        <att type="string" name="Node TypeAT5G67570 = PPR" label="Node TypeAT5G67570 = PPR"/>
        <graphics w="35.0" h="35.0" width="1" outline="#000000" fill="#ff0033" y="3084.71826171875" x="4315.357421875"/>
    </node>
    <node label="AT3G02460" id="-630">
        <att type="string" name="node.size" label="node.size"/>
        <att type="string" name="node.fillColor" label="node.fillColor"/>
        <att type="string" name="node.labelPosition" label="node.labelPosition"/>
        <att type="string" name="node.lineType" label="node.lineType"/>
        <att type="string" name="Node Type" label="Node Type" value="Gene"/>
        <att type="string" name="node.borderColor" label="node.borderColor"/>
        <att type="string" name="node.shape" label="node.shape"/>
        <att type="string" name="canonicalName" label="canonicalName" value="AT3G02460"/>
        <att type="string" name="Node TypeAT5G67570 = PPR" label="Node TypeAT5G67570 = PPR"/>
        <graphics w="35.0" h="35.0" width="1" type="rectangle" outline="#000000" fill="#0000cc" y="3165.23876953125" x="1592.898681640625"/>
    </node>
    <node label="AT3G53030" id="-462">
        <att type="string" name="node.size" label="node.size"/>
        <att type="string" name="node.fillColor" label="node.fillColor"/>
        <att type="string" name="node.labelPosition" label="node.labelPosition"/>
        <att type="string" name="node.lineType" label="node.lineType"/>
        <att type="string" name="Node Type" label="Node Type" value="Gene"/>
        <att type="string" name="node.borderColor" label="node.borderColor"/>
        <att type="string" name="node.shape" label="node.shape"/>
        <att type="string" name="canonicalName" label="canonicalName" value="AT3G53030"/>
        <att type="string" name="Node TypeAT5G67570 = PPR" label="Node TypeAT5G67570 = PPR"/>
        <graphics w="35.0" h="35.0" width="1" type="rectangle" outline="#000000" fill="#0000cc" y="2657.16796875" x="4805.048828125"/>
    </node>
    <node label="AT1G78090" id="-461">
        <att type="string" name="node.size" label="node.size"/>
        <att type="string" name="node.fillColor" label="node.fillColor"/>
        <att type="string" name="node.labelPosition" label="node.labelPosition"/>
        <att type="string" name="node.lineType" label="node.lineType"/>
        <att type="string" name="Node Type" label="Node Type" value="Gene"/>
        <att type="string" name="node.borderColor" label="node.borderColor"/>
        <att type="string" name="node.shape" label="node.shape"/>
        <att type="string" name="canonicalName" label="canonicalName" value="AT1G78090"/>
        <att type="string" name="Node TypeAT5G67570 = PPR" label="Node TypeAT5G67570 = PPR"/>
        <graphics w="35.0" h="35.0" width="1" type="rectangle" outline="#000000" fill="#0000cc" y="2993.101318359375" x="1562.3187255859375"/>
    </node>
    <node label="TTAAATGTTATTTTCTACTTAAT" id="-460">
        <att type="string" name="node.size" label="node.size"/>
        <att type="string" name="node.fillColor" label="node.fillColor"/>
        <att type="string" name="node.labelPosition" label="node.labelPosition"/>
        <att type="string" name="node.lineType" label="node.lineType"/>
        <att type="string" name="Node Type" label="Node Type" value="srna"/>
        <att type="string" name="node.borderColor" label="node.borderColor"/>
        <att type="string" name="node.shape" label="node.shape"/>
        <att type="string" name="canonicalName" label="canonicalName" value="TTAAATGTTATTTTCTACTTAAT"/>
        <att type="string" name="Node TypeAT5G67570 = PPR" label="Node TypeAT5G67570 = PPR"/>
        <graphics w="35.0" h="35.0" width="1" outline="#000000" fill="#ff0033" y="4115.47802734375" x="3274.72119140625"/>
    </node>
    <node label="GTGAAGTCTACATGAAGCAAG" id="-596">
        <att type="string" name="node.size" label="node.size"/>
        <att type="string" name="node.fillColor" label="node.fillColor"/>
        <att type="string" name="node.labelPosition" label="node.labelPosition"/>
        <att type="string" name="node.lineType" label="node.lineType"/>
        <att type="string" name="Node Type" label="Node Type" value="srna"/>
        <att type="string" name="node.borderColor" label="node.borderColor"/>
        <att type="string" name="node.shape" label="node.shape"/>
        <att type="string" name="canonicalName" label="canonicalName" value="GTGAAGTCTACATGAAGCAAG"/>
        <att type="string" name="Node TypeAT5G67570 = PPR" label="Node TypeAT5G67570 = PPR"/>
        <graphics w="35.0" h="35.0" width="1" outline="#000000" fill="#ff0033" y="4435.40234375" x="2958.129638671875"/>
    </node>
    <node label="TTGTGAAGTCTACATGAAGCA" id="-459">
        <att type="string" name="node.size" label="node.size"/>
        <att type="string" name="node.fillColor" label="node.fillColor"/>
        <att type="string" name="node.labelPosition" label="node.labelPosition"/>
        <att type="string" name="node.lineType" label="node.lineType"/>
        <att type="string" name="Node Type" label="Node Type" value="srna"/>
        <att type="string" name="node.borderColor" label="node.borderColor"/>
        <att type="string" name="node.shape" label="node.shape"/>
        <att type="string" name="canonicalName" label="canonicalName" value="TTGTGAAGTCTACATGAAGCA"/>
        <att type="string" name="Node TypeAT5G67570 = PPR" label="Node TypeAT5G67570 = PPR"/>
        <graphics w="35.0" h="35.0" width="1" outline="#000000" fill="#ff0033" y="4649.1064453125" x="2851.443603515625"/>
    </node>
    <node label="GATATCTTCCATTTCTCTACGCTA" id="-458">
        <att type="string" name="node.size" label="node.size"/>
        <att type="string" name="node.fillColor" label="node.fillColor"/>
        <att type="string" name="node.labelPosition" label="node.labelPosition"/>
        <att type="string" name="node.lineType" label="node.lineType"/>
        <att type="string" name="Node Type" label="Node Type" value="srna"/>
        <att type="string" name="node.borderColor" label="node.borderColor"/>
        <att type="string" name="node.shape" label="node.shape"/>
        <att type="string" name="canonicalName" label="canonicalName" value="GATATCTTCCATTTCTCTACGCTA"/>
        <att type="string" name="Node TypeAT5G67570 = PPR" label="Node TypeAT5G67570 = PPR"/>
        <graphics w="35.0" h="35.0" width="1" outline="#000000" fill="#ff0033" y="4386.302734375" x="3191.884521484375"/>
    </node>
    <node label="ATATCCCATTTCTACCATCTG" id="-457">
        <att type="string" name="node.size" label="node.size"/>
        <att type="string" name="node.fillColor" label="node.fillColor"/>
        <att type="string" name="node.labelPosition" label="node.labelPosition"/>
        <att type="string" name="node.lineType" label="node.lineType"/>
        <att type="string" name="Node Type" label="Node Type" value="srna"/>
        <att type="string" name="node.borderColor" label="node.borderColor"/>
        <att type="string" name="node.shape" label="node.shape"/>
        <att type="string" name="canonicalName" label="canonicalName" value="ATATCCCATTTCTACCATCTG"/>
        <att type="string" name="Node TypeAT5G67570 = PPR" label="Node TypeAT5G67570 = PPR"/>
        <graphics w="35.0" h="35.0" width="1" outline="#000000" fill="#ff0033" y="3418.583740234375" x="4920.0068359375"/>
    </node>
    <node label="TATCCTTGAATATGTTCACATT" id="-455">
        <att type="string" name="node.size" label="node.size"/>
        <att type="string" name="node.fillColor" label="node.fillColor"/>
        <att type="string" name="node.labelPosition" label="node.labelPosition"/>
        <att type="string" name="node.lineType" label="node.lineType"/>
        <att type="string" name="Node Type" label="Node Type" value="srna"/>
        <att type="string" name="node.borderColor" label="node.borderColor"/>
        <att type="string" name="node.shape" label="node.shape"/>
        <att type="string" name="canonicalName" label="canonicalName" value="TATCCTTGAATATGTTCACATT"/>
        <att type="string" name="Node TypeAT5G67570 = PPR" label="Node TypeAT5G67570 = PPR"/>
        <graphics w="35.0" h="35.0" width="1" outline="#000000" fill="#ff0033" y="4619.33349609375" x="3239.931884765625"/>
    </node>
    <node label="ATTTCTCTACGCTATGTTGGACTT" id="-456">
        <att type="string" name="node.size" label="node.size"/>
        <att type="string" name="node.fillColor" label="node.fillColor"/>
        <att type="string" name="node.labelPosition" label="node.labelPosition"/>
        <att type="string" name="node.lineType" label="node.lineType"/>
        <att type="string" name="Node Type" label="Node Type" value="srna"/>
        <att type="string" name="node.borderColor" label="node.borderColor"/>
        <att type="string" name="node.shape" label="node.shape"/>
        <att type="string" name="canonicalName" label="canonicalName" value="ATTTCTCTACGCTATGTTGGACTT"/>
        <att type="string" name="Node TypeAT5G67570 = PPR" label="Node TypeAT5G67570 = PPR"/>
        <graphics w="35.0" h="35.0" width="1" outline="#000000" fill="#ff0033" y="4363.85595703125" x="3267.08203125"/>
    </node>
    <node label="TTACAAGCCTTGCAAAATAAG" id="-454">
        <att type="string" name="node.size" label="node.size"/>
        <att type="string" name="node.fillColor" label="node.fillColor"/>
        <att type="string" name="node.labelPosition" label="node.labelPosition"/>
        <att type="string" name="node.lineType" label="node.lineType"/>
        <att type="string" name="Node Type" label="Node Type" value="srna"/>
        <att type="string" name="node.borderColor" label="node.borderColor"/>
        <att type="string" name="node.shape" label="node.shape"/>
        <att type="string" name="canonicalName" label="canonicalName" value="TTACAAGCCTTGCAAAATAAG"/>
        <att type="string" name="Node TypeAT5G67570 = PPR" label="Node TypeAT5G67570 = PPR"/>
        <graphics w="35.0" h="35.0" width="1" outline="#000000" fill="#ff0033" y="4684.74853515625" x="2809.018798828125"/>
    </node>
    <node label="ATGTGTTCAAGTAAATGAGATTT" id="-453">
        <att type="string" name="node.size" label="node.size"/>
        <att type="string" name="node.fillColor" label="node.fillColor"/>
        <att type="string" name="node.labelPosition" label="node.labelPosition"/>
        <att type="string" name="node.lineType" label="node.lineType"/>
        <att type="string" name="Node Type" label="Node Type" value="srna"/>
        <att type="string" name="node.borderColor" label="node.borderColor"/>
        <att type="string" name="node.shape" label="node.shape"/>
        <att type="string" name="canonicalName" label="canonicalName" value="ATGTGTTCAAGTAAATGAGATTT"/>
        <att type="string" name="Node TypeAT5G67570 = PPR" label="Node TypeAT5G67570 = PPR"/>
        <graphics w="35.0" h="35.0" width="1" outline="#000000" fill="#ff0033" y="2841.299072265625" x="2095.643310546875"/>
    </node>
    <node label="TGTATATCCCATTTCTACCAT" id="-451">
        <att type="string" name="node.size" label="node.size"/>
        <att type="string" name="node.fillColor" label="node.fillColor"/>
        <att type="string" name="node.labelPosition" label="node.labelPosition"/>
        <att type="string" name="node.lineType" label="node.lineType"/>
        <att type="string" name="Node Type" label="Node Type" value="srna"/>
        <att type="string" name="node.borderColor" label="node.borderColor"/>
        <att type="string" name="node.shape" label="node.shape"/>
        <att type="string" name="canonicalName" label="canonicalName" value="TGTATATCCCATTTCTACCAT"/>
        <att type="string" name="Node TypeAT5G67570 = PPR" label="Node TypeAT5G67570 = PPR"/>
        <graphics w="35.0" h="35.0" width="1" outline="#000000" fill="#ff0033" y="3319.19189453125" x="4927.69091796875"/>
    </node>
    <node label="AT2G21590" id="-450">
        <att type="string" name="node.size" label="node.size"/>
        <att type="string" name="node.fillColor" label="node.fillColor"/>
        <att type="string" name="node.labelPosition" label="node.labelPosition"/>
        <att type="string" name="node.lineType" label="node.lineType"/>
        <att type="string" name="Node Type" label="Node Type" value="Gene"/>
        <att type="string" name="node.borderColor" label="node.borderColor"/>
        <att type="string" name="node.shape" label="node.shape"/>
        <att type="string" name="canonicalName" label="canonicalName" value="AT2G21590"/>
        <att type="string" name="Node TypeAT5G67570 = PPR" label="Node TypeAT5G67570 = PPR"/>
        <graphics w="35.0" h="35.0" width="1" type="rectangle" outline="#000000" fill="#0000cc" y="2733.263427734375" x="2612.168701171875"/>
    </node>
    <node label="AT1G10660" id="-452">
        <att type="string" name="node.size" label="node.size"/>
        <att type="string" name="node.fillColor" label="node.fillColor"/>
        <att type="string" name="node.labelPosition" label="node.labelPosition"/>
        <att type="string" name="node.lineType" label="node.lineType"/>
        <att type="string" name="Node Type" label="Node Type" value="Gene"/>
        <att type="string" name="node.borderColor" label="node.borderColor"/>
        <att type="string" name="node.shape" label="node.shape"/>
        <att type="string" name="canonicalName" label="canonicalName" value="AT1G10660"/>
        <att type="string" name="Node TypeAT5G67570 = PPR" label="Node TypeAT5G67570 = PPR"/>
        <graphics w="35.0" h="35.0" width="1" type="rectangle" outline="#000000" fill="#0000cc" y="4800.64404296875" x="3319.70458984375"/>
    </node>
    <node label="TCGGCCATGGTACATTAACAC" id="-595">
        <att type="string" name="node.size" label="node.size"/>
        <att type="string" name="node.fillColor" label="node.fillColor"/>
        <att type="string" name="node.labelPosition" label="node.labelPosition"/>
        <att type="string" name="node.lineType" label="node.lineType"/>
        <att type="string" name="Node Type" label="Node Type" value="srna"/>
        <att type="string" name="node.borderColor" label="node.borderColor"/>
        <att type="string" name="node.shape" label="node.shape"/>
        <att type="string" name="canonicalName" label="canonicalName" value="TCGGCCATGGTACATTAACAC"/>
        <att type="string" name="Node TypeAT5G67570 = PPR" label="Node TypeAT5G67570 = PPR"/>
        <graphics w="34.99658203125" h="35.0" width="1" outline="#000000" fill="#ff0033" y="2788.166259765625" x="2412.20166015625"/>
    </node>
    <node label="AT4G07605" id="-449">
        <att type="string" name="node.size" label="node.size"/>
        <att type="string" name="node.fillColor" label="node.fillColor"/>
        <att type="string" name="node.labelPosition" label="node.labelPosition"/>
        <att type="string" name="node.lineType" label="node.lineType"/>
        <att type="string" name="Node Type" label="Node Type" value="Gene"/>
        <att type="string" name="node.borderColor" label="node.borderColor"/>
        <att type="string" name="node.shape" label="node.shape"/>
        <att type="string" name="canonicalName" label="canonicalName" value="AT4G07605"/>
        <att type="string" name="Node TypeAT5G67570 = PPR" label="Node TypeAT5G67570 = PPR"/>
        <graphics w="35.0" h="35.0" width="1" type="rectangle" outline="#000000" fill="#0000cc" y="2184.4013671875" x="3352.50830078125"/>
    </node>
    <node label="AT1G50820" id="-448">
        <att type="string" name="node.size" label="node.size"/>
        <att type="string" name="node.fillColor" label="node.fillColor"/>
        <att type="string" name="node.labelPosition" label="node.labelPosition"/>
        <att type="string" name="node.lineType" label="node.lineType"/>
        <att type="string" name="Node Type" label="Node Type" value="Gene"/>
        <att type="string" name="node.borderColor" label="node.borderColor"/>
        <att type="string" name="node.shape" label="node.shape"/>
        <att type="string" name="canonicalName" label="canonicalName" value="AT1G50820"/>
        <att type="string" name="Node TypeAT5G67570 = PPR" label="Node TypeAT5G67570 = PPR"/>
        <graphics w="35.0" h="35.0" width="1" type="rectangle" outline="#000000" fill="#0000cc" y="4643.2705078125" x="3543.63037109375"/>
    </node>
    <node label="AT2G36080" id="-447">
        <att type="string" name="node.size" label="node.size"/>
        <att type="string" name="node.fillColor" label="node.fillColor"/>
        <att type="string" name="node.labelPosition" label="node.labelPosition"/>
        <att type="string" name="node.lineType" label="node.lineType"/>
        <att type="string" name="Node Type" label="Node Type" value="Gene"/>
        <att type="string" name="node.borderColor" label="node.borderColor"/>
        <att type="string" name="node.shape" label="node.shape"/>
        <att type="string" name="canonicalName" label="canonicalName" value="AT2G36080"/>
        <att type="string" name="Node TypeAT5G67570 = PPR" label="Node TypeAT5G67570 = PPR"/>
        <graphics w="35.0" h="35.0" width="1" type="rectangle" outline="#000000" fill="#0000cc" y="2985.015380859375" x="2172.67431640625"/>
    </node>
    <node label="ATATTCCAGGATATGCAAAAGA" id="-446">
        <att type="string" name="node.size" label="node.size"/>
        <att type="string" name="node.fillColor" label="node.fillColor"/>
        <att type="string" name="node.labelPosition" label="node.labelPosition"/>
        <att type="string" name="node.lineType" label="node.lineType"/>
        <att type="string" name="Node Type" label="Node Type" value="srna"/>
        <att type="string" name="node.borderColor" label="node.borderColor"/>
        <att type="string" name="node.shape" label="node.shape"/>
        <att type="string" name="canonicalName" label="canonicalName" value="ATATTCCAGGATATGCAAAAGA"/>
        <att type="string" name="Node TypeAT5G67570 = PPR" label="Node TypeAT5G67570 = PPR"/>
        <graphics w="35.0" h="35.00048828125" width="1" outline="#000000" fill="#ff0033" y="3384.13427734375" x="2731.472412109375"/>
    </node>
    <node label="AT3G23125" id="-445">
        <att type="string" name="node.size" label="node.size"/>
        <att type="string" name="node.fillColor" label="node.fillColor"/>
        <att type="string" name="node.labelPosition" label="node.labelPosition"/>
        <att type="string" name="node.lineType" label="node.lineType"/>
        <att type="string" name="Node Type" label="Node Type" value="Gene"/>
        <att type="string" name="node.borderColor" label="node.borderColor"/>
        <att type="string" name="node.shape" label="node.shape"/>
        <att type="string" name="canonicalName" label="canonicalName" value="AT3G23125"/>
        <att type="string" name="Node TypeAT5G67570 = PPR" label="Node TypeAT5G67570 = PPR"/>
        <graphics w="35.0" h="35.0" width="1" type="rectangle" outline="#000000" fill="#0000cc" y="2490.87060546875" x="3354.018798828125"/>
    </node>
    <node label="CTAGTTCGTCGATATGTTGAA" id="-444">
        <att type="string" name="node.size" label="node.size"/>
        <att type="string" name="node.fillColor" label="node.fillColor"/>
        <att type="string" name="node.labelPosition" label="node.labelPosition"/>
        <att type="string" name="node.lineType" label="node.lineType"/>
        <att type="string" name="Node Type" label="Node Type" value="srna"/>
        <att type="string" name="node.borderColor" label="node.borderColor"/>
        <att type="string" name="node.shape" label="node.shape"/>
        <att type="string" name="canonicalName" label="canonicalName" value="CTAGTTCGTCGATATGTTGAA"/>
        <att type="string" name="Node TypeAT5G67570 = PPR" label="Node TypeAT5G67570 = PPR"/>
        <graphics w="35.0" h="35.0" width="1" outline="#000000" fill="#ff0033" y="3320.669677734375" x="1889.548583984375"/>
    </node>
    <node label="TGGTAGTTCAAGTATTCCAGAT" id="-443">
        <att type="string" name="node.size" label="node.size"/>
        <att type="string" name="node.fillColor" label="node.fillColor"/>
        <att type="string" name="node.labelPosition" label="node.labelPosition"/>
        <att type="string" name="node.lineType" label="node.lineType"/>
        <att type="string" name="Node Type" label="Node Type" value="srna"/>
        <att type="string" name="node.borderColor" label="node.borderColor"/>
        <att type="string" name="node.shape" label="node.shape"/>
        <att type="string" name="canonicalName" label="canonicalName" value="TGGTAGTTCAAGTATTCCAGAT"/>
        <att type="string" name="Node TypeAT5G67570 = PPR" label="Node TypeAT5G67570 = PPR"/>
        <graphics w="35.0" h="35.0" width="1" outline="#000000" fill="#ff0033" y="2944.10302734375" x="4549.92724609375"/>
    </node>
    <node label="AGTATATGCAAAAGAGTAAGATGG" id="-441">
        <att type="string" name="node.size" label="node.size"/>
        <att type="string" name="node.fillColor" label="node.fillColor"/>
        <att type="string" name="node.labelPosition" label="node.labelPosition"/>
        <att type="string" name="node.lineType" label="node.lineType"/>
        <att type="string" name="Node Type" label="Node Type" value="srna"/>
        <att type="string" name="node.borderColor" label="node.borderColor"/>
        <att type="string" name="node.shape" label="node.shape"/>
        <att type="string" name="canonicalName" label="canonicalName" value="AGTATATGCAAAAGAGTAAGATGG"/>
        <att type="string" name="Node TypeAT5G67570 = PPR" label="Node TypeAT5G67570 = PPR"/>
        <graphics w="35.0" h="35.0" width="1" outline="#000000" fill="#ff0033" y="3544.302978515625" x="4782.24951171875"/>
    </node>
    <node label="AT5G42710" id="-442">
        <att type="string" name="node.size" label="node.size"/>
        <att type="string" name="node.fillColor" label="node.fillColor"/>
        <att type="string" name="node.labelPosition" label="node.labelPosition"/>
        <att type="string" name="node.lineType" label="node.lineType"/>
        <att type="string" name="Node Type" label="Node Type" value="Gene"/>
        <att type="string" name="node.borderColor" label="node.borderColor"/>
        <att type="string" name="node.shape" label="node.shape"/>
        <att type="string" name="canonicalName" label="canonicalName" value="AT5G42710"/>
        <att type="string" name="Node TypeAT5G67570 = PPR" label="Node TypeAT5G67570 = PPR"/>
        <graphics w="35.0" h="35.0" width="1" type="rectangle" outline="#000000" fill="#0000cc" y="4796.6982421875" x="3506.6123046875"/>
    </node>
    <node label="AT1G66750" id="-440">
        <att type="string" name="node.size" label="node.size"/>
        <att type="string" name="node.fillColor" label="node.fillColor"/>
        <att type="string" name="node.labelPosition" label="node.labelPosition"/>
        <att type="string" name="node.lineType" label="node.lineType"/>
        <att type="string" name="Node Type" label="Node Type" value="Gene"/>
        <att type="string" name="node.borderColor" label="node.borderColor"/>
        <att type="string" name="node.shape" label="node.shape"/>
        <att type="string" name="canonicalName" label="canonicalName" value="AT1G66750"/>
        <att type="string" name="Node TypeAT5G67570 = PPR" label="Node TypeAT5G67570 = PPR"/>
        <graphics w="35.0" h="35.0" width="1" type="rectangle" outline="#000000" fill="#0000cc" y="3394.192138671875" x="5036.0361328125"/>
    </node>
    <node label="AT1G12770" id="-438">
        <att type="string" name="node.size" label="node.size"/>
        <att type="string" name="node.fillColor" label="node.fillColor"/>
        <att type="string" name="node.labelPosition" label="node.labelPosition"/>
        <att type="string" name="node.lineType" label="node.lineType"/>
        <att type="string" name="Node Type" label="Node Type" value="Gene"/>
        <att type="string" name="node.borderColor" label="node.borderColor"/>
        <att type="string" name="node.shape" label="node.shape"/>
        <att type="string" name="canonicalName" label="canonicalName" value="AT1G12770"/>
        <att type="string" name="Node TypeAT5G67570 = PPR" label="Node TypeAT5G67570 = PPR"/>
        <graphics w="35.0" h="35.0" width="1" type="rectangle" outline="#000000" fill="#0000cc" y="3788.30908203125" x="4096.98583984375"/>
    </node>
    <node label="TTTTACGGGGATAAGACTGAA" id="-439">
        <att type="string" name="node.size" label="node.size"/>
        <att type="string" name="node.fillColor" label="node.fillColor"/>
        <att type="string" name="node.labelPosition" label="node.labelPosition"/>
        <att type="string" name="node.lineType" label="node.lineType"/>
        <att type="string" name="Node Type" label="Node Type" value="srna"/>
        <att type="string" name="node.borderColor" label="node.borderColor"/>
        <att type="string" name="node.shape" label="node.shape"/>
        <att type="string" name="canonicalName" label="canonicalName" value="TTTTACGGGGATAAGACTGAA"/>
        <att type="string" name="Node TypeAT5G67570 = PPR" label="Node TypeAT5G67570 = PPR"/>
        <graphics w="35.0" h="35.0" width="1" outline="#000000" fill="#ff0033" y="2829.531005859375" x="4585.0615234375"/>
    </node>
    <node label="TCGCCATTACTACAAATATCATT" id="-437">
        <att type="string" name="node.size" label="node.size"/>
        <att type="string" name="node.fillColor" label="node.fillColor"/>
        <att type="string" name="node.labelPosition" label="node.labelPosition"/>
        <att type="string" name="node.lineType" label="node.lineType"/>
        <att type="string" name="Node Type" label="Node Type" value="srna"/>
        <att type="string" name="node.borderColor" label="node.borderColor"/>
        <att type="string" name="node.shape" label="node.shape"/>
        <att type="string" name="canonicalName" label="canonicalName" value="TCGCCATTACTACAAATATCATT"/>
        <att type="string" name="Node TypeAT5G67570 = PPR" label="Node TypeAT5G67570 = PPR"/>
        <graphics w="35.0" h="35.0" width="1" outline="#000000" fill="#ff0033" y="3959.988037109375" x="3301.6728515625"/>
    </node>
    <node label="AGATTTTCAAGTCGTCTAAAGAAC" id="-436">
        <att type="string" name="node.size" label="node.size"/>
        <att type="string" name="node.fillColor" label="node.fillColor"/>
        <att type="string" name="node.labelPosition" label="node.labelPosition"/>
        <att type="string" name="node.lineType" label="node.lineType"/>
        <att type="string" name="Node Type" label="Node Type" value="srna"/>
        <att type="string" name="node.borderColor" label="node.borderColor"/>
        <att type="string" name="node.shape" label="node.shape"/>
        <att type="string" name="canonicalName" label="canonicalName" value="AGATTTTCAAGTCGTCTAAAGAAC"/>
        <att type="string" name="Node TypeAT5G67570 = PPR" label="Node TypeAT5G67570 = PPR"/>
        <graphics w="34.99951171875" h="35.0" width="1" outline="#000000" fill="#ff0033" y="2826.806396484375" x="2547.7275390625"/>
    </node>
    <node label="TATATGTTTCAGTCTTATC" id="-435">
        <att type="string" name="node.size" label="node.size"/>
        <att type="string" name="node.fillColor" label="node.fillColor"/>
        <att type="string" name="node.labelPosition" label="node.labelPosition"/>
        <att type="string" name="node.lineType" label="node.lineType"/>
        <att type="string" name="Node Type" label="Node Type" value="srna"/>
        <att type="string" name="node.borderColor" label="node.borderColor"/>
        <att type="string" name="node.shape" label="node.shape"/>
        <att type="string" name="canonicalName" label="canonicalName" value="TATATGTTTCAGTCTTATC"/>
        <att type="string" name="Node TypeAT5G67570 = PPR" label="Node TypeAT5G67570 = PPR"/>
        <graphics w="35.0" h="35.0" width="1" outline="#000000" fill="#ff0033" y="2822.431640625" x="4658.0185546875"/>
    </node>
    <node label="ATATGTTTACTAAAACAAAGA" id="-434">
        <att type="string" name="node.size" label="node.size"/>
        <att type="string" name="node.fillColor" label="node.fillColor"/>
        <att type="string" name="node.labelPosition" label="node.labelPosition"/>
        <att type="string" name="node.lineType" label="node.lineType"/>
        <att type="string" name="Node Type" label="Node Type" value="srna"/>
        <att type="string" name="node.borderColor" label="node.borderColor"/>
        <att type="string" name="node.shape" label="node.shape"/>
        <att type="string" name="canonicalName" label="canonicalName" value="ATATGTTTACTAAAACAAAGA"/>
        <att type="string" name="Node TypeAT5G67570 = PPR" label="Node TypeAT5G67570 = PPR"/>
        <graphics w="35.0" h="35.0" width="1" outline="#000000" fill="#ff0033" y="2958.353515625" x="4697.8310546875"/>
    </node>
    <node label="AT4G01270" id="-629">
        <att type="string" name="node.size" label="node.size"/>
        <att type="string" name="node.fillColor" label="node.fillColor"/>
        <att type="string" name="node.labelPosition" label="node.labelPosition"/>
        <att type="string" name="node.lineType" label="node.lineType"/>
        <att type="string" name="Node Type" label="Node Type" value="Gene"/>
        <att type="string" name="node.borderColor" label="node.borderColor"/>
        <att type="string" name="node.shape" label="node.shape"/>
        <att type="string" name="canonicalName" label="canonicalName" value="AT4G01270"/>
        <att type="string" name="Node TypeAT5G67570 = PPR" label="Node TypeAT5G67570 = PPR"/>
        <graphics w="34.9990234375" h="35.0" width="1" type="rectangle" outline="#000000" fill="#0000cc" y="4460.61767578125" x="3819.169677734375"/>
    </node>
    <node label="ATATTCCAGGATATGCAAAAGAA" id="-433">
        <att type="string" name="node.size" label="node.size"/>
        <att type="string" name="node.fillColor" label="node.fillColor"/>
        <att type="string" name="node.labelPosition" label="node.labelPosition"/>
        <att type="string" name="node.lineType" label="node.lineType"/>
        <att type="string" name="Node Type" label="Node Type" value="srna"/>
        <att type="string" name="node.borderColor" label="node.borderColor"/>
        <att type="string" name="node.shape" label="node.shape"/>
        <att type="string" name="canonicalName" label="canonicalName" value="ATATTCCAGGATATGCAAAAGAA"/>
        <att type="string" name="Node TypeAT5G67570 = PPR" label="Node TypeAT5G67570 = PPR"/>
        <graphics w="35.0" h="35.0" width="1" outline="#000000" fill="#ff0033" y="3489.31884765625" x="2706.384765625"/>
    </node>
    <node label="TCATTGTTTTCTTTTGCATATC" id="-592">
        <att type="string" name="node.size" label="node.size"/>
        <att type="string" name="node.fillColor" label="node.fillColor"/>
        <att type="string" name="node.labelPosition" label="node.labelPosition"/>
        <att type="string" name="node.lineType" label="node.lineType"/>
        <att type="string" name="Node Type" label="Node Type" value="srna"/>
        <att type="string" name="node.borderColor" label="node.borderColor"/>
        <att type="string" name="node.shape" label="node.shape"/>
        <att type="string" name="canonicalName" label="canonicalName" value="TCATTGTTTTCTTTTGCATATC"/>
        <att type="string" name="Node TypeAT5G67570 = PPR" label="Node TypeAT5G67570 = PPR"/>
        <graphics w="35.0" h="35.0" width="1" outline="#000000" fill="#ff0033" y="3173.774169921875" x="1913.20166015625"/>
    </node>
    <node label="AT3G29035" id="-432">
        <att type="string" name="node.size" label="node.size"/>
        <att type="string" name="node.fillColor" label="node.fillColor"/>
        <att type="string" name="node.labelPosition" label="node.labelPosition"/>
        <att type="string" name="node.lineType" label="node.lineType"/>
        <att type="string" name="Node Type" label="Node Type" value="Gene"/>
        <att type="string" name="node.borderColor" label="node.borderColor"/>
        <att type="string" name="node.shape" label="node.shape"/>
        <att type="string" name="canonicalName" label="canonicalName" value="AT3G29035"/>
        <att type="string" name="Node TypeAT5G67570 = PPR" label="Node TypeAT5G67570 = PPR"/>
        <graphics w="35.0" h="35.0" width="1" type="rectangle" outline="#000000" fill="#0000cc" y="3544.88037109375" x="2384.010498046875"/>
    </node>
    <node label="AT2G40190" id="-431">
        <att type="string" name="node.size" label="node.size"/>
        <att type="string" name="node.fillColor" label="node.fillColor"/>
        <att type="string" name="node.labelPosition" label="node.labelPosition"/>
        <att type="string" name="node.lineType" label="node.lineType"/>
        <att type="string" name="Node Type" label="Node Type" value="Gene"/>
        <att type="string" name="node.borderColor" label="node.borderColor"/>
        <att type="string" name="node.shape" label="node.shape"/>
        <att type="string" name="canonicalName" label="canonicalName" value="AT2G40190"/>
        <att type="string" name="Node TypeAT5G67570 = PPR" label="Node TypeAT5G67570 = PPR"/>
        <graphics w="35.0" h="35.0" width="1" type="rectangle" outline="#000000" fill="#0000cc" y="2729.350830078125" x="1951.708740234375"/>
    </node>
    <node label="TGTTTCAGTCTTATCCCCGTA" id="-429">
        <att type="string" name="node.size" label="node.size"/>
        <att type="string" name="node.fillColor" label="node.fillColor"/>
        <att type="string" name="node.labelPosition" label="node.labelPosition"/>
        <att type="string" name="node.lineType" label="node.lineType"/>
        <att type="string" name="Node Type" label="Node Type" value="srna"/>
        <att type="string" name="node.borderColor" label="node.borderColor"/>
        <att type="string" name="node.shape" label="node.shape"/>
        <att type="string" name="canonicalName" label="canonicalName" value="TGTTTCAGTCTTATCCCCGTA"/>
        <att type="string" name="Node TypeAT5G67570 = PPR" label="Node TypeAT5G67570 = PPR"/>
        <graphics w="35.0" h="35.0" width="1" outline="#000000" fill="#ff0033" y="3365.71337890625" x="4572.2890625"/>
    </node>
    <node label="AT3G45350" id="-430">
        <att type="string" name="node.size" label="node.size"/>
        <att type="string" name="node.fillColor" label="node.fillColor"/>
        <att type="string" name="node.labelPosition" label="node.labelPosition"/>
        <att type="string" name="node.lineType" label="node.lineType"/>
        <att type="string" name="Node Type" label="Node Type" value="Gene"/>
        <att type="string" name="node.borderColor" label="node.borderColor"/>
        <att type="string" name="node.shape" label="node.shape"/>
        <att type="string" name="canonicalName" label="canonicalName" value="AT3G45350"/>
        <att type="string" name="Node TypeAT5G67570 = PPR" label="Node TypeAT5G67570 = PPR"/>
        <graphics w="35.0" h="35.0" width="1" type="rectangle" outline="#000000" fill="#0000cc" y="3305.153076171875" x="1789.25927734375"/>
    </node>
    <node label="CACGATGTTCAATAGATTTAG" id="-428">
        <att type="string" name="node.size" label="node.size"/>
        <att type="string" name="node.fillColor" label="node.fillColor"/>
        <att type="string" name="node.labelPosition" label="node.labelPosition"/>
        <att type="string" name="node.lineType" label="node.lineType"/>
        <att type="string" name="Node Type" label="Node Type" value="srna"/>
        <att type="string" name="node.borderColor" label="node.borderColor"/>
        <att type="string" name="node.shape" label="node.shape"/>
        <att type="string" name="canonicalName" label="canonicalName" value="CACGATGTTCAATAGATTTAG"/>
        <att type="string" name="Node TypeAT5G67570 = PPR" label="Node TypeAT5G67570 = PPR"/>
        <graphics w="35.0" h="35.0" width="1" outline="#000000" fill="#ff0033" y="3144.439208984375" x="4317.50146484375"/>
    </node>
    <node label="GATGGTAGTTCAAGTATTCCA" id="-427">
        <att type="string" name="node.size" label="node.size"/>
        <att type="string" name="node.fillColor" label="node.fillColor"/>
        <att type="string" name="node.labelPosition" label="node.labelPosition"/>
        <att type="string" name="node.lineType" label="node.lineType"/>
        <att type="string" name="Node Type" label="Node Type" value="srna"/>
        <att type="string" name="node.borderColor" label="node.borderColor"/>
        <att type="string" name="node.shape" label="node.shape"/>
        <att type="string" name="canonicalName" label="canonicalName" value="GATGGTAGTTCAAGTATTCCA"/>
        <att type="string" name="Node TypeAT5G67570 = PPR" label="Node TypeAT5G67570 = PPR"/>
        <graphics w="34.9921875" h="35.0" width="1" outline="#000000" fill="#ff0033" y="3432.46435546875" x="4645.30322265625"/>
    </node>
    <node label="AT5G51460" id="-426">
        <att type="string" name="node.size" label="node.size"/>
        <att type="string" name="node.fillColor" label="node.fillColor"/>
        <att type="string" name="node.labelPosition" label="node.labelPosition"/>
        <att type="string" name="node.lineType" label="node.lineType"/>
        <att type="string" name="Node Type" label="Node Type" value="Gene"/>
        <att type="string" name="node.borderColor" label="node.borderColor"/>
        <att type="string" name="node.shape" label="node.shape"/>
        <att type="string" name="canonicalName" label="canonicalName" value="AT5G51460"/>
        <att type="string" name="Node TypeAT5G67570 = PPR" label="Node TypeAT5G67570 = PPR"/>
        <graphics w="35.0" h="35.0" width="1" type="rectangle" outline="#000000" fill="#0000cc" y="2959.585693359375" x="1740.4151611328125"/>
    </node>
    <node label="CACGATATCTTCCATTTCTCTAC" id="-425">
        <att type="string" name="node.size" label="node.size"/>
        <att type="string" name="node.fillColor" label="node.fillColor"/>
        <att type="string" name="node.labelPosition" label="node.labelPosition"/>
        <att type="string" name="node.lineType" label="node.lineType"/>
        <att type="string" name="Node Type" label="Node Type" value="srna"/>
        <att type="string" name="node.borderColor" label="node.borderColor"/>
        <att type="string" name="node.shape" label="node.shape"/>
        <att type="string" name="canonicalName" label="canonicalName" value="CACGATATCTTCCATTTCTCTAC"/>
        <att type="string" name="Node TypeAT5G67570 = PPR" label="Node TypeAT5G67570 = PPR"/>
        <graphics w="35.0" h="35.0" width="1" outline="#000000" fill="#ff0033" y="4567.73876953125" x="2887.054931640625"/>
    </node>
    <node label="AT1G54270" id="-628">
        <att type="string" name="node.size" label="node.size"/>
        <att type="string" name="node.fillColor" label="node.fillColor"/>
        <att type="string" name="node.labelPosition" label="node.labelPosition"/>
        <att type="string" name="node.lineType" label="node.lineType"/>
        <att type="string" name="Node Type" label="Node Type" value="Gene"/>
        <att type="string" name="node.borderColor" label="node.borderColor"/>
        <att type="string" name="node.shape" label="node.shape"/>
        <att type="string" name="canonicalName" label="canonicalName" value="AT1G54270"/>
        <att type="string" name="Node TypeAT5G67570 = PPR" label="Node TypeAT5G67570 = PPR"/>
        <graphics w="35.0" h="35.0" width="1" type="rectangle" outline="#000000" fill="#0000cc" y="2983.893310546875" x="4201.10546875"/>
    </node>
    <node label="TAATACTAAACATATTCATGG" id="-424">
        <att type="string" name="node.size" label="node.size"/>
        <att type="string" name="node.fillColor" label="node.fillColor"/>
        <att type="string" name="node.labelPosition" label="node.labelPosition"/>
        <att type="string" name="node.lineType" label="node.lineType"/>
        <att type="string" name="Node Type" label="Node Type" value="srna"/>
        <att type="string" name="node.borderColor" label="node.borderColor"/>
        <att type="string" name="node.shape" label="node.shape"/>
        <att type="string" name="canonicalName" label="canonicalName" value="TAATACTAAACATATTCATGG"/>
        <att type="string" name="Node TypeAT5G67570 = PPR" label="Node TypeAT5G67570 = PPR"/>
        <graphics w="35.0" h="35.0" width="1" outline="#000000" fill="#ff0033" y="2966.787841796875" x="4362.11474609375"/>
    </node>
    <node label="CGCTATGTTGGACTTAGAATA" id="-423">
        <att type="string" name="node.size" label="node.size"/>
        <att type="string" name="node.fillColor" label="node.fillColor"/>
        <att type="string" name="node.labelPosition" label="node.labelPosition"/>
        <att type="string" name="node.lineType" label="node.lineType"/>
        <att type="string" name="Node Type" label="Node Type" value="srna"/>
        <att type="string" name="node.borderColor" label="node.borderColor"/>
        <att type="string" name="node.shape" label="node.shape"/>
        <att type="string" name="canonicalName" label="canonicalName" value="CGCTATGTTGGACTTAGAATA"/>
        <att type="string" name="Node TypeAT5G67570 = PPR" label="Node TypeAT5G67570 = PPR"/>
        <graphics w="35.0" h="35.0" width="1" outline="#000000" fill="#ff0033" y="3549.510009765625" x="2633.25927734375"/>
    </node>
    <node label="TCGATATGTTGAACTTAGAAT" id="-422">
        <att type="string" name="node.size" label="node.size"/>
        <att type="string" name="node.fillColor" label="node.fillColor"/>
        <att type="string" name="node.labelPosition" label="node.labelPosition"/>
        <att type="string" name="node.lineType" label="node.lineType"/>
        <att type="string" name="Node Type" label="Node Type" value="srna"/>
        <att type="string" name="node.borderColor" label="node.borderColor"/>
        <att type="string" name="node.shape" label="node.shape"/>
        <att type="string" name="canonicalName" label="canonicalName" value="TCGATATGTTGAACTTAGAAT"/>
        <att type="string" name="Node TypeAT5G67570 = PPR" label="Node TypeAT5G67570 = PPR"/>
        <graphics w="35.0" h="35.0" width="1" outline="#000000" fill="#ff0033" y="2908.567626953125" x="2331.10986328125"/>
    </node>
    <node label="AGAACAGTTGCTAATACAGT" id="-421">
        <att type="string" name="node.size" label="node.size"/>
        <att type="string" name="node.fillColor" label="node.fillColor"/>
        <att type="string" name="node.labelPosition" label="node.labelPosition"/>
        <att type="string" name="node.lineType" label="node.lineType"/>
        <att type="string" name="Node Type" label="Node Type" value="srna"/>
        <att type="string" name="node.borderColor" label="node.borderColor"/>
        <att type="string" name="node.shape" label="node.shape"/>
        <att type="string" name="canonicalName" label="canonicalName" value="AGAACAGTTGCTAATACAGT"/>
        <att type="string" name="Node TypeAT5G67570 = PPR" label="Node TypeAT5G67570 = PPR"/>
        <graphics w="35.0" h="35.0" width="1" outline="#000000" fill="#ff0033" y="3251.612548828125" x="2077.795654296875"/>
    </node>
    <node label="GAACGCTATGTTGGACTTAGGATG" id="-420">
        <att type="string" name="node.size" label="node.size"/>
        <att type="string" name="node.fillColor" label="node.fillColor"/>
        <att type="string" name="node.labelPosition" label="node.labelPosition"/>
        <att type="string" name="node.lineType" label="node.lineType"/>
        <att type="string" name="Node Type" label="Node Type" value="srna"/>
        <att type="string" name="node.borderColor" label="node.borderColor"/>
        <att type="string" name="node.shape" label="node.shape"/>
        <att type="string" name="canonicalName" label="canonicalName" value="GAACGCTATGTTGGACTTAGGATG"/>
        <att type="string" name="Node TypeAT5G67570 = PPR" label="Node TypeAT5G67570 = PPR"/>
        <graphics w="35.0" h="35.0" width="1" outline="#000000" fill="#ff0033" y="3430.324951171875" x="2725.58203125"/>
    </node>
    <node label="AT5G49550" id="-419">
        <att type="string" name="node.size" label="node.size"/>
        <att type="string" name="node.fillColor" label="node.fillColor"/>
        <att type="string" name="node.labelPosition" label="node.labelPosition"/>
        <att type="string" name="node.lineType" label="node.lineType"/>
        <att type="string" name="Node Type" label="Node Type" value="Gene"/>
        <att type="string" name="node.borderColor" label="node.borderColor"/>
        <att type="string" name="node.shape" label="node.shape"/>
        <att type="string" name="canonicalName" label="canonicalName" value="AT5G49550"/>
        <att type="string" name="Node TypeAT5G67570 = PPR" label="Node TypeAT5G67570 = PPR"/>
        <graphics w="35.0" h="35.0" width="1" type="rectangle" outline="#000000" fill="#0000cc" y="2751.861083984375" x="4593.9853515625"/>
    </node>
    <node label="AT5G21970" id="-418">
        <att type="string" name="node.size" label="node.size"/>
        <att type="string" name="node.fillColor" label="node.fillColor"/>
        <att type="string" name="node.labelPosition" label="node.labelPosition"/>
        <att type="string" name="node.lineType" label="node.lineType"/>
        <att type="string" name="Node Type" label="Node Type" value="Gene"/>
        <att type="string" name="node.borderColor" label="node.borderColor"/>
        <att type="string" name="node.shape" label="node.shape"/>
        <att type="string" name="canonicalName" label="canonicalName" value="AT5G21970"/>
        <att type="string" name="Node TypeAT5G67570 = PPR" label="Node TypeAT5G67570 = PPR"/>
        <graphics w="35.0" h="35.0" width="1" type="rectangle" outline="#000000" fill="#0000cc" y="4774.3193359375" x="3506.040283203125"/>
    </node>
    <node label="AT4G15560" id="-416">
        <att type="string" name="node.size" label="node.size"/>
        <att type="string" name="node.fillColor" label="node.fillColor"/>
        <att type="string" name="node.labelPosition" label="node.labelPosition"/>
        <att type="string" name="node.lineType" label="node.lineType"/>
        <att type="string" name="Node Type" label="Node Type" value="Gene"/>
        <att type="string" name="node.borderColor" label="node.borderColor"/>
        <att type="string" name="node.shape" label="node.shape"/>
        <att type="string" name="canonicalName" label="canonicalName" value="AT4G15560"/>
        <att type="string" name="Node TypeAT5G67570 = PPR" label="Node TypeAT5G67570 = PPR"/>
        <graphics w="35.0" h="35.0" width="1" type="rectangle" outline="#000000" fill="#0000cc" y="2729.751953125" x="4520.95068359375"/>
    </node>
    <node label="AT1G18330" id="-417">
        <att type="string" name="node.size" label="node.size"/>
        <att type="string" name="node.fillColor" label="node.fillColor"/>
        <att type="string" name="node.labelPosition" label="node.labelPosition"/>
        <att type="string" name="node.lineType" label="node.lineType"/>
        <att type="string" name="Node Type" label="Node Type" value="Gene"/>
        <att type="string" name="node.borderColor" label="node.borderColor"/>
        <att type="string" name="node.shape" label="node.shape"/>
        <att type="string" name="canonicalName" label="canonicalName" value="AT1G18330"/>
        <att type="string" name="Node TypeAT5G67570 = PPR" label="Node TypeAT5G67570 = PPR"/>
        <graphics w="35.0" h="35.0" width="1" type="rectangle" outline="#000000" fill="#0000cc" y="4866.37548828125" x="2802.1533203125"/>
    </node>
    <node label="AT3G60670" id="-414">
        <att type="string" name="node.size" label="node.size"/>
        <att type="string" name="node.fillColor" label="node.fillColor"/>
        <att type="string" name="node.labelPosition" label="node.labelPosition"/>
        <att type="string" name="node.lineType" label="node.lineType"/>
        <att type="string" name="Node Type" label="Node Type" value="Gene"/>
        <att type="string" name="node.borderColor" label="node.borderColor"/>
        <att type="string" name="node.shape" label="node.shape"/>
        <att type="string" name="canonicalName" label="canonicalName" value="AT3G60670"/>
        <att type="string" name="Node TypeAT5G67570 = PPR" label="Node TypeAT5G67570 = PPR"/>
        <graphics w="35.0" h="35.0" width="1" type="rectangle" outline="#000000" fill="#0000cc" y="2635.92041015625" x="4470.69140625"/>
    </node>
    <node label="AT5G18040" id="-415">
        <att type="string" name="node.size" label="node.size"/>
        <att type="string" name="node.fillColor" label="node.fillColor"/>
        <att type="string" name="node.labelPosition" label="node.labelPosition"/>
        <att type="string" name="node.lineType" label="node.lineType"/>
        <att type="string" name="Node Type" label="Node Type" value="Gene"/>
        <att type="string" name="node.borderColor" label="node.borderColor"/>
        <att type="string" name="node.shape" label="node.shape"/>
        <att type="string" name="canonicalName" label="canonicalName" value="AT5G18040"/>
        <att type="string" name="Node TypeAT5G67570 = PPR" label="Node TypeAT5G67570 = PPR"/>
        <graphics w="35.0" h="35.0" width="1" type="rectangle" outline="#000000" fill="#0000cc" y="3430.7646484375" x="2368.55517578125"/>
    </node>
    <node label="TAATTGGTTCTAATAATACAAA" id="-413">
        <att type="string" name="node.size" label="node.size"/>
        <att type="string" name="node.fillColor" label="node.fillColor"/>
        <att type="string" name="node.labelPosition" label="node.labelPosition"/>
        <att type="string" name="node.lineType" label="node.lineType"/>
        <att type="string" name="Node Type" label="Node Type" value="srna"/>
        <att type="string" name="node.borderColor" label="node.borderColor"/>
        <att type="string" name="node.shape" label="node.shape"/>
        <att type="string" name="canonicalName" label="canonicalName" value="TAATTGGTTCTAATAATACAAA"/>
        <att type="string" name="Node TypeAT5G67570 = PPR" label="Node TypeAT5G67570 = PPR"/>
        <graphics w="35.0" h="35.0" width="1" outline="#000000" fill="#ff0033" y="3020.7646484375" x="1889.361328125"/>
    </node>
    <node label="TTGCATATACTCGAATACCTA" id="-412">
        <att type="string" name="node.size" label="node.size"/>
        <att type="string" name="node.fillColor" label="node.fillColor"/>
        <att type="string" name="node.labelPosition" label="node.labelPosition"/>
        <att type="string" name="node.lineType" label="node.lineType"/>
        <att type="string" name="Node Type" label="Node Type" value="srna"/>
        <att type="string" name="node.borderColor" label="node.borderColor"/>
        <att type="string" name="node.shape" label="node.shape"/>
        <att type="string" name="canonicalName" label="canonicalName" value="TTGCATATACTCGAATACCTA"/>
        <att type="string" name="Node TypeAT5G67570 = PPR" label="Node TypeAT5G67570 = PPR"/>
        <graphics w="35.0" h="35.0" width="1" outline="#000000" fill="#ff0033" y="3518.8740234375" x="4557.48486328125"/>
    </node>
    <node label="AT1G63020" id="-411">
        <att type="string" name="node.size" label="node.size"/>
        <att type="string" name="node.fillColor" label="node.fillColor"/>
        <att type="string" name="node.labelPosition" label="node.labelPosition"/>
        <att type="string" name="node.lineType" label="node.lineType"/>
        <att type="string" name="Node Type" label="Node Type" value="Gene"/>
        <att type="string" name="node.borderColor" label="node.borderColor"/>
        <att type="string" name="node.shape" label="node.shape"/>
        <att type="string" name="canonicalName" label="canonicalName" value="AT1G63020"/>
        <att type="string" name="Node TypeAT5G67570 = PPR" label="Node TypeAT5G67570 = PPR"/>
        <graphics w="35.0" h="35.0" width="1" type="rectangle" outline="#000000" fill="#0000cc" y="4644.68505859375" x="3652.401123046875"/>
    </node>
    <node label="AT5G43270" id="-409">
        <att type="string" name="node.size" label="node.size"/>
        <att type="string" name="node.fillColor" label="node.fillColor"/>
        <att type="string" name="node.labelPosition" label="node.labelPosition"/>
        <att type="string" name="node.lineType" label="node.lineType"/>
        <att type="string" name="Node Type" label="Node Type" value="Gene"/>
        <att type="string" name="node.borderColor" label="node.borderColor"/>
        <att type="string" name="node.shape" label="node.shape"/>
        <att type="string" name="canonicalName" label="canonicalName" value="AT5G43270"/>
        <att type="string" name="Node TypeAT5G67570 = PPR" label="Node TypeAT5G67570 = PPR"/>
        <graphics w="35.0" h="35.0" width="1" type="rectangle" outline="#000000" fill="#0000cc" y="2715.992431640625" x="4749.654296875"/>
    </node>
    <node label="AT4G04316" id="-410">
        <att type="string" name="node.size" label="node.size"/>
        <att type="string" name="node.fillColor" label="node.fillColor"/>
        <att type="string" name="node.labelPosition" label="node.labelPosition"/>
        <att type="string" name="node.lineType" label="node.lineType"/>
        <att type="string" name="Node Type" label="Node Type" value="Gene"/>
        <att type="string" name="node.borderColor" label="node.borderColor"/>
        <att type="string" name="node.shape" label="node.shape"/>
        <att type="string" name="canonicalName" label="canonicalName" value="AT4G04316"/>
        <att type="string" name="Node TypeAT5G67570 = PPR" label="Node TypeAT5G67570 = PPR"/>
        <graphics w="35.0" h="35.0" width="1" type="rectangle" outline="#000000" fill="#0000cc" y="5121.64794921875" x="3195.81298828125"/>
    </node>
    <node label="AT1G25083" id="-408">
        <att type="string" name="node.size" label="node.size"/>
        <att type="string" name="node.fillColor" label="node.fillColor"/>
        <att type="string" name="node.labelPosition" label="node.labelPosition"/>
        <att type="string" name="node.lineType" label="node.lineType"/>
        <att type="string" name="Node Type" label="Node Type" value="Gene"/>
        <att type="string" name="node.borderColor" label="node.borderColor"/>
        <att type="string" name="node.shape" label="node.shape"/>
        <att type="string" name="canonicalName" label="canonicalName" value="AT1G25083"/>
        <att type="string" name="Node TypeAT5G67570 = PPR" label="Node TypeAT5G67570 = PPR"/>
        <graphics w="35.0" h="35.0" width="1" type="rectangle" outline="#000000" fill="#0000cc" y="3653.015380859375" x="4889.29443359375"/>
    </node>
    <node label="AT3G31915" id="-407">
        <att type="string" name="node.size" label="node.size"/>
        <att type="string" name="node.fillColor" label="node.fillColor"/>
        <att type="string" name="node.labelPosition" label="node.labelPosition"/>
        <att type="string" name="node.lineType" label="node.lineType"/>
        <att type="string" name="Node Type" label="Node Type" value="Gene"/>
        <att type="string" name="node.borderColor" label="node.borderColor"/>
        <att type="string" name="node.shape" label="node.shape"/>
        <att type="string" name="canonicalName" label="canonicalName" value="AT3G31915"/>
        <att type="string" name="Node TypeAT5G67570 = PPR" label="Node TypeAT5G67570 = PPR"/>
        <graphics w="35.0" h="35.0" width="1" type="rectangle" outline="#000000" fill="#0000cc" y="5010.228515625" x="2806.544677734375"/>
    </node>
    <node label="GGCCATGGTACATTAACACAAA" id="-406">
        <att type="string" name="node.size" label="node.size"/>
        <att type="string" name="node.fillColor" label="node.fillColor"/>
        <att type="string" name="node.labelPosition" label="node.labelPosition"/>
        <att type="string" name="node.lineType" label="node.lineType"/>
        <att type="string" name="Node Type" label="Node Type" value="srna"/>
        <att type="string" name="node.borderColor" label="node.borderColor"/>
        <att type="string" name="node.shape" label="node.shape"/>
        <att type="string" name="canonicalName" label="canonicalName" value="GGCCATGGTACATTAACACAAA"/>
        <att type="string" name="Node TypeAT5G67570 = PPR" label="Node TypeAT5G67570 = PPR"/>
        <graphics w="34.99951171875" h="35.0" width="1" outline="#000000" fill="#ff0033" y="2901.367431640625" x="2466.515869140625"/>
    </node>
    <node label="AT1G08230" id="-405">
        <att type="string" name="node.size" label="node.size"/>
        <att type="string" name="node.fillColor" label="node.fillColor"/>
        <att type="string" name="node.labelPosition" label="node.labelPosition"/>
        <att type="string" name="node.lineType" label="node.lineType"/>
        <att type="string" name="Node Type" label="Node Type" value="Gene"/>
        <att type="string" name="node.borderColor" label="node.borderColor"/>
        <att type="string" name="node.shape" label="node.shape"/>
        <att type="string" name="canonicalName" label="canonicalName" value="AT1G08230"/>
        <att type="string" name="Node TypeAT5G67570 = PPR" label="Node TypeAT5G67570 = PPR"/>
        <graphics w="35.0" h="35.0" width="1" type="rectangle" outline="#000000" fill="#0000cc" y="2966.837890625" x="1636.7742919921875"/>
    </node>
    <node label="TATATGGGATTAAAGACCTAT" id="-403">
        <att type="string" name="node.size" label="node.size"/>
        <att type="string" name="node.fillColor" label="node.fillColor"/>
        <att type="string" name="node.labelPosition" label="node.labelPosition"/>
        <att type="string" name="node.lineType" label="node.lineType"/>
        <att type="string" name="Node Type" label="Node Type" value="srna"/>
        <att type="string" name="node.borderColor" label="node.borderColor"/>
        <att type="string" name="node.shape" label="node.shape"/>
        <att type="string" name="canonicalName" label="canonicalName" value="TATATGGGATTAAAGACCTAT"/>
        <att type="string" name="Node TypeAT5G67570 = PPR" label="Node TypeAT5G67570 = PPR"/>
        <graphics w="35.0" h="35.0" width="1" outline="#000000" fill="#ff0033" y="3292.07177734375" x="4720.04052734375"/>
    </node>
    <node label="AT4G17810" id="-404">
        <att type="string" name="node.size" label="node.size"/>
        <att type="string" name="node.fillColor" label="node.fillColor"/>
        <att type="string" name="node.labelPosition" label="node.labelPosition"/>
        <att type="string" name="node.lineType" label="node.lineType"/>
        <att type="string" name="Node Type" label="Node Type" value="Gene"/>
        <att type="string" name="node.borderColor" label="node.borderColor"/>
        <att type="string" name="node.shape" label="node.shape"/>
        <att type="string" name="canonicalName" label="canonicalName" value="AT4G17810"/>
        <att type="string" name="Node TypeAT5G67570 = PPR" label="Node TypeAT5G67570 = PPR"/>
        <graphics w="35.0" h="35.0" width="1" type="rectangle" outline="#000000" fill="#0000cc" y="3330.36376953125" x="5168.61474609375"/>
    </node>
    <node label="TTTTGGTTACACGGAAACAAT" id="-402">
        <att type="string" name="node.size" label="node.size"/>
        <att type="string" name="node.fillColor" label="node.fillColor"/>
        <att type="string" name="node.labelPosition" label="node.labelPosition"/>
        <att type="string" name="node.lineType" label="node.lineType"/>
        <att type="string" name="Node Type" label="Node Type" value="srna"/>
        <att type="string" name="node.borderColor" label="node.borderColor"/>
        <att type="string" name="node.shape" label="node.shape"/>
        <att type="string" name="canonicalName" label="canonicalName" value="TTTTGGTTACACGGAAACAAT"/>
        <att type="string" name="Node TypeAT5G67570 = PPR" label="Node TypeAT5G67570 = PPR"/>
        <graphics w="35.0" h="35.0" width="1" outline="#000000" fill="#ff0033" y="4710.72802734375" x="3043.364990234375"/>
    </node>
    <node label="TATATGTTTCAGTCTTATCCCC" id="-401">
        <att type="string" name="node.size" label="node.size"/>
        <att type="string" name="node.fillColor" label="node.fillColor"/>
        <att type="string" name="node.labelPosition" label="node.labelPosition"/>
        <att type="string" name="node.lineType" label="node.lineType"/>
        <att type="string" name="Node Type" label="Node Type" value="srna"/>
        <att type="string" name="node.borderColor" label="node.borderColor"/>
        <att type="string" name="node.shape" label="node.shape"/>
        <att type="string" name="canonicalName" label="canonicalName" value="TATATGTTTCAGTCTTATCCCC"/>
        <att type="string" name="Node TypeAT5G67570 = PPR" label="Node TypeAT5G67570 = PPR"/>
        <graphics w="35.0" h="35.0" width="1" outline="#000000" fill="#ff0033" y="2986.312744140625" x="4725.033203125"/>
    </node>
    <node label="TTTGAACTTGTGTATTTTGAAA" id="-400">
        <att type="string" name="node.size" label="node.size"/>
        <att type="string" name="node.fillColor" label="node.fillColor"/>
        <att type="string" name="node.labelPosition" label="node.labelPosition"/>
        <att type="string" name="node.lineType" label="node.lineType"/>
        <att type="string" name="Node Type" label="Node Type" value="srna"/>
        <att type="string" name="node.borderColor" label="node.borderColor"/>
        <att type="string" name="node.shape" label="node.shape"/>
        <att type="string" name="canonicalName" label="canonicalName" value="TTTGAACTTGTGTATTTTGAAA"/>
        <att type="string" name="Node TypeAT5G67570 = PPR" label="Node TypeAT5G67570 = PPR"/>
        <graphics w="35.0" h="35.0" width="1" outline="#000000" fill="#ff0033" y="2820.95654296875" x="4511.3720703125"/>
    </node>
    <node label="AAACTAGAAAAAGCATTGGAT" id="-399">
        <att type="string" name="node.size" label="node.size"/>
        <att type="string" name="node.fillColor" label="node.fillColor"/>
        <att type="string" name="node.labelPosition" label="node.labelPosition"/>
        <att type="string" name="node.lineType" label="node.lineType"/>
        <att type="string" name="Node Type" label="Node Type" value="srna"/>
        <att type="string" name="node.borderColor" label="node.borderColor"/>
        <att type="string" name="node.shape" label="node.shape"/>
        <att type="string" name="canonicalName" label="canonicalName" value="AAACTAGAAAAAGCATTGGAT"/>
        <att type="string" name="Node TypeAT5G67570 = PPR" label="Node TypeAT5G67570 = PPR"/>
        <graphics w="35.0" h="35.0" width="1" outline="#000000" fill="#ff0033" y="4357.9169921875" x="3419.90478515625"/>
    </node>
    <node label="ATGGGATTAAAGACCTATGTT" id="-398">
        <att type="string" name="node.size" label="node.size"/>
        <att type="string" name="node.fillColor" label="node.fillColor"/>
        <att type="string" name="node.labelPosition" label="node.labelPosition"/>
        <att type="string" name="node.lineType" label="node.lineType"/>
        <att type="string" name="Node Type" label="Node Type" value="srna"/>
        <att type="string" name="node.borderColor" label="node.borderColor"/>
        <att type="string" name="node.shape" label="node.shape"/>
        <att type="string" name="canonicalName" label="canonicalName" value="ATGGGATTAAAGACCTATGTT"/>
        <att type="string" name="Node TypeAT5G67570 = PPR" label="Node TypeAT5G67570 = PPR"/>
        <graphics w="35.0" h="35.0" width="1" outline="#000000" fill="#ff0033" y="3339.663330078125" x="4807.701171875"/>
    </node>
    <node label="AT1G33890" id="-397">
        <att type="string" name="node.size" label="node.size"/>
        <att type="string" name="node.fillColor" label="node.fillColor"/>
        <att type="string" name="node.labelPosition" label="node.labelPosition"/>
        <att type="string" name="node.lineType" label="node.lineType"/>
        <att type="string" name="Node Type" label="Node Type" value="Gene"/>
        <att type="string" name="node.borderColor" label="node.borderColor"/>
        <att type="string" name="node.shape" label="node.shape"/>
        <att type="string" name="canonicalName" label="canonicalName" value="AT1G33890"/>
        <att type="string" name="Node TypeAT5G67570 = PPR" label="Node TypeAT5G67570 = PPR"/>
        <graphics w="35.0" h="35.0" width="1" type="rectangle" outline="#000000" fill="#0000cc" y="4978.09228515625" x="3304.366455078125"/>
    </node>
    <node label="TCAATAAATAATTGGTTCTAAT" id="-395">
        <att type="string" name="node.size" label="node.size"/>
        <att type="string" name="node.fillColor" label="node.fillColor"/>
        <att type="string" name="node.labelPosition" label="node.labelPosition"/>
        <att type="string" name="node.lineType" label="node.lineType"/>
        <att type="string" name="Node Type" label="Node Type" value="srna"/>
        <att type="string" name="node.borderColor" label="node.borderColor"/>
        <att type="string" name="node.shape" label="node.shape"/>
        <att type="string" name="canonicalName" label="canonicalName" value="TCAATAAATAATTGGTTCTAAT"/>
        <att type="string" name="Node TypeAT5G67570 = PPR" label="Node TypeAT5G67570 = PPR"/>
        <graphics w="35.0" h="34.9990234375" width="1" outline="#000000" fill="#ff0033" y="3401.76904296875" x="1979.639404296875"/>
    </node>
    <node label="AT3G51840" id="-396">
        <att type="string" name="node.size" label="node.size"/>
        <att type="string" name="node.fillColor" label="node.fillColor"/>
        <att type="string" name="node.labelPosition" label="node.labelPosition"/>
        <att type="string" name="node.lineType" label="node.lineType"/>
        <att type="string" name="Node Type" label="Node Type" value="Gene"/>
        <att type="string" name="node.borderColor" label="node.borderColor"/>
        <att type="string" name="node.shape" label="node.shape"/>
        <att type="string" name="canonicalName" label="canonicalName" value="AT3G51840"/>
        <att type="string" name="Node TypeAT5G67570 = PPR" label="Node TypeAT5G67570 = PPR"/>
        <graphics w="35.0" h="35.0" width="1" type="rectangle" outline="#000000" fill="#0000cc" y="4420.49267578125" x="3664.5810546875"/>
    </node>
    <node label="CTGTTCTTTAGACGACTTGAAAAT" id="-393">
        <att type="string" name="node.size" label="node.size"/>
        <att type="string" name="node.fillColor" label="node.fillColor"/>
        <att type="string" name="node.labelPosition" label="node.labelPosition"/>
        <att type="string" name="node.lineType" label="node.lineType"/>
        <att type="string" name="Node Type" label="Node Type" value="srna"/>
        <att type="string" name="node.borderColor" label="node.borderColor"/>
        <att type="string" name="node.shape" label="node.shape"/>
        <att type="string" name="canonicalName" label="canonicalName" value="CTGTTCTTTAGACGACTTGAAAAT"/>
        <att type="string" name="Node TypeAT5G67570 = PPR" label="Node TypeAT5G67570 = PPR"/>
        <graphics w="35.0" h="35.0" width="1" outline="#000000" fill="#ff0033" y="3237.632568359375" x="1859.8499755859375"/>
    </node>
    <node label="AGCTCTGCAAATACGATCTGT" id="-394">
        <att type="string" name="node.size" label="node.size"/>
        <att type="string" name="node.fillColor" label="node.fillColor"/>
        <att type="string" name="node.labelPosition" label="node.labelPosition"/>
        <att type="string" name="node.lineType" label="node.lineType"/>
        <att type="string" name="Node Type" label="Node Type" value="srna"/>
        <att type="string" name="node.borderColor" label="node.borderColor"/>
        <att type="string" name="node.shape" label="node.shape"/>
        <att type="string" name="canonicalName" label="canonicalName" value="AGCTCTGCAAATACGATCTGT"/>
        <att type="string" name="Node TypeAT5G67570 = PPR" label="Node TypeAT5G67570 = PPR"/>
        <graphics w="35.0" h="35.0" width="1" outline="#000000" fill="#ff0033" y="3037.2568359375" x="2092.79248046875"/>
    </node>
    <node label="AT1G55560" id="-392">
        <att type="string" name="node.size" label="node.size"/>
        <att type="string" name="node.fillColor" label="node.fillColor"/>
        <att type="string" name="node.labelPosition" label="node.labelPosition"/>
        <att type="string" name="node.lineType" label="node.lineType"/>
        <att type="string" name="Node Type" label="Node Type" value="Gene"/>
        <att type="string" name="node.borderColor" label="node.borderColor"/>
        <att type="string" name="node.shape" label="node.shape"/>
        <att type="string" name="canonicalName" label="canonicalName" value="AT1G55560"/>
        <att type="string" name="Node TypeAT5G67570 = PPR" label="Node TypeAT5G67570 = PPR"/>
        <graphics w="35.0" h="35.0" width="1" type="rectangle" outline="#000000" fill="#0000cc" y="2737.5146484375" x="2522.206787109375"/>
    </node>
    <node label="CTATATGGGATTAAAGACCTAT" id="-391">
        <att type="string" name="node.size" label="node.size"/>
        <att type="string" name="node.fillColor" label="node.fillColor"/>
        <att type="string" name="node.labelPosition" label="node.labelPosition"/>
        <att type="string" name="node.lineType" label="node.lineType"/>
        <att type="string" name="Node Type" label="Node Type" value="srna"/>
        <att type="string" name="node.borderColor" label="node.borderColor"/>
        <att type="string" name="node.shape" label="node.shape"/>
        <att type="string" name="canonicalName" label="canonicalName" value="CTATATGGGATTAAAGACCTAT"/>
        <att type="string" name="Node TypeAT5G67570 = PPR" label="Node TypeAT5G67570 = PPR"/>
        <graphics w="35.0" h="35.0" width="1" outline="#000000" fill="#ff0033" y="3003.027099609375" x="4544.43115234375"/>
    </node>
    <node label="AT3G63000" id="-390">
        <att type="string" name="node.size" label="node.size"/>
        <att type="string" name="node.fillColor" label="node.fillColor"/>
        <att type="string" name="node.labelPosition" label="node.labelPosition"/>
        <att type="string" name="node.lineType" label="node.lineType"/>
        <att type="string" name="Node Type" label="Node Type" value="Gene"/>
        <att type="string" name="node.borderColor" label="node.borderColor"/>
        <att type="string" name="node.shape" label="node.shape"/>
        <att type="string" name="canonicalName" label="canonicalName" value="AT3G63000"/>
        <att type="string" name="Node TypeAT5G67570 = PPR" label="Node TypeAT5G67570 = PPR"/>
        <graphics w="35.0" h="35.0" width="1" type="rectangle" outline="#000000" fill="#0000cc" y="2999.68896484375" x="1676.3466796875"/>
    </node>
    <node label="ATTTTCAAGTCGTCTAAAGAA" id="-389">
        <att type="string" name="node.size" label="node.size"/>
        <att type="string" name="node.fillColor" label="node.fillColor"/>
        <att type="string" name="node.labelPosition" label="node.labelPosition"/>
        <att type="string" name="node.lineType" label="node.lineType"/>
        <att type="string" name="Node Type" label="Node Type" value="srna"/>
        <att type="string" name="node.borderColor" label="node.borderColor"/>
        <att type="string" name="node.shape" label="node.shape"/>
        <att type="string" name="canonicalName" label="canonicalName" value="ATTTTCAAGTCGTCTAAAGAA"/>
        <att type="string" name="Node TypeAT5G67570 = PPR" label="Node TypeAT5G67570 = PPR"/>
        <graphics w="35.0" h="35.0" width="1" outline="#000000" fill="#ff0033" y="3289.400146484375" x="2030.830322265625"/>
    </node>
    <node label="TCGTCTAAAGAACAGTTGCTAAT" id="-388">
        <att type="string" name="node.size" label="node.size"/>
        <att type="string" name="node.fillColor" label="node.fillColor"/>
        <att type="string" name="node.labelPosition" label="node.labelPosition"/>
        <att type="string" name="node.lineType" label="node.lineType"/>
        <att type="string" name="Node Type" label="Node Type" value="srna"/>
        <att type="string" name="node.borderColor" label="node.borderColor"/>
        <att type="string" name="node.shape" label="node.shape"/>
        <att type="string" name="canonicalName" label="canonicalName" value="TCGTCTAAAGAACAGTTGCTAAT"/>
        <att type="string" name="Node TypeAT5G67570 = PPR" label="Node TypeAT5G67570 = PPR"/>
        <graphics w="34.99951171875" h="35.0" width="1" outline="#000000" fill="#ff0033" y="2882.885498046875" x="2118.0771484375"/>
    </node>
    <node label="TTCTAAGTCCAACATAGCAT" id="-387">
        <att type="string" name="node.size" label="node.size"/>
        <att type="string" name="node.fillColor" label="node.fillColor"/>
        <att type="string" name="node.labelPosition" label="node.labelPosition"/>
        <att type="string" name="node.lineType" label="node.lineType"/>
        <att type="string" name="Node Type" label="Node Type" value="srna"/>
        <att type="string" name="node.borderColor" label="node.borderColor"/>
        <att type="string" name="node.shape" label="node.shape"/>
        <att type="string" name="canonicalName" label="canonicalName" value="TTCTAAGTCCAACATAGCAT"/>
        <att type="string" name="Node TypeAT5G67570 = PPR" label="Node TypeAT5G67570 = PPR"/>
        <graphics w="35.0" h="35.0" width="1" outline="#000000" fill="#ff0033" y="3422.7392578125" x="2754.789794921875"/>
    </node>
    <node label="AT3G63250" id="-627">
        <att type="string" name="node.size" label="node.size"/>
        <att type="string" name="node.fillColor" label="node.fillColor"/>
        <att type="string" name="node.labelPosition" label="node.labelPosition"/>
        <att type="string" name="node.lineType" label="node.lineType"/>
        <att type="string" name="Node Type" label="Node Type" value="Gene"/>
        <att type="string" name="node.borderColor" label="node.borderColor"/>
        <att type="string" name="node.shape" label="node.shape"/>
        <att type="string" name="canonicalName" label="canonicalName" value="AT3G63250"/>
        <att type="string" name="Node TypeAT5G67570 = PPR" label="Node TypeAT5G67570 = PPR"/>
        <graphics w="35.0" h="35.0" width="1" type="rectangle" outline="#000000" fill="#0000cc" y="3982.466552734375" x="3435.105712890625"/>
    </node>
    <node label="AT2G33150" id="-386">
        <att type="string" name="node.size" label="node.size"/>
        <att type="string" name="node.fillColor" label="node.fillColor"/>
        <att type="string" name="node.labelPosition" label="node.labelPosition"/>
        <att type="string" name="node.lineType" label="node.lineType"/>
        <att type="string" name="Node Type" label="Node Type" value="Gene"/>
        <att type="string" name="node.borderColor" label="node.borderColor"/>
        <att type="string" name="node.shape" label="node.shape"/>
        <att type="string" name="canonicalName" label="canonicalName" value="AT2G33150"/>
        <att type="string" name="Node TypeAT5G67570 = PPR" label="Node TypeAT5G67570 = PPR"/>
        <graphics w="35.0" h="35.0" width="1" type="rectangle" outline="#000000" fill="#0000cc" y="2961.254638671875" x="1810.9052734375"/>
    </node>
    <node label="GAAGTCTACATGAAGCAAGTC" id="-385">
        <att type="string" name="node.size" label="node.size"/>
        <att type="string" name="node.fillColor" label="node.fillColor"/>
        <att type="string" name="node.labelPosition" label="node.labelPosition"/>
        <att type="string" name="node.lineType" label="node.lineType"/>
        <att type="string" name="Node Type" label="Node Type" value="srna"/>
        <att type="string" name="node.borderColor" label="node.borderColor"/>
        <att type="string" name="node.shape" label="node.shape"/>
        <att type="string" name="canonicalName" label="canonicalName" value="GAAGTCTACATGAAGCAAGTC"/>
        <att type="string" name="Node TypeAT5G67570 = PPR" label="Node TypeAT5G67570 = PPR"/>
        <graphics w="35.0" h="35.0" width="1" outline="#000000" fill="#ff0033" y="4587.115234375" x="2811.262939453125"/>
    </node>
    <node label="AT5G23190" id="-384">
        <att type="string" name="node.size" label="node.size"/>
        <att type="string" name="node.fillColor" label="node.fillColor"/>
        <att type="string" name="node.labelPosition" label="node.labelPosition"/>
        <att type="string" name="node.lineType" label="node.lineType"/>
        <att type="string" name="Node Type" label="Node Type" value="Gene"/>
        <att type="string" name="node.borderColor" label="node.borderColor"/>
        <att type="string" name="node.shape" label="node.shape"/>
        <att type="string" name="canonicalName" label="canonicalName" value="AT5G23190"/>
        <att type="string" name="Node TypeAT5G67570 = PPR" label="Node TypeAT5G67570 = PPR"/>
        <graphics w="35.0" h="35.0" width="1" type="rectangle" outline="#000000" fill="#0000cc" y="5056.49365234375" x="3331.777587890625"/>
    </node>
    <node label="TAACTTTTGCATATCCTAGAA" id="-383">
        <att type="string" name="node.size" label="node.size"/>
        <att type="string" name="node.fillColor" label="node.fillColor"/>
        <att type="string" name="node.labelPosition" label="node.labelPosition"/>
        <att type="string" name="node.lineType" label="node.lineType"/>
        <att type="string" name="Node Type" label="Node Type" value="srna"/>
        <att type="string" name="node.borderColor" label="node.borderColor"/>
        <att type="string" name="node.shape" label="node.shape"/>
        <att type="string" name="canonicalName" label="canonicalName" value="TAACTTTTGCATATCCTAGAA"/>
        <att type="string" name="Node TypeAT5G67570 = PPR" label="Node TypeAT5G67570 = PPR"/>
        <graphics w="35.0" h="35.0" width="1" outline="#000000" fill="#ff0033" y="4485.8134765625" x="3335.535888671875"/>
    </node>
    <node label="ATCAAATTGTTTACAATTTCA" id="-382">
        <att type="string" name="node.size" label="node.size"/>
        <att type="string" name="node.fillColor" label="node.fillColor"/>
        <att type="string" name="node.labelPosition" label="node.labelPosition"/>
        <att type="string" name="node.lineType" label="node.lineType"/>
        <att type="string" name="Node Type" label="Node Type" value="srna"/>
        <att type="string" name="node.borderColor" label="node.borderColor"/>
        <att type="string" name="node.shape" label="node.shape"/>
        <att type="string" name="canonicalName" label="canonicalName" value="ATCAAATTGTTTACAATTTCA"/>
        <att type="string" name="Node TypeAT5G67570 = PPR" label="Node TypeAT5G67570 = PPR"/>
        <graphics w="35.0" h="35.0" width="1" outline="#000000" fill="#ff0033" y="4459.52294921875" x="3150.5166015625"/>
    </node>
    <node label="TCCATTTCTCTACGCTATGTT" id="-588">
        <att type="string" name="node.size" label="node.size"/>
        <att type="string" name="node.fillColor" label="node.fillColor"/>
        <att type="string" name="node.labelPosition" label="node.labelPosition"/>
        <att type="string" name="node.lineType" label="node.lineType"/>
        <att type="string" name="Node Type" label="Node Type" value="srna"/>
        <att type="string" name="node.borderColor" label="node.borderColor"/>
        <att type="string" name="node.shape" label="node.shape"/>
        <att type="string" name="canonicalName" label="canonicalName" value="TCCATTTCTCTACGCTATGTT"/>
        <att type="string" name="Node TypeAT5G67570 = PPR" label="Node TypeAT5G67570 = PPR"/>
        <graphics w="35.0" h="34.9990234375" width="1" outline="#000000" fill="#ff0033" y="4140.54736328125" x="3185.460693359375"/>
    </node>
    <node label="AT5G01060" id="-381">
        <att type="string" name="node.size" label="node.size"/>
        <att type="string" name="node.fillColor" label="node.fillColor"/>
        <att type="string" name="node.labelPosition" label="node.labelPosition"/>
        <att type="string" name="node.lineType" label="node.lineType"/>
        <att type="string" name="Node Type" label="Node Type" value="Gene"/>
        <att type="string" name="node.borderColor" label="node.borderColor"/>
        <att type="string" name="node.shape" label="node.shape"/>
        <att type="string" name="canonicalName" label="canonicalName" value="AT5G01060"/>
        <att type="string" name="Node TypeAT5G67570 = PPR" label="Node TypeAT5G67570 = PPR"/>
        <graphics w="35.0" h="35.0" width="1" type="rectangle" outline="#000000" fill="#0000cc" y="2762.2548828125" x="4950.3251953125"/>
    </node>
    <node label="AT4G27130" id="-380">
        <att type="string" name="node.size" label="node.size"/>
        <att type="string" name="node.fillColor" label="node.fillColor"/>
        <att type="string" name="node.labelPosition" label="node.labelPosition"/>
        <att type="string" name="node.lineType" label="node.lineType"/>
        <att type="string" name="Node Type" label="Node Type" value="Gene"/>
        <att type="string" name="node.borderColor" label="node.borderColor"/>
        <att type="string" name="node.shape" label="node.shape"/>
        <att type="string" name="canonicalName" label="canonicalName" value="AT4G27130"/>
        <att type="string" name="Node TypeAT5G67570 = PPR" label="Node TypeAT5G67570 = PPR"/>
        <graphics w="35.0" h="35.0" width="1" type="rectangle" outline="#000000" fill="#0000cc" y="3170.127685546875" x="1827.63818359375"/>
    </node>
    <node label="AT1G77260" id="-379">
        <att type="string" name="node.size" label="node.size"/>
        <att type="string" name="node.fillColor" label="node.fillColor"/>
        <att type="string" name="node.labelPosition" label="node.labelPosition"/>
        <att type="string" name="node.lineType" label="node.lineType"/>
        <att type="string" name="Node Type" label="Node Type" value="Gene"/>
        <att type="string" name="node.borderColor" label="node.borderColor"/>
        <att type="string" name="node.shape" label="node.shape"/>
        <att type="string" name="canonicalName" label="canonicalName" value="AT1G77260"/>
        <att type="string" name="Node TypeAT5G67570 = PPR" label="Node TypeAT5G67570 = PPR"/>
        <graphics w="35.0" h="35.0" width="1" type="rectangle" outline="#000000" fill="#0000cc" y="2675.73779296875" x="2169.20458984375"/>
    </node>
    <node label="AT1G62670" id="-378">
        <att type="string" name="node.size" label="node.size"/>
        <att type="string" name="node.fillColor" label="node.fillColor"/>
        <att type="string" name="node.labelPosition" label="node.labelPosition"/>
        <att type="string" name="node.lineType" label="node.lineType"/>
        <att type="string" name="Node Type" label="Node Type" value="Gene"/>
        <att type="string" name="node.borderColor" label="node.borderColor"/>
        <att type="string" name="node.shape" label="node.shape"/>
        <att type="string" name="canonicalName" label="canonicalName" value="AT1G62670"/>
        <att type="string" name="Node TypeAT5G67570 = PPR" label="Node TypeAT5G67570 = PPR" value="PPR"/>
        <graphics w="35.0" h="35.0" width="1" type="rectangle" outline="#000000" fill="#0000cc" y="3550.964599609375" x="4870.06201171875"/>
    </node>
    <node label="AGTAAGATGGATCTTGATAAT" id="-376">
        <att type="string" name="node.size" label="node.size"/>
        <att type="string" name="node.fillColor" label="node.fillColor"/>
        <att type="string" name="node.labelPosition" label="node.labelPosition"/>
        <att type="string" name="node.lineType" label="node.lineType"/>
        <att type="string" name="Node Type" label="Node Type" value="srna"/>
        <att type="string" name="node.borderColor" label="node.borderColor"/>
        <att type="string" name="node.shape" label="node.shape"/>
        <att type="string" name="canonicalName" label="canonicalName" value="AGTAAGATGGATCTTGATAAT"/>
        <att type="string" name="Node TypeAT5G67570 = PPR" label="Node TypeAT5G67570 = PPR"/>
        <graphics w="35.0" h="35.0" width="1" outline="#000000" fill="#ff0033" y="3256.697265625" x="4915.3564453125"/>
    </node>
    <node label="TTCTAAGTCCAACATAGCGTATT" id="-377">
        <att type="string" name="node.size" label="node.size"/>
        <att type="string" name="node.fillColor" label="node.fillColor"/>
        <att type="string" name="node.labelPosition" label="node.labelPosition"/>
        <att type="string" name="node.lineType" label="node.lineType"/>
        <att type="string" name="Node Type" label="Node Type" value="srna"/>
        <att type="string" name="node.borderColor" label="node.borderColor"/>
        <att type="string" name="node.shape" label="node.shape"/>
        <att type="string" name="canonicalName" label="canonicalName" value="TTCTAAGTCCAACATAGCGTATT"/>
        <att type="string" name="Node TypeAT5G67570 = PPR" label="Node TypeAT5G67570 = PPR"/>
        <graphics w="35.00048828125" h="35.0" width="1" outline="#000000" fill="#ff0033" y="3549.33447265625" x="2579.314453125"/>
    </node>
    <node label="AT2G25420" id="-375">
        <att type="string" name="node.size" label="node.size"/>
        <att type="string" name="node.fillColor" label="node.fillColor"/>
        <att type="string" name="node.labelPosition" label="node.labelPosition"/>
        <att type="string" name="node.lineType" label="node.lineType"/>
        <att type="string" name="Node Type" label="Node Type" value="Gene"/>
        <att type="string" name="node.borderColor" label="node.borderColor"/>
        <att type="string" name="node.shape" label="node.shape"/>
        <att type="string" name="canonicalName" label="canonicalName" value="AT2G25420"/>
        <att type="string" name="Node TypeAT5G67570 = PPR" label="Node TypeAT5G67570 = PPR"/>
        <graphics w="35.0" h="35.0" width="1" type="rectangle" outline="#000000" fill="#0000cc" y="3332.496826171875" x="2582.747802734375"/>
    </node>
    <node label="TAGTTTCGCCATTACTACAAA" id="-373">
        <att type="string" name="node.size" label="node.size"/>
        <att type="string" name="node.fillColor" label="node.fillColor"/>
        <att type="string" name="node.labelPosition" label="node.labelPosition"/>
        <att type="string" name="node.lineType" label="node.lineType"/>
        <att type="string" name="Node Type" label="Node Type" value="srna"/>
        <att type="string" name="node.borderColor" label="node.borderColor"/>
        <att type="string" name="node.shape" label="node.shape"/>
        <att type="string" name="canonicalName" label="canonicalName" value="TAGTTTCGCCATTACTACAAA"/>
        <att type="string" name="Node TypeAT5G67570 = PPR" label="Node TypeAT5G67570 = PPR"/>
        <graphics w="35.0" h="35.0" width="1" outline="#000000" fill="#ff0033" y="4516.20947265625" x="3106.123779296875"/>
    </node>
    <node label="TCCTAAGATCCAATCAAACGC" id="-374">
        <att type="string" name="node.size" label="node.size"/>
        <att type="string" name="node.fillColor" label="node.fillColor"/>
        <att type="string" name="node.labelPosition" label="node.labelPosition"/>
        <att type="string" name="node.lineType" label="node.lineType"/>
        <att type="string" name="Node Type" label="Node Type" value="srna"/>
        <att type="string" name="node.borderColor" label="node.borderColor"/>
        <att type="string" name="node.shape" label="node.shape"/>
        <att type="string" name="canonicalName" label="canonicalName" value="TCCTAAGATCCAATCAAACGC"/>
        <att type="string" name="Node TypeAT5G67570 = PPR" label="Node TypeAT5G67570 = PPR"/>
        <graphics w="35.0" h="35.0078125" width="1" outline="#000000" fill="#ff0033" y="4693.2900390625" x="3085.345458984375"/>
    </node>
    <node label="CGGATGGTAGAAACATAGGTC" id="-372">
        <att type="string" name="node.size" label="node.size"/>
        <att type="string" name="node.fillColor" label="node.fillColor"/>
        <att type="string" name="node.labelPosition" label="node.labelPosition"/>
        <att type="string" name="node.lineType" label="node.lineType"/>
        <att type="string" name="Node Type" label="Node Type" value="srna"/>
        <att type="string" name="node.borderColor" label="node.borderColor"/>
        <att type="string" name="node.shape" label="node.shape"/>
        <att type="string" name="canonicalName" label="canonicalName" value="CGGATGGTAGAAACATAGGTC"/>
        <att type="string" name="Node TypeAT5G67570 = PPR" label="Node TypeAT5G67570 = PPR"/>
        <graphics w="35.0" h="35.0" width="1" outline="#000000" fill="#ff0033" y="3181.3642578125" x="4708.53271484375"/>
    </node>
    <node label="TGAATGTGTTCAAGTAAATGAG" id="-370">
        <att type="string" name="node.size" label="node.size"/>
        <att type="string" name="node.fillColor" label="node.fillColor"/>
        <att type="string" name="node.labelPosition" label="node.labelPosition"/>
        <att type="string" name="node.lineType" label="node.lineType"/>
        <att type="string" name="Node Type" label="Node Type" value="srna"/>
        <att type="string" name="node.borderColor" label="node.borderColor"/>
        <att type="string" name="node.shape" label="node.shape"/>
        <att type="string" name="canonicalName" label="canonicalName" value="TGAATGTGTTCAAGTAAATGAG"/>
        <att type="string" name="Node TypeAT5G67570 = PPR" label="Node TypeAT5G67570 = PPR"/>
        <graphics w="35.0" h="35.0" width="1" outline="#000000" fill="#ff0033" y="3152.093017578125" x="1916.8065185546875"/>
    </node>
    <node label="TACAAGCGAATAGACCATTTA" id="-371">
        <att type="string" name="node.size" label="node.size"/>
        <att type="string" name="node.fillColor" label="node.fillColor"/>
        <att type="string" name="node.labelPosition" label="node.labelPosition"/>
        <att type="string" name="node.lineType" label="node.lineType"/>
        <att type="string" name="Node Type" label="Node Type" value="srna"/>
        <att type="string" name="node.borderColor" label="node.borderColor"/>
        <att type="string" name="node.shape" label="node.shape"/>
        <att type="string" name="canonicalName" label="canonicalName" value="TACAAGCGAATAGACCATTTA"/>
        <att type="string" name="Node TypeAT5G67570 = PPR" label="Node TypeAT5G67570 = PPR"/>
        <graphics w="35.0" h="35.0" width="1" outline="#000000" fill="#ff0033" y="2714.887939453125" x="2395.668212890625"/>
    </node>
    <node label="AT1G79920" id="-369">
        <att type="string" name="node.size" label="node.size"/>
        <att type="string" name="node.fillColor" label="node.fillColor"/>
        <att type="string" name="node.labelPosition" label="node.labelPosition"/>
        <att type="string" name="node.lineType" label="node.lineType"/>
        <att type="string" name="Node Type" label="Node Type" value="Gene"/>
        <att type="string" name="node.borderColor" label="node.borderColor"/>
        <att type="string" name="node.shape" label="node.shape"/>
        <att type="string" name="canonicalName" label="canonicalName" value="AT1G79920"/>
        <att type="string" name="Node TypeAT5G67570 = PPR" label="Node TypeAT5G67570 = PPR"/>
        <graphics w="35.0" h="35.0" width="1" type="rectangle" outline="#000000" fill="#0000cc" y="4799.1201171875" x="3246.7890625"/>
    </node>
    <node label="TACACCTCGGAGAGAAACTAC" id="-368">
        <att type="string" name="node.size" label="node.size"/>
        <att type="string" name="node.fillColor" label="node.fillColor"/>
        <att type="string" name="node.labelPosition" label="node.labelPosition"/>
        <att type="string" name="node.lineType" label="node.lineType"/>
        <att type="string" name="Node Type" label="Node Type" value="srna"/>
        <att type="string" name="node.borderColor" label="node.borderColor"/>
        <att type="string" name="node.shape" label="node.shape"/>
        <att type="string" name="canonicalName" label="canonicalName" value="TACACCTCGGAGAGAAACTAC"/>
        <att type="string" name="Node TypeAT5G67570 = PPR" label="Node TypeAT5G67570 = PPR"/>
        <graphics w="34.99951171875" h="35.0" width="1" outline="#000000" fill="#ff0033" y="2819.9951171875" x="2508.85693359375"/>
    </node>
    <node label="CTACCATCTGGAATACTTGAA" id="-367">
        <att type="string" name="node.size" label="node.size"/>
        <att type="string" name="node.fillColor" label="node.fillColor"/>
        <att type="string" name="node.labelPosition" label="node.labelPosition"/>
        <att type="string" name="node.lineType" label="node.lineType"/>
        <att type="string" name="Node Type" label="Node Type" value="srna"/>
        <att type="string" name="node.borderColor" label="node.borderColor"/>
        <att type="string" name="node.shape" label="node.shape"/>
        <att type="string" name="canonicalName" label="canonicalName" value="CTACCATCTGGAATACTTGAA"/>
        <att type="string" name="Node TypeAT5G67570 = PPR" label="Node TypeAT5G67570 = PPR"/>
        <graphics w="35.0" h="35.0" width="1" outline="#000000" fill="#ff0033" y="2967.304443359375" x="4518.462890625"/>
    </node>
    <node label="TAAGTCCAACATAGCGTAGAGAAA" id="-366">
        <att type="string" name="node.size" label="node.size"/>
        <att type="string" name="node.fillColor" label="node.fillColor"/>
        <att type="string" name="node.labelPosition" label="node.labelPosition"/>
        <att type="string" name="node.lineType" label="node.lineType"/>
        <att type="string" name="Node Type" label="Node Type" value="srna"/>
        <att type="string" name="node.borderColor" label="node.borderColor"/>
        <att type="string" name="node.shape" label="node.shape"/>
        <att type="string" name="canonicalName" label="canonicalName" value="TAAGTCCAACATAGCGTAGAGAAA"/>
        <att type="string" name="Node TypeAT5G67570 = PPR" label="Node TypeAT5G67570 = PPR"/>
        <graphics w="35.0" h="35.0" width="1" outline="#000000" fill="#ff0033" y="4177.2412109375" x="3267.808837890625"/>
    </node>
    <node label="ATAGGTCTTTAATCCCATATA" id="-365">
        <att type="string" name="node.size" label="node.size"/>
        <att type="string" name="node.fillColor" label="node.fillColor"/>
        <att type="string" name="node.labelPosition" label="node.labelPosition"/>
        <att type="string" name="node.lineType" label="node.lineType"/>
        <att type="string" name="Node Type" label="Node Type" value="srna"/>
        <att type="string" name="node.borderColor" label="node.borderColor"/>
        <att type="string" name="node.shape" label="node.shape"/>
        <att type="string" name="canonicalName" label="canonicalName" value="ATAGGTCTTTAATCCCATATA"/>
        <att type="string" name="Node TypeAT5G67570 = PPR" label="Node TypeAT5G67570 = PPR"/>
        <graphics w="35.0" h="35.00341796875" width="1" outline="#000000" fill="#ff0033" y="3182.791748046875" x="4851.63623046875"/>
    </node>
    <node label="AT3G43200" id="-364">
        <att type="string" name="node.size" label="node.size"/>
        <att type="string" name="node.fillColor" label="node.fillColor"/>
        <att type="string" name="node.labelPosition" label="node.labelPosition"/>
        <att type="string" name="node.lineType" label="node.lineType"/>
        <att type="string" name="Node Type" label="Node Type" value="Gene"/>
        <att type="string" name="node.borderColor" label="node.borderColor"/>
        <att type="string" name="node.shape" label="node.shape"/>
        <att type="string" name="canonicalName" label="canonicalName" value="AT3G43200"/>
        <att type="string" name="Node TypeAT5G67570 = PPR" label="Node TypeAT5G67570 = PPR"/>
        <graphics w="35.0" h="35.0" width="1" type="rectangle" outline="#000000" fill="#0000cc" y="3267.980224609375" x="2496.83544921875"/>
    </node>
    <node label="TCCTAAGTCCAACATAGCGTT" id="-363">
        <att type="string" name="node.size" label="node.size"/>
        <att type="string" name="node.fillColor" label="node.fillColor"/>
        <att type="string" name="node.labelPosition" label="node.labelPosition"/>
        <att type="string" name="node.lineType" label="node.lineType"/>
        <att type="string" name="Node Type" label="Node Type" value="srna"/>
        <att type="string" name="node.borderColor" label="node.borderColor"/>
        <att type="string" name="node.shape" label="node.shape"/>
        <att type="string" name="canonicalName" label="canonicalName" value="TCCTAAGTCCAACATAGCGTT"/>
        <att type="string" name="Node TypeAT5G67570 = PPR" label="Node TypeAT5G67570 = PPR"/>
        <graphics w="35.0" h="35.0" width="1" outline="#000000" fill="#ff0033" y="3404.184326171875" x="2701.80615234375"/>
    </node>
    <node label="ATATGCAAAAGAGTAAGATGG" id="-360">
        <att type="string" name="node.size" label="node.size"/>
        <att type="string" name="node.fillColor" label="node.fillColor"/>
        <att type="string" name="node.labelPosition" label="node.labelPosition"/>
        <att type="string" name="node.lineType" label="node.lineType"/>
        <att type="string" name="Node Type" label="Node Type" value="srna"/>
        <att type="string" name="node.borderColor" label="node.borderColor"/>
        <att type="string" name="node.shape" label="node.shape"/>
        <att type="string" name="canonicalName" label="canonicalName" value="ATATGCAAAAGAGTAAGATGG"/>
        <att type="string" name="Node TypeAT5G67570 = PPR" label="Node TypeAT5G67570 = PPR"/>
        <graphics w="35.0" h="35.0" width="1" outline="#000000" fill="#ff0033" y="3495.1484375" x="4606.744140625"/>
    </node>
    <node label="TTTTGCATATCCTGGAATATG" id="-361">
        <att type="string" name="node.size" label="node.size"/>
        <att type="string" name="node.fillColor" label="node.fillColor"/>
        <att type="string" name="node.labelPosition" label="node.labelPosition"/>
        <att type="string" name="node.lineType" label="node.lineType"/>
        <att type="string" name="Node Type" label="Node Type" value="srna"/>
        <att type="string" name="node.borderColor" label="node.borderColor"/>
        <att type="string" name="node.shape" label="node.shape"/>
        <att type="string" name="canonicalName" label="canonicalName" value="TTTTGCATATCCTGGAATATG"/>
        <att type="string" name="Node TypeAT5G67570 = PPR" label="Node TypeAT5G67570 = PPR"/>
        <graphics w="35.0" h="35.0" width="1" outline="#000000" fill="#ff0033" y="3618.4296875" x="2549.54345703125"/>
    </node>
    <node label="TGTAGTCTCTTTTACAAGGTGT" id="-362">
        <att type="string" name="node.size" label="node.size"/>
        <att type="string" name="node.fillColor" label="node.fillColor"/>
        <att type="string" name="node.labelPosition" label="node.labelPosition"/>
        <att type="string" name="node.lineType" label="node.lineType"/>
        <att type="string" name="Node Type" label="Node Type" value="srna"/>
        <att type="string" name="node.borderColor" label="node.borderColor"/>
        <att type="string" name="node.shape" label="node.shape"/>
        <att type="string" name="canonicalName" label="canonicalName" value="TGTAGTCTCTTTTACAAGGTGT"/>
        <att type="string" name="Node TypeAT5G67570 = PPR" label="Node TypeAT5G67570 = PPR"/>
        <graphics w="35.0" h="35.0" width="1" outline="#000000" fill="#ff0033" y="4030.819091796875" x="3237.715087890625"/>
    </node>
    <node label="TATGCAAAAGAGTAAGATGGA" id="-359">
        <att type="string" name="node.size" label="node.size"/>
        <att type="string" name="node.fillColor" label="node.fillColor"/>
        <att type="string" name="node.labelPosition" label="node.labelPosition"/>
        <att type="string" name="node.lineType" label="node.lineType"/>
        <att type="string" name="Node Type" label="Node Type" value="srna"/>
        <att type="string" name="node.borderColor" label="node.borderColor"/>
        <att type="string" name="node.shape" label="node.shape"/>
        <att type="string" name="canonicalName" label="canonicalName" value="TATGCAAAAGAGTAAGATGGA"/>
        <att type="string" name="Node TypeAT5G67570 = PPR" label="Node TypeAT5G67570 = PPR"/>
        <graphics w="35.0" h="35.0" width="1" outline="#000000" fill="#ff0033" y="3437.58154296875" x="4684.517578125"/>
    </node>
    <node label="TCAATAAATAATTGGTTCTAATAA" id="-358">
        <att type="string" name="node.size" label="node.size"/>
        <att type="string" name="node.fillColor" label="node.fillColor"/>
        <att type="string" name="node.labelPosition" label="node.labelPosition"/>
        <att type="string" name="node.lineType" label="node.lineType"/>
        <att type="string" name="Node Type" label="Node Type" value="srna"/>
        <att type="string" name="node.borderColor" label="node.borderColor"/>
        <att type="string" name="node.shape" label="node.shape"/>
        <att type="string" name="canonicalName" label="canonicalName" value="TCAATAAATAATTGGTTCTAATAA"/>
        <att type="string" name="Node TypeAT5G67570 = PPR" label="Node TypeAT5G67570 = PPR"/>
        <graphics w="35.0" h="35.0" width="1" outline="#000000" fill="#ff0033" y="3237.22119140625" x="2177.12353515625"/>
    </node>
    <node label="AT1G75930" id="-626">
        <att type="string" name="node.size" label="node.size"/>
        <att type="string" name="node.fillColor" label="node.fillColor"/>
        <att type="string" name="node.labelPosition" label="node.labelPosition"/>
        <att type="string" name="node.lineType" label="node.lineType"/>
        <att type="string" name="Node Type" label="Node Type" value="Gene"/>
        <att type="string" name="node.borderColor" label="node.borderColor"/>
        <att type="string" name="node.shape" label="node.shape"/>
        <att type="string" name="canonicalName" label="canonicalName" value="AT1G75930"/>
        <att type="string" name="Node TypeAT5G67570 = PPR" label="Node TypeAT5G67570 = PPR"/>
        <graphics w="35.0" h="35.0" width="1" type="rectangle" outline="#000000" fill="#0000cc" y="2836.732421875" x="4244.2265625"/>
    </node>
    <node label="AT5G66280" id="-625">
        <att type="string" name="node.size" label="node.size"/>
        <att type="string" name="node.fillColor" label="node.fillColor"/>
        <att type="string" name="node.labelPosition" label="node.labelPosition"/>
        <att type="string" name="node.lineType" label="node.lineType"/>
        <att type="string" name="Node Type" label="Node Type" value="Gene"/>
        <att type="string" name="node.borderColor" label="node.borderColor"/>
        <att type="string" name="node.shape" label="node.shape"/>
        <att type="string" name="canonicalName" label="canonicalName" value="AT5G66280"/>
        <att type="string" name="Node TypeAT5G67570 = PPR" label="Node TypeAT5G67570 = PPR"/>
        <graphics w="35.0" h="35.0" width="1" type="rectangle" outline="#000000" fill="#0000cc" y="4190.50634765625" x="3008.51123046875"/>
    </node>
    <node label="AAACTAGAAAAAGCATTGGATA" id="-357">
        <att type="string" name="node.size" label="node.size"/>
        <att type="string" name="node.fillColor" label="node.fillColor"/>
        <att type="string" name="node.labelPosition" label="node.labelPosition"/>
        <att type="string" name="node.lineType" label="node.lineType"/>
        <att type="string" name="Node Type" label="Node Type" value="srna"/>
        <att type="string" name="node.borderColor" label="node.borderColor"/>
        <att type="string" name="node.shape" label="node.shape"/>
        <att type="string" name="canonicalName" label="canonicalName" value="AAACTAGAAAAAGCATTGGATA"/>
        <att type="string" name="Node TypeAT5G67570 = PPR" label="Node TypeAT5G67570 = PPR"/>
        <graphics w="35.0" h="35.0" width="1" outline="#000000" fill="#ff0033" y="4182.31494140625" x="3397.138916015625"/>
    </node>
    <node label="TTCATTGTTTTCTTTTGCATA" id="-356">
        <att type="string" name="node.size" label="node.size"/>
        <att type="string" name="node.fillColor" label="node.fillColor"/>
        <att type="string" name="node.labelPosition" label="node.labelPosition"/>
        <att type="string" name="node.lineType" label="node.lineType"/>
        <att type="string" name="Node Type" label="Node Type" value="srna"/>
        <att type="string" name="node.borderColor" label="node.borderColor"/>
        <att type="string" name="node.shape" label="node.shape"/>
        <att type="string" name="canonicalName" label="canonicalName" value="TTCATTGTTTTCTTTTGCATA"/>
        <att type="string" name="Node TypeAT5G67570 = PPR" label="Node TypeAT5G67570 = PPR"/>
        <graphics w="35.0" h="34.99853515625" width="1" outline="#000000" fill="#ff0033" y="3379.681396484375" x="1968.883056640625"/>
    </node>
    <node label="ATATTCCAGGATATGCAAAAG" id="-355">
        <att type="string" name="node.size" label="node.size"/>
        <att type="string" name="node.fillColor" label="node.fillColor"/>
        <att type="string" name="node.labelPosition" label="node.labelPosition"/>
        <att type="string" name="node.lineType" label="node.lineType"/>
        <att type="string" name="Node Type" label="Node Type" value="srna"/>
        <att type="string" name="node.borderColor" label="node.borderColor"/>
        <att type="string" name="node.shape" label="node.shape"/>
        <att type="string" name="canonicalName" label="canonicalName" value="ATATTCCAGGATATGCAAAAG"/>
        <att type="string" name="Node TypeAT5G67570 = PPR" label="Node TypeAT5G67570 = PPR"/>
        <graphics w="35.0" h="35.0" width="1" outline="#000000" fill="#ff0033" y="3413.69873046875" x="2653.84423828125"/>
    </node>
    <node label="TGTTTTCTTTTGCATATCCTGG" id="-354">
        <att type="string" name="node.size" label="node.size"/>
        <att type="string" name="node.fillColor" label="node.fillColor"/>
        <att type="string" name="node.labelPosition" label="node.labelPosition"/>
        <att type="string" name="node.lineType" label="node.lineType"/>
        <att type="string" name="Node Type" label="Node Type" value="srna"/>
        <att type="string" name="node.borderColor" label="node.borderColor"/>
        <att type="string" name="node.shape" label="node.shape"/>
        <att type="string" name="canonicalName" label="canonicalName" value="TGTTTTCTTTTGCATATCCTGG"/>
        <att type="string" name="Node TypeAT5G67570 = PPR" label="Node TypeAT5G67570 = PPR"/>
        <graphics w="35.00048828125" h="34.9990234375" width="1" outline="#000000" fill="#ff0033" y="3203.908447265625" x="2146.8564453125"/>
    </node>
    <node label="AT4G28700" id="-353">
        <att type="string" name="node.size" label="node.size"/>
        <att type="string" name="node.fillColor" label="node.fillColor"/>
        <att type="string" name="node.labelPosition" label="node.labelPosition"/>
        <att type="string" name="node.lineType" label="node.lineType"/>
        <att type="string" name="Node Type" label="Node Type" value="Gene"/>
        <att type="string" name="node.borderColor" label="node.borderColor"/>
        <att type="string" name="node.shape" label="node.shape"/>
        <att type="string" name="canonicalName" label="canonicalName" value="AT4G28700"/>
        <att type="string" name="Node TypeAT5G67570 = PPR" label="Node TypeAT5G67570 = PPR"/>
        <graphics w="35.0" h="35.0" width="1" type="rectangle" outline="#000000" fill="#0000cc" y="4891.50390625" x="3149.511474609375"/>
    </node>
    <node label="TAGTTTCGCCATTACTACA" id="-585">
        <att type="string" name="node.size" label="node.size"/>
        <att type="string" name="node.fillColor" label="node.fillColor"/>
        <att type="string" name="node.labelPosition" label="node.labelPosition"/>
        <att type="string" name="node.lineType" label="node.lineType"/>
        <att type="string" name="Node Type" label="Node Type" value="srna"/>
        <att type="string" name="node.borderColor" label="node.borderColor"/>
        <att type="string" name="node.shape" label="node.shape"/>
        <att type="string" name="canonicalName" label="canonicalName" value="TAGTTTCGCCATTACTACA"/>
        <att type="string" name="Node TypeAT5G67570 = PPR" label="Node TypeAT5G67570 = PPR"/>
        <graphics w="35.0" h="35.0" width="1" outline="#000000" fill="#ff0033" y="4557.31591796875" x="3182.1630859375"/>
    </node>
    <node label="TCTAGTTCGTCGATATGTTGA" id="-352">
        <att type="string" name="node.size" label="node.size"/>
        <att type="string" name="node.fillColor" label="node.fillColor"/>
        <att type="string" name="node.labelPosition" label="node.labelPosition"/>
        <att type="string" name="node.lineType" label="node.lineType"/>
        <att type="string" name="Node Type" label="Node Type" value="srna"/>
        <att type="string" name="node.borderColor" label="node.borderColor"/>
        <att type="string" name="node.shape" label="node.shape"/>
        <att type="string" name="canonicalName" label="canonicalName" value="TCTAGTTCGTCGATATGTTGA"/>
        <att type="string" name="Node TypeAT5G67570 = PPR" label="Node TypeAT5G67570 = PPR"/>
        <graphics w="35.0" h="35.0" width="1" outline="#000000" fill="#ff0033" y="3022.758544921875" x="2214.73095703125"/>
    </node>
    <node label="TTGTTGATCGGATGGTAGAAAC" id="-351">
        <att type="string" name="node.size" label="node.size"/>
        <att type="string" name="node.fillColor" label="node.fillColor"/>
        <att type="string" name="node.labelPosition" label="node.labelPosition"/>
        <att type="string" name="node.lineType" label="node.lineType"/>
        <att type="string" name="Node Type" label="Node Type" value="srna"/>
        <att type="string" name="node.borderColor" label="node.borderColor"/>
        <att type="string" name="node.shape" label="node.shape"/>
        <att type="string" name="canonicalName" label="canonicalName" value="TTGTTGATCGGATGGTAGAAAC"/>
        <att type="string" name="Node TypeAT5G67570 = PPR" label="Node TypeAT5G67570 = PPR"/>
        <graphics w="35.0" h="35.0" width="1" outline="#000000" fill="#ff0033" y="2910.78564453125" x="4855.2822265625"/>
    </node>
    <node label="AT1G48090" id="-350">
        <att type="string" name="node.size" label="node.size"/>
        <att type="string" name="node.fillColor" label="node.fillColor"/>
        <att type="string" name="node.labelPosition" label="node.labelPosition"/>
        <att type="string" name="node.lineType" label="node.lineType"/>
        <att type="string" name="Node Type" label="Node Type" value="Gene"/>
        <att type="string" name="node.borderColor" label="node.borderColor"/>
        <att type="string" name="node.shape" label="node.shape"/>
        <att type="string" name="canonicalName" label="canonicalName" value="AT1G48090"/>
        <att type="string" name="Node TypeAT5G67570 = PPR" label="Node TypeAT5G67570 = PPR"/>
        <graphics w="35.0" h="35.0" width="1" type="rectangle" outline="#000000" fill="#0000cc" y="3460.115234375" x="4355.59765625"/>
    </node>
    <node label="ATATATGTTTCAGTCTTATCC" id="-349">
        <att type="string" name="node.size" label="node.size"/>
        <att type="string" name="node.fillColor" label="node.fillColor"/>
        <att type="string" name="node.labelPosition" label="node.labelPosition"/>
        <att type="string" name="node.lineType" label="node.lineType"/>
        <att type="string" name="Node Type" label="Node Type" value="srna"/>
        <att type="string" name="node.borderColor" label="node.borderColor"/>
        <att type="string" name="node.shape" label="node.shape"/>
        <att type="string" name="canonicalName" label="canonicalName" value="ATATATGTTTCAGTCTTATCC"/>
        <att type="string" name="Node TypeAT5G67570 = PPR" label="Node TypeAT5G67570 = PPR"/>
        <graphics w="35.0" h="35.0" width="1" outline="#000000" fill="#ff0033" y="2948.838134765625" x="4468.15087890625"/>
    </node>
    <node label="ACAATTTGATTTCAGCTTTGG" id="-348">
        <att type="string" name="node.size" label="node.size"/>
        <att type="string" name="node.fillColor" label="node.fillColor"/>
        <att type="string" name="node.labelPosition" label="node.labelPosition"/>
        <att type="string" name="node.lineType" label="node.lineType"/>
        <att type="string" name="Node Type" label="Node Type" value="srna"/>
        <att type="string" name="node.borderColor" label="node.borderColor"/>
        <att type="string" name="node.shape" label="node.shape"/>
        <att type="string" name="canonicalName" label="canonicalName" value="ACAATTTGATTTCAGCTTTGG"/>
        <att type="string" name="Node TypeAT5G67570 = PPR" label="Node TypeAT5G67570 = PPR"/>
        <graphics w="35.0" h="35.0" width="1" outline="#000000" fill="#ff0033" y="4638.8671875" x="3165.58837890625"/>
    </node>
    <node label="TATAATCAAGTGAATAGTTTAA" id="-346">
        <att type="string" name="node.size" label="node.size"/>
        <att type="string" name="node.fillColor" label="node.fillColor"/>
        <att type="string" name="node.labelPosition" label="node.labelPosition"/>
        <att type="string" name="node.lineType" label="node.lineType"/>
        <att type="string" name="Node Type" label="Node Type" value="srna"/>
        <att type="string" name="node.borderColor" label="node.borderColor"/>
        <att type="string" name="node.shape" label="node.shape"/>
        <att type="string" name="canonicalName" label="canonicalName" value="TATAATCAAGTGAATAGTTTAA"/>
        <att type="string" name="Node TypeAT5G67570 = PPR" label="Node TypeAT5G67570 = PPR"/>
        <graphics w="35.0" h="35.0" width="1" outline="#000000" fill="#ff0033" y="2876.601318359375" x="4782.46875"/>
    </node>
    <node label="TCAATAAATAATTGGTTCTAA" id="-347">
        <att type="string" name="node.size" label="node.size"/>
        <att type="string" name="node.fillColor" label="node.fillColor"/>
        <att type="string" name="node.labelPosition" label="node.labelPosition"/>
        <att type="string" name="node.lineType" label="node.lineType"/>
        <att type="string" name="Node Type" label="Node Type" value="srna"/>
        <att type="string" name="node.borderColor" label="node.borderColor"/>
        <att type="string" name="node.shape" label="node.shape"/>
        <att type="string" name="canonicalName" label="canonicalName" value="TCAATAAATAATTGGTTCTAA"/>
        <att type="string" name="Node TypeAT5G67570 = PPR" label="Node TypeAT5G67570 = PPR"/>
        <graphics w="35.0" h="35.0" width="1" outline="#000000" fill="#ff0033" y="2948.56201171875" x="2416.30126953125"/>
    </node>
    <node label="AGAATAATTTCCTAAGATCCA" id="-345">
        <att type="string" name="node.size" label="node.size"/>
        <att type="string" name="node.fillColor" label="node.fillColor"/>
        <att type="string" name="node.labelPosition" label="node.labelPosition"/>
        <att type="string" name="node.lineType" label="node.lineType"/>
        <att type="string" name="Node Type" label="Node Type" value="srna"/>
        <att type="string" name="node.borderColor" label="node.borderColor"/>
        <att type="string" name="node.shape" label="node.shape"/>
        <att type="string" name="canonicalName" label="canonicalName" value="AGAATAATTTCCTAAGATCCA"/>
        <att type="string" name="Node TypeAT5G67570 = PPR" label="Node TypeAT5G67570 = PPR"/>
        <graphics w="34.99951171875" h="35.0" width="1" outline="#000000" fill="#ff0033" y="4431.3369140625" x="2905.70849609375"/>
    </node>
    <node label="ACTCTTTTGCATATACTCGAA" id="-344">
        <att type="string" name="node.size" label="node.size"/>
        <att type="string" name="node.fillColor" label="node.fillColor"/>
        <att type="string" name="node.labelPosition" label="node.labelPosition"/>
        <att type="string" name="node.lineType" label="node.lineType"/>
        <att type="string" name="Node Type" label="Node Type" value="srna"/>
        <att type="string" name="node.borderColor" label="node.borderColor"/>
        <att type="string" name="node.shape" label="node.shape"/>
        <att type="string" name="canonicalName" label="canonicalName" value="ACTCTTTTGCATATACTCGAA"/>
        <att type="string" name="Node TypeAT5G67570 = PPR" label="Node TypeAT5G67570 = PPR"/>
        <graphics w="35.0078125" h="35.0" width="1" outline="#000000" fill="#ff0033" y="3420.052001953125" x="4810.62841796875"/>
    </node>
    <node label="AT5G41170" id="-343">
        <att type="string" name="node.size" label="node.size"/>
        <att type="string" name="node.fillColor" label="node.fillColor"/>
        <att type="string" name="node.labelPosition" label="node.labelPosition"/>
        <att type="string" name="node.lineType" label="node.lineType"/>
        <att type="string" name="Node Type" label="Node Type" value="Gene"/>
        <att type="string" name="node.borderColor" label="node.borderColor"/>
        <att type="string" name="node.shape" label="node.shape"/>
        <att type="string" name="canonicalName" label="canonicalName" value="AT5G41170"/>
        <att type="string" name="Node TypeAT5G67570 = PPR" label="Node TypeAT5G67570 = PPR" value="PPR"/>
        <graphics w="35.0" h="35.0" width="1" type="rectangle" outline="#000000" fill="#0000cc" y="3383.273681640625" x="4289.72802734375"/>
    </node>
    <node label="AT5G52280" id="-342">
        <att type="string" name="node.size" label="node.size"/>
        <att type="string" name="node.fillColor" label="node.fillColor"/>
        <att type="string" name="node.labelPosition" label="node.labelPosition"/>
        <att type="string" name="node.lineType" label="node.lineType"/>
        <att type="string" name="Node Type" label="Node Type" value="Gene"/>
        <att type="string" name="node.borderColor" label="node.borderColor"/>
        <att type="string" name="node.shape" label="node.shape"/>
        <att type="string" name="canonicalName" label="canonicalName" value="AT5G52280"/>
        <att type="string" name="Node TypeAT5G67570 = PPR" label="Node TypeAT5G67570 = PPR"/>
        <graphics w="35.0" h="35.0" width="1" type="rectangle" outline="#000000" fill="#0000cc" y="2806.912841796875" x="1885.15087890625"/>
    </node>
    <node label="TATTCCAGGATATGCAAAAGAA" id="-341">
        <att type="string" name="node.size" label="node.size"/>
        <att type="string" name="node.fillColor" label="node.fillColor"/>
        <att type="string" name="node.labelPosition" label="node.labelPosition"/>
        <att type="string" name="node.lineType" label="node.lineType"/>
        <att type="string" name="Node Type" label="Node Type" value="srna"/>
        <att type="string" name="node.borderColor" label="node.borderColor"/>
        <att type="string" name="node.shape" label="node.shape"/>
        <att type="string" name="canonicalName" label="canonicalName" value="TATTCCAGGATATGCAAAAGAA"/>
        <att type="string" name="Node TypeAT5G67570 = PPR" label="Node TypeAT5G67570 = PPR"/>
        <graphics w="34.99951171875" h="34.998046875" width="1" outline="#000000" fill="#ff0033" y="3481.450439453125" x="2647.054931640625"/>
    </node>
    <node label="AT4G29800" id="-340">
        <att type="string" name="node.size" label="node.size"/>
        <att type="string" name="node.fillColor" label="node.fillColor"/>
        <att type="string" name="node.labelPosition" label="node.labelPosition"/>
        <att type="string" name="node.lineType" label="node.lineType"/>
        <att type="string" name="Node Type" label="Node Type" value="Gene"/>
        <att type="string" name="node.borderColor" label="node.borderColor"/>
        <att type="string" name="node.shape" label="node.shape"/>
        <att type="string" name="canonicalName" label="canonicalName" value="AT4G29800"/>
        <att type="string" name="Node TypeAT5G67570 = PPR" label="Node TypeAT5G67570 = PPR"/>
        <graphics w="35.0" h="35.0" width="1" type="rectangle" outline="#000000" fill="#0000cc" y="4556.27734375" x="3734.20947265625"/>
    </node>
    <node label="TGTGAACATATTCAAGGATAA" id="-339">
        <att type="string" name="node.size" label="node.size"/>
        <att type="string" name="node.fillColor" label="node.fillColor"/>
        <att type="string" name="node.labelPosition" label="node.labelPosition"/>
        <att type="string" name="node.lineType" label="node.lineType"/>
        <att type="string" name="Node Type" label="Node Type" value="srna"/>
        <att type="string" name="node.borderColor" label="node.borderColor"/>
        <att type="string" name="node.shape" label="node.shape"/>
        <att type="string" name="canonicalName" label="canonicalName" value="TGTGAACATATTCAAGGATAA"/>
        <att type="string" name="Node TypeAT5G67570 = PPR" label="Node TypeAT5G67570 = PPR"/>
        <graphics w="35.0" h="35.0" width="1" outline="#000000" fill="#ff0033" y="4612.384765625" x="3038.8798828125"/>
    </node>
    <node label="AT2G10550" id="-338">
        <att type="string" name="node.size" label="node.size"/>
        <att type="string" name="node.fillColor" label="node.fillColor"/>
        <att type="string" name="node.labelPosition" label="node.labelPosition"/>
        <att type="string" name="node.lineType" label="node.lineType"/>
        <att type="string" name="Node Type" label="Node Type" value="Gene"/>
        <att type="string" name="node.borderColor" label="node.borderColor"/>
        <att type="string" name="node.shape" label="node.shape"/>
        <att type="string" name="canonicalName" label="canonicalName" value="AT2G10550"/>
        <att type="string" name="Node TypeAT5G67570 = PPR" label="Node TypeAT5G67570 = PPR"/>
        <graphics w="35.0" h="35.0" width="1" type="rectangle" outline="#000000" fill="#0000cc" y="4715.39599609375" x="2753.731689453125"/>
    </node>
    <node label="TCTACCATCCGATCAACAAGAG" id="-584">
        <att type="string" name="node.size" label="node.size"/>
        <att type="string" name="node.fillColor" label="node.fillColor"/>
        <att type="string" name="node.labelPosition" label="node.labelPosition"/>
        <att type="string" name="node.lineType" label="node.lineType"/>
        <att type="string" name="Node Type" label="Node Type" value="srna"/>
        <att type="string" name="node.borderColor" label="node.borderColor"/>
        <att type="string" name="node.shape" label="node.shape"/>
        <att type="string" name="canonicalName" label="canonicalName" value="TCTACCATCCGATCAACAAGAG"/>
        <att type="string" name="Node TypeAT5G67570 = PPR" label="Node TypeAT5G67570 = PPR"/>
        <graphics w="35.0" h="35.0" width="1" outline="#000000" fill="#ff0033" y="3107.68017578125" x="5023.052734375"/>
    </node>
    <node label="AT1G64100" id="-337">
        <att type="string" name="node.size" label="node.size"/>
        <att type="string" name="node.fillColor" label="node.fillColor"/>
        <att type="string" name="node.labelPosition" label="node.labelPosition"/>
        <att type="string" name="node.lineType" label="node.lineType"/>
        <att type="string" name="Node Type" label="Node Type" value="Gene"/>
        <att type="string" name="node.borderColor" label="node.borderColor"/>
        <att type="string" name="node.shape" label="node.shape"/>
        <att type="string" name="canonicalName" label="canonicalName" value="AT1G64100"/>
        <att type="string" name="Node TypeAT5G67570 = PPR" label="Node TypeAT5G67570 = PPR" value="PPR"/>
        <graphics w="35.0" h="35.0" width="1" type="rectangle" outline="#000000" fill="#0000cc" y="3254.142578125" x="5201.265625"/>
    </node>
    <node label="TCGGTGGATCTTAGAAAATT" id="-335">
        <att type="string" name="node.size" label="node.size"/>
        <att type="string" name="node.fillColor" label="node.fillColor"/>
        <att type="string" name="node.labelPosition" label="node.labelPosition"/>
        <att type="string" name="node.lineType" label="node.lineType"/>
        <att type="string" name="Node Type" label="Node Type" value="srna"/>
        <att type="string" name="node.borderColor" label="node.borderColor"/>
        <att type="string" name="node.shape" label="node.shape"/>
        <att type="string" name="canonicalName" label="canonicalName" value="TCGGTGGATCTTAGAAAATT"/>
        <att type="string" name="Node TypeAT5G67570 = PPR" label="Node TypeAT5G67570 = PPR"/>
        <graphics w="35.0" h="35.0" width="1" outline="#000000" fill="#ff0033" y="3366.93310546875" x="1931.2952880859375"/>
    </node>
    <node label="TTTCTACTTAATGAACAGTTG" id="-336">
        <att type="string" name="node.size" label="node.size"/>
        <att type="string" name="node.fillColor" label="node.fillColor"/>
        <att type="string" name="node.labelPosition" label="node.labelPosition"/>
        <att type="string" name="node.lineType" label="node.lineType"/>
        <att type="string" name="Node Type" label="Node Type" value="srna"/>
        <att type="string" name="node.borderColor" label="node.borderColor"/>
        <att type="string" name="node.shape" label="node.shape"/>
        <att type="string" name="canonicalName" label="canonicalName" value="TTTCTACTTAATGAACAGTTG"/>
        <att type="string" name="Node TypeAT5G67570 = PPR" label="Node TypeAT5G67570 = PPR"/>
        <graphics w="35.0" h="35.0" width="1" outline="#000000" fill="#ff0033" y="4468.41748046875" x="3158.46630859375"/>
    </node>
    <node label="AT2G25460" id="-334">
        <att type="string" name="node.size" label="node.size"/>
        <att type="string" name="node.fillColor" label="node.fillColor"/>
        <att type="string" name="node.labelPosition" label="node.labelPosition"/>
        <att type="string" name="node.lineType" label="node.lineType"/>
        <att type="string" name="Node Type" label="Node Type" value="Gene"/>
        <att type="string" name="node.borderColor" label="node.borderColor"/>
        <att type="string" name="node.shape" label="node.shape"/>
        <att type="string" name="canonicalName" label="canonicalName" value="AT2G25460"/>
        <att type="string" name="Node TypeAT5G67570 = PPR" label="Node TypeAT5G67570 = PPR"/>
        <graphics w="35.0" h="35.0" width="1" type="rectangle" outline="#000000" fill="#0000cc" y="3374.36279296875" x="2519.610107421875"/>
    </node>
    <node label="AT1G21080" id="-332">
        <att type="string" name="node.size" label="node.size"/>
        <att type="string" name="node.fillColor" label="node.fillColor"/>
        <att type="string" name="node.labelPosition" label="node.labelPosition"/>
        <att type="string" name="node.lineType" label="node.lineType"/>
        <att type="string" name="Node Type" label="Node Type" value="Gene"/>
        <att type="string" name="node.borderColor" label="node.borderColor"/>
        <att type="string" name="node.shape" label="node.shape"/>
        <att type="string" name="canonicalName" label="canonicalName" value="AT1G21080"/>
        <att type="string" name="Node TypeAT5G67570 = PPR" label="Node TypeAT5G67570 = PPR"/>
        <graphics w="35.0" h="35.0" width="1" type="rectangle" outline="#000000" fill="#0000cc" y="2628.540771484375" x="3667.825927734375"/>
    </node>
    <node label="AT1G22882" id="-333">
        <att type="string" name="node.size" label="node.size"/>
        <att type="string" name="node.fillColor" label="node.fillColor"/>
        <att type="string" name="node.labelPosition" label="node.labelPosition"/>
        <att type="string" name="node.lineType" label="node.lineType"/>
        <att type="string" name="Node Type" label="Node Type" value="Gene"/>
        <att type="string" name="node.borderColor" label="node.borderColor"/>
        <att type="string" name="node.shape" label="node.shape"/>
        <att type="string" name="canonicalName" label="canonicalName" value="AT1G22882"/>
        <att type="string" name="Node TypeAT5G67570 = PPR" label="Node TypeAT5G67570 = PPR"/>
        <graphics w="35.0" h="35.0" width="1" type="rectangle" outline="#000000" fill="#0000cc" y="4675.00537109375" x="2686.220947265625"/>
    </node>
    <node label="AAAGACCTATGTTTCTACCATCCG" id="-331">
        <att type="string" name="node.size" label="node.size"/>
        <att type="string" name="node.fillColor" label="node.fillColor"/>
        <att type="string" name="node.labelPosition" label="node.labelPosition"/>
        <att type="string" name="node.lineType" label="node.lineType"/>
        <att type="string" name="Node Type" label="Node Type" value="srna"/>
        <att type="string" name="node.borderColor" label="node.borderColor"/>
        <att type="string" name="node.shape" label="node.shape"/>
        <att type="string" name="canonicalName" label="canonicalName" value="AAAGACCTATGTTTCTACCATCCG"/>
        <att type="string" name="Node TypeAT5G67570 = PPR" label="Node TypeAT5G67570 = PPR"/>
        <graphics w="35.0" h="35.0" width="1" outline="#000000" fill="#ff0033" y="2873.234375" x="4636.11181640625"/>
    </node>
    <node label="TGAACTTGTGTATTTTGAA" id="-583">
        <att type="string" name="node.size" label="node.size"/>
        <att type="string" name="node.fillColor" label="node.fillColor"/>
        <att type="string" name="node.labelPosition" label="node.labelPosition"/>
        <att type="string" name="node.lineType" label="node.lineType"/>
        <att type="string" name="Node Type" label="Node Type" value="srna"/>
        <att type="string" name="node.borderColor" label="node.borderColor"/>
        <att type="string" name="node.shape" label="node.shape"/>
        <att type="string" name="canonicalName" label="canonicalName" value="TGAACTTGTGTATTTTGAA"/>
        <att type="string" name="Node TypeAT5G67570 = PPR" label="Node TypeAT5G67570 = PPR"/>
        <graphics w="35.0" h="35.0" width="1" outline="#000000" fill="#ff0033" y="3252.55224609375" x="4298.24462890625"/>
    </node>
    <node label="AT5G09560" id="-330">
        <att type="string" name="node.size" label="node.size"/>
        <att type="string" name="node.fillColor" label="node.fillColor"/>
        <att type="string" name="node.labelPosition" label="node.labelPosition"/>
        <att type="string" name="node.lineType" label="node.lineType"/>
        <att type="string" name="Node Type" label="Node Type" value="Gene"/>
        <att type="string" name="node.borderColor" label="node.borderColor"/>
        <att type="string" name="node.shape" label="node.shape"/>
        <att type="string" name="canonicalName" label="canonicalName" value="AT5G09560"/>
        <att type="string" name="Node TypeAT5G67570 = PPR" label="Node TypeAT5G67570 = PPR"/>
        <graphics w="35.0" h="35.0" width="1" type="rectangle" outline="#000000" fill="#0000cc" y="4910.54736328125" x="3408.374267578125"/>
    </node>
    <node label="TTCGAGTATATGCAAAAGAGT" id="-329">
        <att type="string" name="node.size" label="node.size"/>
        <att type="string" name="node.fillColor" label="node.fillColor"/>
        <att type="string" name="node.labelPosition" label="node.labelPosition"/>
        <att type="string" name="node.lineType" label="node.lineType"/>
        <att type="string" name="Node Type" label="Node Type" value="srna"/>
        <att type="string" name="node.borderColor" label="node.borderColor"/>
        <att type="string" name="node.shape" label="node.shape"/>
        <att type="string" name="canonicalName" label="canonicalName" value="TTCGAGTATATGCAAAAGAGT"/>
        <att type="string" name="Node TypeAT5G67570 = PPR" label="Node TypeAT5G67570 = PPR"/>
        <graphics w="35.0" h="35.0" width="1" outline="#000000" fill="#ff0033" y="3512.286865234375" x="4661.16357421875"/>
    </node>
    <node label="TATTCTAAGTCCAACATAGCG" id="-328">
        <att type="string" name="node.size" label="node.size"/>
        <att type="string" name="node.fillColor" label="node.fillColor"/>
        <att type="string" name="node.labelPosition" label="node.labelPosition"/>
        <att type="string" name="node.lineType" label="node.lineType"/>
        <att type="string" name="Node Type" label="Node Type" value="srna"/>
        <att type="string" name="node.borderColor" label="node.borderColor"/>
        <att type="string" name="node.shape" label="node.shape"/>
        <att type="string" name="canonicalName" label="canonicalName" value="TATTCTAAGTCCAACATAGCG"/>
        <att type="string" name="Node TypeAT5G67570 = PPR" label="Node TypeAT5G67570 = PPR"/>
        <graphics w="34.99951171875" h="35.0" width="1" outline="#000000" fill="#ff0033" y="3397.408935546875" x="2682.05615234375"/>
    </node>
    <node label="AT1G49110" id="-327">
        <att type="string" name="node.size" label="node.size"/>
        <att type="string" name="node.fillColor" label="node.fillColor"/>
        <att type="string" name="node.labelPosition" label="node.labelPosition"/>
        <att type="string" name="node.lineType" label="node.lineType"/>
        <att type="string" name="Node Type" label="Node Type" value="Gene"/>
        <att type="string" name="node.borderColor" label="node.borderColor"/>
        <att type="string" name="node.shape" label="node.shape"/>
        <att type="string" name="canonicalName" label="canonicalName" value="AT1G49110"/>
        <att type="string" name="Node TypeAT5G67570 = PPR" label="Node TypeAT5G67570 = PPR"/>
        <graphics w="35.0" h="35.0" width="1" type="rectangle" outline="#000000" fill="#0000cc" y="4255.91259765625" x="3588.7861328125"/>
    </node>
    <node label="ATCGGTGGATCTTAGAAAATT" id="-326">
        <att type="string" name="node.size" label="node.size"/>
        <att type="string" name="node.fillColor" label="node.fillColor"/>
        <att type="string" name="node.labelPosition" label="node.labelPosition"/>
        <att type="string" name="node.lineType" label="node.lineType"/>
        <att type="string" name="Node Type" label="Node Type" value="srna"/>
        <att type="string" name="node.borderColor" label="node.borderColor"/>
        <att type="string" name="node.shape" label="node.shape"/>
        <att type="string" name="canonicalName" label="canonicalName" value="ATCGGTGGATCTTAGAAAATT"/>
        <att type="string" name="Node TypeAT5G67570 = PPR" label="Node TypeAT5G67570 = PPR"/>
        <graphics w="34.99853515625" h="35.0" width="1" outline="#000000" fill="#ff0033" y="2789.42431640625" x="2574.969970703125"/>
    </node>
    <node label="ATGATATTTGTAGTAATGGCG" id="-325">
        <att type="string" name="node.size" label="node.size"/>
        <att type="string" name="node.fillColor" label="node.fillColor"/>
        <att type="string" name="node.labelPosition" label="node.labelPosition"/>
        <att type="string" name="node.lineType" label="node.lineType"/>
        <att type="string" name="Node Type" label="Node Type" value="srna"/>
        <att type="string" name="node.borderColor" label="node.borderColor"/>
        <att type="string" name="node.shape" label="node.shape"/>
        <att type="string" name="canonicalName" label="canonicalName" value="ATGATATTTGTAGTAATGGCG"/>
        <att type="string" name="Node TypeAT5G67570 = PPR" label="Node TypeAT5G67570 = PPR"/>
        <graphics w="35.0" h="35.0" width="1" outline="#000000" fill="#ff0033" y="4182.91748046875" x="3428.173583984375"/>
    </node>
    <node label="GAGAAATGGAAGATATCGTGAA" id="-324">
        <att type="string" name="node.size" label="node.size"/>
        <att type="string" name="node.fillColor" label="node.fillColor"/>
        <att type="string" name="node.labelPosition" label="node.labelPosition"/>
        <att type="string" name="node.lineType" label="node.lineType"/>
        <att type="string" name="Node Type" label="Node Type" value="srna"/>
        <att type="string" name="node.borderColor" label="node.borderColor"/>
        <att type="string" name="node.shape" label="node.shape"/>
        <att type="string" name="canonicalName" label="canonicalName" value="GAGAAATGGAAGATATCGTGAA"/>
        <att type="string" name="Node TypeAT5G67570 = PPR" label="Node TypeAT5G67570 = PPR"/>
        <graphics w="34.998046875" h="35.0" width="1" outline="#000000" fill="#ff0033" y="4137.83544921875" x="3335.401611328125"/>
    </node>
    <node label="AT4G28490" id="-323">
        <att type="string" name="node.size" label="node.size"/>
        <att type="string" name="node.fillColor" label="node.fillColor"/>
        <att type="string" name="node.labelPosition" label="node.labelPosition"/>
        <att type="string" name="node.lineType" label="node.lineType"/>
        <att type="string" name="Node Type" label="Node Type" value="Gene"/>
        <att type="string" name="node.borderColor" label="node.borderColor"/>
        <att type="string" name="node.shape" label="node.shape"/>
        <att type="string" name="canonicalName" label="canonicalName" value="AT4G28490"/>
        <att type="string" name="Node TypeAT5G67570 = PPR" label="Node TypeAT5G67570 = PPR"/>
        <graphics w="35.0" h="35.0" width="1" type="rectangle" outline="#000000" fill="#0000cc" y="5073.0263671875" x="3379.078125"/>
    </node>
    <node label="AT4G33080" id="-321">
        <att type="string" name="node.size" label="node.size"/>
        <att type="string" name="node.fillColor" label="node.fillColor"/>
        <att type="string" name="node.labelPosition" label="node.labelPosition"/>
        <att type="string" name="node.lineType" label="node.lineType"/>
        <att type="string" name="Node Type" label="Node Type" value="Gene"/>
        <att type="string" name="node.borderColor" label="node.borderColor"/>
        <att type="string" name="node.shape" label="node.shape"/>
        <att type="string" name="canonicalName" label="canonicalName" value="AT4G33080"/>
        <att type="string" name="Node TypeAT5G67570 = PPR" label="Node TypeAT5G67570 = PPR"/>
        <graphics w="35.0" h="35.0" width="1" type="rectangle" outline="#000000" fill="#0000cc" y="3265.587890625" x="1750.2998046875"/>
    </node>
    <node label="AT1G63850" id="-322">
        <att type="string" name="node.size" label="node.size"/>
        <att type="string" name="node.fillColor" label="node.fillColor"/>
        <att type="string" name="node.labelPosition" label="node.labelPosition"/>
        <att type="string" name="node.lineType" label="node.lineType"/>
        <att type="string" name="Node Type" label="Node Type" value="Gene"/>
        <att type="string" name="node.borderColor" label="node.borderColor"/>
        <att type="string" name="node.shape" label="node.shape"/>
        <att type="string" name="canonicalName" label="canonicalName" value="AT1G63850"/>
        <att type="string" name="Node TypeAT5G67570 = PPR" label="Node TypeAT5G67570 = PPR"/>
        <graphics w="35.0" h="35.0" width="1" type="rectangle" outline="#000000" fill="#0000cc" y="5048.75048828125" x="2981.7421875"/>
    </node>
    <node label="TTTTCTTTTGCATATCCTGGA" id="-320">
        <att type="string" name="node.size" label="node.size"/>
        <att type="string" name="node.fillColor" label="node.fillColor"/>
        <att type="string" name="node.labelPosition" label="node.labelPosition"/>
        <att type="string" name="node.lineType" label="node.lineType"/>
        <att type="string" name="Node Type" label="Node Type" value="srna"/>
        <att type="string" name="node.borderColor" label="node.borderColor"/>
        <att type="string" name="node.shape" label="node.shape"/>
        <att type="string" name="canonicalName" label="canonicalName" value="TTTTCTTTTGCATATCCTGGA"/>
        <att type="string" name="Node TypeAT5G67570 = PPR" label="Node TypeAT5G67570 = PPR"/>
        <graphics w="35.0" h="34.9990234375" width="1" outline="#000000" fill="#ff0033" y="2878.27294921875" x="2455.4658203125"/>
    </node>
    <node label="CTAGAATATATCCAATGCTTT" id="-319">
        <att type="string" name="node.size" label="node.size"/>
        <att type="string" name="node.fillColor" label="node.fillColor"/>
        <att type="string" name="node.labelPosition" label="node.labelPosition"/>
        <att type="string" name="node.lineType" label="node.lineType"/>
        <att type="string" name="Node Type" label="Node Type" value="srna"/>
        <att type="string" name="node.borderColor" label="node.borderColor"/>
        <att type="string" name="node.shape" label="node.shape"/>
        <att type="string" name="canonicalName" label="canonicalName" value="CTAGAATATATCCAATGCTTT"/>
        <att type="string" name="Node TypeAT5G67570 = PPR" label="Node TypeAT5G67570 = PPR"/>
        <graphics w="35.0" h="35.0078125" width="1" outline="#000000" fill="#ff0033" y="4385.72802734375" x="3293.134521484375"/>
    </node>
    <node label="ATATGGGATTAAAGACCTATG" id="-318">
        <att type="string" name="node.size" label="node.size"/>
        <att type="string" name="node.fillColor" label="node.fillColor"/>
        <att type="string" name="node.labelPosition" label="node.labelPosition"/>
        <att type="string" name="node.lineType" label="node.lineType"/>
        <att type="string" name="Node Type" label="Node Type" value="srna"/>
        <att type="string" name="node.borderColor" label="node.borderColor"/>
        <att type="string" name="node.shape" label="node.shape"/>
        <att type="string" name="canonicalName" label="canonicalName" value="ATATGGGATTAAAGACCTATG"/>
        <att type="string" name="Node TypeAT5G67570 = PPR" label="Node TypeAT5G67570 = PPR"/>
        <graphics w="35.0" h="35.0" width="1" outline="#000000" fill="#ff0033" y="2906.876953125" x="4671.080078125"/>
    </node>
    <node label="TATATCCCATTTCTACCATCTG" id="-316">
        <att type="string" name="node.size" label="node.size"/>
        <att type="string" name="node.fillColor" label="node.fillColor"/>
        <att type="string" name="node.labelPosition" label="node.labelPosition"/>
        <att type="string" name="node.lineType" label="node.lineType"/>
        <att type="string" name="Node Type" label="Node Type" value="srna"/>
        <att type="string" name="node.borderColor" label="node.borderColor"/>
        <att type="string" name="node.shape" label="node.shape"/>
        <att type="string" name="canonicalName" label="canonicalName" value="TATATCCCATTTCTACCATCTG"/>
        <att type="string" name="Node TypeAT5G67570 = PPR" label="Node TypeAT5G67570 = PPR"/>
        <graphics w="35.0" h="35.0" width="1" outline="#000000" fill="#ff0033" y="3356.727783203125" x="4865.91455078125"/>
    </node>
    <node label="TGTTGGTATTCTTATTTTGCA" id="-317">
        <att type="string" name="node.size" label="node.size"/>
        <att type="string" name="node.fillColor" label="node.fillColor"/>
        <att type="string" name="node.labelPosition" label="node.labelPosition"/>
        <att type="string" name="node.lineType" label="node.lineType"/>
        <att type="string" name="Node Type" label="Node Type" value="srna"/>
        <att type="string" name="node.borderColor" label="node.borderColor"/>
        <att type="string" name="node.shape" label="node.shape"/>
        <att type="string" name="canonicalName" label="canonicalName" value="TGTTGGTATTCTTATTTTGCA"/>
        <att type="string" name="Node TypeAT5G67570 = PPR" label="Node TypeAT5G67570 = PPR"/>
        <graphics w="35.0" h="35.0" width="1" outline="#000000" fill="#ff0033" y="4005.900390625" x="3364.64501953125"/>
    </node>
    <node label="TAGAATAATTTCCTAAGATCC" id="-578">
        <att type="string" name="node.size" label="node.size"/>
        <att type="string" name="node.fillColor" label="node.fillColor"/>
        <att type="string" name="node.labelPosition" label="node.labelPosition"/>
        <att type="string" name="node.lineType" label="node.lineType"/>
        <att type="string" name="Node Type" label="Node Type" value="srna"/>
        <att type="string" name="node.borderColor" label="node.borderColor"/>
        <att type="string" name="node.shape" label="node.shape"/>
        <att type="string" name="canonicalName" label="canonicalName" value="TAGAATAATTTCCTAAGATCC"/>
        <att type="string" name="Node TypeAT5G67570 = PPR" label="Node TypeAT5G67570 = PPR"/>
        <graphics w="35.0" h="35.0009765625" width="1" outline="#000000" fill="#ff0033" y="4416.7705078125" x="3384.2451171875"/>
    </node>
    <node label="AGATTCATTTTATATCTTTT" id="-315">
        <att type="string" name="node.size" label="node.size"/>
        <att type="string" name="node.fillColor" label="node.fillColor"/>
        <att type="string" name="node.labelPosition" label="node.labelPosition"/>
        <att type="string" name="node.lineType" label="node.lineType"/>
        <att type="string" name="Node Type" label="Node Type" value="srna"/>
        <att type="string" name="node.borderColor" label="node.borderColor"/>
        <att type="string" name="node.shape" label="node.shape"/>
        <att type="string" name="canonicalName" label="canonicalName" value="AGATTCATTTTATATCTTTT"/>
        <att type="string" name="Node TypeAT5G67570 = PPR" label="Node TypeAT5G67570 = PPR"/>
        <graphics w="35.0" h="35.0" width="1" outline="#000000" fill="#ff0033" y="2883.324462890625" x="4351.759765625"/>
    </node>
    <node label="AT1G62990" id="-314">
        <att type="string" name="node.size" label="node.size"/>
        <att type="string" name="node.fillColor" label="node.fillColor"/>
        <att type="string" name="node.labelPosition" label="node.labelPosition"/>
        <att type="string" name="node.lineType" label="node.lineType"/>
        <att type="string" name="Node Type" label="Node Type" value="Gene"/>
        <att type="string" name="node.borderColor" label="node.borderColor"/>
        <att type="string" name="node.shape" label="node.shape"/>
        <att type="string" name="canonicalName" label="canonicalName" value="AT1G62990"/>
        <att type="string" name="Node TypeAT5G67570 = PPR" label="Node TypeAT5G67570 = PPR"/>
        <graphics w="35.0" h="35.0" width="1" type="rectangle" outline="#000000" fill="#0000cc" y="4286.5380859375" x="3731.00830078125"/>
    </node>
    <node label="TCCAATGCTTTTTCTAGTTTC" id="-577">
        <att type="string" name="node.size" label="node.size"/>
        <att type="string" name="node.fillColor" label="node.fillColor"/>
        <att type="string" name="node.labelPosition" label="node.labelPosition"/>
        <att type="string" name="node.lineType" label="node.lineType"/>
        <att type="string" name="Node Type" label="Node Type" value="srna"/>
        <att type="string" name="node.borderColor" label="node.borderColor"/>
        <att type="string" name="node.shape" label="node.shape"/>
        <att type="string" name="canonicalName" label="canonicalName" value="TCCAATGCTTTTTCTAGTTTC"/>
        <att type="string" name="Node TypeAT5G67570 = PPR" label="Node TypeAT5G67570 = PPR"/>
        <graphics w="35.0" h="35.0" width="1" outline="#000000" fill="#ff0033" y="4230.2138671875" x="3137.92578125"/>
    </node>
    <node label="AT4G01245" id="-624">
        <att type="string" name="node.size" label="node.size"/>
        <att type="string" name="node.fillColor" label="node.fillColor"/>
        <att type="string" name="node.labelPosition" label="node.labelPosition"/>
        <att type="string" name="node.lineType" label="node.lineType"/>
        <att type="string" name="Node Type" label="Node Type" value="Gene"/>
        <att type="string" name="node.borderColor" label="node.borderColor"/>
        <att type="string" name="node.shape" label="node.shape"/>
        <att type="string" name="canonicalName" label="canonicalName" value="AT4G01245"/>
        <att type="string" name="Node TypeAT5G67570 = PPR" label="Node TypeAT5G67570 = PPR"/>
        <graphics w="35.0" h="35.0" width="1" type="rectangle" outline="#000000" fill="#0000cc" y="4448.1103515625" x="3764.3671875"/>
    </node>
    <node label="TCGGATGGTAGAAACATAGGT" id="-575">
        <att type="string" name="node.size" label="node.size"/>
        <att type="string" name="node.fillColor" label="node.fillColor"/>
        <att type="string" name="node.labelPosition" label="node.labelPosition"/>
        <att type="string" name="node.lineType" label="node.lineType"/>
        <att type="string" name="Node Type" label="Node Type" value="srna"/>
        <att type="string" name="node.borderColor" label="node.borderColor"/>
        <att type="string" name="node.shape" label="node.shape"/>
        <att type="string" name="canonicalName" label="canonicalName" value="TCGGATGGTAGAAACATAGGT"/>
        <att type="string" name="Node TypeAT5G67570 = PPR" label="Node TypeAT5G67570 = PPR"/>
        <graphics w="35.0" h="35.0" width="1" outline="#000000" fill="#ff0033" y="3365.949951171875" x="4368.33837890625"/>
    </node>
    <node label="AGAACCAATTATTTATTGAAA" id="-313">
        <att type="string" name="node.size" label="node.size"/>
        <att type="string" name="node.fillColor" label="node.fillColor"/>
        <att type="string" name="node.labelPosition" label="node.labelPosition"/>
        <att type="string" name="node.lineType" label="node.lineType"/>
        <att type="string" name="Node Type" label="Node Type" value="srna"/>
        <att type="string" name="node.borderColor" label="node.borderColor"/>
        <att type="string" name="node.shape" label="node.shape"/>
        <att type="string" name="canonicalName" label="canonicalName" value="AGAACCAATTATTTATTGAAA"/>
        <att type="string" name="Node TypeAT5G67570 = PPR" label="Node TypeAT5G67570 = PPR"/>
        <graphics w="35.0" h="34.998046875" width="1" outline="#000000" fill="#ff0033" y="2745.285888671875" x="2190.230712890625"/>
    </node>
    <node label="TAATTGGTTCTAATAATACAA" id="-312">
        <att type="string" name="node.size" label="node.size"/>
        <att type="string" name="node.fillColor" label="node.fillColor"/>
        <att type="string" name="node.labelPosition" label="node.labelPosition"/>
        <att type="string" name="node.lineType" label="node.lineType"/>
        <att type="string" name="Node Type" label="Node Type" value="srna"/>
        <att type="string" name="node.borderColor" label="node.borderColor"/>
        <att type="string" name="node.shape" label="node.shape"/>
        <att type="string" name="canonicalName" label="canonicalName" value="TAATTGGTTCTAATAATACAA"/>
        <att type="string" name="Node TypeAT5G67570 = PPR" label="Node TypeAT5G67570 = PPR"/>
        <graphics w="35.0" h="35.0" width="1" outline="#000000" fill="#ff0033" y="2980.53662109375" x="1956.4761962890625"/>
    </node>
    <node label="AT3G19720" id="-311">
        <att type="string" name="node.size" label="node.size"/>
        <att type="string" name="node.fillColor" label="node.fillColor"/>
        <att type="string" name="node.labelPosition" label="node.labelPosition"/>
        <att type="string" name="node.lineType" label="node.lineType"/>
        <att type="string" name="Node Type" label="Node Type" value="Gene"/>
        <att type="string" name="node.borderColor" label="node.borderColor"/>
        <att type="string" name="node.shape" label="node.shape"/>
        <att type="string" name="canonicalName" label="canonicalName" value="AT3G19720"/>
        <att type="string" name="Node TypeAT5G67570 = PPR" label="Node TypeAT5G67570 = PPR"/>
        <graphics w="35.0" h="35.0" width="1" type="rectangle" outline="#000000" fill="#0000cc" y="4943.4794921875" x="3448.86181640625"/>
    </node>
    <node label="CGTAAAAAAAGTTGTAACTCT" id="-310">
        <att type="string" name="node.size" label="node.size"/>
        <att type="string" name="node.fillColor" label="node.fillColor"/>
        <att type="string" name="node.labelPosition" label="node.labelPosition"/>
        <att type="string" name="node.lineType" label="node.lineType"/>
        <att type="string" name="Node Type" label="Node Type" value="srna"/>
        <att type="string" name="node.borderColor" label="node.borderColor"/>
        <att type="string" name="node.shape" label="node.shape"/>
        <att type="string" name="canonicalName" label="canonicalName" value="CGTAAAAAAAGTTGTAACTCT"/>
        <att type="string" name="Node TypeAT5G67570 = PPR" label="Node TypeAT5G67570 = PPR"/>
        <graphics w="35.0" h="35.0" width="1" outline="#000000" fill="#ff0033" y="3456.87548828125" x="4502.34814453125"/>
    </node>
    <node label="AT5G06060" id="-623">
        <att type="string" name="node.size" label="node.size"/>
        <att type="string" name="node.fillColor" label="node.fillColor"/>
        <att type="string" name="node.labelPosition" label="node.labelPosition"/>
        <att type="string" name="node.lineType" label="node.lineType"/>
        <att type="string" name="Node Type" label="Node Type" value="Gene"/>
        <att type="string" name="node.borderColor" label="node.borderColor"/>
        <att type="string" name="node.shape" label="node.shape"/>
        <att type="string" name="canonicalName" label="canonicalName" value="AT5G06060"/>
        <att type="string" name="Node TypeAT5G67570 = PPR" label="Node TypeAT5G67570 = PPR"/>
        <graphics w="35.0" h="35.0" width="1" type="rectangle" outline="#000000" fill="#0000cc" y="2688.79736328125" x="2351.8525390625"/>
    </node>
    <node label="AT3G32092" id="-309">
        <att type="string" name="node.size" label="node.size"/>
        <att type="string" name="node.fillColor" label="node.fillColor"/>
        <att type="string" name="node.labelPosition" label="node.labelPosition"/>
        <att type="string" name="node.lineType" label="node.lineType"/>
        <att type="string" name="Node Type" label="Node Type" value="Gene"/>
        <att type="string" name="node.borderColor" label="node.borderColor"/>
        <att type="string" name="node.shape" label="node.shape"/>
        <att type="string" name="canonicalName" label="canonicalName" value="AT3G32092"/>
        <att type="string" name="Node TypeAT5G67570 = PPR" label="Node TypeAT5G67570 = PPR"/>
        <graphics w="35.0" h="35.0" width="1" type="rectangle" outline="#000000" fill="#0000cc" y="4938.9462890625" x="3028.245361328125"/>
    </node>
    <node label="AT4G09620" id="-308">
        <att type="string" name="node.size" label="node.size"/>
        <att type="string" name="node.fillColor" label="node.fillColor"/>
        <att type="string" name="node.labelPosition" label="node.labelPosition"/>
        <att type="string" name="node.lineType" label="node.lineType"/>
        <att type="string" name="Node Type" label="Node Type" value="Gene"/>
        <att type="string" name="node.borderColor" label="node.borderColor"/>
        <att type="string" name="node.shape" label="node.shape"/>
        <att type="string" name="canonicalName" label="canonicalName" value="AT4G09620"/>
        <att type="string" name="Node TypeAT5G67570 = PPR" label="Node TypeAT5G67570 = PPR"/>
        <graphics w="35.0" h="35.0" width="1" type="rectangle" outline="#000000" fill="#0000cc" y="3504.35546875" x="4945.7392578125"/>
    </node>
    <node label="ATCCCATATAGGTATTCGAGT" id="-306">
        <att type="string" name="node.size" label="node.size"/>
        <att type="string" name="node.fillColor" label="node.fillColor"/>
        <att type="string" name="node.labelPosition" label="node.labelPosition"/>
        <att type="string" name="node.lineType" label="node.lineType"/>
        <att type="string" name="Node Type" label="Node Type" value="srna"/>
        <att type="string" name="node.borderColor" label="node.borderColor"/>
        <att type="string" name="node.shape" label="node.shape"/>
        <att type="string" name="canonicalName" label="canonicalName" value="ATCCCATATAGGTATTCGAGT"/>
        <att type="string" name="Node TypeAT5G67570 = PPR" label="Node TypeAT5G67570 = PPR"/>
        <graphics w="35.0" h="35.0" width="1" outline="#000000" fill="#ff0033" y="3184.3798828125" x="4267.46630859375"/>
    </node>
    <node label="AT4G08450" id="-307">
        <att type="string" name="node.size" label="node.size"/>
        <att type="string" name="node.fillColor" label="node.fillColor"/>
        <att type="string" name="node.labelPosition" label="node.labelPosition"/>
        <att type="string" name="node.lineType" label="node.lineType"/>
        <att type="string" name="Node Type" label="Node Type" value="Gene"/>
        <att type="string" name="node.borderColor" label="node.borderColor"/>
        <att type="string" name="node.shape" label="node.shape"/>
        <att type="string" name="canonicalName" label="canonicalName" value="AT4G08450"/>
        <att type="string" name="Node TypeAT5G67570 = PPR" label="Node TypeAT5G67570 = PPR"/>
        <graphics w="35.0" h="35.0" width="1" type="rectangle" outline="#000000" fill="#0000cc" y="3902.76513671875" x="3409.541259765625"/>
    </node>
    <node label="TCCAAGCGAATGATGATACTT" id="-305">
        <att type="string" name="node.size" label="node.size"/>
        <att type="string" name="node.fillColor" label="node.fillColor"/>
        <att type="string" name="node.labelPosition" label="node.labelPosition"/>
        <att type="string" name="node.lineType" label="node.lineType"/>
        <att type="string" name="Node Type" label="Node Type" value="srna"/>
        <att type="string" name="node.borderColor" label="node.borderColor"/>
        <att type="string" name="node.shape" label="node.shape"/>
        <att type="string" name="canonicalName" label="canonicalName" value="TCCAAGCGAATGATGATACTT"/>
        <att type="string" name="Node TypeAT5G67570 = PPR" label="Node TypeAT5G67570 = PPR"/>
        <graphics w="35.0" h="35.0" width="1" outline="#000000" fill="#ff0033" y="2923.791748046875" x="4403.86474609375"/>
    </node>
    <node label="AT3G10730" id="-304">
        <att type="string" name="node.size" label="node.size"/>
        <att type="string" name="node.fillColor" label="node.fillColor"/>
        <att type="string" name="node.labelPosition" label="node.labelPosition"/>
        <att type="string" name="node.lineType" label="node.lineType"/>
        <att type="string" name="Node Type" label="Node Type" value="Gene"/>
        <att type="string" name="node.borderColor" label="node.borderColor"/>
        <att type="string" name="node.shape" label="node.shape"/>
        <att type="string" name="canonicalName" label="canonicalName" value="AT3G10730"/>
        <att type="string" name="Node TypeAT5G67570 = PPR" label="Node TypeAT5G67570 = PPR"/>
        <graphics w="35.0" h="35.0" width="1" type="rectangle" outline="#000000" fill="#0000cc" y="4521.892578125" x="3446.424072265625"/>
    </node>
    <node label="AT1G64040" id="-303">
        <att type="string" name="node.size" label="node.size"/>
        <att type="string" name="node.fillColor" label="node.fillColor"/>
        <att type="string" name="node.labelPosition" label="node.labelPosition"/>
        <att type="string" name="node.lineType" label="node.lineType"/>
        <att type="string" name="Node Type" label="Node Type" value="Gene"/>
        <att type="string" name="node.borderColor" label="node.borderColor"/>
        <att type="string" name="node.shape" label="node.shape"/>
        <att type="string" name="canonicalName" label="canonicalName" value="AT1G64040"/>
        <att type="string" name="Node TypeAT5G67570 = PPR" label="Node TypeAT5G67570 = PPR"/>
        <graphics w="35.0" h="35.0" width="1" type="rectangle" outline="#000000" fill="#0000cc" y="4864.96435546875" x="2704.66748046875"/>
    </node>
    <node label="TATGCAAAAGAAAACAATGAA" id="-302">
        <att type="string" name="node.size" label="node.size"/>
        <att type="string" name="node.fillColor" label="node.fillColor"/>
        <att type="string" name="node.labelPosition" label="node.labelPosition"/>
        <att type="string" name="node.lineType" label="node.lineType"/>
        <att type="string" name="Node Type" label="Node Type" value="srna"/>
        <att type="string" name="node.borderColor" label="node.borderColor"/>
        <att type="string" name="node.shape" label="node.shape"/>
        <att type="string" name="canonicalName" label="canonicalName" value="TATGCAAAAGAAAACAATGAA"/>
        <att type="string" name="Node TypeAT5G67570 = PPR" label="Node TypeAT5G67570 = PPR"/>
        <graphics w="35.0" h="35.0" width="1" outline="#000000" fill="#ff0033" y="2778.369384765625" x="2181.412109375"/>
    </node>
    <node label="AT3G58990" id="-301">
        <att type="string" name="node.size" label="node.size"/>
        <att type="string" name="node.fillColor" label="node.fillColor"/>
        <att type="string" name="node.labelPosition" label="node.labelPosition"/>
        <att type="string" name="node.lineType" label="node.lineType"/>
        <att type="string" name="Node Type" label="Node Type" value="Gene"/>
        <att type="string" name="node.borderColor" label="node.borderColor"/>
        <att type="string" name="node.shape" label="node.shape"/>
        <att type="string" name="canonicalName" label="canonicalName" value="AT3G58990"/>
        <att type="string" name="Node TypeAT5G67570 = PPR" label="Node TypeAT5G67570 = PPR"/>
        <graphics w="35.0" h="35.0" width="1" type="rectangle" outline="#000000" fill="#0000cc" y="5075.486328125" x="2811.891845703125"/>
    </node>
    <node label="AT5G04780" id="-300">
        <att type="string" name="node.size" label="node.size"/>
        <att type="string" name="node.fillColor" label="node.fillColor"/>
        <att type="string" name="node.labelPosition" label="node.labelPosition"/>
        <att type="string" name="node.lineType" label="node.lineType"/>
        <att type="string" name="Node Type" label="Node Type" value="Gene"/>
        <att type="string" name="node.borderColor" label="node.borderColor"/>
        <att type="string" name="node.shape" label="node.shape"/>
        <att type="string" name="canonicalName" label="canonicalName" value="AT5G04780"/>
        <att type="string" name="Node TypeAT5G67570 = PPR" label="Node TypeAT5G67570 = PPR" value="PPR"/>
        <graphics w="35.0" h="35.0" width="1" type="rectangle" outline="#000000" fill="#0000cc" y="3629.51416015625" x="4455.76611328125"/>
    </node>
    <node label="AT1G03457" id="-299">
        <att type="string" name="node.size" label="node.size"/>
        <att type="string" name="node.fillColor" label="node.fillColor"/>
        <att type="string" name="node.labelPosition" label="node.labelPosition"/>
        <att type="string" name="node.lineType" label="node.lineType"/>
        <att type="string" name="Node Type" label="Node Type" value="Gene"/>
        <att type="string" name="node.borderColor" label="node.borderColor"/>
        <att type="string" name="node.shape" label="node.shape"/>
        <att type="string" name="canonicalName" label="canonicalName" value="AT1G03457"/>
        <att type="string" name="Node TypeAT5G67570 = PPR" label="Node TypeAT5G67570 = PPR"/>
        <graphics w="35.0" h="35.0" width="1" type="rectangle" outline="#000000" fill="#0000cc" y="3225.3837890625" x="4992.35693359375"/>
    </node>
    <node label="AT3G48860" id="-298">
        <att type="string" name="node.size" label="node.size"/>
        <att type="string" name="node.fillColor" label="node.fillColor"/>
        <att type="string" name="node.labelPosition" label="node.labelPosition"/>
        <att type="string" name="node.lineType" label="node.lineType"/>
        <att type="string" name="Node Type" label="Node Type" value="Gene"/>
        <att type="string" name="node.borderColor" label="node.borderColor"/>
        <att type="string" name="node.shape" label="node.shape"/>
        <att type="string" name="canonicalName" label="canonicalName" value="AT3G48860"/>
        <att type="string" name="Node TypeAT5G67570 = PPR" label="Node TypeAT5G67570 = PPR"/>
        <graphics w="35.0" h="35.0" width="1" type="rectangle" outline="#000000" fill="#0000cc" y="3920.8408203125" x="3524.556884765625"/>
    </node>
    <node label="TTGGATATATTCTAGGATATGC" id="-297">
        <att type="string" name="node.size" label="node.size"/>
        <att type="string" name="node.fillColor" label="node.fillColor"/>
        <att type="string" name="node.labelPosition" label="node.labelPosition"/>
        <att type="string" name="node.lineType" label="node.lineType"/>
        <att type="string" name="Node Type" label="Node Type" value="srna"/>
        <att type="string" name="node.borderColor" label="node.borderColor"/>
        <att type="string" name="node.shape" label="node.shape"/>
        <att type="string" name="canonicalName" label="canonicalName" value="TTGGATATATTCTAGGATATGC"/>
        <att type="string" name="Node TypeAT5G67570 = PPR" label="Node TypeAT5G67570 = PPR"/>
        <graphics w="35.0" h="35.00048828125" width="1" outline="#000000" fill="#ff0033" y="3471.159912109375" x="2716.551025390625"/>
    </node>
    <node label="GGTAGTTCAAGTATTCCAGAT" id="-573">
        <att type="string" name="node.size" label="node.size"/>
        <att type="string" name="node.fillColor" label="node.fillColor"/>
        <att type="string" name="node.labelPosition" label="node.labelPosition"/>
        <att type="string" name="node.lineType" label="node.lineType"/>
        <att type="string" name="Node Type" label="Node Type" value="srna"/>
        <att type="string" name="node.borderColor" label="node.borderColor"/>
        <att type="string" name="node.shape" label="node.shape"/>
        <att type="string" name="canonicalName" label="canonicalName" value="GGTAGTTCAAGTATTCCAGAT"/>
        <att type="string" name="Node TypeAT5G67570 = PPR" label="Node TypeAT5G67570 = PPR"/>
        <graphics w="35.0" h="35.0" width="1" outline="#000000" fill="#ff0033" y="2956.34765625" x="4887.92138671875"/>
    </node>
    <node label="TGTACCAAAGCTGAAATCAAA" id="-296">
        <att type="string" name="node.size" label="node.size"/>
        <att type="string" name="node.fillColor" label="node.fillColor"/>
        <att type="string" name="node.labelPosition" label="node.labelPosition"/>
        <att type="string" name="node.lineType" label="node.lineType"/>
        <att type="string" name="Node Type" label="Node Type" value="srna"/>
        <att type="string" name="node.borderColor" label="node.borderColor"/>
        <att type="string" name="node.shape" label="node.shape"/>
        <att type="string" name="canonicalName" label="canonicalName" value="TGTACCAAAGCTGAAATCAAA"/>
        <att type="string" name="Node TypeAT5G67570 = PPR" label="Node TypeAT5G67570 = PPR"/>
        <graphics w="35.0" h="34.9921875" width="1" outline="#000000" fill="#ff0033" y="4469.9296875" x="2991.269775390625"/>
    </node>
    <node label="TTTAAGTCTAACATAGCGTTT" id="-294">
        <att type="string" name="node.size" label="node.size"/>
        <att type="string" name="node.fillColor" label="node.fillColor"/>
        <att type="string" name="node.labelPosition" label="node.labelPosition"/>
        <att type="string" name="node.lineType" label="node.lineType"/>
        <att type="string" name="Node Type" label="Node Type" value="srna"/>
        <att type="string" name="node.borderColor" label="node.borderColor"/>
        <att type="string" name="node.shape" label="node.shape"/>
        <att type="string" name="canonicalName" label="canonicalName" value="TTTAAGTCTAACATAGCGTTT"/>
        <att type="string" name="Node TypeAT5G67570 = PPR" label="Node TypeAT5G67570 = PPR"/>
        <graphics w="35.0" h="35.0" width="1" outline="#000000" fill="#ff0033" y="3516.109619140625" x="2709.447265625"/>
    </node>
    <node label="TGTTGTGAAGTCTACATGAAGC" id="-295">
        <att type="string" name="node.size" label="node.size"/>
        <att type="string" name="node.fillColor" label="node.fillColor"/>
        <att type="string" name="node.labelPosition" label="node.labelPosition"/>
        <att type="string" name="node.lineType" label="node.lineType"/>
        <att type="string" name="Node Type" label="Node Type" value="srna"/>
        <att type="string" name="node.borderColor" label="node.borderColor"/>
        <att type="string" name="node.shape" label="node.shape"/>
        <att type="string" name="canonicalName" label="canonicalName" value="TGTTGTGAAGTCTACATGAAGC"/>
        <att type="string" name="Node TypeAT5G67570 = PPR" label="Node TypeAT5G67570 = PPR"/>
        <graphics w="35.0" h="35.0" width="1" outline="#000000" fill="#ff0033" y="4205.95947265625" x="3244.658203125"/>
    </node>
    <node label="TATTCGAGGATATGCAGAAAAA" id="-293">
        <att type="string" name="node.size" label="node.size"/>
        <att type="string" name="node.fillColor" label="node.fillColor"/>
        <att type="string" name="node.labelPosition" label="node.labelPosition"/>
        <att type="string" name="node.lineType" label="node.lineType"/>
        <att type="string" name="Node Type" label="Node Type" value="srna"/>
        <att type="string" name="node.borderColor" label="node.borderColor"/>
        <att type="string" name="node.shape" label="node.shape"/>
        <att type="string" name="canonicalName" label="canonicalName" value="TATTCGAGGATATGCAGAAAAA"/>
        <att type="string" name="Node TypeAT5G67570 = PPR" label="Node TypeAT5G67570 = PPR"/>
        <graphics w="34.99853515625" h="35.0" width="1" outline="#000000" fill="#ff0033" y="2816.9423828125" x="2581.078857421875"/>
    </node>
    <node label="TGAAATATGTTTTGGTTAC" id="-292">
        <att type="string" name="node.size" label="node.size"/>
        <att type="string" name="node.fillColor" label="node.fillColor"/>
        <att type="string" name="node.labelPosition" label="node.labelPosition"/>
        <att type="string" name="node.lineType" label="node.lineType"/>
        <att type="string" name="Node Type" label="Node Type" value="srna"/>
        <att type="string" name="node.borderColor" label="node.borderColor"/>
        <att type="string" name="node.shape" label="node.shape"/>
        <att type="string" name="canonicalName" label="canonicalName" value="TGAAATATGTTTTGGTTAC"/>
        <att type="string" name="Node TypeAT5G67570 = PPR" label="Node TypeAT5G67570 = PPR"/>
        <graphics w="35.0009765625" h="35.0" width="1" outline="#000000" fill="#ff0033" y="4726.13720703125" x="2930.8662109375"/>
    </node>
    <node label="AT1G78390" id="-622">
        <att type="string" name="node.size" label="node.size"/>
        <att type="string" name="node.fillColor" label="node.fillColor"/>
        <att type="string" name="node.labelPosition" label="node.labelPosition"/>
        <att type="string" name="node.lineType" label="node.lineType"/>
        <att type="string" name="Node Type" label="Node Type" value="Gene"/>
        <att type="string" name="node.borderColor" label="node.borderColor"/>
        <att type="string" name="node.shape" label="node.shape"/>
        <att type="string" name="canonicalName" label="canonicalName" value="AT1G78390"/>
        <att type="string" name="Node TypeAT5G67570 = PPR" label="Node TypeAT5G67570 = PPR"/>
        <graphics w="35.0" h="35.0" width="1" type="rectangle" outline="#000000" fill="#0000cc" y="3394.391357421875" x="4311.51513671875"/>
    </node>
    <node label="TATCCTGGAATATGTCCAATG" id="-572">
        <att type="string" name="node.size" label="node.size"/>
        <att type="string" name="node.fillColor" label="node.fillColor"/>
        <att type="string" name="node.labelPosition" label="node.labelPosition"/>
        <att type="string" name="node.lineType" label="node.lineType"/>
        <att type="string" name="Node Type" label="Node Type" value="srna"/>
        <att type="string" name="node.borderColor" label="node.borderColor"/>
        <att type="string" name="node.shape" label="node.shape"/>
        <att type="string" name="canonicalName" label="canonicalName" value="TATCCTGGAATATGTCCAATG"/>
        <att type="string" name="Node TypeAT5G67570 = PPR" label="Node TypeAT5G67570 = PPR"/>
        <graphics w="35.0" h="35.0" width="1" outline="#000000" fill="#ff0033" y="3204.547607421875" x="2070.1181640625"/>
    </node>
    <node label="AT3G49500" id="-291">
        <att type="string" name="node.size" label="node.size"/>
        <att type="string" name="node.fillColor" label="node.fillColor"/>
        <att type="string" name="node.labelPosition" label="node.labelPosition"/>
        <att type="string" name="node.lineType" label="node.lineType"/>
        <att type="string" name="Node Type" label="Node Type" value="Gene"/>
        <att type="string" name="node.borderColor" label="node.borderColor"/>
        <att type="string" name="node.shape" label="node.shape"/>
        <att type="string" name="canonicalName" label="canonicalName" value="AT3G49500"/>
        <att type="string" name="Node TypeAT5G67570 = PPR" label="Node TypeAT5G67570 = PPR" value="PPR"/>
        <graphics w="35.0" h="35.0" width="1" type="rectangle" outline="#000000" fill="#0000cc" y="3487.6865234375" x="2440.53857421875"/>
    </node>
    <node label="AT2G37450" id="-290">
        <att type="string" name="node.size" label="node.size"/>
        <att type="string" name="node.fillColor" label="node.fillColor"/>
        <att type="string" name="node.labelPosition" label="node.labelPosition"/>
        <att type="string" name="node.lineType" label="node.lineType"/>
        <att type="string" name="Node Type" label="Node Type" value="Gene"/>
        <att type="string" name="node.borderColor" label="node.borderColor"/>
        <att type="string" name="node.shape" label="node.shape"/>
        <att type="string" name="canonicalName" label="canonicalName" value="AT2G37450"/>
        <att type="string" name="Node TypeAT5G67570 = PPR" label="Node TypeAT5G67570 = PPR"/>
        <graphics w="35.0" h="35.0" width="1" type="rectangle" outline="#000000" fill="#0000cc" y="2591.037353515625" x="4528.74267578125"/>
    </node>
    <node label="AT1G24807" id="-289">
        <att type="string" name="node.size" label="node.size"/>
        <att type="string" name="node.fillColor" label="node.fillColor"/>
        <att type="string" name="node.labelPosition" label="node.labelPosition"/>
        <att type="string" name="node.lineType" label="node.lineType"/>
        <att type="string" name="Node Type" label="Node Type" value="Gene"/>
        <att type="string" name="node.borderColor" label="node.borderColor"/>
        <att type="string" name="node.shape" label="node.shape"/>
        <att type="string" name="canonicalName" label="canonicalName" value="AT1G24807"/>
        <att type="string" name="Node TypeAT5G67570 = PPR" label="Node TypeAT5G67570 = PPR"/>
        <graphics w="35.0" h="35.0" width="1" type="rectangle" outline="#000000" fill="#0000cc" y="3664.2978515625" x="4812.80078125"/>
    </node>
    <node label="AT1G63320" id="-287">
        <att type="string" name="node.size" label="node.size"/>
        <att type="string" name="node.fillColor" label="node.fillColor"/>
        <att type="string" name="node.labelPosition" label="node.labelPosition"/>
        <att type="string" name="node.lineType" label="node.lineType"/>
        <att type="string" name="Node Type" label="Node Type" value="Gene"/>
        <att type="string" name="node.borderColor" label="node.borderColor"/>
        <att type="string" name="node.shape" label="node.shape"/>
        <att type="string" name="canonicalName" label="canonicalName" value="AT1G63320"/>
        <att type="string" name="Node TypeAT5G67570 = PPR" label="Node TypeAT5G67570 = PPR" value="PPR"/>
        <graphics w="35.0" h="35.0" width="1" type="rectangle" outline="#000000" fill="#0000cc" y="3765.837890625" x="3938.36083984375"/>
    </node>
    <node label="TTCTAAGTCCAACATAGCATA" id="-288">
        <att type="string" name="node.size" label="node.size"/>
        <att type="string" name="node.fillColor" label="node.fillColor"/>
        <att type="string" name="node.labelPosition" label="node.labelPosition"/>
        <att type="string" name="node.lineType" label="node.lineType"/>
        <att type="string" name="Node Type" label="Node Type" value="srna"/>
        <att type="string" name="node.borderColor" label="node.borderColor"/>
        <att type="string" name="node.shape" label="node.shape"/>
        <att type="string" name="canonicalName" label="canonicalName" value="TTCTAAGTCCAACATAGCATA"/>
        <att type="string" name="Node TypeAT5G67570 = PPR" label="Node TypeAT5G67570 = PPR"/>
        <graphics w="35.0009765625" h="35.0" width="1" outline="#000000" fill="#ff0033" y="3572.742431640625" x="2585.57421875"/>
    </node>
    <node label="AT4G21170" id="-286">
        <att type="string" name="node.size" label="node.size"/>
        <att type="string" name="node.fillColor" label="node.fillColor"/>
        <att type="string" name="node.labelPosition" label="node.labelPosition"/>
        <att type="string" name="node.lineType" label="node.lineType"/>
        <att type="string" name="Node Type" label="Node Type" value="Gene"/>
        <att type="string" name="node.borderColor" label="node.borderColor"/>
        <att type="string" name="node.shape" label="node.shape"/>
        <att type="string" name="canonicalName" label="canonicalName" value="AT4G21170"/>
        <att type="string" name="Node TypeAT5G67570 = PPR" label="Node TypeAT5G67570 = PPR" value="PPR"/>
        <graphics w="35.0" h="35.0" width="1" type="rectangle" outline="#000000" fill="#0000cc" y="4514.5166015625" x="3836.33349609375"/>
    </node>
    <node label="AAGACCTATGTTTCTACCATCCG" id="-285">
        <att type="string" name="node.size" label="node.size"/>
        <att type="string" name="node.fillColor" label="node.fillColor"/>
        <att type="string" name="node.labelPosition" label="node.labelPosition"/>
        <att type="string" name="node.lineType" label="node.lineType"/>
        <att type="string" name="Node Type" label="Node Type" value="srna"/>
        <att type="string" name="node.borderColor" label="node.borderColor"/>
        <att type="string" name="node.shape" label="node.shape"/>
        <att type="string" name="canonicalName" label="canonicalName" value="AAGACCTATGTTTCTACCATCCG"/>
        <att type="string" name="Node TypeAT5G67570 = PPR" label="Node TypeAT5G67570 = PPR"/>
        <graphics w="35.0" h="35.0" width="1" outline="#000000" fill="#ff0033" y="2863.9638671875" x="4687.34912109375"/>
    </node>
    <node label="AT2G04340" id="-621">
        <att type="string" name="node.size" label="node.size"/>
        <att type="string" name="node.fillColor" label="node.fillColor"/>
        <att type="string" name="node.labelPosition" label="node.labelPosition"/>
        <att type="string" name="node.lineType" label="node.lineType"/>
        <att type="string" name="Node Type" label="Node Type" value="Gene"/>
        <att type="string" name="node.borderColor" label="node.borderColor"/>
        <att type="string" name="node.shape" label="node.shape"/>
        <att type="string" name="canonicalName" label="canonicalName" value="AT2G04340"/>
        <att type="string" name="Node TypeAT5G67570 = PPR" label="Node TypeAT5G67570 = PPR"/>
        <graphics w="35.0" h="35.0" width="1" type="rectangle" outline="#000000" fill="#0000cc" y="3737.203369140625" x="4952.9384765625"/>
    </node>
    <node label="TATATGCAAAAGAGTAAGATG" id="-571">
        <att type="string" name="node.size" label="node.size"/>
        <att type="string" name="node.fillColor" label="node.fillColor"/>
        <att type="string" name="node.labelPosition" label="node.labelPosition"/>
        <att type="string" name="node.lineType" label="node.lineType"/>
        <att type="string" name="Node Type" label="Node Type" value="srna"/>
        <att type="string" name="node.borderColor" label="node.borderColor"/>
        <att type="string" name="node.shape" label="node.shape"/>
        <att type="string" name="canonicalName" label="canonicalName" value="TATATGCAAAAGAGTAAGATG"/>
        <att type="string" name="Node TypeAT5G67570 = PPR" label="Node TypeAT5G67570 = PPR"/>
        <graphics w="35.0" h="35.0" width="1" outline="#000000" fill="#ff0033" y="3461.9072265625" x="4703.02294921875"/>
    </node>
    <node label="AGCATTGGATATATTCTAGGA" id="-284">
        <att type="string" name="node.size" label="node.size"/>
        <att type="string" name="node.fillColor" label="node.fillColor"/>
        <att type="string" name="node.labelPosition" label="node.labelPosition"/>
        <att type="string" name="node.lineType" label="node.lineType"/>
        <att type="string" name="Node Type" label="Node Type" value="srna"/>
        <att type="string" name="node.borderColor" label="node.borderColor"/>
        <att type="string" name="node.shape" label="node.shape"/>
        <att type="string" name="canonicalName" label="canonicalName" value="AGCATTGGATATATTCTAGGA"/>
        <att type="string" name="Node TypeAT5G67570 = PPR" label="Node TypeAT5G67570 = PPR"/>
        <graphics w="35.0" h="34.9990234375" width="1" outline="#000000" fill="#ff0033" y="4143.22314453125" x="3372.331298828125"/>
    </node>
    <node label="GTAGTTTCTCTCCGAGGTGTA" id="-570">
        <att type="string" name="node.size" label="node.size"/>
        <att type="string" name="node.fillColor" label="node.fillColor"/>
        <att type="string" name="node.labelPosition" label="node.labelPosition"/>
        <att type="string" name="node.lineType" label="node.lineType"/>
        <att type="string" name="Node Type" label="Node Type" value="srna"/>
        <att type="string" name="node.borderColor" label="node.borderColor"/>
        <att type="string" name="node.shape" label="node.shape"/>
        <att type="string" name="canonicalName" label="canonicalName" value="GTAGTTTCTCTCCGAGGTGTA"/>
        <att type="string" name="Node TypeAT5G67570 = PPR" label="Node TypeAT5G67570 = PPR"/>
        <graphics w="35.0" h="35.0" width="1" outline="#000000" fill="#ff0033" y="3357.072998046875" x="1902.4921875"/>
    </node>
    <node label="ATTTTCTAAGATCCACCGATA" id="-283">
        <att type="string" name="node.size" label="node.size"/>
        <att type="string" name="node.fillColor" label="node.fillColor"/>
        <att type="string" name="node.labelPosition" label="node.labelPosition"/>
        <att type="string" name="node.lineType" label="node.lineType"/>
        <att type="string" name="Node Type" label="Node Type" value="srna"/>
        <att type="string" name="node.borderColor" label="node.borderColor"/>
        <att type="string" name="node.shape" label="node.shape"/>
        <att type="string" name="canonicalName" label="canonicalName" value="ATTTTCTAAGATCCACCGATA"/>
        <att type="string" name="Node TypeAT5G67570 = PPR" label="Node TypeAT5G67570 = PPR"/>
        <graphics w="35.0" h="35.0" width="1" outline="#000000" fill="#ff0033" y="2910.49755859375" x="2436.371826171875"/>
    </node>
    <node label="AT1G53020" id="-282">
        <att type="string" name="node.size" label="node.size"/>
        <att type="string" name="node.fillColor" label="node.fillColor"/>
        <att type="string" name="node.labelPosition" label="node.labelPosition"/>
        <att type="string" name="node.lineType" label="node.lineType"/>
        <att type="string" name="Node Type" label="Node Type" value="Gene"/>
        <att type="string" name="node.borderColor" label="node.borderColor"/>
        <att type="string" name="node.shape" label="node.shape"/>
        <att type="string" name="canonicalName" label="canonicalName" value="AT1G53020"/>
        <att type="string" name="Node TypeAT5G67570 = PPR" label="Node TypeAT5G67570 = PPR"/>
        <graphics w="35.0" h="35.0" width="1" type="rectangle" outline="#000000" fill="#0000cc" y="2203.286865234375" x="3241.89453125"/>
    </node>
    <node label="AT4G01090" id="-280">
        <att type="string" name="node.size" label="node.size"/>
        <att type="string" name="node.fillColor" label="node.fillColor"/>
        <att type="string" name="node.labelPosition" label="node.labelPosition"/>
        <att type="string" name="node.lineType" label="node.lineType"/>
        <att type="string" name="Node Type" label="Node Type" value="Gene"/>
        <att type="string" name="node.borderColor" label="node.borderColor"/>
        <att type="string" name="node.shape" label="node.shape"/>
        <att type="string" name="canonicalName" label="canonicalName" value="AT4G01090"/>
        <att type="string" name="Node TypeAT5G67570 = PPR" label="Node TypeAT5G67570 = PPR"/>
        <graphics w="35.0" h="35.0" width="1" type="rectangle" outline="#000000" fill="#0000cc" y="2744.70068359375" x="2054.940673828125"/>
    </node>
    <node label="AT2G45100" id="-281">
        <att type="string" name="node.size" label="node.size"/>
        <att type="string" name="node.fillColor" label="node.fillColor"/>
        <att type="string" name="node.labelPosition" label="node.labelPosition"/>
        <att type="string" name="node.lineType" label="node.lineType"/>
        <att type="string" name="Node Type" label="Node Type" value="Gene"/>
        <att type="string" name="node.borderColor" label="node.borderColor"/>
        <att type="string" name="node.shape" label="node.shape"/>
        <att type="string" name="canonicalName" label="canonicalName" value="AT2G45100"/>
        <att type="string" name="Node TypeAT5G67570 = PPR" label="Node TypeAT5G67570 = PPR"/>
        <graphics w="35.0" h="35.0" width="1" type="rectangle" outline="#000000" fill="#0000cc" y="2699.946533203125" x="4654.693359375"/>
    </node>
    <node label="AT1G47570" id="-279">
        <att type="string" name="node.size" label="node.size"/>
        <att type="string" name="node.fillColor" label="node.fillColor"/>
        <att type="string" name="node.labelPosition" label="node.labelPosition"/>
        <att type="string" name="node.lineType" label="node.lineType"/>
        <att type="string" name="Node Type" label="Node Type" value="Gene"/>
        <att type="string" name="node.borderColor" label="node.borderColor"/>
        <att type="string" name="node.shape" label="node.shape"/>
        <att type="string" name="canonicalName" label="canonicalName" value="AT1G47570"/>
        <att type="string" name="Node TypeAT5G67570 = PPR" label="Node TypeAT5G67570 = PPR"/>
        <graphics w="35.0" h="35.0" width="1" type="rectangle" outline="#000000" fill="#0000cc" y="4938.4892578125" x="3226.381591796875"/>
    </node>
    <node label="AT1G62720" id="-278">
        <att type="string" name="node.size" label="node.size"/>
        <att type="string" name="node.fillColor" label="node.fillColor"/>
        <att type="string" name="node.labelPosition" label="node.labelPosition"/>
        <att type="string" name="node.lineType" label="node.lineType"/>
        <att type="string" name="Node Type" label="Node Type" value="Gene"/>
        <att type="string" name="node.borderColor" label="node.borderColor"/>
        <att type="string" name="node.shape" label="node.shape"/>
        <att type="string" name="canonicalName" label="canonicalName" value="AT1G62720"/>
        <att type="string" name="Node TypeAT5G67570 = PPR" label="Node TypeAT5G67570 = PPR" value="PPR"/>
        <graphics w="35.0" h="35.0" width="1" type="rectangle" outline="#000000" fill="#0000cc" y="3591.295166015625" x="4733.5439453125"/>
    </node>
    <node label="TCTACCATCCGATCAACAAGA" id="-610">
        <att type="string" name="node.size" label="node.size"/>
        <att type="string" name="node.fillColor" label="node.fillColor"/>
        <att type="string" name="node.labelPosition" label="node.labelPosition"/>
        <att type="string" name="node.lineType" label="node.lineType"/>
        <att type="string" name="Node Type" label="Node Type" value="srna"/>
        <att type="string" name="node.borderColor" label="node.borderColor"/>
        <att type="string" name="node.shape" label="node.shape"/>
        <att type="string" name="canonicalName" label="canonicalName" value="TCTACCATCCGATCAACAAGA"/>
        <att type="string" name="Node TypeAT5G67570 = PPR" label="Node TypeAT5G67570 = PPR"/>
        <graphics w="35.0" h="35.0" width="1" outline="#000000" fill="#ff0033" y="3113.0751953125" x="4954.40283203125"/>
    </node>
    <node label="TTATCAAGATCCATCTTACTC" id="-277">
        <att type="string" name="node.size" label="node.size"/>
        <att type="string" name="node.fillColor" label="node.fillColor"/>
        <att type="string" name="node.labelPosition" label="node.labelPosition"/>
        <att type="string" name="node.lineType" label="node.lineType"/>
        <att type="string" name="Node Type" label="Node Type" value="srna"/>
        <att type="string" name="node.borderColor" label="node.borderColor"/>
        <att type="string" name="node.shape" label="node.shape"/>
        <att type="string" name="canonicalName" label="canonicalName" value="TTATCAAGATCCATCTTACTC"/>
        <att type="string" name="Node TypeAT5G67570 = PPR" label="Node TypeAT5G67570 = PPR"/>
        <graphics w="35.0" h="35.0" width="1" outline="#000000" fill="#ff0033" y="3294.692138671875" x="4878.4619140625"/>
    </node>
    <node label="CCGAGGTGTAGCGAAGAAGCA" id="-276">
        <att type="string" name="node.size" label="node.size"/>
        <att type="string" name="node.fillColor" label="node.fillColor"/>
        <att type="string" name="node.labelPosition" label="node.labelPosition"/>
        <att type="string" name="node.lineType" label="node.lineType"/>
        <att type="string" name="Node Type" label="Node Type" value="srna"/>
        <att type="string" name="node.borderColor" label="node.borderColor"/>
        <att type="string" name="node.shape" label="node.shape"/>
        <att type="string" name="canonicalName" label="canonicalName" value="CCGAGGTGTAGCGAAGAAGCA"/>
        <att type="string" name="Node TypeAT5G67570 = PPR" label="Node TypeAT5G67570 = PPR"/>
        <graphics w="35.0" h="35.0009765625" width="1" outline="#000000" fill="#ff0033" y="2801.32080078125" x="2220.245849609375"/>
    </node>
    <node label="TATGTTCACATTAAATGTTAT" id="-275">
        <att type="string" name="node.size" label="node.size"/>
        <att type="string" name="node.fillColor" label="node.fillColor"/>
        <att type="string" name="node.labelPosition" label="node.labelPosition"/>
        <att type="string" name="node.lineType" label="node.lineType"/>
        <att type="string" name="Node Type" label="Node Type" value="srna"/>
        <att type="string" name="node.borderColor" label="node.borderColor"/>
        <att type="string" name="node.shape" label="node.shape"/>
        <att type="string" name="canonicalName" label="canonicalName" value="TATGTTCACATTAAATGTTAT"/>
        <att type="string" name="Node TypeAT5G67570 = PPR" label="Node TypeAT5G67570 = PPR"/>
        <graphics w="35.00048828125" h="34.9990234375" width="1" outline="#000000" fill="#ff0033" y="4410.59130859375" x="2881.83251953125"/>
    </node>
    <node label="TATTCCAGGATATGCAAAAG" id="-274">
        <att type="string" name="node.size" label="node.size"/>
        <att type="string" name="node.fillColor" label="node.fillColor"/>
        <att type="string" name="node.labelPosition" label="node.labelPosition"/>
        <att type="string" name="node.lineType" label="node.lineType"/>
        <att type="string" name="Node Type" label="Node Type" value="srna"/>
        <att type="string" name="node.borderColor" label="node.borderColor"/>
        <att type="string" name="node.shape" label="node.shape"/>
        <att type="string" name="canonicalName" label="canonicalName" value="TATTCCAGGATATGCAAAAG"/>
        <att type="string" name="Node TypeAT5G67570 = PPR" label="Node TypeAT5G67570 = PPR"/>
        <graphics w="35.0" h="35.0" width="1" outline="#000000" fill="#ff0033" y="3579.211181640625" x="2822.091064453125"/>
    </node>
    <node label="AT1G11610" id="-273">
        <att type="string" name="node.size" label="node.size"/>
        <att type="string" name="node.fillColor" label="node.fillColor"/>
        <att type="string" name="node.labelPosition" label="node.labelPosition"/>
        <att type="string" name="node.lineType" label="node.lineType"/>
        <att type="string" name="Node Type" label="Node Type" value="Gene"/>
        <att type="string" name="node.borderColor" label="node.borderColor"/>
        <att type="string" name="node.shape" label="node.shape"/>
        <att type="string" name="canonicalName" label="canonicalName" value="AT1G11610"/>
        <att type="string" name="Node TypeAT5G67570 = PPR" label="Node TypeAT5G67570 = PPR"/>
        <graphics w="35.0" h="35.0" width="1" type="rectangle" outline="#000000" fill="#0000cc" y="4668.7490234375" x="3580.6572265625"/>
    </node>
    <node label="ACAATATTCATTGTTTTCTTTTGC" id="-272">
        <att type="string" name="node.size" label="node.size"/>
        <att type="string" name="node.fillColor" label="node.fillColor"/>
        <att type="string" name="node.labelPosition" label="node.labelPosition"/>
        <att type="string" name="node.lineType" label="node.lineType"/>
        <att type="string" name="Node Type" label="Node Type" value="srna"/>
        <att type="string" name="node.borderColor" label="node.borderColor"/>
        <att type="string" name="node.shape" label="node.shape"/>
        <att type="string" name="canonicalName" label="canonicalName" value="ACAATATTCATTGTTTTCTTTTGC"/>
        <att type="string" name="Node TypeAT5G67570 = PPR" label="Node TypeAT5G67570 = PPR"/>
        <graphics w="35.0" h="35.0009765625" width="1" outline="#000000" fill="#ff0033" y="2990.24658203125" x="1993.224365234375"/>
    </node>
    <node label="TTTCTACCATCCGATCAACAAG" id="-271">
        <att type="string" name="node.size" label="node.size"/>
        <att type="string" name="node.fillColor" label="node.fillColor"/>
        <att type="string" name="node.labelPosition" label="node.labelPosition"/>
        <att type="string" name="node.lineType" label="node.lineType"/>
        <att type="string" name="Node Type" label="Node Type" value="srna"/>
        <att type="string" name="node.borderColor" label="node.borderColor"/>
        <att type="string" name="node.shape" label="node.shape"/>
        <att type="string" name="canonicalName" label="canonicalName" value="TTTCTACCATCCGATCAACAAG"/>
        <att type="string" name="Node TypeAT5G67570 = PPR" label="Node TypeAT5G67570 = PPR"/>
        <graphics w="35.0" h="35.0" width="1" outline="#000000" fill="#ff0033" y="3085.12890625" x="4916.00927734375"/>
    </node>
    <node label="AT1G59540" id="-270">
        <att type="string" name="node.size" label="node.size"/>
        <att type="string" name="node.fillColor" label="node.fillColor"/>
        <att type="string" name="node.labelPosition" label="node.labelPosition"/>
        <att type="string" name="node.lineType" label="node.lineType"/>
        <att type="string" name="Node Type" label="Node Type" value="Gene"/>
        <att type="string" name="node.borderColor" label="node.borderColor"/>
        <att type="string" name="node.shape" label="node.shape"/>
        <att type="string" name="canonicalName" label="canonicalName" value="AT1G59540"/>
        <att type="string" name="Node TypeAT5G67570 = PPR" label="Node TypeAT5G67570 = PPR"/>
        <graphics w="35.0" h="35.0" width="1" type="rectangle" outline="#000000" fill="#0000cc" y="2906.576416015625" x="1901.2159423828125"/>
    </node>
    <node label="TGGAATACTTGAACTACCATC" id="-268">
        <att type="string" name="node.size" label="node.size"/>
        <att type="string" name="node.fillColor" label="node.fillColor"/>
        <att type="string" name="node.labelPosition" label="node.labelPosition"/>
        <att type="string" name="node.lineType" label="node.lineType"/>
        <att type="string" name="Node Type" label="Node Type" value="srna"/>
        <att type="string" name="node.borderColor" label="node.borderColor"/>
        <att type="string" name="node.shape" label="node.shape"/>
        <att type="string" name="canonicalName" label="canonicalName" value="TGGAATACTTGAACTACCATC"/>
        <att type="string" name="Node TypeAT5G67570 = PPR" label="Node TypeAT5G67570 = PPR"/>
        <graphics w="35.0" h="35.0" width="1" outline="#000000" fill="#ff0033" y="3021.23876953125" x="4476.65478515625"/>
    </node>
    <node label="TCGGTGGATCTTAGAAAA" id="-269">
        <att type="string" name="node.size" label="node.size"/>
        <att type="string" name="node.fillColor" label="node.fillColor"/>
        <att type="string" name="node.labelPosition" label="node.labelPosition"/>
        <att type="string" name="node.lineType" label="node.lineType"/>
        <att type="string" name="Node Type" label="Node Type" value="srna"/>
        <att type="string" name="node.borderColor" label="node.borderColor"/>
        <att type="string" name="node.shape" label="node.shape"/>
        <att type="string" name="canonicalName" label="canonicalName" value="TCGGTGGATCTTAGAAAA"/>
        <att type="string" name="Node TypeAT5G67570 = PPR" label="Node TypeAT5G67570 = PPR"/>
        <graphics w="35.0" h="35.0" width="1" outline="#000000" fill="#ff0033" y="3385.86474609375" x="1909.92822265625"/>
    </node>
    <node label="TATTCTAGGATATGCAAAAGT" id="-267">
        <att type="string" name="node.size" label="node.size"/>
        <att type="string" name="node.fillColor" label="node.fillColor"/>
        <att type="string" name="node.labelPosition" label="node.labelPosition"/>
        <att type="string" name="node.lineType" label="node.lineType"/>
        <att type="string" name="Node Type" label="Node Type" value="srna"/>
        <att type="string" name="node.borderColor" label="node.borderColor"/>
        <att type="string" name="node.shape" label="node.shape"/>
        <att type="string" name="canonicalName" label="canonicalName" value="TATTCTAGGATATGCAAAAGT"/>
        <att type="string" name="Node TypeAT5G67570 = PPR" label="Node TypeAT5G67570 = PPR"/>
        <graphics w="35.0" h="35.0" width="1" outline="#000000" fill="#ff0033" y="3617.11376953125" x="2585.873291015625"/>
    </node>
    <node label="AT3G10370" id="-620">
        <att type="string" name="node.size" label="node.size"/>
        <att type="string" name="node.fillColor" label="node.fillColor"/>
        <att type="string" name="node.labelPosition" label="node.labelPosition"/>
        <att type="string" name="node.lineType" label="node.lineType"/>
        <att type="string" name="Node Type" label="Node Type" value="Gene"/>
        <att type="string" name="node.borderColor" label="node.borderColor"/>
        <att type="string" name="node.shape" label="node.shape"/>
        <att type="string" name="canonicalName" label="canonicalName" value="AT3G10370"/>
        <att type="string" name="Node TypeAT5G67570 = PPR" label="Node TypeAT5G67570 = PPR"/>
        <graphics w="35.0" h="35.0" width="1" type="rectangle" outline="#000000" fill="#0000cc" y="3212.9326171875" x="1598.837890625"/>
    </node>
    <node label="AT3G63280" id="-619">
        <att type="string" name="node.size" label="node.size"/>
        <att type="string" name="node.fillColor" label="node.fillColor"/>
        <att type="string" name="node.labelPosition" label="node.labelPosition"/>
        <att type="string" name="node.lineType" label="node.lineType"/>
        <att type="string" name="Node Type" label="Node Type" value="Gene"/>
        <att type="string" name="node.borderColor" label="node.borderColor"/>
        <att type="string" name="node.shape" label="node.shape"/>
        <att type="string" name="canonicalName" label="canonicalName" value="AT3G63280"/>
        <att type="string" name="Node TypeAT5G67570 = PPR" label="Node TypeAT5G67570 = PPR"/>
        <graphics w="35.0" h="35.0" width="1" type="rectangle" outline="#000000" fill="#0000cc" y="3248.430908203125" x="4175.7412109375"/>
    </node>
    <node label="AGGCTTGTAATGGGTGTTGTGT" id="-266">
        <att type="string" name="node.size" label="node.size"/>
        <att type="string" name="node.fillColor" label="node.fillColor"/>
        <att type="string" name="node.labelPosition" label="node.labelPosition"/>
        <att type="string" name="node.lineType" label="node.lineType"/>
        <att type="string" name="Node Type" label="Node Type" value="srna"/>
        <att type="string" name="node.borderColor" label="node.borderColor"/>
        <att type="string" name="node.shape" label="node.shape"/>
        <att type="string" name="canonicalName" label="canonicalName" value="AGGCTTGTAATGGGTGTTGTGT"/>
        <att type="string" name="Node TypeAT5G67570 = PPR" label="Node TypeAT5G67570 = PPR"/>
        <graphics w="35.0" h="35.0" width="1" outline="#000000" fill="#ff0033" y="4269.8603515625" x="3406.262939453125"/>
    </node>
    <node label="AT2G39680" id="-265">
        <att type="string" name="node.size" label="node.size"/>
        <att type="string" name="node.fillColor" label="node.fillColor" value="255,255,0"/>
        <att type="string" name="node.labelPosition" label="node.labelPosition"/>
        <att type="string" name="node.lineType" label="node.lineType"/>
        <att type="string" name="Node Type" label="Node Type" value="Gene"/>
        <att type="string" name="node.borderColor" label="node.borderColor"/>
        <att type="string" name="node.shape" label="node.shape"/>
        <att type="string" name="canonicalName" label="canonicalName" value="AT2G39680"/>
        <att type="string" name="Node TypeAT5G67570 = PPR" label="Node TypeAT5G67570 = PPR"/>
        <graphics w="35.0" h="35.0" width="1" type="rectangle" outline="#000000" fill="#ffff00" y="3250.861083984375" x="4600.47314453125"/>
    </node>
    <node label="ATATGCAAAAGAAAACAATGA" id="-264">
        <att type="string" name="node.size" label="node.size"/>
        <att type="string" name="node.fillColor" label="node.fillColor"/>
        <att type="string" name="node.labelPosition" label="node.labelPosition"/>
        <att type="string" name="node.lineType" label="node.lineType"/>
        <att type="string" name="Node Type" label="Node Type" value="srna"/>
        <att type="string" name="node.borderColor" label="node.borderColor"/>
        <att type="string" name="node.shape" label="node.shape"/>
        <att type="string" name="canonicalName" label="canonicalName" value="ATATGCAAAAGAAAACAATGA"/>
        <att type="string" name="Node TypeAT5G67570 = PPR" label="Node TypeAT5G67570 = PPR"/>
        <graphics w="35.00048828125" h="35.0" width="1" outline="#000000" fill="#ff0033" y="2779.6328125" x="2449.947998046875"/>
    </node>
    <node label="AT4G33960" id="-263">
        <att type="string" name="node.size" label="node.size"/>
        <att type="string" name="node.fillColor" label="node.fillColor"/>
        <att type="string" name="node.labelPosition" label="node.labelPosition"/>
        <att type="string" name="node.lineType" label="node.lineType"/>
        <att type="string" name="Node Type" label="Node Type" value="Gene"/>
        <att type="string" name="node.borderColor" label="node.borderColor"/>
        <att type="string" name="node.shape" label="node.shape"/>
        <att type="string" name="canonicalName" label="canonicalName" value="AT4G33960"/>
        <att type="string" name="Node TypeAT5G67570 = PPR" label="Node TypeAT5G67570 = PPR"/>
        <graphics w="35.0" h="35.0" width="1" type="rectangle" outline="#000000" fill="#0000cc" y="2672.675048828125" x="5006.1083984375"/>
    </node>
    <node label="AT5G22710" id="-262">
        <att type="string" name="node.size" label="node.size"/>
        <att type="string" name="node.fillColor" label="node.fillColor"/>
        <att type="string" name="node.labelPosition" label="node.labelPosition"/>
        <att type="string" name="node.lineType" label="node.lineType"/>
        <att type="string" name="Node Type" label="Node Type" value="Gene"/>
        <att type="string" name="node.borderColor" label="node.borderColor"/>
        <att type="string" name="node.shape" label="node.shape"/>
        <att type="string" name="canonicalName" label="canonicalName" value="AT5G22710"/>
        <att type="string" name="Node TypeAT5G67570 = PPR" label="Node TypeAT5G67570 = PPR"/>
        <graphics w="35.0" h="35.0" width="1" type="rectangle" outline="#000000" fill="#0000cc" y="3408.485595703125" x="1758.3876953125"/>
    </node>
    <node label="TAGGTCTTTAATCCCATATAGG" id="-261">
        <att type="string" name="node.size" label="node.size"/>
        <att type="string" name="node.fillColor" label="node.fillColor"/>
        <att type="string" name="node.labelPosition" label="node.labelPosition"/>
        <att type="string" name="node.lineType" label="node.lineType"/>
        <att type="string" name="Node Type" label="Node Type" value="srna"/>
        <att type="string" name="node.borderColor" label="node.borderColor"/>
        <att type="string" name="node.shape" label="node.shape"/>
        <att type="string" name="canonicalName" label="canonicalName" value="TAGGTCTTTAATCCCATATAGG"/>
        <att type="string" name="Node TypeAT5G67570 = PPR" label="Node TypeAT5G67570 = PPR"/>
        <graphics w="35.0" h="35.0" width="1" outline="#000000" fill="#ff0033" y="3088.771728515625" x="4339.37744140625"/>
    </node>
    <node label="TAAAGAACAGTTGCTAATACA" id="-260">
        <att type="string" name="node.size" label="node.size"/>
        <att type="string" name="node.fillColor" label="node.fillColor"/>
        <att type="string" name="node.labelPosition" label="node.labelPosition"/>
        <att type="string" name="node.lineType" label="node.lineType"/>
        <att type="string" name="Node Type" label="Node Type" value="srna"/>
        <att type="string" name="node.borderColor" label="node.borderColor"/>
        <att type="string" name="node.shape" label="node.shape"/>
        <att type="string" name="canonicalName" label="canonicalName" value="TAAAGAACAGTTGCTAATACA"/>
        <att type="string" name="Node TypeAT5G67570 = PPR" label="Node TypeAT5G67570 = PPR"/>
        <graphics w="35.0" h="34.99951171875" width="1" outline="#000000" fill="#ff0033" y="3127.29638671875" x="2096.09228515625"/>
    </node>
    <node label="TTACAAAAGATATAAAATGAA" id="-259">
        <att type="string" name="node.size" label="node.size"/>
        <att type="string" name="node.fillColor" label="node.fillColor"/>
        <att type="string" name="node.labelPosition" label="node.labelPosition"/>
        <att type="string" name="node.lineType" label="node.lineType"/>
        <att type="string" name="Node Type" label="Node Type" value="srna"/>
        <att type="string" name="node.borderColor" label="node.borderColor"/>
        <att type="string" name="node.shape" label="node.shape"/>
        <att type="string" name="canonicalName" label="canonicalName" value="TTACAAAAGATATAAAATGAA"/>
        <att type="string" name="Node TypeAT5G67570 = PPR" label="Node TypeAT5G67570 = PPR"/>
        <graphics w="35.0" h="35.0" width="1" outline="#000000" fill="#ff0033" y="2843.375732421875" x="4427.47998046875"/>
    </node>
    <node label="AT5G04170" id="-258">
        <att type="string" name="node.size" label="node.size"/>
        <att type="string" name="node.fillColor" label="node.fillColor"/>
        <att type="string" name="node.labelPosition" label="node.labelPosition"/>
        <att type="string" name="node.lineType" label="node.lineType"/>
        <att type="string" name="Node Type" label="Node Type" value="Gene"/>
        <att type="string" name="node.borderColor" label="node.borderColor"/>
        <att type="string" name="node.shape" label="node.shape"/>
        <att type="string" name="canonicalName" label="canonicalName" value="AT5G04170"/>
        <att type="string" name="Node TypeAT5G67570 = PPR" label="Node TypeAT5G67570 = PPR"/>
        <graphics w="35.0" h="35.0" width="1" type="rectangle" outline="#000000" fill="#0000cc" y="5135.56396484375" x="3135.46533203125"/>
    </node>
    <node label="TAGTTTCTCTCCGAGGTGTAGC" id="-606">
        <att type="string" name="node.size" label="node.size"/>
        <att type="string" name="node.fillColor" label="node.fillColor"/>
        <att type="string" name="node.labelPosition" label="node.labelPosition"/>
        <att type="string" name="node.lineType" label="node.lineType"/>
        <att type="string" name="Node Type" label="Node Type" value="srna"/>
        <att type="string" name="node.borderColor" label="node.borderColor"/>
        <att type="string" name="node.shape" label="node.shape"/>
        <att type="string" name="canonicalName" label="canonicalName" value="TAGTTTCTCTCCGAGGTGTAGC"/>
        <att type="string" name="Node TypeAT5G67570 = PPR" label="Node TypeAT5G67570 = PPR"/>
        <graphics w="35.00048828125" h="35.0" width="1" outline="#000000" fill="#ff0033" y="3004.050537109375" x="2144.28857421875"/>
    </node>
    <node label="TCGCCATTACTACAAATATCA" id="-257">
        <att type="string" name="node.size" label="node.size"/>
        <att type="string" name="node.fillColor" label="node.fillColor"/>
        <att type="string" name="node.labelPosition" label="node.labelPosition"/>
        <att type="string" name="node.lineType" label="node.lineType"/>
        <att type="string" name="Node Type" label="Node Type" value="srna"/>
        <att type="string" name="node.borderColor" label="node.borderColor"/>
        <att type="string" name="node.shape" label="node.shape"/>
        <att type="string" name="canonicalName" label="canonicalName" value="TCGCCATTACTACAAATATCA"/>
        <att type="string" name="Node TypeAT5G67570 = PPR" label="Node TypeAT5G67570 = PPR"/>
        <graphics w="34.99951171875" h="35.0" width="1" outline="#000000" fill="#ff0033" y="4538.87646484375" x="2794.57763671875"/>
    </node>
    <node label="AT3G56990" id="-256">
        <att type="string" name="node.size" label="node.size"/>
        <att type="string" name="node.fillColor" label="node.fillColor"/>
        <att type="string" name="node.labelPosition" label="node.labelPosition"/>
        <att type="string" name="node.lineType" label="node.lineType"/>
        <att type="string" name="Node Type" label="Node Type" value="Gene"/>
        <att type="string" name="node.borderColor" label="node.borderColor"/>
        <att type="string" name="node.shape" label="node.shape"/>
        <att type="string" name="canonicalName" label="canonicalName" value="AT3G56990"/>
        <att type="string" name="Node TypeAT5G67570 = PPR" label="Node TypeAT5G67570 = PPR"/>
        <graphics w="35.0" h="35.0" width="1" type="rectangle" outline="#000000" fill="#0000cc" y="2323.24560546875" x="3334.864013671875"/>
    </node>
    <node label="AT1G69060" id="-255">
        <att type="string" name="node.size" label="node.size"/>
        <att type="string" name="node.fillColor" label="node.fillColor"/>
        <att type="string" name="node.labelPosition" label="node.labelPosition"/>
        <att type="string" name="node.lineType" label="node.lineType"/>
        <att type="string" name="Node Type" label="Node Type" value="Gene"/>
        <att type="string" name="node.borderColor" label="node.borderColor"/>
        <att type="string" name="node.shape" label="node.shape"/>
        <att type="string" name="canonicalName" label="canonicalName" value="AT1G69060"/>
        <att type="string" name="Node TypeAT5G67570 = PPR" label="Node TypeAT5G67570 = PPR"/>
        <graphics w="35.0" h="35.0" width="1" type="rectangle" outline="#000000" fill="#0000cc" y="2733.47265625" x="4449.240234375"/>
    </node>
    <node label="AT3G22290" id="-254">
        <att type="string" name="node.size" label="node.size"/>
        <att type="string" name="node.fillColor" label="node.fillColor"/>
        <att type="string" name="node.labelPosition" label="node.labelPosition"/>
        <att type="string" name="node.lineType" label="node.lineType"/>
        <att type="string" name="Node Type" label="Node Type" value="Gene"/>
        <att type="string" name="node.borderColor" label="node.borderColor"/>
        <att type="string" name="node.shape" label="node.shape"/>
        <att type="string" name="canonicalName" label="canonicalName" value="AT3G22290"/>
        <att type="string" name="Node TypeAT5G67570 = PPR" label="Node TypeAT5G67570 = PPR"/>
        <graphics w="35.0" h="35.0" width="1" type="rectangle" outline="#000000" fill="#0000cc" y="2788.34130859375" x="4382.43603515625"/>
    </node>
    <node label="AT5G48600" id="-618">
        <att type="string" name="node.size" label="node.size"/>
        <att type="string" name="node.fillColor" label="node.fillColor"/>
        <att type="string" name="node.labelPosition" label="node.labelPosition"/>
        <att type="string" name="node.lineType" label="node.lineType"/>
        <att type="string" name="Node Type" label="Node Type" value="Gene"/>
        <att type="string" name="node.borderColor" label="node.borderColor"/>
        <att type="string" name="node.shape" label="node.shape"/>
        <att type="string" name="canonicalName" label="canonicalName" value="AT5G48600"/>
        <att type="string" name="Node TypeAT5G67570 = PPR" label="Node TypeAT5G67570 = PPR"/>
        <graphics w="35.0" h="35.0" width="1" type="rectangle" outline="#000000" fill="#0000cc" y="3113.63623046875" x="1584.66455078125"/>
    </node>
    <node label="TCAAGTCGTCTAAAGAACAGTTGC" id="-253">
        <att type="string" name="node.size" label="node.size"/>
        <att type="string" name="node.fillColor" label="node.fillColor"/>
        <att type="string" name="node.labelPosition" label="node.labelPosition"/>
        <att type="string" name="node.lineType" label="node.lineType"/>
        <att type="string" name="Node Type" label="Node Type" value="srna"/>
        <att type="string" name="node.borderColor" label="node.borderColor"/>
        <att type="string" name="node.shape" label="node.shape"/>
        <att type="string" name="canonicalName" label="canonicalName" value="TCAAGTCGTCTAAAGAACAGTTGC"/>
        <att type="string" name="Node TypeAT5G67570 = PPR" label="Node TypeAT5G67570 = PPR"/>
        <graphics w="35.0" h="35.0" width="1" outline="#000000" fill="#ff0033" y="3426.47705078125" x="1974.303955078125"/>
    </node>
    <node label="ACGCTATGTTGGACTTAGAAT" id="-252">
        <att type="string" name="node.size" label="node.size"/>
        <att type="string" name="node.fillColor" label="node.fillColor"/>
        <att type="string" name="node.labelPosition" label="node.labelPosition"/>
        <att type="string" name="node.lineType" label="node.lineType"/>
        <att type="string" name="Node Type" label="Node Type" value="srna"/>
        <att type="string" name="node.borderColor" label="node.borderColor"/>
        <att type="string" name="node.shape" label="node.shape"/>
        <att type="string" name="canonicalName" label="canonicalName" value="ACGCTATGTTGGACTTAGAAT"/>
        <att type="string" name="Node TypeAT5G67570 = PPR" label="Node TypeAT5G67570 = PPR"/>
        <graphics w="34.9990234375" h="35.0" width="1" outline="#000000" fill="#ff0033" y="3560.76806640625" x="2601.5419921875"/>
    </node>
    <node label="ATATGTTTCAGTCTTATCCCCG" id="-251">
        <att type="string" name="node.size" label="node.size"/>
        <att type="string" name="node.fillColor" label="node.fillColor"/>
        <att type="string" name="node.labelPosition" label="node.labelPosition"/>
        <att type="string" name="node.lineType" label="node.lineType"/>
        <att type="string" name="Node Type" label="Node Type" value="srna"/>
        <att type="string" name="node.borderColor" label="node.borderColor"/>
        <att type="string" name="node.shape" label="node.shape"/>
        <att type="string" name="canonicalName" label="canonicalName" value="ATATGTTTCAGTCTTATCCCCG"/>
        <att type="string" name="Node TypeAT5G67570 = PPR" label="Node TypeAT5G67570 = PPR"/>
        <graphics w="35.0" h="35.0" width="1" outline="#000000" fill="#ff0033" y="3026.140869140625" x="4367.26123046875"/>
    </node>
    <node label="TTTTGCATATACTCGAATAC" id="-250">
        <att type="string" name="node.size" label="node.size"/>
        <att type="string" name="node.fillColor" label="node.fillColor"/>
        <att type="string" name="node.labelPosition" label="node.labelPosition"/>
        <att type="string" name="node.lineType" label="node.lineType"/>
        <att type="string" name="Node Type" label="Node Type" value="srna"/>
        <att type="string" name="node.borderColor" label="node.borderColor"/>
        <att type="string" name="node.shape" label="node.shape"/>
        <att type="string" name="canonicalName" label="canonicalName" value="TTTTGCATATACTCGAATAC"/>
        <att type="string" name="Node TypeAT5G67570 = PPR" label="Node TypeAT5G67570 = PPR"/>
        <graphics w="35.0" h="35.0" width="1" outline="#000000" fill="#ff0033" y="3400.923583984375" x="4845.255859375"/>
    </node>
    <node label="AT1G50055" id="-249">
        <att type="string" name="node.size" label="node.size"/>
        <att type="string" name="node.fillColor" label="node.fillColor"/>
        <att type="string" name="node.labelPosition" label="node.labelPosition"/>
        <att type="string" name="node.lineType" label="node.lineType"/>
        <att type="string" name="Node Type" label="Node Type" value="Gene"/>
        <att type="string" name="node.borderColor" label="node.borderColor"/>
        <att type="string" name="node.shape" label="node.shape"/>
        <att type="string" name="canonicalName" label="canonicalName" value="AT1G50055"/>
        <att type="string" name="Node TypeAT5G67570 = PPR" label="Node TypeAT5G67570 = PPR"/>
        <graphics w="35.0" h="35.0" width="1" type="rectangle" outline="#000000" fill="#0000cc" y="3260.5185546875" x="2392.88818359375"/>
    </node>
    <node label="AT4G12910" id="-248">
        <att type="string" name="node.size" label="node.size"/>
        <att type="string" name="node.fillColor" label="node.fillColor"/>
        <att type="string" name="node.labelPosition" label="node.labelPosition"/>
        <att type="string" name="node.lineType" label="node.lineType"/>
        <att type="string" name="Node Type" label="Node Type" value="Gene"/>
        <att type="string" name="node.borderColor" label="node.borderColor"/>
        <att type="string" name="node.shape" label="node.shape"/>
        <att type="string" name="canonicalName" label="canonicalName" value="AT4G12910"/>
        <att type="string" name="Node TypeAT5G67570 = PPR" label="Node TypeAT5G67570 = PPR"/>
        <graphics w="35.0" h="35.0" width="1" type="rectangle" outline="#000000" fill="#0000cc" y="2826.740966796875" x="4313.86572265625"/>
    </node>
    <node label="TATCCAATGCTTTTTCTAGTTTC" id="-604">
        <att type="string" name="node.size" label="node.size"/>
        <att type="string" name="node.fillColor" label="node.fillColor"/>
        <att type="string" name="node.labelPosition" label="node.labelPosition"/>
        <att type="string" name="node.lineType" label="node.lineType"/>
        <att type="string" name="Node Type" label="Node Type" value="srna"/>
        <att type="string" name="node.borderColor" label="node.borderColor"/>
        <att type="string" name="node.shape" label="node.shape"/>
        <att type="string" name="canonicalName" label="canonicalName" value="TATCCAATGCTTTTTCTAGTTTC"/>
        <att type="string" name="Node TypeAT5G67570 = PPR" label="Node TypeAT5G67570 = PPR"/>
        <graphics w="35.0" h="35.0" width="1" outline="#000000" fill="#ff0033" y="4221.83251953125" x="3394.359375"/>
    </node>
    <node label="AT5G20050" id="-247">
        <att type="string" name="node.size" label="node.size"/>
        <att type="string" name="node.fillColor" label="node.fillColor"/>
        <att type="string" name="node.labelPosition" label="node.labelPosition"/>
        <att type="string" name="node.lineType" label="node.lineType"/>
        <att type="string" name="Node Type" label="Node Type" value="Gene"/>
        <att type="string" name="node.borderColor" label="node.borderColor"/>
        <att type="string" name="node.shape" label="node.shape"/>
        <att type="string" name="canonicalName" label="canonicalName" value="AT5G20050"/>
        <att type="string" name="Node TypeAT5G67570 = PPR" label="Node TypeAT5G67570 = PPR"/>
        <graphics w="35.0" h="35.0" width="1" type="rectangle" outline="#000000" fill="#0000cc" y="4909.1142578125" x="3462.455810546875"/>
    </node>
    <node label="AT2G29120" id="-246">
        <att type="string" name="node.size" label="node.size"/>
        <att type="string" name="node.fillColor" label="node.fillColor"/>
        <att type="string" name="node.labelPosition" label="node.labelPosition"/>
        <att type="string" name="node.lineType" label="node.lineType" value="LINE_1"/>
        <att type="string" name="Node Type" label="Node Type" value="Gene"/>
        <att type="string" name="node.borderColor" label="node.borderColor"/>
        <att type="string" name="node.shape" label="node.shape" value="ROUND_RECT"/>
        <att type="string" name="canonicalName" label="canonicalName" value="AT2G29120"/>
        <att type="string" name="Node TypeAT5G67570 = PPR" label="Node TypeAT5G67570 = PPR"/>
        <graphics w="35.0" h="35.0" width="1" type="rectangle" outline="#000000" fill="#0000cc" y="3479.821044921875" x="2354.5380859375"/>
    </node>
    <node label="CCGTAAAAAAAGTTGTAACTC" id="-245">
        <att type="string" name="node.size" label="node.size"/>
        <att type="string" name="node.fillColor" label="node.fillColor"/>
        <att type="string" name="node.labelPosition" label="node.labelPosition"/>
        <att type="string" name="node.lineType" label="node.lineType"/>
        <att type="string" name="Node Type" label="Node Type" value="srna"/>
        <att type="string" name="node.borderColor" label="node.borderColor"/>
        <att type="string" name="node.shape" label="node.shape"/>
        <att type="string" name="canonicalName" label="canonicalName" value="CCGTAAAAAAAGTTGTAACTC"/>
        <att type="string" name="Node TypeAT5G67570 = PPR" label="Node TypeAT5G67570 = PPR"/>
        <graphics w="35.0" h="35.0" width="1" outline="#000000" fill="#ff0033" y="3234.45458984375" x="4846.60498046875"/>
    </node>
    <node label="TTGTTTTGAATGTGTTCAAGTA" id="-244">
        <att type="string" name="node.size" label="node.size"/>
        <att type="string" name="node.fillColor" label="node.fillColor"/>
        <att type="string" name="node.labelPosition" label="node.labelPosition"/>
        <att type="string" name="node.lineType" label="node.lineType"/>
        <att type="string" name="Node Type" label="Node Type" value="srna"/>
        <att type="string" name="node.borderColor" label="node.borderColor"/>
        <att type="string" name="node.shape" label="node.shape"/>
        <att type="string" name="canonicalName" label="canonicalName" value="TTGTTTTGAATGTGTTCAAGTA"/>
        <att type="string" name="Node TypeAT5G67570 = PPR" label="Node TypeAT5G67570 = PPR"/>
        <graphics w="35.0" h="35.0" width="1" outline="#000000" fill="#ff0033" y="2970.57861328125" x="2263.07373046875"/>
    </node>
    <node label="AT2G25430" id="-243">
        <att type="string" name="node.size" label="node.size"/>
        <att type="string" name="node.fillColor" label="node.fillColor"/>
        <att type="string" name="node.labelPosition" label="node.labelPosition"/>
        <att type="string" name="node.lineType" label="node.lineType"/>
        <att type="string" name="Node Type" label="Node Type" value="Gene"/>
        <att type="string" name="node.borderColor" label="node.borderColor"/>
        <att type="string" name="node.shape" label="node.shape"/>
        <att type="string" name="canonicalName" label="canonicalName" value="AT2G25430"/>
        <att type="string" name="Node TypeAT5G67570 = PPR" label="Node TypeAT5G67570 = PPR"/>
        <graphics w="35.0" h="35.0" width="1" type="rectangle" outline="#000000" fill="#0000cc" y="2717.4638671875" x="4937.8740234375"/>
    </node>
    <node label="TTATTCTAAGTCCAACATAGC" id="-242">
        <att type="string" name="node.size" label="node.size"/>
        <att type="string" name="node.fillColor" label="node.fillColor"/>
        <att type="string" name="node.labelPosition" label="node.labelPosition"/>
        <att type="string" name="node.lineType" label="node.lineType"/>
        <att type="string" name="Node Type" label="Node Type" value="srna"/>
        <att type="string" name="node.borderColor" label="node.borderColor"/>
        <att type="string" name="node.shape" label="node.shape"/>
        <att type="string" name="canonicalName" label="canonicalName" value="TTATTCTAAGTCCAACATAGC"/>
        <att type="string" name="Node TypeAT5G67570 = PPR" label="Node TypeAT5G67570 = PPR"/>
        <graphics w="34.99951171875" h="35.0" width="1" outline="#000000" fill="#ff0033" y="3430.999267578125" x="2642.1982421875"/>
    </node>
    <node label="AT1G36750" id="-241">
        <att type="string" name="node.size" label="node.size"/>
        <att type="string" name="node.fillColor" label="node.fillColor"/>
        <att type="string" name="node.labelPosition" label="node.labelPosition"/>
        <att type="string" name="node.lineType" label="node.lineType"/>
        <att type="string" name="Node Type" label="Node Type" value="Gene"/>
        <att type="string" name="node.borderColor" label="node.borderColor"/>
        <att type="string" name="node.shape" label="node.shape"/>
        <att type="string" name="canonicalName" label="canonicalName" value="AT1G36750"/>
        <att type="string" name="Node TypeAT5G67570 = PPR" label="Node TypeAT5G67570 = PPR"/>
        <graphics w="35.0" h="35.0" width="1" type="rectangle" outline="#000000" fill="#0000cc" y="5065.40771484375" x="3020.169921875"/>
    </node>
    <node label="AT1G11510" id="-617">
        <att type="string" name="node.size" label="node.size"/>
        <att type="string" name="node.fillColor" label="node.fillColor"/>
        <att type="string" name="node.labelPosition" label="node.labelPosition"/>
        <att type="string" name="node.lineType" label="node.lineType"/>
        <att type="string" name="Node Type" label="Node Type" value="Gene"/>
        <att type="string" name="node.borderColor" label="node.borderColor"/>
        <att type="string" name="node.shape" label="node.shape"/>
        <att type="string" name="canonicalName" label="canonicalName" value="AT1G11510"/>
        <att type="string" name="Node TypeAT5G67570 = PPR" label="Node TypeAT5G67570 = PPR"/>
        <graphics w="35.0" h="35.0" width="1" type="rectangle" outline="#000000" fill="#0000cc" y="4726.958984375" x="3626.5400390625"/>
    </node>
    <node label="AT4G00210" id="-240">
        <att type="string" name="node.size" label="node.size"/>
        <att type="string" name="node.fillColor" label="node.fillColor"/>
        <att type="string" name="node.labelPosition" label="node.labelPosition"/>
        <att type="string" name="node.lineType" label="node.lineType"/>
        <att type="string" name="Node Type" label="Node Type" value="Gene"/>
        <att type="string" name="node.borderColor" label="node.borderColor"/>
        <att type="string" name="node.shape" label="node.shape"/>
        <att type="string" name="canonicalName" label="canonicalName" value="AT4G00210"/>
        <att type="string" name="Node TypeAT5G67570 = PPR" label="Node TypeAT5G67570 = PPR"/>
        <graphics w="35.0" h="35.0" width="1" type="rectangle" outline="#000000" fill="#0000cc" y="3152.4912109375" x="1644.08544921875"/>
    </node>
    <node label="AT5G16640" id="-237">
        <att type="string" name="node.size" label="node.size"/>
        <att type="string" name="node.fillColor" label="node.fillColor"/>
        <att type="string" name="node.labelPosition" label="node.labelPosition"/>
        <att type="string" name="node.lineType" label="node.lineType"/>
        <att type="string" name="Node Type" label="Node Type" value="Gene"/>
        <att type="string" name="node.borderColor" label="node.borderColor"/>
        <att type="string" name="node.shape" label="node.shape"/>
        <att type="string" name="canonicalName" label="canonicalName" value="AT5G16640"/>
        <att type="string" name="Node TypeAT5G67570 = PPR" label="Node TypeAT5G67570 = PPR" value="PPR"/>
        <graphics w="35.0" h="35.0" width="1" type="rectangle" outline="#000000" fill="#0000cc" y="3409.66650390625" x="5143.93994140625"/>
    </node>
    <node label="TTGTTGATCGGATGGTAGAAA" id="-239">
        <att type="string" name="node.size" label="node.size"/>
        <att type="string" name="node.fillColor" label="node.fillColor"/>
        <att type="string" name="node.labelPosition" label="node.labelPosition"/>
        <att type="string" name="node.lineType" label="node.lineType"/>
        <att type="string" name="Node Type" label="Node Type" value="srna"/>
        <att type="string" name="node.borderColor" label="node.borderColor"/>
        <att type="string" name="node.shape" label="node.shape"/>
        <att type="string" name="canonicalName" label="canonicalName" value="TTGTTGATCGGATGGTAGAAA"/>
        <att type="string" name="Node TypeAT5G67570 = PPR" label="Node TypeAT5G67570 = PPR"/>
        <graphics w="35.0" h="35.0" width="1" outline="#000000" fill="#ff0033" y="2867.57275390625" x="4817.740234375"/>
    </node>
    <node label="TTGTTTCCGTGTAACCAAAAC" id="-238">
        <att type="string" name="node.size" label="node.size"/>
        <att type="string" name="node.fillColor" label="node.fillColor"/>
        <att type="string" name="node.labelPosition" label="node.labelPosition"/>
        <att type="string" name="node.lineType" label="node.lineType"/>
        <att type="string" name="Node Type" label="Node Type" value="srna"/>
        <att type="string" name="node.borderColor" label="node.borderColor"/>
        <att type="string" name="node.shape" label="node.shape"/>
        <att type="string" name="canonicalName" label="canonicalName" value="TTGTTTCCGTGTAACCAAAAC"/>
        <att type="string" name="Node TypeAT5G67570 = PPR" label="Node TypeAT5G67570 = PPR"/>
        <graphics w="35.0" h="35.0" width="1" outline="#000000" fill="#ff0033" y="4195.3818359375" x="3359.519287109375"/>
    </node>
    <node label="CCCGTAAAAAAAGTTGTAACTC" id="-236">
        <att type="string" name="node.size" label="node.size"/>
        <att type="string" name="node.fillColor" label="node.fillColor"/>
        <att type="string" name="node.labelPosition" label="node.labelPosition"/>
        <att type="string" name="node.lineType" label="node.lineType"/>
        <att type="string" name="Node Type" label="Node Type" value="srna"/>
        <att type="string" name="node.borderColor" label="node.borderColor"/>
        <att type="string" name="node.shape" label="node.shape"/>
        <att type="string" name="canonicalName" label="canonicalName" value="CCCGTAAAAAAAGTTGTAACTC"/>
        <att type="string" name="Node TypeAT5G67570 = PPR" label="Node TypeAT5G67570 = PPR"/>
        <graphics w="35.0" h="35.0" width="1" outline="#000000" fill="#ff0033" y="3004.8251953125" x="4847.38720703125"/>
    </node>
    <node label="ATAGCGTTCGATAAGATCTTA" id="-235">
        <att type="string" name="node.size" label="node.size"/>
        <att type="string" name="node.fillColor" label="node.fillColor"/>
        <att type="string" name="node.labelPosition" label="node.labelPosition"/>
        <att type="string" name="node.lineType" label="node.lineType"/>
        <att type="string" name="Node Type" label="Node Type" value="srna"/>
        <att type="string" name="node.borderColor" label="node.borderColor"/>
        <att type="string" name="node.shape" label="node.shape"/>
        <att type="string" name="canonicalName" label="canonicalName" value="ATAGCGTTCGATAAGATCTTA"/>
        <att type="string" name="Node TypeAT5G67570 = PPR" label="Node TypeAT5G67570 = PPR"/>
        <graphics w="35.0" h="35.0" width="1" outline="#000000" fill="#ff0033" y="4638.853515625" x="3110.655517578125"/>
    </node>
    <node label="TCGGATGGTAGAAACATAGGTC" id="-234">
        <att type="string" name="node.size" label="node.size"/>
        <att type="string" name="node.fillColor" label="node.fillColor"/>
        <att type="string" name="node.labelPosition" label="node.labelPosition"/>
        <att type="string" name="node.lineType" label="node.lineType"/>
        <att type="string" name="Node Type" label="Node Type" value="srna"/>
        <att type="string" name="node.borderColor" label="node.borderColor"/>
        <att type="string" name="node.shape" label="node.shape"/>
        <att type="string" name="canonicalName" label="canonicalName" value="TCGGATGGTAGAAACATAGGTC"/>
        <att type="string" name="Node TypeAT5G67570 = PPR" label="Node TypeAT5G67570 = PPR"/>
        <graphics w="35.0" h="35.00048828125" width="1" outline="#000000" fill="#ff0033" y="2923.3076171875" x="4521.724609375"/>
    </node>
    <node label="AT1G62680" id="-233">
        <att type="string" name="node.size" label="node.size"/>
        <att type="string" name="node.fillColor" label="node.fillColor"/>
        <att type="string" name="node.labelPosition" label="node.labelPosition"/>
        <att type="string" name="node.lineType" label="node.lineType"/>
        <att type="string" name="Node Type" label="Node Type" value="Gene"/>
        <att type="string" name="node.borderColor" label="node.borderColor"/>
        <att type="string" name="node.shape" label="node.shape"/>
        <att type="string" name="canonicalName" label="canonicalName" value="AT1G62680"/>
        <att type="string" name="Node TypeAT5G67570 = PPR" label="Node TypeAT5G67570 = PPR" value="PPR"/>
        <graphics w="35.0" h="35.0" width="1" type="rectangle" outline="#000000" fill="#0000cc" y="3646.4912109375" x="4557.26904296875"/>
    </node>
    <node label="TATTCAAGGATAACTTTTGCA" id="-232">
        <att type="string" name="node.size" label="node.size"/>
        <att type="string" name="node.fillColor" label="node.fillColor"/>
        <att type="string" name="node.labelPosition" label="node.labelPosition"/>
        <att type="string" name="node.lineType" label="node.lineType"/>
        <att type="string" name="Node Type" label="Node Type" value="srna"/>
        <att type="string" name="node.borderColor" label="node.borderColor"/>
        <att type="string" name="node.shape" label="node.shape"/>
        <att type="string" name="canonicalName" label="canonicalName" value="TATTCAAGGATAACTTTTGCA"/>
        <att type="string" name="Node TypeAT5G67570 = PPR" label="Node TypeAT5G67570 = PPR"/>
        <graphics w="35.0" h="35.0" width="1" outline="#000000" fill="#ff0033" y="4587.4755859375" x="3195.316650390625"/>
    </node>
    <node label="AT3G02030" id="-616">
        <att type="string" name="node.size" label="node.size"/>
        <att type="string" name="node.fillColor" label="node.fillColor"/>
        <att type="string" name="node.labelPosition" label="node.labelPosition"/>
        <att type="string" name="node.lineType" label="node.lineType"/>
        <att type="string" name="Node Type" label="Node Type" value="Gene"/>
        <att type="string" name="node.borderColor" label="node.borderColor"/>
        <att type="string" name="node.shape" label="node.shape"/>
        <att type="string" name="canonicalName" label="canonicalName" value="AT3G02030"/>
        <att type="string" name="Node TypeAT5G67570 = PPR" label="Node TypeAT5G67570 = PPR"/>
        <graphics w="35.0" h="35.0" width="1" type="rectangle" outline="#000000" fill="#0000cc" y="3292.568603515625" x="1652.246826171875"/>
    </node>
    <node label="AT2G36330" id="-231">
        <att type="string" name="node.size" label="node.size"/>
        <att type="string" name="node.fillColor" label="node.fillColor"/>
        <att type="string" name="node.labelPosition" label="node.labelPosition"/>
        <att type="string" name="node.lineType" label="node.lineType"/>
        <att type="string" name="Node Type" label="Node Type" value="Gene"/>
        <att type="string" name="node.borderColor" label="node.borderColor"/>
        <att type="string" name="node.shape" label="node.shape"/>
        <att type="string" name="canonicalName" label="canonicalName" value="AT2G36330"/>
        <att type="string" name="Node TypeAT5G67570 = PPR" label="Node TypeAT5G67570 = PPR"/>
        <graphics w="35.0" h="35.0" width="1" type="rectangle" outline="#000000" fill="#0000cc" y="4749.4892578125" x="2781.641845703125"/>
    </node>
    <node label="CTAAATCTATTGAACATCGTGT" id="-230">
        <att type="string" name="node.size" label="node.size"/>
        <att type="string" name="node.fillColor" label="node.fillColor"/>
        <att type="string" name="node.labelPosition" label="node.labelPosition"/>
        <att type="string" name="node.lineType" label="node.lineType"/>
        <att type="string" name="Node Type" label="Node Type" value="srna"/>
        <att type="string" name="node.borderColor" label="node.borderColor"/>
        <att type="string" name="node.shape" label="node.shape"/>
        <att type="string" name="canonicalName" label="canonicalName" value="CTAAATCTATTGAACATCGTGT"/>
        <att type="string" name="Node TypeAT5G67570 = PPR" label="Node TypeAT5G67570 = PPR"/>
        <graphics w="35.0" h="35.0" width="1" outline="#000000" fill="#ff0033" y="3075.095703125" x="4409.79150390625"/>
    </node>
    <node label="TATGCAAAAGTTATCCTTGAA" id="-229">
        <att type="string" name="node.size" label="node.size"/>
        <att type="string" name="node.fillColor" label="node.fillColor"/>
        <att type="string" name="node.labelPosition" label="node.labelPosition"/>
        <att type="string" name="node.lineType" label="node.lineType"/>
        <att type="string" name="Node Type" label="Node Type" value="srna"/>
        <att type="string" name="node.borderColor" label="node.borderColor"/>
        <att type="string" name="node.shape" label="node.shape"/>
        <att type="string" name="canonicalName" label="canonicalName" value="TATGCAAAAGTTATCCTTGAA"/>
        <att type="string" name="Node TypeAT5G67570 = PPR" label="Node TypeAT5G67570 = PPR"/>
        <graphics w="35.0" h="35.0" width="1" outline="#000000" fill="#ff0033" y="4320.1484375" x="3242.58056640625"/>
    </node>
    <node label="GAATACTTGAACTACCATCTA" id="-228">
        <att type="string" name="node.size" label="node.size"/>
        <att type="string" name="node.fillColor" label="node.fillColor"/>
        <att type="string" name="node.labelPosition" label="node.labelPosition"/>
        <att type="string" name="node.lineType" label="node.lineType"/>
        <att type="string" name="Node Type" label="Node Type" value="srna"/>
        <att type="string" name="node.borderColor" label="node.borderColor"/>
        <att type="string" name="node.shape" label="node.shape"/>
        <att type="string" name="canonicalName" label="canonicalName" value="GAATACTTGAACTACCATCTA"/>
        <att type="string" name="Node TypeAT5G67570 = PPR" label="Node TypeAT5G67570 = PPR"/>
        <graphics w="35.0" h="35.0" width="1" outline="#000000" fill="#ff0033" y="3273.792236328125" x="4333.9306640625"/>
    </node>
    <node label="ACATATTTCAGTATATGCAAA" id="-227">
        <att type="string" name="node.size" label="node.size"/>
        <att type="string" name="node.fillColor" label="node.fillColor"/>
        <att type="string" name="node.labelPosition" label="node.labelPosition"/>
        <att type="string" name="node.lineType" label="node.lineType"/>
        <att type="string" name="Node Type" label="Node Type" value="srna"/>
        <att type="string" name="node.borderColor" label="node.borderColor"/>
        <att type="string" name="node.shape" label="node.shape"/>
        <att type="string" name="canonicalName" label="canonicalName" value="ACATATTTCAGTATATGCAAA"/>
        <att type="string" name="Node TypeAT5G67570 = PPR" label="Node TypeAT5G67570 = PPR"/>
        <graphics w="35.0" h="35.0" width="1" outline="#000000" fill="#ff0033" y="3569.76708984375" x="2641.319580078125"/>
    </node>
    <node label="TGTGAAGTCTACATGAAGCAA" id="-226">
        <att type="string" name="node.size" label="node.size"/>
        <att type="string" name="node.fillColor" label="node.fillColor"/>
        <att type="string" name="node.labelPosition" label="node.labelPosition"/>
        <att type="string" name="node.lineType" label="node.lineType"/>
        <att type="string" name="Node Type" label="Node Type" value="srna"/>
        <att type="string" name="node.borderColor" label="node.borderColor"/>
        <att type="string" name="node.shape" label="node.shape"/>
        <att type="string" name="canonicalName" label="canonicalName" value="TGTGAAGTCTACATGAAGCAA"/>
        <att type="string" name="Node TypeAT5G67570 = PPR" label="Node TypeAT5G67570 = PPR"/>
        <graphics w="35.0" h="35.0" width="1" outline="#000000" fill="#ff0033" y="4133.830078125" x="3149.73095703125"/>
    </node>
    <node label="AT3G03140" id="-224">
        <att type="string" name="node.size" label="node.size"/>
        <att type="string" name="node.fillColor" label="node.fillColor"/>
        <att type="string" name="node.labelPosition" label="node.labelPosition"/>
        <att type="string" name="node.lineType" label="node.lineType"/>
        <att type="string" name="Node Type" label="Node Type" value="Gene"/>
        <att type="string" name="node.borderColor" label="node.borderColor"/>
        <att type="string" name="node.shape" label="node.shape"/>
        <att type="string" name="canonicalName" label="canonicalName" value="AT3G03140"/>
        <att type="string" name="Node TypeAT5G67570 = PPR" label="Node TypeAT5G67570 = PPR"/>
        <graphics w="35.0" h="35.0" width="1" type="rectangle" outline="#000000" fill="#0000cc" y="5116.6279296875" x="3255.81005859375"/>
    </node>
    <node label="AT1G63230" id="-223">
        <att type="string" name="node.size" label="node.size"/>
        <att type="string" name="node.fillColor" label="node.fillColor"/>
        <att type="string" name="node.labelPosition" label="node.labelPosition"/>
        <att type="string" name="node.lineType" label="node.lineType"/>
        <att type="string" name="Node Type" label="Node Type" value="Gene"/>
        <att type="string" name="node.borderColor" label="node.borderColor"/>
        <att type="string" name="node.shape" label="node.shape"/>
        <att type="string" name="canonicalName" label="canonicalName" value="AT1G63230"/>
        <att type="string" name="Node TypeAT5G67570 = PPR" label="Node TypeAT5G67570 = PPR" value="PPR"/>
        <graphics w="35.0" h="35.0" width="1" type="rectangle" outline="#000000" fill="#0000cc" y="3198.4033203125" x="5075.1826171875"/>
    </node>
    <node label="TTTATTTTGCATATACTGAAA" id="-222">
        <att type="string" name="node.size" label="node.size"/>
        <att type="string" name="node.fillColor" label="node.fillColor"/>
        <att type="string" name="node.labelPosition" label="node.labelPosition"/>
        <att type="string" name="node.lineType" label="node.lineType"/>
        <att type="string" name="Node Type" label="Node Type" value="srna"/>
        <att type="string" name="node.borderColor" label="node.borderColor"/>
        <att type="string" name="node.shape" label="node.shape"/>
        <att type="string" name="canonicalName" label="canonicalName" value="TTTATTTTGCATATACTGAAA"/>
        <att type="string" name="Node TypeAT5G67570 = PPR" label="Node TypeAT5G67570 = PPR"/>
        <graphics w="35.0" h="35.0" width="1" outline="#000000" fill="#ff0033" y="4455.3818359375" x="3354.84130859375"/>
    </node>
    <node label="AT1G63800" id="-615">
        <att type="string" name="node.size" label="node.size"/>
        <att type="string" name="node.fillColor" label="node.fillColor"/>
        <att type="string" name="node.labelPosition" label="node.labelPosition"/>
        <att type="string" name="node.lineType" label="node.lineType"/>
        <att type="string" name="Node Type" label="Node Type" value="Gene"/>
        <att type="string" name="node.borderColor" label="node.borderColor"/>
        <att type="string" name="node.shape" label="node.shape"/>
        <att type="string" name="canonicalName" label="canonicalName" value="AT1G63800"/>
        <att type="string" name="Node TypeAT5G67570 = PPR" label="Node TypeAT5G67570 = PPR"/>
        <graphics w="35.0" h="34.99951171875" width="1" type="rectangle" outline="#000000" fill="#0000cc" y="4096.804443359375" x="3279.630126953125"/>
    </node>
    <node label="AT4G26800" id="-221">
        <att type="string" name="node.size" label="node.size"/>
        <att type="string" name="node.fillColor" label="node.fillColor"/>
        <att type="string" name="node.labelPosition" label="node.labelPosition"/>
        <att type="string" name="node.lineType" label="node.lineType"/>
        <att type="string" name="Node Type" label="Node Type" value="Gene"/>
        <att type="string" name="node.borderColor" label="node.borderColor"/>
        <att type="string" name="node.shape" label="node.shape"/>
        <att type="string" name="canonicalName" label="canonicalName" value="AT4G26800"/>
        <att type="string" name="Node TypeAT5G67570 = PPR" label="Node TypeAT5G67570 = PPR" value="PPR"/>
        <graphics w="34.9990234375" h="35.0" width="1" type="rectangle" outline="#000000" fill="#0000cc" y="3791.35546875" x="4033.94189453125"/>
    </node>
    <node label="AT5G06420" id="-219">
        <att type="string" name="node.size" label="node.size"/>
        <att type="string" name="node.fillColor" label="node.fillColor"/>
        <att type="string" name="node.labelPosition" label="node.labelPosition"/>
        <att type="string" name="node.lineType" label="node.lineType"/>
        <att type="string" name="Node Type" label="Node Type" value="Gene"/>
        <att type="string" name="node.borderColor" label="node.borderColor"/>
        <att type="string" name="node.shape" label="node.shape"/>
        <att type="string" name="canonicalName" label="canonicalName" value="AT5G06420"/>
        <att type="string" name="Node TypeAT5G67570 = PPR" label="Node TypeAT5G67570 = PPR"/>
        <graphics w="35.0" h="35.0" width="1" type="rectangle" outline="#000000" fill="#0000cc" y="2575.87548828125" x="4817.390625"/>
    </node>
    <node label="TCGCCATTACTACAAATATCATTC" id="-220">
        <att type="string" name="node.size" label="node.size"/>
        <att type="string" name="node.fillColor" label="node.fillColor"/>
        <att type="string" name="node.labelPosition" label="node.labelPosition"/>
        <att type="string" name="node.lineType" label="node.lineType"/>
        <att type="string" name="Node Type" label="Node Type" value="srna"/>
        <att type="string" name="node.borderColor" label="node.borderColor"/>
        <att type="string" name="node.shape" label="node.shape"/>
        <att type="string" name="canonicalName" label="canonicalName" value="TCGCCATTACTACAAATATCATTC"/>
        <att type="string" name="Node TypeAT5G67570 = PPR" label="Node TypeAT5G67570 = PPR"/>
        <graphics w="35.0" h="35.0" width="1" outline="#000000" fill="#ff0033" y="4262.34326171875" x="3235.98388671875"/>
    </node>
    <node label="AT4G03560" id="-218">
        <att type="string" name="node.size" label="node.size"/>
        <att type="string" name="node.fillColor" label="node.fillColor"/>
        <att type="string" name="node.labelPosition" label="node.labelPosition"/>
        <att type="string" name="node.lineType" label="node.lineType"/>
        <att type="string" name="Node Type" label="Node Type" value="Gene"/>
        <att type="string" name="node.borderColor" label="node.borderColor"/>
        <att type="string" name="node.shape" label="node.shape"/>
        <att type="string" name="canonicalName" label="canonicalName" value="AT4G03560"/>
        <att type="string" name="Node TypeAT5G67570 = PPR" label="Node TypeAT5G67570 = PPR"/>
        <graphics w="35.0" h="35.0" width="1" type="rectangle" outline="#000000" fill="#0000cc" y="4577.28369140625" x="2703.366455078125"/>
    </node>
    <node label="GAGTTACAACTTTTTTTACGG" id="-217">
        <att type="string" name="node.size" label="node.size"/>
        <att type="string" name="node.fillColor" label="node.fillColor"/>
        <att type="string" name="node.labelPosition" label="node.labelPosition"/>
        <att type="string" name="node.lineType" label="node.lineType"/>
        <att type="string" name="Node Type" label="Node Type" value="srna"/>
        <att type="string" name="node.borderColor" label="node.borderColor"/>
        <att type="string" name="node.shape" label="node.shape"/>
        <att type="string" name="canonicalName" label="canonicalName" value="GAGTTACAACTTTTTTTACGG"/>
        <att type="string" name="Node TypeAT5G67570 = PPR" label="Node TypeAT5G67570 = PPR"/>
        <graphics w="35.0" h="35.0" width="1" outline="#000000" fill="#ff0033" y="3348.958740234375" x="4491.525390625"/>
    </node>
    <node label="AT1G63080" id="-215">
        <att type="string" name="node.size" label="node.size"/>
        <att type="string" name="node.fillColor" label="node.fillColor"/>
        <att type="string" name="node.labelPosition" label="node.labelPosition"/>
        <att type="string" name="node.lineType" label="node.lineType"/>
        <att type="string" name="Node Type" label="Node Type" value="Gene"/>
        <att type="string" name="node.borderColor" label="node.borderColor"/>
        <att type="string" name="node.shape" label="node.shape"/>
        <att type="string" name="canonicalName" label="canonicalName" value="AT1G63080"/>
        <att type="string" name="Node TypeAT5G67570 = PPR" label="Node TypeAT5G67570 = PPR" value="PPR"/>
        <graphics w="35.0" h="35.0" width="1" type="rectangle" outline="#000000" fill="#0000cc" y="3534.350341796875" x="5041.51904296875"/>
    </node>
    <node label="AT1G17460" id="-216">
        <att type="string" name="node.size" label="node.size"/>
        <att type="string" name="node.fillColor" label="node.fillColor"/>
        <att type="string" name="node.labelPosition" label="node.labelPosition"/>
        <att type="string" name="node.lineType" label="node.lineType"/>
        <att type="string" name="Node Type" label="Node Type" value="Gene"/>
        <att type="string" name="node.borderColor" label="node.borderColor"/>
        <att type="string" name="node.shape" label="node.shape"/>
        <att type="string" name="canonicalName" label="canonicalName" value="AT1G17460"/>
        <att type="string" name="Node TypeAT5G67570 = PPR" label="Node TypeAT5G67570 = PPR"/>
        <graphics w="35.0" h="35.0" width="1" type="rectangle" outline="#000000" fill="#0000cc" y="4669.4189453125" x="3521.78369140625"/>
    </node>
    <node label="TCTAAAGAACAGTTGCTAAT" id="-601">
        <att type="string" name="node.size" label="node.size"/>
        <att type="string" name="node.fillColor" label="node.fillColor"/>
        <att type="string" name="node.labelPosition" label="node.labelPosition"/>
        <att type="string" name="node.lineType" label="node.lineType"/>
        <att type="string" name="Node Type" label="Node Type" value="srna"/>
        <att type="string" name="node.borderColor" label="node.borderColor"/>
        <att type="string" name="node.shape" label="node.shape"/>
        <att type="string" name="canonicalName" label="canonicalName" value="TCTAAAGAACAGTTGCTAAT"/>
        <att type="string" name="Node TypeAT5G67570 = PPR" label="Node TypeAT5G67570 = PPR"/>
        <graphics w="35.0" h="34.9990234375" width="1" outline="#000000" fill="#ff0033" y="3208.9765625" x="1899.1905517578125"/>
    </node>
    <node label="TAAATCTATTGAACATCGTGT" id="-600">
        <att type="string" name="node.size" label="node.size"/>
        <att type="string" name="node.fillColor" label="node.fillColor"/>
        <att type="string" name="node.labelPosition" label="node.labelPosition"/>
        <att type="string" name="node.lineType" label="node.lineType"/>
        <att type="string" name="Node Type" label="Node Type" value="srna"/>
        <att type="string" name="node.borderColor" label="node.borderColor"/>
        <att type="string" name="node.shape" label="node.shape"/>
        <att type="string" name="canonicalName" label="canonicalName" value="TAAATCTATTGAACATCGTGT"/>
        <att type="string" name="Node TypeAT5G67570 = PPR" label="Node TypeAT5G67570 = PPR"/>
        <graphics w="35.0" h="35.0" width="1" outline="#000000" fill="#ff0033" y="2922.804931640625" x="4794.947265625"/>
    </node>
    <node label="AT1G30900" id="-214">
        <att type="string" name="node.size" label="node.size"/>
        <att type="string" name="node.fillColor" label="node.fillColor"/>
        <att type="string" name="node.labelPosition" label="node.labelPosition"/>
        <att type="string" name="node.lineType" label="node.lineType"/>
        <att type="string" name="Node Type" label="Node Type" value="Gene"/>
        <att type="string" name="node.borderColor" label="node.borderColor"/>
        <att type="string" name="node.shape" label="node.shape"/>
        <att type="string" name="canonicalName" label="canonicalName" value="AT1G30900"/>
        <att type="string" name="Node TypeAT5G67570 = PPR" label="Node TypeAT5G67570 = PPR"/>
        <graphics w="35.0" h="35.0" width="1" type="rectangle" outline="#000000" fill="#0000cc" y="3451.193603515625" x="1639.0977783203125"/>
    </node>
    <node label="TAGGTATTCGAGTATATGCAAA" id="-213">
        <att type="string" name="node.size" label="node.size"/>
        <att type="string" name="node.fillColor" label="node.fillColor"/>
        <att type="string" name="node.labelPosition" label="node.labelPosition"/>
        <att type="string" name="node.lineType" label="node.lineType"/>
        <att type="string" name="Node Type" label="Node Type" value="srna"/>
        <att type="string" name="node.borderColor" label="node.borderColor"/>
        <att type="string" name="node.shape" label="node.shape"/>
        <att type="string" name="canonicalName" label="canonicalName" value="TAGGTATTCGAGTATATGCAAA"/>
        <att type="string" name="Node TypeAT5G67570 = PPR" label="Node TypeAT5G67570 = PPR"/>
        <graphics w="35.0" h="35.0" width="1" outline="#000000" fill="#ff0033" y="3477.278564453125" x="4611.7197265625"/>
    </node>
    <node label="TTATCGGTGGATCTTAGAAAA" id="-212">
        <att type="string" name="node.size" label="node.size"/>
        <att type="string" name="node.fillColor" label="node.fillColor"/>
        <att type="string" name="node.labelPosition" label="node.labelPosition"/>
        <att type="string" name="node.lineType" label="node.lineType"/>
        <att type="string" name="Node Type" label="Node Type" value="srna"/>
        <att type="string" name="node.borderColor" label="node.borderColor"/>
        <att type="string" name="node.shape" label="node.shape"/>
        <att type="string" name="canonicalName" label="canonicalName" value="TTATCGGTGGATCTTAGAAAA"/>
        <att type="string" name="Node TypeAT5G67570 = PPR" label="Node TypeAT5G67570 = PPR"/>
        <graphics w="34.99951171875" h="35.0" width="1" outline="#000000" fill="#ff0033" y="2835.782958984375" x="2564.986328125"/>
    </node>
    <node label="TATATGTTTCAGTCTTATCCC" id="-211">
        <att type="string" name="node.size" label="node.size"/>
        <att type="string" name="node.fillColor" label="node.fillColor"/>
        <att type="string" name="node.labelPosition" label="node.labelPosition"/>
        <att type="string" name="node.lineType" label="node.lineType"/>
        <att type="string" name="Node Type" label="Node Type" value="srna"/>
        <att type="string" name="node.borderColor" label="node.borderColor"/>
        <att type="string" name="node.shape" label="node.shape"/>
        <att type="string" name="canonicalName" label="canonicalName" value="TATATGTTTCAGTCTTATCCC"/>
        <att type="string" name="Node TypeAT5G67570 = PPR" label="Node TypeAT5G67570 = PPR"/>
        <graphics w="35.0" h="35.0" width="1" outline="#000000" fill="#ff0033" y="3273.9658203125" x="4789.25341796875"/>
    </node>
    <node label="AT5G18475" id="-210">
        <att type="string" name="node.size" label="node.size"/>
        <att type="string" name="node.fillColor" label="node.fillColor"/>
        <att type="string" name="node.labelPosition" label="node.labelPosition"/>
        <att type="string" name="node.lineType" label="node.lineType"/>
        <att type="string" name="Node Type" label="Node Type" value="Gene"/>
        <att type="string" name="node.borderColor" label="node.borderColor"/>
        <att type="string" name="node.shape" label="node.shape"/>
        <att type="string" name="canonicalName" label="canonicalName" value="AT5G18475"/>
        <att type="string" name="Node TypeAT5G67570 = PPR" label="Node TypeAT5G67570 = PPR" value="PPR"/>
        <graphics w="35.0" h="35.0" width="1" type="rectangle" outline="#000000" fill="#0000cc" y="4111.8505859375" x="3565.158447265625"/>
    </node>
    <node label="ATATTCTAGGATATGCAAAAG" id="-209">
        <att type="string" name="node.size" label="node.size"/>
        <att type="string" name="node.fillColor" label="node.fillColor"/>
        <att type="string" name="node.labelPosition" label="node.labelPosition"/>
        <att type="string" name="node.lineType" label="node.lineType"/>
        <att type="string" name="Node Type" label="Node Type" value="srna"/>
        <att type="string" name="node.borderColor" label="node.borderColor"/>
        <att type="string" name="node.shape" label="node.shape"/>
        <att type="string" name="canonicalName" label="canonicalName" value="ATATTCTAGGATATGCAAAAG"/>
        <att type="string" name="Node TypeAT5G67570 = PPR" label="Node TypeAT5G67570 = PPR"/>
        <graphics w="35.0009765625" h="35.0" width="1" outline="#000000" fill="#ff0033" y="3558.061279296875" x="2532.83349609375"/>
    </node>
    <node label="ACACGATGTTCAATAGATTTA" id="-208">
        <att type="string" name="node.size" label="node.size"/>
        <att type="string" name="node.fillColor" label="node.fillColor"/>
        <att type="string" name="node.labelPosition" label="node.labelPosition"/>
        <att type="string" name="node.lineType" label="node.lineType"/>
        <att type="string" name="Node Type" label="Node Type" value="srna"/>
        <att type="string" name="node.borderColor" label="node.borderColor"/>
        <att type="string" name="node.shape" label="node.shape"/>
        <att type="string" name="canonicalName" label="canonicalName" value="ACACGATGTTCAATAGATTTA"/>
        <att type="string" name="Node TypeAT5G67570 = PPR" label="Node TypeAT5G67570 = PPR"/>
        <graphics w="35.0" h="35.0" width="1" outline="#000000" fill="#ff0033" y="3020.91845703125" x="4785.35546875"/>
    </node>
    <node label="AT5G35080" id="-207">
        <att type="string" name="node.size" label="node.size"/>
        <att type="string" name="node.fillColor" label="node.fillColor"/>
        <att type="string" name="node.labelPosition" label="node.labelPosition"/>
        <att type="string" name="node.lineType" label="node.lineType"/>
        <att type="string" name="Node Type" label="Node Type" value="Gene"/>
        <att type="string" name="node.borderColor" label="node.borderColor"/>
        <att type="string" name="node.shape" label="node.shape"/>
        <att type="string" name="canonicalName" label="canonicalName" value="AT5G35080"/>
        <att type="string" name="Node TypeAT5G67570 = PPR" label="Node TypeAT5G67570 = PPR"/>
        <graphics w="35.0" h="35.0" width="1" type="rectangle" outline="#000000" fill="#0000cc" y="3047.403076171875" x="1540.75927734375"/>
    </node>
    <node label="CTAACATAGCGTTTGATTGGA" id="-206">
        <att type="string" name="node.size" label="node.size"/>
        <att type="string" name="node.fillColor" label="node.fillColor"/>
        <att type="string" name="node.labelPosition" label="node.labelPosition"/>
        <att type="string" name="node.lineType" label="node.lineType"/>
        <att type="string" name="Node Type" label="Node Type" value="srna"/>
        <att type="string" name="node.borderColor" label="node.borderColor"/>
        <att type="string" name="node.shape" label="node.shape"/>
        <att type="string" name="canonicalName" label="canonicalName" value="CTAACATAGCGTTTGATTGGA"/>
        <att type="string" name="Node TypeAT5G67570 = PPR" label="Node TypeAT5G67570 = PPR"/>
        <graphics w="35.001953125" h="35.0" width="1" outline="#000000" fill="#ff0033" y="4251.1904296875" x="3412.220947265625"/>
    </node>
    <node label="AT5G57625" id="-205">
        <att type="string" name="node.size" label="node.size"/>
        <att type="string" name="node.fillColor" label="node.fillColor"/>
        <att type="string" name="node.labelPosition" label="node.labelPosition"/>
        <att type="string" name="node.lineType" label="node.lineType"/>
        <att type="string" name="Node Type" label="Node Type" value="Gene"/>
        <att type="string" name="node.borderColor" label="node.borderColor"/>
        <att type="string" name="node.shape" label="node.shape"/>
        <att type="string" name="canonicalName" label="canonicalName" value="AT5G57625"/>
        <att type="string" name="Node TypeAT5G67570 = PPR" label="Node TypeAT5G67570 = PPR"/>
        <graphics w="35.0" h="35.0" width="1" type="rectangle" outline="#000000" fill="#0000cc" y="2674.28955078125" x="4407.4814453125"/>
    </node>
    <node label="TTCTAAGTCCAACATAGCGTAT" id="-204">
        <att type="string" name="node.size" label="node.size"/>
        <att type="string" name="node.fillColor" label="node.fillColor"/>
        <att type="string" name="node.labelPosition" label="node.labelPosition"/>
        <att type="string" name="node.lineType" label="node.lineType"/>
        <att type="string" name="Node Type" label="Node Type" value="srna"/>
        <att type="string" name="node.borderColor" label="node.borderColor"/>
        <att type="string" name="node.shape" label="node.shape"/>
        <att type="string" name="canonicalName" label="canonicalName" value="TTCTAAGTCCAACATAGCGTAT"/>
        <att type="string" name="Node TypeAT5G67570 = PPR" label="Node TypeAT5G67570 = PPR"/>
        <graphics w="35.0" h="35.0" width="1" outline="#000000" fill="#ff0033" y="3418.63916015625" x="2687.27685546875"/>
    </node>
    <node label="TACTCGAATACCTATATGGGA" id="-598">
        <att type="string" name="node.size" label="node.size"/>
        <att type="string" name="node.fillColor" label="node.fillColor"/>
        <att type="string" name="node.labelPosition" label="node.labelPosition"/>
        <att type="string" name="node.lineType" label="node.lineType"/>
        <att type="string" name="Node Type" label="Node Type" value="srna"/>
        <att type="string" name="node.borderColor" label="node.borderColor"/>
        <att type="string" name="node.shape" label="node.shape"/>
        <att type="string" name="canonicalName" label="canonicalName" value="TACTCGAATACCTATATGGGA"/>
        <att type="string" name="Node TypeAT5G67570 = PPR" label="Node TypeAT5G67570 = PPR"/>
        <graphics w="35.0" h="35.0" width="1" outline="#000000" fill="#ff0033" y="3067.44580078125" x="4659.8291015625"/>
    </node>
    <node label="TGATTGGATCTTAGGAAATTA" id="-203">
        <att type="string" name="node.size" label="node.size"/>
        <att type="string" name="node.fillColor" label="node.fillColor"/>
        <att type="string" name="node.labelPosition" label="node.labelPosition"/>
        <att type="string" name="node.lineType" label="node.lineType"/>
        <att type="string" name="Node Type" label="Node Type" value="srna"/>
        <att type="string" name="node.borderColor" label="node.borderColor"/>
        <att type="string" name="node.shape" label="node.shape"/>
        <att type="string" name="canonicalName" label="canonicalName" value="TGATTGGATCTTAGGAAATTA"/>
        <att type="string" name="Node TypeAT5G67570 = PPR" label="Node TypeAT5G67570 = PPR"/>
        <graphics w="35.0" h="35.0" width="1" outline="#000000" fill="#ff0033" y="4415.16943359375" x="3150.503662109375"/>
    </node>
    <node label="AT1G36650" id="-202">
        <att type="string" name="node.size" label="node.size"/>
        <att type="string" name="node.fillColor" label="node.fillColor"/>
        <att type="string" name="node.labelPosition" label="node.labelPosition"/>
        <att type="string" name="node.lineType" label="node.lineType"/>
        <att type="string" name="Node Type" label="Node Type" value="Gene"/>
        <att type="string" name="node.borderColor" label="node.borderColor"/>
        <att type="string" name="node.shape" label="node.shape"/>
        <att type="string" name="canonicalName" label="canonicalName" value="AT1G36650"/>
        <att type="string" name="Node TypeAT5G67570 = PPR" label="Node TypeAT5G67570 = PPR"/>
        <graphics w="35.0" h="35.0" width="1" type="rectangle" outline="#000000" fill="#0000cc" y="2900.24609375" x="2487.220458984375"/>
    </node>
    <node label="AT4G29770" id="-201">
        <att type="string" name="node.size" label="node.size"/>
        <att type="string" name="node.fillColor" label="node.fillColor"/>
        <att type="string" name="node.labelPosition" label="node.labelPosition"/>
        <att type="string" name="node.lineType" label="node.lineType"/>
        <att type="string" name="Node Type" label="Node Type" value="Gene"/>
        <att type="string" name="node.borderColor" label="node.borderColor"/>
        <att type="string" name="node.shape" label="node.shape"/>
        <att type="string" name="canonicalName" label="canonicalName" value="AT4G29770"/>
        <att type="string" name="Node TypeAT5G67570 = PPR" label="Node TypeAT5G67570 = PPR"/>
        <graphics w="35.0" h="35.0" width="1" type="rectangle" outline="#000000" fill="#0000cc" y="3325.244140625" x="2378.89990234375"/>
    </node>
    <node label="AT1G78320" id="-200">
        <att type="string" name="node.size" label="node.size"/>
        <att type="string" name="node.fillColor" label="node.fillColor"/>
        <att type="string" name="node.labelPosition" label="node.labelPosition"/>
        <att type="string" name="node.lineType" label="node.lineType"/>
        <att type="string" name="Node Type" label="Node Type" value="Gene"/>
        <att type="string" name="node.borderColor" label="node.borderColor"/>
        <att type="string" name="node.shape" label="node.shape"/>
        <att type="string" name="canonicalName" label="canonicalName" value="AT1G78320"/>
        <att type="string" name="Node TypeAT5G67570 = PPR" label="Node TypeAT5G67570 = PPR"/>
        <graphics w="35.0" h="35.0" width="1" type="rectangle" outline="#000000" fill="#0000cc" y="2735.37060546875" x="2108.1123046875"/>
    </node>
    <node label="TTCGCCATTACTACAAATATC" id="-198">
        <att type="string" name="node.size" label="node.size"/>
        <att type="string" name="node.fillColor" label="node.fillColor"/>
        <att type="string" name="node.labelPosition" label="node.labelPosition"/>
        <att type="string" name="node.lineType" label="node.lineType"/>
        <att type="string" name="Node Type" label="Node Type" value="srna"/>
        <att type="string" name="node.borderColor" label="node.borderColor"/>
        <att type="string" name="node.shape" label="node.shape"/>
        <att type="string" name="canonicalName" label="canonicalName" value="TTCGCCATTACTACAAATATC"/>
        <att type="string" name="Node TypeAT5G67570 = PPR" label="Node TypeAT5G67570 = PPR"/>
        <graphics w="35.0" h="35.0" width="1" outline="#000000" fill="#ff0033" y="3977.793701171875" x="3280.479248046875"/>
    </node>
    <node label="AT5G27895" id="-199">
        <att type="string" name="node.size" label="node.size"/>
        <att type="string" name="node.fillColor" label="node.fillColor"/>
        <att type="string" name="node.labelPosition" label="node.labelPosition"/>
        <att type="string" name="node.lineType" label="node.lineType"/>
        <att type="string" name="Node Type" label="Node Type" value="Gene"/>
        <att type="string" name="node.borderColor" label="node.borderColor"/>
        <att type="string" name="node.shape" label="node.shape"/>
        <att type="string" name="canonicalName" label="canonicalName" value="AT5G27895"/>
        <att type="string" name="Node TypeAT5G67570 = PPR" label="Node TypeAT5G67570 = PPR"/>
        <graphics w="35.0" h="35.0" width="1" type="rectangle" outline="#000000" fill="#0000cc" y="4495.1142578125" x="3744.8046875"/>
    </node>
    <node label="TTCGCTTGCAGAGAGAAATCAC" id="-197">
        <att type="string" name="node.size" label="node.size" value="75.0"/>
        <att type="string" name="node.fillColor" label="node.fillColor"/>
        <att type="string" name="node.labelPosition" label="node.labelPosition"/>
        <att type="string" name="node.lineType" label="node.lineType"/>
        <att type="string" name="Node Type" label="Node Type" value="srna"/>
        <att type="string" name="node.borderColor" label="node.borderColor"/>
        <att type="string" name="node.shape" label="node.shape"/>
        <att type="string" name="canonicalName" label="canonicalName" value="TTCGCTTGCAGAGAGAAATCAC"/>
        <att type="string" name="Node TypeAT5G67570 = PPR" label="Node TypeAT5G67570 = PPR"/>
        <graphics w="75.0" h="75.00048828125" width="1" outline="#000000" fill="#ff0033" y="2694.297607421875" x="3318.70068359375"/>
    </node>
    <node label="ATAATCAAGTGAATAGTTTAA" id="-195">
        <att type="string" name="node.size" label="node.size"/>
        <att type="string" name="node.fillColor" label="node.fillColor"/>
        <att type="string" name="node.labelPosition" label="node.labelPosition"/>
        <att type="string" name="node.lineType" label="node.lineType"/>
        <att type="string" name="Node Type" label="Node Type" value="srna"/>
        <att type="string" name="node.borderColor" label="node.borderColor"/>
        <att type="string" name="node.shape" label="node.shape"/>
        <att type="string" name="canonicalName" label="canonicalName" value="ATAATCAAGTGAATAGTTTAA"/>
        <att type="string" name="Node TypeAT5G67570 = PPR" label="Node TypeAT5G67570 = PPR"/>
        <graphics w="35.0" h="35.0" width="1" outline="#000000" fill="#ff0033" y="2797.689208984375" x="4694.552734375"/>
    </node>
    <node label="AT1G12300" id="-196">
        <att type="string" name="node.size" label="node.size"/>
        <att type="string" name="node.fillColor" label="node.fillColor"/>
        <att type="string" name="node.labelPosition" label="node.labelPosition"/>
        <att type="string" name="node.lineType" label="node.lineType"/>
        <att type="string" name="Node Type" label="Node Type" value="Gene"/>
        <att type="string" name="node.borderColor" label="node.borderColor"/>
        <att type="string" name="node.shape" label="node.shape"/>
        <att type="string" name="canonicalName" label="canonicalName" value="AT1G12300"/>
        <att type="string" name="Node TypeAT5G67570 = PPR" label="Node TypeAT5G67570 = PPR" value="PPR"/>
        <graphics w="35.0" h="35.0" width="1" type="rectangle" outline="#000000" fill="#0000cc" y="3441.4560546875" x="4979.19580078125"/>
    </node>
    <node label="TTTTAAGTCTAACATAGCGTT" id="-194">
        <att type="string" name="node.size" label="node.size"/>
        <att type="string" name="node.fillColor" label="node.fillColor"/>
        <att type="string" name="node.labelPosition" label="node.labelPosition"/>
        <att type="string" name="node.lineType" label="node.lineType"/>
        <att type="string" name="Node Type" label="Node Type" value="srna"/>
        <att type="string" name="node.borderColor" label="node.borderColor"/>
        <att type="string" name="node.shape" label="node.shape"/>
        <att type="string" name="canonicalName" label="canonicalName" value="TTTTAAGTCTAACATAGCGTT"/>
        <att type="string" name="Node TypeAT5G67570 = PPR" label="Node TypeAT5G67570 = PPR"/>
        <graphics w="35.0" h="35.0" width="1" outline="#000000" fill="#ff0033" y="4290.16455078125" x="3173.779296875"/>
    </node>
    <node label="CTATGTTGGACTTAGGATG" id="-193">
        <att type="string" name="node.size" label="node.size"/>
        <att type="string" name="node.fillColor" label="node.fillColor"/>
        <att type="string" name="node.labelPosition" label="node.labelPosition"/>
        <att type="string" name="node.lineType" label="node.lineType"/>
        <att type="string" name="Node Type" label="Node Type" value="srna"/>
        <att type="string" name="node.borderColor" label="node.borderColor"/>
        <att type="string" name="node.shape" label="node.shape"/>
        <att type="string" name="canonicalName" label="canonicalName" value="CTATGTTGGACTTAGGATG"/>
        <att type="string" name="Node TypeAT5G67570 = PPR" label="Node TypeAT5G67570 = PPR"/>
        <graphics w="35.00048828125" h="35.0" width="1" outline="#000000" fill="#ff0033" y="3579.91796875" x="2621.5869140625"/>
    </node>
    <node label="AT4G06514" id="-192">
        <att type="string" name="node.size" label="node.size"/>
        <att type="string" name="node.fillColor" label="node.fillColor"/>
        <att type="string" name="node.labelPosition" label="node.labelPosition"/>
        <att type="string" name="node.lineType" label="node.lineType"/>
        <att type="string" name="Node Type" label="Node Type" value="Gene"/>
        <att type="string" name="node.borderColor" label="node.borderColor"/>
        <att type="string" name="node.shape" label="node.shape"/>
        <att type="string" name="canonicalName" label="canonicalName" value="AT4G06514"/>
        <att type="string" name="Node TypeAT5G67570 = PPR" label="Node TypeAT5G67570 = PPR"/>
        <graphics w="35.0" h="35.0" width="1" type="rectangle" outline="#000000" fill="#0000cc" y="2935.30322265625" x="4275.78173828125"/>
    </node>
    <node label="TAAAAAGACTACACAACTCCC" id="-191">
        <att type="string" name="node.size" label="node.size"/>
        <att type="string" name="node.fillColor" label="node.fillColor"/>
        <att type="string" name="node.labelPosition" label="node.labelPosition"/>
        <att type="string" name="node.lineType" label="node.lineType"/>
        <att type="string" name="Node Type" label="Node Type" value="srna"/>
        <att type="string" name="node.borderColor" label="node.borderColor"/>
        <att type="string" name="node.shape" label="node.shape"/>
        <att type="string" name="canonicalName" label="canonicalName" value="TAAAAAGACTACACAACTCCC"/>
        <att type="string" name="Node TypeAT5G67570 = PPR" label="Node TypeAT5G67570 = PPR"/>
        <graphics w="35.0" h="35.0" width="1" outline="#000000" fill="#ff0033" y="4040.99853515625" x="3219.788818359375"/>
    </node>
    <node label="AT1G63330" id="-190">
        <att type="string" name="node.size" label="node.size"/>
        <att type="string" name="node.fillColor" label="node.fillColor"/>
        <att type="string" name="node.labelPosition" label="node.labelPosition"/>
        <att type="string" name="node.lineType" label="node.lineType"/>
        <att type="string" name="Node Type" label="Node Type" value="Gene"/>
        <att type="string" name="node.borderColor" label="node.borderColor"/>
        <att type="string" name="node.shape" label="node.shape"/>
        <att type="string" name="canonicalName" label="canonicalName" value="AT1G63330"/>
        <att type="string" name="Node TypeAT5G67570 = PPR" label="Node TypeAT5G67570 = PPR" value="PPR"/>
        <graphics w="35.00048828125" h="35.0" width="1" type="rectangle" outline="#000000" fill="#0000cc" y="3797.97705078125" x="3979.69580078125"/>
    </node>
    <node label="AT1G62860" id="-189">
        <att type="string" name="node.size" label="node.size"/>
        <att type="string" name="node.fillColor" label="node.fillColor"/>
        <att type="string" name="node.labelPosition" label="node.labelPosition"/>
        <att type="string" name="node.lineType" label="node.lineType"/>
        <att type="string" name="Node Type" label="Node Type" value="Gene"/>
        <att type="string" name="node.borderColor" label="node.borderColor"/>
        <att type="string" name="node.shape" label="node.shape"/>
        <att type="string" name="canonicalName" label="canonicalName" value="AT1G62860"/>
        <att type="string" name="Node TypeAT5G67570 = PPR" label="Node TypeAT5G67570 = PPR" value="PPR"/>
        <graphics w="35.0" h="35.0" width="1" type="rectangle" outline="#000000" fill="#0000cc" y="3016.040771484375" x="5029.3984375"/>
    </node>
    <node label="GCTTGTAATGGGTGTTGTGT" id="-188">
        <att type="string" name="node.size" label="node.size"/>
        <att type="string" name="node.fillColor" label="node.fillColor"/>
        <att type="string" name="node.labelPosition" label="node.labelPosition"/>
        <att type="string" name="node.lineType" label="node.lineType"/>
        <att type="string" name="Node Type" label="Node Type" value="srna"/>
        <att type="string" name="node.borderColor" label="node.borderColor"/>
        <att type="string" name="node.shape" label="node.shape"/>
        <att type="string" name="canonicalName" label="canonicalName" value="GCTTGTAATGGGTGTTGTGT"/>
        <att type="string" name="Node TypeAT5G67570 = PPR" label="Node TypeAT5G67570 = PPR"/>
        <graphics w="35.0" h="35.0" width="1" outline="#000000" fill="#ff0033" y="4039.18505859375" x="3383.66259765625"/>
    </node>
    <node label="AT3G51690" id="-187">
        <att type="string" name="node.size" label="node.size"/>
        <att type="string" name="node.fillColor" label="node.fillColor"/>
        <att type="string" name="node.labelPosition" label="node.labelPosition"/>
        <att type="string" name="node.lineType" label="node.lineType"/>
        <att type="string" name="Node Type" label="Node Type" value="Gene"/>
        <att type="string" name="node.borderColor" label="node.borderColor"/>
        <att type="string" name="node.shape" label="node.shape"/>
        <att type="string" name="canonicalName" label="canonicalName" value="AT3G51690"/>
        <att type="string" name="Node TypeAT5G67570 = PPR" label="Node TypeAT5G67570 = PPR"/>
        <graphics w="35.0" h="35.0" width="1" type="rectangle" outline="#000000" fill="#0000cc" y="2715.691650390625" x="4847.55517578125"/>
    </node>
    <node label="TAGAAAATTATTTTAAGTCTA" id="-186">
        <att type="string" name="node.size" label="node.size"/>
        <att type="string" name="node.fillColor" label="node.fillColor"/>
        <att type="string" name="node.labelPosition" label="node.labelPosition"/>
        <att type="string" name="node.lineType" label="node.lineType"/>
        <att type="string" name="Node Type" label="Node Type" value="srna"/>
        <att type="string" name="node.borderColor" label="node.borderColor"/>
        <att type="string" name="node.shape" label="node.shape"/>
        <att type="string" name="canonicalName" label="canonicalName" value="TAGAAAATTATTTTAAGTCTA"/>
        <att type="string" name="Node TypeAT5G67570 = PPR" label="Node TypeAT5G67570 = PPR"/>
        <graphics w="35.0" h="35.0" width="1" outline="#000000" fill="#ff0033" y="3411.2724609375" x="2739.912353515625"/>
    </node>
    <node label="CAATGTCTTTTCTAGTTCGTC" id="-184">
        <att type="string" name="node.size" label="node.size"/>
        <att type="string" name="node.fillColor" label="node.fillColor"/>
        <att type="string" name="node.labelPosition" label="node.labelPosition"/>
        <att type="string" name="node.lineType" label="node.lineType"/>
        <att type="string" name="Node Type" label="Node Type" value="srna"/>
        <att type="string" name="node.borderColor" label="node.borderColor"/>
        <att type="string" name="node.shape" label="node.shape"/>
        <att type="string" name="canonicalName" label="canonicalName" value="CAATGTCTTTTCTAGTTCGTC"/>
        <att type="string" name="Node TypeAT5G67570 = PPR" label="Node TypeAT5G67570 = PPR"/>
        <graphics w="35.0" h="34.998046875" width="1" outline="#000000" fill="#ff0033" y="3317.29931640625" x="1910.56103515625"/>
    </node>
    <node label="AT2G42640" id="-185">
        <att type="string" name="node.size" label="node.size"/>
        <att type="string" name="node.fillColor" label="node.fillColor"/>
        <att type="string" name="node.labelPosition" label="node.labelPosition"/>
        <att type="string" name="node.lineType" label="node.lineType"/>
        <att type="string" name="Node Type" label="Node Type" value="Gene"/>
        <att type="string" name="node.borderColor" label="node.borderColor"/>
        <att type="string" name="node.shape" label="node.shape"/>
        <att type="string" name="canonicalName" label="canonicalName" value="AT2G42640"/>
        <att type="string" name="Node TypeAT5G67570 = PPR" label="Node TypeAT5G67570 = PPR"/>
        <graphics w="35.0" h="35.0" width="1" type="rectangle" outline="#000000" fill="#0000cc" y="2859.09814453125" x="1875.788330078125"/>
    </node>
    <node label="AATTTTCTAAGATCTTATCGA" id="-182">
        <att type="string" name="node.size" label="node.size"/>
        <att type="string" name="node.fillColor" label="node.fillColor"/>
        <att type="string" name="node.labelPosition" label="node.labelPosition"/>
        <att type="string" name="node.lineType" label="node.lineType"/>
        <att type="string" name="Node Type" label="Node Type" value="srna"/>
        <att type="string" name="node.borderColor" label="node.borderColor"/>
        <att type="string" name="node.shape" label="node.shape"/>
        <att type="string" name="canonicalName" label="canonicalName" value="AATTTTCTAAGATCTTATCGA"/>
        <att type="string" name="Node TypeAT5G67570 = PPR" label="Node TypeAT5G67570 = PPR"/>
        <graphics w="35.0" h="35.0" width="1" outline="#000000" fill="#ff0033" y="4648.91650390625" x="2830.59912109375"/>
    </node>
    <node label="AT5G27043" id="-183">
        <att type="string" name="node.size" label="node.size"/>
        <att type="string" name="node.fillColor" label="node.fillColor"/>
        <att type="string" name="node.labelPosition" label="node.labelPosition"/>
        <att type="string" name="node.lineType" label="node.lineType"/>
        <att type="string" name="Node Type" label="Node Type" value="Gene"/>
        <att type="string" name="node.borderColor" label="node.borderColor"/>
        <att type="string" name="node.shape" label="node.shape"/>
        <att type="string" name="canonicalName" label="canonicalName" value="AT5G27043"/>
        <att type="string" name="Node TypeAT5G67570 = PPR" label="Node TypeAT5G67570 = PPR"/>
        <graphics w="35.0" h="35.0" width="1" type="rectangle" outline="#000000" fill="#0000cc" y="4894.85888671875" x="3215.870849609375"/>
    </node>
    <node label="TTCTAAGTTCAACATATCGAC" id="-180">
        <att type="string" name="node.size" label="node.size"/>
        <att type="string" name="node.fillColor" label="node.fillColor"/>
        <att type="string" name="node.labelPosition" label="node.labelPosition"/>
        <att type="string" name="node.lineType" label="node.lineType"/>
        <att type="string" name="Node Type" label="Node Type" value="srna"/>
        <att type="string" name="node.borderColor" label="node.borderColor"/>
        <att type="string" name="node.shape" label="node.shape"/>
        <att type="string" name="canonicalName" label="canonicalName" value="TTCTAAGTTCAACATATCGAC"/>
        <att type="string" name="Node TypeAT5G67570 = PPR" label="Node TypeAT5G67570 = PPR"/>
        <graphics w="35.0" h="35.0009765625" width="1" outline="#000000" fill="#ff0033" y="2877.0576171875" x="2033.75537109375"/>
    </node>
    <node label="TCGTCTAAAGAACAGTTGCTAA" id="-179">
        <att type="string" name="node.size" label="node.size"/>
        <att type="string" name="node.fillColor" label="node.fillColor"/>
        <att type="string" name="node.labelPosition" label="node.labelPosition"/>
        <att type="string" name="node.lineType" label="node.lineType"/>
        <att type="string" name="Node Type" label="Node Type" value="srna"/>
        <att type="string" name="node.borderColor" label="node.borderColor"/>
        <att type="string" name="node.shape" label="node.shape"/>
        <att type="string" name="canonicalName" label="canonicalName" value="TCGTCTAAAGAACAGTTGCTAA"/>
        <att type="string" name="Node TypeAT5G67570 = PPR" label="Node TypeAT5G67570 = PPR"/>
        <graphics w="35.0" h="34.99951171875" width="1" outline="#000000" fill="#ff0033" y="2991.18701171875" x="2347.947021484375"/>
    </node>
    <node label="AT2G19660" id="-181">
        <att type="string" name="node.size" label="node.size"/>
        <att type="string" name="node.fillColor" label="node.fillColor"/>
        <att type="string" name="node.labelPosition" label="node.labelPosition"/>
        <att type="string" name="node.lineType" label="node.lineType"/>
        <att type="string" name="Node Type" label="Node Type" value="Gene"/>
        <att type="string" name="node.borderColor" label="node.borderColor"/>
        <att type="string" name="node.shape" label="node.shape"/>
        <att type="string" name="canonicalName" label="canonicalName" value="AT2G19660"/>
        <att type="string" name="Node TypeAT5G67570 = PPR" label="Node TypeAT5G67570 = PPR"/>
        <graphics w="35.0" h="35.0" width="1" type="rectangle" outline="#000000" fill="#0000cc" y="4958.6513671875" x="2756.177001953125"/>
    </node>
    <node label="AGTTCAAGTATTCCAGATGGTAG" id="-178">
        <att type="string" name="node.size" label="node.size"/>
        <att type="string" name="node.fillColor" label="node.fillColor"/>
        <att type="string" name="node.labelPosition" label="node.labelPosition"/>
        <att type="string" name="node.lineType" label="node.lineType"/>
        <att type="string" name="Node Type" label="Node Type" value="srna"/>
        <att type="string" name="node.borderColor" label="node.borderColor"/>
        <att type="string" name="node.shape" label="node.shape"/>
        <att type="string" name="canonicalName" label="canonicalName" value="AGTTCAAGTATTCCAGATGGTAG"/>
        <att type="string" name="Node TypeAT5G67570 = PPR" label="Node TypeAT5G67570 = PPR"/>
        <graphics w="35.0" h="35.0" width="1" outline="#000000" fill="#ff0033" y="2938.16845703125" x="4585.85693359375"/>
    </node>
    <node label="TCCACCGATAAATGGTCTATT" id="-177">
        <att type="string" name="node.size" label="node.size"/>
        <att type="string" name="node.fillColor" label="node.fillColor"/>
        <att type="string" name="node.labelPosition" label="node.labelPosition"/>
        <att type="string" name="node.lineType" label="node.lineType"/>
        <att type="string" name="Node Type" label="Node Type" value="srna"/>
        <att type="string" name="node.borderColor" label="node.borderColor"/>
        <att type="string" name="node.shape" label="node.shape"/>
        <att type="string" name="canonicalName" label="canonicalName" value="TCCACCGATAAATGGTCTATT"/>
        <att type="string" name="Node TypeAT5G67570 = PPR" label="Node TypeAT5G67570 = PPR"/>
        <graphics w="35.00048828125" h="35.0" width="1" outline="#000000" fill="#ff0033" y="2763.7744140625" x="2577.472900390625"/>
    </node>
    <node label="TCCAATGCTTTTTCTAGTTTCG" id="-176">
        <att type="string" name="node.size" label="node.size"/>
        <att type="string" name="node.fillColor" label="node.fillColor"/>
        <att type="string" name="node.labelPosition" label="node.labelPosition"/>
        <att type="string" name="node.lineType" label="node.lineType"/>
        <att type="string" name="Node Type" label="Node Type" value="srna"/>
        <att type="string" name="node.borderColor" label="node.borderColor"/>
        <att type="string" name="node.shape" label="node.shape"/>
        <att type="string" name="canonicalName" label="canonicalName" value="TCCAATGCTTTTTCTAGTTTCG"/>
        <att type="string" name="Node TypeAT5G67570 = PPR" label="Node TypeAT5G67570 = PPR"/>
        <graphics w="35.0" h="34.9990234375" width="1" outline="#000000" fill="#ff0033" y="4147.8359375" x="3429.3359375"/>
    </node>
    <node label="TAGGTCTTTAATCCCATATAG" id="-594">
        <att type="string" name="node.size" label="node.size"/>
        <att type="string" name="node.fillColor" label="node.fillColor"/>
        <att type="string" name="node.labelPosition" label="node.labelPosition"/>
        <att type="string" name="node.lineType" label="node.lineType"/>
        <att type="string" name="Node Type" label="Node Type" value="srna"/>
        <att type="string" name="node.borderColor" label="node.borderColor"/>
        <att type="string" name="node.shape" label="node.shape"/>
        <att type="string" name="canonicalName" label="canonicalName" value="TAGGTCTTTAATCCCATATAG"/>
        <att type="string" name="Node TypeAT5G67570 = PPR" label="Node TypeAT5G67570 = PPR"/>
        <graphics w="35.0" h="35.0" width="1" outline="#000000" fill="#ff0033" y="3071.2822265625" x="4749.1591796875"/>
    </node>
    <node label="AAGGCTTGTAATGGGTGTTGT" id="-175">
        <att type="string" name="node.size" label="node.size"/>
        <att type="string" name="node.fillColor" label="node.fillColor"/>
        <att type="string" name="node.labelPosition" label="node.labelPosition"/>
        <att type="string" name="node.lineType" label="node.lineType"/>
        <att type="string" name="Node Type" label="Node Type" value="srna"/>
        <att type="string" name="node.borderColor" label="node.borderColor"/>
        <att type="string" name="node.shape" label="node.shape"/>
        <att type="string" name="canonicalName" label="canonicalName" value="AAGGCTTGTAATGGGTGTTGT"/>
        <att type="string" name="Node TypeAT5G67570 = PPR" label="Node TypeAT5G67570 = PPR"/>
        <graphics w="35.0" h="35.0" width="1" outline="#000000" fill="#ff0033" y="4425.099609375" x="3011.127197265625"/>
    </node>
    <node label="AT5G64320" id="-174">
        <att type="string" name="node.size" label="node.size"/>
        <att type="string" name="node.fillColor" label="node.fillColor"/>
        <att type="string" name="node.labelPosition" label="node.labelPosition"/>
        <att type="string" name="node.lineType" label="node.lineType"/>
        <att type="string" name="Node Type" label="Node Type" value="Gene"/>
        <att type="string" name="node.borderColor" label="node.borderColor"/>
        <att type="string" name="node.shape" label="node.shape"/>
        <att type="string" name="canonicalName" label="canonicalName" value="AT5G64320"/>
        <att type="string" name="Node TypeAT5G67570 = PPR" label="Node TypeAT5G67570 = PPR" value="PPR"/>
        <graphics w="35.0" h="35.0" width="1" type="rectangle" outline="#000000" fill="#0000cc" y="2892.530029296875" x="2357.591796875"/>
    </node>
    <node label="AT1G12620" id="-173">
        <att type="string" name="node.size" label="node.size"/>
        <att type="string" name="node.fillColor" label="node.fillColor"/>
        <att type="string" name="node.labelPosition" label="node.labelPosition"/>
        <att type="string" name="node.lineType" label="node.lineType"/>
        <att type="string" name="Node Type" label="Node Type" value="Gene"/>
        <att type="string" name="node.borderColor" label="node.borderColor"/>
        <att type="string" name="node.shape" label="node.shape"/>
        <att type="string" name="canonicalName" label="canonicalName" value="AT1G12620"/>
        <att type="string" name="Node TypeAT5G67570 = PPR" label="Node TypeAT5G67570 = PPR" value="PPR"/>
        <graphics w="35.0" h="35.0" width="1" type="rectangle" outline="#000000" fill="#0000cc" y="3207.056396484375" x="5146.52392578125"/>
    </node>
    <node label="AT3G22680" id="-172">
        <att type="string" name="node.size" label="node.size"/>
        <att type="string" name="node.fillColor" label="node.fillColor"/>
        <att type="string" name="node.labelPosition" label="node.labelPosition"/>
        <att type="string" name="node.lineType" label="node.lineType"/>
        <att type="string" name="Node Type" label="Node Type" value="Gene"/>
        <att type="string" name="node.borderColor" label="node.borderColor"/>
        <att type="string" name="node.shape" label="node.shape"/>
        <att type="string" name="canonicalName" label="canonicalName" value="AT3G22680"/>
        <att type="string" name="Node TypeAT5G67570 = PPR" label="Node TypeAT5G67570 = PPR"/>
        <graphics w="35.0" h="35.0" width="1" type="rectangle" outline="#000000" fill="#0000cc" y="5121.92138671875" x="2961.9404296875"/>
    </node>
    <node label="AT4G10710" id="-171">
        <att type="string" name="node.size" label="node.size"/>
        <att type="string" name="node.fillColor" label="node.fillColor"/>
        <att type="string" name="node.labelPosition" label="node.labelPosition"/>
        <att type="string" name="node.lineType" label="node.lineType"/>
        <att type="string" name="Node Type" label="Node Type" value="Gene"/>
        <att type="string" name="node.borderColor" label="node.borderColor"/>
        <att type="string" name="node.shape" label="node.shape"/>
        <att type="string" name="canonicalName" label="canonicalName" value="AT4G10710"/>
        <att type="string" name="Node TypeAT5G67570 = PPR" label="Node TypeAT5G67570 = PPR"/>
        <graphics w="35.0" h="35.0" width="1" type="rectangle" outline="#000000" fill="#0000cc" y="4632.63720703125" x="3574.4794921875"/>
    </node>
    <node label="TATGGGATTAAAGACCTATGTT" id="-170">
        <att type="string" name="node.size" label="node.size"/>
        <att type="string" name="node.fillColor" label="node.fillColor"/>
        <att type="string" name="node.labelPosition" label="node.labelPosition"/>
        <att type="string" name="node.lineType" label="node.lineType"/>
        <att type="string" name="Node Type" label="Node Type" value="srna"/>
        <att type="string" name="node.borderColor" label="node.borderColor"/>
        <att type="string" name="node.shape" label="node.shape"/>
[truncated: 996,912 more chars]
