# Supplementary material for: Evidence for Large Complex Networks of Plant Short Silencing RNAs
Source: PLoS One. 2010 Mar 26;5(3):e9901. doi: 10.1371/journal.pone.0009901 (PMC2845630; doi:10.1371/journal.pone.0009901)
Supplement: Cytoscape S1 — Cytoscape File of mir173 network and extensions described in Figure 2 and text. Can be viewed with Cytoscape http://www.cytoscape.org. Node and edge colouring in the network are as per Figure 3. (0.55 MB ZIP) [file pone.0009901.s005.zip › CytoscapeSession-2008_11_10-14_54/Figure_2_two_steps_from_mir173.xgmml]

<?xml version="1.0" encoding="UTF-8" standalone="yes"?>
<graph label="Figure_2_two_steps_from_mir173" id="Figure_2_two_steps_from_mir173" xmlns:xsi="http://www.w3.org/2001/XMLSchema-instance" xmlns:dc="http://purl.org/dc/elements/1.1/" xmlns:xlink="http://www.w3.org/1999/xlink" xmlns:rdf="http://www.w3.org/1999/02/22-rdf-syntax-ns#" xmlns="http://www.cs.rpi.edu/XGMML">
    <att name="documentVersion" value="1.0"/>
    <att name="networkMetadata">
        <rdf:RDF>
            <rdf:Description rdf:about="http://www.cytoscape.org/">
                <dc:type>Protein-Protein Interaction</dc:type>
                <dc:description>N/A</dc:description>
                <dc:date>2007-05-16 16:22:55</dc:date>
                <dc:identifier>N/A</dc:identifier>
                <dc:title>110_context_new.sif</dc:title>
                <dc:source>http://www.cytoscape.org/</dc:source>
                <dc:format>Cytoscape-XGMML</dc:format>
            </rdf:Description>
        </rdf:RDF>
    </att>
    <att name="backgroundColor" value="#ffffff"/>
    <att type="string" name="documentVersion" label="documentVersion" value="1.0"/>
    <att type="real" name="GRAPH_VIEW_ZOOM" label="GRAPH_VIEW_ZOOM" value="0.2711586481221912"/>
    <att type="real" name="GRAPH_VIEW_CENTER_X" label="GRAPH_VIEW_CENTER_X" value="5721.875"/>
    <att type="real" name="GRAPH_VIEW_CENTER_Y" label="GRAPH_VIEW_CENTER_Y" value="6645.890869140625"/>
    <node label="TCTACCATCCGATCAACAAGA" id="-610">
        <att type="string" name="node.size" label="node.size"/>
        <att type="string" name="node.fillColor" label="node.fillColor"/>
        <att type="string" name="node.labelPosition" label="node.labelPosition"/>
        <att type="string" name="node.lineType" label="node.lineType"/>
        <att type="string" name="Node Type" label="Node Type" value="srna"/>
        <att type="string" name="node.borderColor" label="node.borderColor"/>
        <att type="string" name="node.shape" label="node.shape"/>
        <att type="string" name="canonicalName" label="canonicalName" value="TCTACCATCCGATCAACAAGA"/>
        <att type="string" name="Node TypeAT5G67570 = PPR" label="Node TypeAT5G67570 = PPR"/>
        <graphics w="35.0" h="35.0" width="1" outline="#000000" fill="#ff0033" y="6231.38623046875" x="7296.025390625"/>
    </node>
    <node label="TTATCAAGATCCATCTTACTC" id="-277">
        <att type="string" name="node.size" label="node.size"/>
        <att type="string" name="node.fillColor" label="node.fillColor"/>
        <att type="string" name="node.labelPosition" label="node.labelPosition"/>
        <att type="string" name="node.lineType" label="node.lineType"/>
        <att type="string" name="Node Type" label="Node Type" value="srna"/>
        <att type="string" name="node.borderColor" label="node.borderColor"/>
        <att type="string" name="node.shape" label="node.shape"/>
        <att type="string" name="canonicalName" label="canonicalName" value="TTATCAAGATCCATCTTACTC"/>
        <att type="string" name="Node TypeAT5G67570 = PPR" label="Node TypeAT5G67570 = PPR"/>
        <graphics w="35.0" h="35.0" width="1" outline="#000000" fill="#ff0033" y="6443.56787109375" x="7214.421875"/>
    </node>
    <node label="CCGAGGTGTAGCGAAGAAGCA" id="-276">
        <att type="string" name="node.size" label="node.size"/>
        <att type="string" name="node.fillColor" label="node.fillColor"/>
        <att type="string" name="node.labelPosition" label="node.labelPosition"/>
        <att type="string" name="node.lineType" label="node.lineType"/>
        <att type="string" name="Node Type" label="Node Type" value="srna"/>
        <att type="string" name="node.borderColor" label="node.borderColor"/>
        <att type="string" name="node.shape" label="node.shape"/>
        <att type="string" name="canonicalName" label="canonicalName" value="CCGAGGTGTAGCGAAGAAGCA"/>
        <att type="string" name="Node TypeAT5G67570 = PPR" label="Node TypeAT5G67570 = PPR"/>
        <graphics w="35.0" h="35.0" width="1" outline="#000000" fill="#ff0033" y="5868.87451171875" x="4171.419921875"/>
    </node>
    <node label="TAATTACATGCATCTTTCACA" id="-564">
        <att type="string" name="node.size" label="node.size"/>
        <att type="string" name="node.fillColor" label="node.fillColor"/>
        <att type="string" name="node.labelPosition" label="node.labelPosition"/>
        <att type="string" name="node.lineType" label="node.lineType"/>
        <att type="string" name="Node Type" label="Node Type" value="srna"/>
        <att type="string" name="node.borderColor" label="node.borderColor"/>
        <att type="string" name="node.shape" label="node.shape"/>
        <att type="string" name="canonicalName" label="canonicalName" value="TAATTACATGCATCTTTCACA"/>
        <att type="string" name="Node TypeAT5G67570 = PPR" label="Node TypeAT5G67570 = PPR"/>
        <graphics w="35.0" h="35.0" width="1" outline="#000000" fill="#ff0033" y="7486.4912109375" x="5992.14404296875"/>
    </node>
    <node label="TGAATCTTATATGTTTAC" id="-609">
        <att type="string" name="node.size" label="node.size"/>
        <att type="string" name="node.fillColor" label="node.fillColor"/>
        <att type="string" name="node.labelPosition" label="node.labelPosition"/>
        <att type="string" name="node.lineType" label="node.lineType"/>
        <att type="string" name="Node Type" label="Node Type" value="srna"/>
        <att type="string" name="node.borderColor" label="node.borderColor"/>
        <att type="string" name="node.shape" label="node.shape"/>
        <att type="string" name="canonicalName" label="canonicalName" value="TGAATCTTATATGTTTAC"/>
        <att type="string" name="Node TypeAT5G67570 = PPR" label="Node TypeAT5G67570 = PPR"/>
        <graphics w="35.0009765625" h="35.0" width="1" outline="#000000" fill="#ff0033" y="5584.48046875" x="7193.666015625"/>
    </node>
    <node label="TATGTTCACATTAAATGTTAT" id="-275">
        <att type="string" name="node.size" label="node.size"/>
        <att type="string" name="node.fillColor" label="node.fillColor"/>
        <att type="string" name="node.labelPosition" label="node.labelPosition"/>
        <att type="string" name="node.lineType" label="node.lineType"/>
        <att type="string" name="Node Type" label="Node Type" value="srna"/>
        <att type="string" name="node.borderColor" label="node.borderColor"/>
        <att type="string" name="node.shape" label="node.shape"/>
        <att type="string" name="canonicalName" label="canonicalName" value="TATGTTCACATTAAATGTTAT"/>
        <att type="string" name="Node TypeAT5G67570 = PPR" label="Node TypeAT5G67570 = PPR"/>
        <graphics w="35.0" h="35.0" width="1" outline="#000000" fill="#ff0033" y="7891.890625" x="5653.21533203125"/>
    </node>
    <node label="ACTCTTGTTGATCGGATGGTA" id="-563">
        <att type="string" name="node.size" label="node.size"/>
        <att type="string" name="node.fillColor" label="node.fillColor"/>
        <att type="string" name="node.labelPosition" label="node.labelPosition"/>
        <att type="string" name="node.lineType" label="node.lineType"/>
        <att type="string" name="Node Type" label="Node Type" value="srna"/>
        <att type="string" name="node.borderColor" label="node.borderColor"/>
        <att type="string" name="node.shape" label="node.shape"/>
        <att type="string" name="canonicalName" label="canonicalName" value="ACTCTTGTTGATCGGATGGTA"/>
        <att type="string" name="Node TypeAT5G67570 = PPR" label="Node TypeAT5G67570 = PPR"/>
        <graphics w="35.0" h="35.0" width="1" outline="#000000" fill="#ff0033" y="6066.66162109375" x="7768.2548828125"/>
    </node>
    <node label="TATTCCAGGATATGCAAAAG" id="-274">
        <att type="string" name="node.size" label="node.size"/>
        <att type="string" name="node.fillColor" label="node.fillColor"/>
        <att type="string" name="node.labelPosition" label="node.labelPosition"/>
        <att type="string" name="node.lineType" label="node.lineType"/>
        <att type="string" name="Node Type" label="Node Type" value="srna"/>
        <att type="string" name="node.borderColor" label="node.borderColor"/>
        <att type="string" name="node.shape" label="node.shape"/>
        <att type="string" name="canonicalName" label="canonicalName" value="TATTCCAGGATATGCAAAAG"/>
        <att type="string" name="Node TypeAT5G67570 = PPR" label="Node TypeAT5G67570 = PPR"/>
        <graphics w="35.0" h="35.0" width="1" outline="#000000" fill="#ff0033" y="6933.17138671875" x="4748.9619140625"/>
    </node>
    <node label="ATATGCTATGTTGGACTTAGAATA" id="-562">
        <att type="string" name="node.size" label="node.size"/>
        <att type="string" name="node.fillColor" label="node.fillColor"/>
        <att type="string" name="node.labelPosition" label="node.labelPosition"/>
        <att type="string" name="node.lineType" label="node.lineType"/>
        <att type="string" name="Node Type" label="Node Type" value="srna"/>
        <att type="string" name="node.borderColor" label="node.borderColor"/>
        <att type="string" name="node.shape" label="node.shape"/>
        <att type="string" name="canonicalName" label="canonicalName" value="ATATGCTATGTTGGACTTAGAATA"/>
        <att type="string" name="Node TypeAT5G67570 = PPR" label="Node TypeAT5G67570 = PPR"/>
        <graphics w="35.0" h="35.0" width="1" outline="#000000" fill="#ff0033" y="7081.083984375" x="4563.1552734375"/>
    </node>
    <node label="ATATGTTTCAGTCTTATCCCC" id="-560">
        <att type="string" name="node.size" label="node.size"/>
        <att type="string" name="node.fillColor" label="node.fillColor"/>
        <att type="string" name="node.labelPosition" label="node.labelPosition"/>
        <att type="string" name="node.lineType" label="node.lineType"/>
        <att type="string" name="Node Type" label="Node Type" value="srna"/>
        <att type="string" name="node.borderColor" label="node.borderColor"/>
        <att type="string" name="node.shape" label="node.shape"/>
        <att type="string" name="canonicalName" label="canonicalName" value="ATATGTTTCAGTCTTATCCCC"/>
        <att type="string" name="Node TypeAT5G67570 = PPR" label="Node TypeAT5G67570 = PPR"/>
        <graphics w="35.0" h="35.0" width="1" outline="#000000" fill="#ff0033" y="5906.77783203125" x="7794.6171875"/>
    </node>
    <node label="ACAATATTCATTGTTTTCTTTTGC" id="-272">
        <att type="string" name="node.size" label="node.size"/>
        <att type="string" name="node.fillColor" label="node.fillColor"/>
        <att type="string" name="node.labelPosition" label="node.labelPosition"/>
        <att type="string" name="node.lineType" label="node.lineType"/>
        <att type="string" name="Node Type" label="Node Type" value="srna"/>
        <att type="string" name="node.borderColor" label="node.borderColor"/>
        <att type="string" name="node.shape" label="node.shape"/>
        <att type="string" name="canonicalName" label="canonicalName" value="ACAATATTCATTGTTTTCTTTTGC"/>
        <att type="string" name="Node TypeAT5G67570 = PPR" label="Node TypeAT5G67570 = PPR"/>
        <graphics w="35.0" h="35.0" width="1" outline="#000000" fill="#ff0033" y="6382.12646484375" x="3705.447998046875"/>
    </node>
    <node label="TAATGGCGAAACTAGAAAAAG" id="-558">
        <att type="string" name="node.size" label="node.size"/>
        <att type="string" name="node.fillColor" label="node.fillColor"/>
        <att type="string" name="node.labelPosition" label="node.labelPosition"/>
        <att type="string" name="node.lineType" label="node.lineType"/>
        <att type="string" name="Node Type" label="Node Type" value="srna"/>
        <att type="string" name="node.borderColor" label="node.borderColor"/>
        <att type="string" name="node.shape" label="node.shape"/>
        <att type="string" name="canonicalName" label="canonicalName" value="TAATGGCGAAACTAGAAAAAG"/>
        <att type="string" name="Node TypeAT5G67570 = PPR" label="Node TypeAT5G67570 = PPR"/>
        <graphics w="35.0" h="35.0" width="1" outline="#000000" fill="#ff0033" y="8237.1640625" x="6083.21044921875"/>
    </node>
    <node label="TCCTAAGTCCAACATAGC" id="-608">
        <att type="string" name="node.size" label="node.size"/>
        <att type="string" name="node.fillColor" label="node.fillColor"/>
        <att type="string" name="node.labelPosition" label="node.labelPosition"/>
        <att type="string" name="node.lineType" label="node.lineType"/>
        <att type="string" name="Node Type" label="Node Type" value="srna"/>
        <att type="string" name="node.borderColor" label="node.borderColor"/>
        <att type="string" name="node.shape" label="node.shape"/>
        <att type="string" name="canonicalName" label="canonicalName" value="TCCTAAGTCCAACATAGC"/>
        <att type="string" name="Node TypeAT5G67570 = PPR" label="Node TypeAT5G67570 = PPR"/>
        <graphics w="35.0" h="35.0" width="1" outline="#000000" fill="#ff0033" y="7451.95703125" x="5747.07470703125"/>
    </node>
    <node label="TGTTTTCTTTTGCATATCCTG" id="-555">
        <att type="string" name="node.size" label="node.size"/>
        <att type="string" name="node.fillColor" label="node.fillColor"/>
        <att type="string" name="node.labelPosition" label="node.labelPosition"/>
        <att type="string" name="node.lineType" label="node.lineType"/>
        <att type="string" name="Node Type" label="Node Type" value="srna"/>
        <att type="string" name="node.borderColor" label="node.borderColor"/>
        <att type="string" name="node.shape" label="node.shape"/>
        <att type="string" name="canonicalName" label="canonicalName" value="TGTTTTCTTTTGCATATCCTG"/>
        <att type="string" name="Node TypeAT5G67570 = PPR" label="Node TypeAT5G67570 = PPR"/>
        <graphics w="35.0" h="35.0" width="1" outline="#000000" fill="#ff0033" y="5742.83251953125" x="4475.205078125"/>
    </node>
    <node label="TTTCTACCATCCGATCAACAAG" id="-271">
        <att type="string" name="node.size" label="node.size"/>
        <att type="string" name="node.fillColor" label="node.fillColor"/>
        <att type="string" name="node.labelPosition" label="node.labelPosition"/>
        <att type="string" name="node.lineType" label="node.lineType"/>
        <att type="string" name="Node Type" label="Node Type" value="srna"/>
        <att type="string" name="node.borderColor" label="node.borderColor"/>
        <att type="string" name="node.shape" label="node.shape"/>
        <att type="string" name="canonicalName" label="canonicalName" value="TTTCTACCATCCGATCAACAAG"/>
        <att type="string" name="Node TypeAT5G67570 = PPR" label="Node TypeAT5G67570 = PPR"/>
        <graphics w="35.0" h="35.0" width="1" outline="#000000" fill="#ff0033" y="6303.384765625" x="7706.2724609375"/>
    </node>
    <node label="TTCTAAGTCCAACATAGCG" id="-549">
        <att type="string" name="node.size" label="node.size"/>
        <att type="string" name="node.fillColor" label="node.fillColor"/>
        <att type="string" name="node.labelPosition" label="node.labelPosition"/>
        <att type="string" name="node.lineType" label="node.lineType"/>
        <att type="string" name="Node Type" label="Node Type" value="srna"/>
        <att type="string" name="node.borderColor" label="node.borderColor"/>
        <att type="string" name="node.shape" label="node.shape"/>
        <att type="string" name="canonicalName" label="canonicalName" value="TTCTAAGTCCAACATAGCG"/>
        <att type="string" name="Node TypeAT5G67570 = PPR" label="Node TypeAT5G67570 = PPR"/>
        <graphics w="35.0" h="35.0" width="1" outline="#000000" fill="#ff0033" y="7015.37939453125" x="4735.34326171875"/>
    </node>
    <node label="TCGGTGGATCTTAGAAAA" id="-269">
        <att type="string" name="node.size" label="node.size"/>
        <att type="string" name="node.fillColor" label="node.fillColor"/>
        <att type="string" name="node.labelPosition" label="node.labelPosition"/>
        <att type="string" name="node.lineType" label="node.lineType"/>
        <att type="string" name="Node Type" label="Node Type" value="srna"/>
        <att type="string" name="node.borderColor" label="node.borderColor"/>
        <att type="string" name="node.shape" label="node.shape"/>
        <att type="string" name="canonicalName" label="canonicalName" value="TCGGTGGATCTTAGAAAA"/>
        <att type="string" name="Node TypeAT5G67570 = PPR" label="Node TypeAT5G67570 = PPR"/>
        <graphics w="35.0" h="35.0" width="1" outline="#000000" fill="#ff0033" y="6557.0927734375" x="4018.797607421875"/>
    </node>
    <node label="TGGAATACTTGAACTACCATC" id="-268">
        <att type="string" name="node.size" label="node.size"/>
        <att type="string" name="node.fillColor" label="node.fillColor"/>
        <att type="string" name="node.labelPosition" label="node.labelPosition"/>
        <att type="string" name="node.lineType" label="node.lineType"/>
        <att type="string" name="Node Type" label="Node Type" value="srna"/>
        <att type="string" name="node.borderColor" label="node.borderColor"/>
        <att type="string" name="node.shape" label="node.shape"/>
        <att type="string" name="canonicalName" label="canonicalName" value="TGGAATACTTGAACTACCATC"/>
        <att type="string" name="Node TypeAT5G67570 = PPR" label="Node TypeAT5G67570 = PPR"/>
        <graphics w="35.0" h="35.0" width="1" outline="#000000" fill="#ff0033" y="6394.10498046875" x="7649.67919921875"/>
    </node>
    <node label="TCTTTTCTAGTTCGTCGATATG" id="-547">
        <att type="string" name="node.size" label="node.size"/>
        <att type="string" name="node.fillColor" label="node.fillColor"/>
        <att type="string" name="node.labelPosition" label="node.labelPosition"/>
        <att type="string" name="node.lineType" label="node.lineType"/>
        <att type="string" name="Node Type" label="Node Type" value="srna"/>
        <att type="string" name="node.borderColor" label="node.borderColor"/>
        <att type="string" name="node.shape" label="node.shape"/>
        <att type="string" name="canonicalName" label="canonicalName" value="TCTTTTCTAGTTCGTCGATATG"/>
        <att type="string" name="Node TypeAT5G67570 = PPR" label="Node TypeAT5G67570 = PPR"/>
        <graphics w="35.0" h="35.0" width="1" outline="#000000" fill="#ff0033" y="5583.43359375" x="4160.53173828125"/>
    </node>
    <node label="TATTCTAGGATATGCAAAAGT" id="-267">
        <att type="string" name="node.size" label="node.size"/>
        <att type="string" name="node.fillColor" label="node.fillColor"/>
        <att type="string" name="node.labelPosition" label="node.labelPosition"/>
        <att type="string" name="node.lineType" label="node.lineType"/>
        <att type="string" name="Node Type" label="Node Type" value="srna"/>
        <att type="string" name="node.borderColor" label="node.borderColor"/>
        <att type="string" name="node.shape" label="node.shape"/>
        <att type="string" name="canonicalName" label="canonicalName" value="TATTCTAGGATATGCAAAAGT"/>
        <att type="string" name="Node TypeAT5G67570 = PPR" label="Node TypeAT5G67570 = PPR"/>
        <graphics w="35.0" h="35.0" width="1" outline="#000000" fill="#ff0033" y="6870.2255859375" x="4704.365234375"/>
    </node>
    <node label="AGGCTTGTAATGGGTGTTGTGT" id="-266">
        <att type="string" name="node.size" label="node.size"/>
        <att type="string" name="node.fillColor" label="node.fillColor"/>
        <att type="string" name="node.labelPosition" label="node.labelPosition"/>
        <att type="string" name="node.lineType" label="node.lineType"/>
        <att type="string" name="Node Type" label="Node Type" value="srna"/>
        <att type="string" name="node.borderColor" label="node.borderColor"/>
        <att type="string" name="node.shape" label="node.shape"/>
        <att type="string" name="canonicalName" label="canonicalName" value="AGGCTTGTAATGGGTGTTGTGT"/>
        <att type="string" name="Node TypeAT5G67570 = PPR" label="Node TypeAT5G67570 = PPR"/>
        <graphics w="35.0" h="35.0" width="1" outline="#000000" fill="#ff0033" y="7901.61279296875" x="6548.146484375"/>
    </node>
    <node label="TTCTTTAGACGACTTGAAAAT" id="-546">
        <att type="string" name="node.size" label="node.size"/>
        <att type="string" name="node.fillColor" label="node.fillColor"/>
        <att type="string" name="node.labelPosition" label="node.labelPosition"/>
        <att type="string" name="node.lineType" label="node.lineType"/>
        <att type="string" name="Node Type" label="Node Type" value="srna"/>
        <att type="string" name="node.borderColor" label="node.borderColor"/>
        <att type="string" name="node.shape" label="node.shape"/>
        <att type="string" name="canonicalName" label="canonicalName" value="TTCTTTAGACGACTTGAAAAT"/>
        <att type="string" name="Node TypeAT5G67570 = PPR" label="Node TypeAT5G67570 = PPR"/>
        <graphics w="35.0" h="35.0" width="1" outline="#000000" fill="#ff0033" y="6065.92822265625" x="3758.335693359375"/>
    </node>
    <node label="ATATGCAAAAGAAAACAATGA" id="-264">
        <att type="string" name="node.size" label="node.size"/>
        <att type="string" name="node.fillColor" label="node.fillColor"/>
        <att type="string" name="node.labelPosition" label="node.labelPosition"/>
        <att type="string" name="node.lineType" label="node.lineType"/>
        <att type="string" name="Node Type" label="Node Type" value="srna"/>
        <att type="string" name="node.borderColor" label="node.borderColor"/>
        <att type="string" name="node.shape" label="node.shape"/>
        <att type="string" name="canonicalName" label="canonicalName" value="ATATGCAAAAGAAAACAATGA"/>
        <att type="string" name="Node TypeAT5G67570 = PPR" label="Node TypeAT5G67570 = PPR"/>
        <graphics w="35.0" h="35.0" width="1" outline="#000000" fill="#ff0033" y="5653.6884765625" x="4300.55810546875"/>
    </node>
    <node label="TCTCCGAGGTGTAGCGAAGAAG" id="-544">
        <att type="string" name="node.size" label="node.size"/>
        <att type="string" name="node.fillColor" label="node.fillColor"/>
        <att type="string" name="node.labelPosition" label="node.labelPosition"/>
        <att type="string" name="node.lineType" label="node.lineType"/>
        <att type="string" name="Node Type" label="Node Type" value="srna"/>
        <att type="string" name="node.borderColor" label="node.borderColor"/>
        <att type="string" name="node.shape" label="node.shape"/>
        <att type="string" name="canonicalName" label="canonicalName" value="TCTCCGAGGTGTAGCGAAGAAG"/>
        <att type="string" name="Node TypeAT5G67570 = PPR" label="Node TypeAT5G67570 = PPR"/>
        <graphics w="35.0" h="35.0" width="1" outline="#000000" fill="#ff0033" y="6249.03173828125" x="4529.56201171875"/>
    </node>
    <node label="TCGGTGGATCTTAGAAAATTA" id="-543">
        <att type="string" name="node.size" label="node.size"/>
        <att type="string" name="node.fillColor" label="node.fillColor"/>
        <att type="string" name="node.labelPosition" label="node.labelPosition"/>
        <att type="string" name="node.lineType" label="node.lineType"/>
        <att type="string" name="Node Type" label="Node Type" value="srna"/>
        <att type="string" name="node.borderColor" label="node.borderColor"/>
        <att type="string" name="node.shape" label="node.shape"/>
        <att type="string" name="canonicalName" label="canonicalName" value="TCGGTGGATCTTAGAAAATTA"/>
        <att type="string" name="Node TypeAT5G67570 = PPR" label="Node TypeAT5G67570 = PPR"/>
        <graphics w="35.0" h="35.0" width="1" outline="#000000" fill="#ff0033" y="6271.03955078125" x="4019.458740234375"/>
    </node>
    <node label="TAGGTCTTTAATCCCATATAGG" id="-261">
        <att type="string" name="node.size" label="node.size"/>
        <att type="string" name="node.fillColor" label="node.fillColor"/>
        <att type="string" name="node.labelPosition" label="node.labelPosition"/>
        <att type="string" name="node.lineType" label="node.lineType"/>
        <att type="string" name="Node Type" label="Node Type" value="srna"/>
        <att type="string" name="node.borderColor" label="node.borderColor"/>
        <att type="string" name="node.shape" label="node.shape"/>
        <att type="string" name="canonicalName" label="canonicalName" value="TAGGTCTTTAATCCCATATAGG"/>
        <att type="string" name="Node TypeAT5G67570 = PPR" label="Node TypeAT5G67570 = PPR"/>
        <graphics w="35.0" h="35.0" width="1" outline="#000000" fill="#ff0033" y="5663.7900390625" x="7037.18505859375"/>
    </node>
    <node label="TAAAGAACAGTTGCTAATACA" id="-260">
        <att type="string" name="node.size" label="node.size"/>
        <att type="string" name="node.fillColor" label="node.fillColor"/>
        <att type="string" name="node.labelPosition" label="node.labelPosition"/>
        <att type="string" name="node.lineType" label="node.lineType"/>
        <att type="string" name="Node Type" label="Node Type" value="srna"/>
        <att type="string" name="node.borderColor" label="node.borderColor"/>
        <att type="string" name="node.shape" label="node.shape"/>
        <att type="string" name="canonicalName" label="canonicalName" value="TAAAGAACAGTTGCTAATACA"/>
        <att type="string" name="Node TypeAT5G67570 = PPR" label="Node TypeAT5G67570 = PPR"/>
        <graphics w="35.0" h="35.0" width="1" outline="#000000" fill="#ff0033" y="5821.421875" x="4152.09423828125"/>
    </node>
    <node label="TAACTCTTGTTGATCGGATGG" id="-607">
        <att type="string" name="node.size" label="node.size"/>
        <att type="string" name="node.fillColor" label="node.fillColor"/>
        <att type="string" name="node.labelPosition" label="node.labelPosition"/>
        <att type="string" name="node.lineType" label="node.lineType"/>
        <att type="string" name="Node Type" label="Node Type" value="srna"/>
        <att type="string" name="node.borderColor" label="node.borderColor"/>
        <att type="string" name="node.shape" label="node.shape"/>
        <att type="string" name="canonicalName" label="canonicalName" value="TAACTCTTGTTGATCGGATGG"/>
        <att type="string" name="Node TypeAT5G67570 = PPR" label="Node TypeAT5G67570 = PPR"/>
        <graphics w="35.0" h="35.0" width="1" outline="#000000" fill="#ff0033" y="5786.60693359375" x="7764.50048828125"/>
    </node>
    <node label="TTACAAAAGATATAAAATGAA" id="-259">
        <att type="string" name="node.size" label="node.size"/>
        <att type="string" name="node.fillColor" label="node.fillColor"/>
        <att type="string" name="node.labelPosition" label="node.labelPosition"/>
        <att type="string" name="node.lineType" label="node.lineType"/>
        <att type="string" name="Node Type" label="Node Type" value="srna"/>
        <att type="string" name="node.borderColor" label="node.borderColor"/>
        <att type="string" name="node.shape" label="node.shape"/>
        <att type="string" name="canonicalName" label="canonicalName" value="TTACAAAAGATATAAAATGAA"/>
        <att type="string" name="Node TypeAT5G67570 = PPR" label="Node TypeAT5G67570 = PPR"/>
        <graphics w="35.0" h="35.0" width="1" outline="#000000" fill="#ff0033" y="6339.427734375" x="7690.68798828125"/>
    </node>
    <node label="TAGTTTCTCTCCGAGGTGTAGC" id="-606">
        <att type="string" name="node.size" label="node.size"/>
        <att type="string" name="node.fillColor" label="node.fillColor"/>
        <att type="string" name="node.labelPosition" label="node.labelPosition"/>
        <att type="string" name="node.lineType" label="node.lineType"/>
        <att type="string" name="Node Type" label="Node Type" value="srna"/>
        <att type="string" name="node.borderColor" label="node.borderColor"/>
        <att type="string" name="node.shape" label="node.shape"/>
        <att type="string" name="canonicalName" label="canonicalName" value="TAGTTTCTCTCCGAGGTGTAGC"/>
        <att type="string" name="Node TypeAT5G67570 = PPR" label="Node TypeAT5G67570 = PPR"/>
        <graphics w="35.0" h="35.0" width="1" outline="#000000" fill="#ff0033" y="5794.6357421875" x="4551.5185546875"/>
    </node>
    <node label="CATTTCTCTACGCTATGTTGGA" id="-536">
        <att type="string" name="node.size" label="node.size"/>
        <att type="string" name="node.fillColor" label="node.fillColor"/>
        <att type="string" name="node.labelPosition" label="node.labelPosition"/>
        <att type="string" name="node.lineType" label="node.lineType"/>
        <att type="string" name="Node Type" label="Node Type" value="srna"/>
        <att type="string" name="node.borderColor" label="node.borderColor"/>
        <att type="string" name="node.shape" label="node.shape"/>
        <att type="string" name="canonicalName" label="canonicalName" value="CATTTCTCTACGCTATGTTGGA"/>
        <att type="string" name="Node TypeAT5G67570 = PPR" label="Node TypeAT5G67570 = PPR"/>
        <graphics w="35.0" h="35.0" width="1" outline="#000000" fill="#ff0033" y="8101.916015625" x="5932.18115234375"/>
    </node>
    <node label="CATTGTTTTCTTTTGCATATC" id="-534">
        <att type="string" name="node.size" label="node.size"/>
        <att type="string" name="node.fillColor" label="node.fillColor"/>
        <att type="string" name="node.labelPosition" label="node.labelPosition"/>
        <att type="string" name="node.lineType" label="node.lineType"/>
        <att type="string" name="Node Type" label="Node Type" value="srna"/>
        <att type="string" name="node.borderColor" label="node.borderColor"/>
        <att type="string" name="node.shape" label="node.shape"/>
        <att type="string" name="canonicalName" label="canonicalName" value="CATTGTTTTCTTTTGCATATC"/>
        <att type="string" name="Node TypeAT5G67570 = PPR" label="Node TypeAT5G67570 = PPR"/>
        <graphics w="35.0" h="35.0" width="1" outline="#000000" fill="#ff0033" y="5839.990234375" x="3821.61474609375"/>
    </node>
    <node label="TCGCCATTACTACAAATATCA" id="-257">
        <att type="string" name="node.size" label="node.size"/>
        <att type="string" name="node.fillColor" label="node.fillColor"/>
        <att type="string" name="node.labelPosition" label="node.labelPosition"/>
        <att type="string" name="node.lineType" label="node.lineType"/>
        <att type="string" name="Node Type" label="Node Type" value="srna"/>
        <att type="string" name="node.borderColor" label="node.borderColor"/>
        <att type="string" name="node.shape" label="node.shape"/>
        <att type="string" name="canonicalName" label="canonicalName" value="TCGCCATTACTACAAATATCA"/>
        <att type="string" name="Node TypeAT5G67570 = PPR" label="Node TypeAT5G67570 = PPR"/>
        <graphics w="35.0" h="35.0" width="1" outline="#000000" fill="#ff0033" y="7933.56640625" x="5651.04052734375"/>
    </node>
    <node label="ATATCTTCCATTTCTCTACGC" id="-533">
        <att type="string" name="node.size" label="node.size"/>
        <att type="string" name="node.fillColor" label="node.fillColor"/>
        <att type="string" name="node.labelPosition" label="node.labelPosition"/>
        <att type="string" name="node.lineType" label="node.lineType"/>
        <att type="string" name="Node Type" label="Node Type" value="srna"/>
        <att type="string" name="node.borderColor" label="node.borderColor"/>
        <att type="string" name="node.shape" label="node.shape"/>
        <att type="string" name="canonicalName" label="canonicalName" value="ATATCTTCCATTTCTCTACGC"/>
        <att type="string" name="Node TypeAT5G67570 = PPR" label="Node TypeAT5G67570 = PPR"/>
        <graphics w="35.0" h="35.0" width="1" outline="#000000" fill="#ff0033" y="7407.69970703125" x="5690.81689453125"/>
    </node>
    <node label="TAACATAGCGTTTGATTGGATC" id="-532">
        <att type="string" name="node.size" label="node.size"/>
        <att type="string" name="node.fillColor" label="node.fillColor"/>
        <att type="string" name="node.labelPosition" label="node.labelPosition"/>
        <att type="string" name="node.lineType" label="node.lineType"/>
        <att type="string" name="Node Type" label="Node Type" value="srna"/>
        <att type="string" name="node.borderColor" label="node.borderColor"/>
        <att type="string" name="node.shape" label="node.shape"/>
        <att type="string" name="canonicalName" label="canonicalName" value="TAACATAGCGTTTGATTGGATC"/>
        <att type="string" name="Node TypeAT5G67570 = PPR" label="Node TypeAT5G67570 = PPR"/>
        <graphics w="35.0" h="35.0" width="1" outline="#000000" fill="#ff0033" y="7276.85595703125" x="5931.63671875"/>
    </node>
    <node label="TTCAAGTCGTCTAAAGAACAG" id="-531">
        <att type="string" name="node.size" label="node.size"/>
        <att type="string" name="node.fillColor" label="node.fillColor"/>
        <att type="string" name="node.labelPosition" label="node.labelPosition"/>
        <att type="string" name="node.lineType" label="node.lineType"/>
        <att type="string" name="Node Type" label="Node Type" value="srna"/>
        <att type="string" name="node.borderColor" label="node.borderColor"/>
        <att type="string" name="node.shape" label="node.shape"/>
        <att type="string" name="canonicalName" label="canonicalName" value="TTCAAGTCGTCTAAAGAACAG"/>
        <att type="string" name="Node TypeAT5G67570 = PPR" label="Node TypeAT5G67570 = PPR"/>
        <graphics w="35.0" h="35.0" width="1" outline="#000000" fill="#ff0033" y="5702.2177734375" x="4429.21826171875"/>
    </node>
    <node label="CGCTATGTTGGACTTAGGATGA" id="-530">
        <att type="string" name="node.size" label="node.size"/>
        <att type="string" name="node.fillColor" label="node.fillColor"/>
        <att type="string" name="node.labelPosition" label="node.labelPosition"/>
        <att type="string" name="node.lineType" label="node.lineType"/>
        <att type="string" name="Node Type" label="Node Type" value="srna"/>
        <att type="string" name="node.borderColor" label="node.borderColor"/>
        <att type="string" name="node.shape" label="node.shape"/>
        <att type="string" name="canonicalName" label="canonicalName" value="CGCTATGTTGGACTTAGGATGA"/>
        <att type="string" name="Node TypeAT5G67570 = PPR" label="Node TypeAT5G67570 = PPR"/>
        <graphics w="35.0" h="35.0" width="1" outline="#000000" fill="#ff0033" y="7054.55810546875" x="4505.0244140625"/>
    </node>
    <node label="AGGCTTGTAATGGGTGTTGTG" id="-527">
        <att type="string" name="node.size" label="node.size"/>
        <att type="string" name="node.fillColor" label="node.fillColor"/>
        <att type="string" name="node.labelPosition" label="node.labelPosition"/>
        <att type="string" name="node.lineType" label="node.lineType"/>
        <att type="string" name="Node Type" label="Node Type" value="srna"/>
        <att type="string" name="node.borderColor" label="node.borderColor"/>
        <att type="string" name="node.shape" label="node.shape"/>
        <att type="string" name="canonicalName" label="canonicalName" value="AGGCTTGTAATGGGTGTTGTG"/>
        <att type="string" name="Node TypeAT5G67570 = PPR" label="Node TypeAT5G67570 = PPR"/>
        <graphics w="35.0" h="35.0" width="1" outline="#000000" fill="#ff0033" y="7392.69970703125" x="6390.4052734375"/>
    </node>
    <node label="TCCAATGTCTTTTCTAGTTCG" id="-522">
        <att type="string" name="node.size" label="node.size"/>
        <att type="string" name="node.fillColor" label="node.fillColor"/>
        <att type="string" name="node.labelPosition" label="node.labelPosition"/>
        <att type="string" name="node.lineType" label="node.lineType"/>
        <att type="string" name="Node Type" label="Node Type" value="srna"/>
        <att type="string" name="node.borderColor" label="node.borderColor"/>
        <att type="string" name="node.shape" label="node.shape"/>
        <att type="string" name="canonicalName" label="canonicalName" value="TCCAATGTCTTTTCTAGTTCG"/>
        <att type="string" name="Node TypeAT5G67570 = PPR" label="Node TypeAT5G67570 = PPR"/>
        <graphics w="35.0" h="35.0" width="1" outline="#000000" fill="#ff0033" y="6043.3876953125" x="3596.4345703125"/>
    </node>
    <node label="ATGTGTTCAAGTAAATGAGATT" id="-523">
        <att type="string" name="node.size" label="node.size"/>
        <att type="string" name="node.fillColor" label="node.fillColor"/>
        <att type="string" name="node.labelPosition" label="node.labelPosition"/>
        <att type="string" name="node.lineType" label="node.lineType"/>
        <att type="string" name="Node Type" label="Node Type" value="srna"/>
        <att type="string" name="node.borderColor" label="node.borderColor"/>
        <att type="string" name="node.shape" label="node.shape"/>
        <att type="string" name="canonicalName" label="canonicalName" value="ATGTGTTCAAGTAAATGAGATT"/>
        <att type="string" name="Node TypeAT5G67570 = PPR" label="Node TypeAT5G67570 = PPR"/>
        <graphics w="35.0" h="35.0" width="1" outline="#000000" fill="#ff0033" y="5843.7373046875" x="4354.4423828125"/>
    </node>
    <node label="TGCTTTTTCTAGTTTCGCCAT" id="-524">
        <att type="string" name="node.size" label="node.size"/>
        <att type="string" name="node.fillColor" label="node.fillColor"/>
        <att type="string" name="node.labelPosition" label="node.labelPosition"/>
        <att type="string" name="node.lineType" label="node.lineType"/>
        <att type="string" name="Node Type" label="Node Type" value="srna"/>
        <att type="string" name="node.borderColor" label="node.borderColor"/>
        <att type="string" name="node.shape" label="node.shape"/>
        <att type="string" name="canonicalName" label="canonicalName" value="TGCTTTTTCTAGTTTCGCCAT"/>
        <att type="string" name="Node TypeAT5G67570 = PPR" label="Node TypeAT5G67570 = PPR"/>
        <graphics w="35.0" h="35.0" width="1" outline="#000000" fill="#ff0033" y="7734.1123046875" x="5761.0849609375"/>
    </node>
    <node label="AACATATCGACGAACTAGAAA" id="-519">
        <att type="string" name="node.size" label="node.size"/>
        <att type="string" name="node.fillColor" label="node.fillColor"/>
        <att type="string" name="node.labelPosition" label="node.labelPosition"/>
        <att type="string" name="node.lineType" label="node.lineType"/>
        <att type="string" name="Node Type" label="Node Type" value="srna"/>
        <att type="string" name="node.borderColor" label="node.borderColor"/>
        <att type="string" name="node.shape" label="node.shape"/>
        <att type="string" name="canonicalName" label="canonicalName" value="AACATATCGACGAACTAGAAA"/>
        <att type="string" name="Node TypeAT5G67570 = PPR" label="Node TypeAT5G67570 = PPR"/>
        <graphics w="35.0" h="35.0" width="1" outline="#000000" fill="#ff0033" y="6388.5224609375" x="4135.81201171875"/>
    </node>
    <node label="TCAAGTCGTCTAAAGAACAGTTGC" id="-253">
        <att type="string" name="node.size" label="node.size"/>
        <att type="string" name="node.fillColor" label="node.fillColor"/>
        <att type="string" name="node.labelPosition" label="node.labelPosition"/>
        <att type="string" name="node.lineType" label="node.lineType"/>
        <att type="string" name="Node Type" label="Node Type" value="srna"/>
        <att type="string" name="node.borderColor" label="node.borderColor"/>
        <att type="string" name="node.shape" label="node.shape"/>
        <att type="string" name="canonicalName" label="canonicalName" value="TCAAGTCGTCTAAAGAACAGTTGC"/>
        <att type="string" name="Node TypeAT5G67570 = PPR" label="Node TypeAT5G67570 = PPR"/>
        <graphics w="35.0" h="35.0" width="1" outline="#000000" fill="#ff0033" y="5696.0615234375" x="3872.852783203125"/>
    </node>
    <node label="TTTTGCATATACTCGAATACC" id="-521">
        <att type="string" name="node.size" label="node.size"/>
        <att type="string" name="node.fillColor" label="node.fillColor"/>
        <att type="string" name="node.labelPosition" label="node.labelPosition"/>
        <att type="string" name="node.lineType" label="node.lineType"/>
        <att type="string" name="Node Type" label="Node Type" value="srna"/>
        <att type="string" name="node.borderColor" label="node.borderColor"/>
        <att type="string" name="node.shape" label="node.shape"/>
        <att type="string" name="canonicalName" label="canonicalName" value="TTTTGCATATACTCGAATACC"/>
        <att type="string" name="Node TypeAT5G67570 = PPR" label="Node TypeAT5G67570 = PPR"/>
        <graphics w="35.0" h="35.0" width="1" outline="#000000" fill="#ff0033" y="5795.40087890625" x="7381.1943359375"/>
    </node>
    <node label="ACGCTATGTTGGACTTAGAAT" id="-252">
        <att type="string" name="node.size" label="node.size"/>
        <att type="string" name="node.fillColor" label="node.fillColor"/>
        <att type="string" name="node.labelPosition" label="node.labelPosition"/>
        <att type="string" name="node.lineType" label="node.lineType"/>
        <att type="string" name="Node Type" label="Node Type" value="srna"/>
        <att type="string" name="node.borderColor" label="node.borderColor"/>
        <att type="string" name="node.shape" label="node.shape"/>
        <att type="string" name="canonicalName" label="canonicalName" value="ACGCTATGTTGGACTTAGAAT"/>
        <att type="string" name="Node TypeAT5G67570 = PPR" label="Node TypeAT5G67570 = PPR"/>
        <graphics w="35.0" h="35.0" width="1" outline="#000000" fill="#ff0033" y="7006.7998046875" x="4705.05224609375"/>
    </node>
    <node label="ATATATGTTTCAGTCTTATCCC" id="-518">
        <att type="string" name="node.size" label="node.size"/>
        <att type="string" name="node.fillColor" label="node.fillColor"/>
        <att type="string" name="node.labelPosition" label="node.labelPosition"/>
        <att type="string" name="node.lineType" label="node.lineType"/>
        <att type="string" name="Node Type" label="Node Type" value="srna"/>
        <att type="string" name="node.borderColor" label="node.borderColor"/>
        <att type="string" name="node.shape" label="node.shape"/>
        <att type="string" name="canonicalName" label="canonicalName" value="ATATATGTTTCAGTCTTATCCC"/>
        <att type="string" name="Node TypeAT5G67570 = PPR" label="Node TypeAT5G67570 = PPR"/>
        <graphics w="35.0" h="35.0" width="1" outline="#000000" fill="#ff0033" y="6477.4951171875" x="7293.80908203125"/>
    </node>
    <node label="TTTTGCATATACTCGAATAC" id="-250">
        <att type="string" name="node.size" label="node.size"/>
        <att type="string" name="node.fillColor" label="node.fillColor"/>
        <att type="string" name="node.labelPosition" label="node.labelPosition"/>
        <att type="string" name="node.lineType" label="node.lineType"/>
        <att type="string" name="Node Type" label="Node Type" value="srna"/>
        <att type="string" name="node.borderColor" label="node.borderColor"/>
        <att type="string" name="node.shape" label="node.shape"/>
        <att type="string" name="canonicalName" label="canonicalName" value="TTTTGCATATACTCGAATAC"/>
        <att type="string" name="Node TypeAT5G67570 = PPR" label="Node TypeAT5G67570 = PPR"/>
        <graphics w="35.0" h="35.0" width="1" outline="#000000" fill="#ff0033" y="5845.15673828125" x="7694.9033203125"/>
    </node>
    <node label="ATATGTTTCAGTCTTATCCCCG" id="-251">
        <att type="string" name="node.size" label="node.size"/>
        <att type="string" name="node.fillColor" label="node.fillColor"/>
        <att type="string" name="node.labelPosition" label="node.labelPosition"/>
        <att type="string" name="node.lineType" label="node.lineType"/>
        <att type="string" name="Node Type" label="Node Type" value="srna"/>
        <att type="string" name="node.borderColor" label="node.borderColor"/>
        <att type="string" name="node.shape" label="node.shape"/>
        <att type="string" name="canonicalName" label="canonicalName" value="ATATGTTTCAGTCTTATCCCCG"/>
        <att type="string" name="Node TypeAT5G67570 = PPR" label="Node TypeAT5G67570 = PPR"/>
        <graphics w="35.0" h="35.0" width="1" outline="#000000" fill="#ff0033" y="5662.0234375" x="7118.9169921875"/>
    </node>
    <node label="TATCCAATGCTTTTTCTAGTT" id="-605">
        <att type="string" name="node.size" label="node.size"/>
        <att type="string" name="node.fillColor" label="node.fillColor"/>
        <att type="string" name="node.labelPosition" label="node.labelPosition"/>
        <att type="string" name="node.lineType" label="node.lineType"/>
        <att type="string" name="Node Type" label="Node Type" value="srna"/>
        <att type="string" name="node.borderColor" label="node.borderColor"/>
        <att type="string" name="node.shape" label="node.shape"/>
        <att type="string" name="canonicalName" label="canonicalName" value="TATCCAATGCTTTTTCTAGTT"/>
        <att type="string" name="Node TypeAT5G67570 = PPR" label="Node TypeAT5G67570 = PPR"/>
        <graphics w="35.0" h="35.0" width="1" outline="#000000" fill="#ff0033" y="8108.24755859375" x="5689.296875"/>
    </node>
    <node label="TATCCAATGCTTTTTCTAGTTTC" id="-604">
        <att type="string" name="node.size" label="node.size"/>
        <att type="string" name="node.fillColor" label="node.fillColor"/>
        <att type="string" name="node.labelPosition" label="node.labelPosition"/>
        <att type="string" name="node.lineType" label="node.lineType"/>
        <att type="string" name="Node Type" label="Node Type" value="srna"/>
        <att type="string" name="node.borderColor" label="node.borderColor"/>
        <att type="string" name="node.shape" label="node.shape"/>
        <att type="string" name="canonicalName" label="canonicalName" value="TATCCAATGCTTTTTCTAGTTTC"/>
        <att type="string" name="Node TypeAT5G67570 = PPR" label="Node TypeAT5G67570 = PPR"/>
        <graphics w="35.0" h="35.0" width="1" outline="#000000" fill="#ff0033" y="7614.8115234375" x="6290.4736328125"/>
    </node>
    <node label="TTCTAAGTCCAACATAGCGTA" id="-513">
        <att type="string" name="node.size" label="node.size"/>
        <att type="string" name="node.fillColor" label="node.fillColor"/>
        <att type="string" name="node.labelPosition" label="node.labelPosition"/>
        <att type="string" name="node.lineType" label="node.lineType"/>
        <att type="string" name="Node Type" label="Node Type" value="srna"/>
        <att type="string" name="node.borderColor" label="node.borderColor"/>
        <att type="string" name="node.shape" label="node.shape"/>
        <att type="string" name="canonicalName" label="canonicalName" value="TTCTAAGTCCAACATAGCGTA"/>
        <att type="string" name="Node TypeAT5G67570 = PPR" label="Node TypeAT5G67570 = PPR"/>
        <graphics w="35.0" h="35.0" width="1" outline="#000000" fill="#ff0033" y="7039.01904296875" x="4692.34423828125"/>
    </node>
    <node label="TTTTACGGGGATAAGACTGAAA" id="-512">
        <att type="string" name="node.size" label="node.size"/>
        <att type="string" name="node.fillColor" label="node.fillColor"/>
        <att type="string" name="node.labelPosition" label="node.labelPosition"/>
        <att type="string" name="node.lineType" label="node.lineType"/>
        <att type="string" name="Node Type" label="Node Type" value="srna"/>
        <att type="string" name="node.borderColor" label="node.borderColor"/>
        <att type="string" name="node.shape" label="node.shape"/>
        <att type="string" name="canonicalName" label="canonicalName" value="TTTTACGGGGATAAGACTGAAA"/>
        <att type="string" name="Node TypeAT5G67570 = PPR" label="Node TypeAT5G67570 = PPR"/>
        <graphics w="35.0" h="35.0" width="1" outline="#000000" fill="#ff0033" y="6229.31201171875" x="7740.21337890625"/>
    </node>
    <node label="TTCTAAGTCCAACATAGCGTAGAG" id="-511">
        <att type="string" name="node.size" label="node.size"/>
        <att type="string" name="node.fillColor" label="node.fillColor"/>
        <att type="string" name="node.labelPosition" label="node.labelPosition"/>
        <att type="string" name="node.lineType" label="node.lineType"/>
        <att type="string" name="Node Type" label="Node Type" value="srna"/>
        <att type="string" name="node.borderColor" label="node.borderColor"/>
        <att type="string" name="node.shape" label="node.shape"/>
        <att type="string" name="canonicalName" label="canonicalName" value="TTCTAAGTCCAACATAGCGTAGAG"/>
        <att type="string" name="Node TypeAT5G67570 = PPR" label="Node TypeAT5G67570 = PPR"/>
        <graphics w="35.0" h="35.0" width="1" outline="#000000" fill="#ff0033" y="8036.34716796875" x="5887.2998046875"/>
    </node>
    <node label="TTTCAAGTCGTCTAAAGAACA" id="-509">
        <att type="string" name="node.size" label="node.size"/>
        <att type="string" name="node.fillColor" label="node.fillColor"/>
        <att type="string" name="node.labelPosition" label="node.labelPosition"/>
        <att type="string" name="node.lineType" label="node.lineType"/>
        <att type="string" name="Node Type" label="Node Type" value="srna"/>
        <att type="string" name="node.borderColor" label="node.borderColor"/>
        <att type="string" name="node.shape" label="node.shape"/>
        <att type="string" name="canonicalName" label="canonicalName" value="TTTCAAGTCGTCTAAAGAACA"/>
        <att type="string" name="Node TypeAT5G67570 = PPR" label="Node TypeAT5G67570 = PPR"/>
        <graphics w="35.0" h="35.0" width="1" outline="#000000" fill="#ff0033" y="5819.984375" x="3596.62451171875"/>
    </node>
    <node label="CCGTAAAAAAAGTTGTAACTC" id="-245">
        <att type="string" name="node.size" label="node.size"/>
        <att type="string" name="node.fillColor" label="node.fillColor"/>
        <att type="string" name="node.labelPosition" label="node.labelPosition"/>
        <att type="string" name="node.lineType" label="node.lineType"/>
        <att type="string" name="Node Type" label="Node Type" value="srna"/>
        <att type="string" name="node.borderColor" label="node.borderColor"/>
        <att type="string" name="node.shape" label="node.shape"/>
        <att type="string" name="canonicalName" label="canonicalName" value="CCGTAAAAAAAGTTGTAACTC"/>
        <att type="string" name="Node TypeAT5G67570 = PPR" label="Node TypeAT5G67570 = PPR"/>
        <graphics w="35.0" h="35.0" width="1" outline="#000000" fill="#ff0033" y="5575.32080078125" x="7531.3310546875"/>
    </node>
    <node label="TGTTGTGAAGTCTACATGAAG" id="-508">
        <att type="string" name="node.size" label="node.size"/>
        <att type="string" name="node.fillColor" label="node.fillColor"/>
        <att type="string" name="node.labelPosition" label="node.labelPosition"/>
        <att type="string" name="node.lineType" label="node.lineType"/>
        <att type="string" name="Node Type" label="Node Type" value="srna"/>
        <att type="string" name="node.borderColor" label="node.borderColor"/>
        <att type="string" name="node.shape" label="node.shape"/>
        <att type="string" name="canonicalName" label="canonicalName" value="TGTTGTGAAGTCTACATGAAG"/>
        <att type="string" name="Node TypeAT5G67570 = PPR" label="Node TypeAT5G67570 = PPR"/>
        <graphics w="35.0" h="35.0" width="1" outline="#000000" fill="#ff0033" y="7962.94482421875" x="5627.84375"/>
    </node>
    <node label="TAAATGTTATTTTCTACTTAA" id="-507">
        <att type="string" name="node.size" label="node.size"/>
        <att type="string" name="node.fillColor" label="node.fillColor"/>
        <att type="string" name="node.labelPosition" label="node.labelPosition"/>
        <att type="string" name="node.lineType" label="node.lineType"/>
        <att type="string" name="Node Type" label="Node Type" value="srna"/>
        <att type="string" name="node.borderColor" label="node.borderColor"/>
        <att type="string" name="node.shape" label="node.shape"/>
        <att type="string" name="canonicalName" label="canonicalName" value="TAAATGTTATTTTCTACTTAA"/>
        <att type="string" name="Node TypeAT5G67570 = PPR" label="Node TypeAT5G67570 = PPR"/>
        <graphics w="35.0" h="35.0" width="1" outline="#000000" fill="#ff0033" y="7684.36279296875" x="6366.81005859375"/>
    </node>
    <node label="TTCAATAAATAATTGGTTCTA" id="-505">
        <att type="string" name="node.size" label="node.size"/>
        <att type="string" name="node.fillColor" label="node.fillColor"/>
        <att type="string" name="node.labelPosition" label="node.labelPosition"/>
        <att type="string" name="node.lineType" label="node.lineType"/>
        <att type="string" name="Node Type" label="Node Type" value="srna"/>
        <att type="string" name="node.borderColor" label="node.borderColor"/>
        <att type="string" name="node.shape" label="node.shape"/>
        <att type="string" name="canonicalName" label="canonicalName" value="TTCAATAAATAATTGGTTCTA"/>
        <att type="string" name="Node TypeAT5G67570 = PPR" label="Node TypeAT5G67570 = PPR"/>
        <graphics w="35.0" h="35.0" width="1" outline="#000000" fill="#ff0033" y="6222.47802734375" x="4456.548828125"/>
    </node>
    <node label="ACGCTATGTTGGACTTAGAATA" id="-503">
        <att type="string" name="node.size" label="node.size"/>
        <att type="string" name="node.fillColor" label="node.fillColor"/>
        <att type="string" name="node.labelPosition" label="node.labelPosition"/>
        <att type="string" name="node.lineType" label="node.lineType"/>
        <att type="string" name="Node Type" label="Node Type" value="srna"/>
        <att type="string" name="node.borderColor" label="node.borderColor"/>
        <att type="string" name="node.shape" label="node.shape"/>
        <att type="string" name="canonicalName" label="canonicalName" value="ACGCTATGTTGGACTTAGAATA"/>
        <att type="string" name="Node TypeAT5G67570 = PPR" label="Node TypeAT5G67570 = PPR"/>
        <graphics w="35.0" h="35.0" width="1" outline="#000000" fill="#ff0033" y="7002.48876953125" x="4643.82373046875"/>
    </node>
    <node label="TTGTTTTGAATGTGTTCAAGTA" id="-244">
        <att type="string" name="node.size" label="node.size"/>
        <att type="string" name="node.fillColor" label="node.fillColor"/>
        <att type="string" name="node.labelPosition" label="node.labelPosition"/>
        <att type="string" name="node.lineType" label="node.lineType"/>
        <att type="string" name="Node Type" label="Node Type" value="srna"/>
        <att type="string" name="node.borderColor" label="node.borderColor"/>
        <att type="string" name="node.shape" label="node.shape"/>
        <att type="string" name="canonicalName" label="canonicalName" value="TTGTTTTGAATGTGTTCAAGTA"/>
        <att type="string" name="Node TypeAT5G67570 = PPR" label="Node TypeAT5G67570 = PPR"/>
        <graphics w="35.0" h="35.0" width="1" outline="#000000" fill="#ff0033" y="5807.9033203125" x="3730.8095703125"/>
    </node>
    <node label="TTATTCTAAGTCCAACATAGC" id="-242">
        <att type="string" name="node.size" label="node.size"/>
        <att type="string" name="node.fillColor" label="node.fillColor"/>
        <att type="string" name="node.labelPosition" label="node.labelPosition"/>
        <att type="string" name="node.lineType" label="node.lineType"/>
        <att type="string" name="Node Type" label="Node Type" value="srna"/>
        <att type="string" name="node.borderColor" label="node.borderColor"/>
        <att type="string" name="node.shape" label="node.shape"/>
        <att type="string" name="canonicalName" label="canonicalName" value="TTATTCTAAGTCCAACATAGC"/>
        <att type="string" name="Node TypeAT5G67570 = PPR" label="Node TypeAT5G67570 = PPR"/>
        <graphics w="35.0" h="35.0" width="1" outline="#000000" fill="#ff0033" y="7039.490234375" x="4513.5419921875"/>
    </node>
    <node label="TATTGTTTTGAATGTGTTCAA" id="-603">
        <att type="string" name="node.size" label="node.size"/>
        <att type="string" name="node.fillColor" label="node.fillColor"/>
        <att type="string" name="node.labelPosition" label="node.labelPosition"/>
        <att type="string" name="node.lineType" label="node.lineType"/>
        <att type="string" name="Node Type" label="Node Type" value="srna"/>
        <att type="string" name="node.borderColor" label="node.borderColor"/>
        <att type="string" name="node.shape" label="node.shape"/>
        <att type="string" name="canonicalName" label="canonicalName" value="TATTGTTTTGAATGTGTTCAA"/>
        <att type="string" name="Node TypeAT5G67570 = PPR" label="Node TypeAT5G67570 = PPR"/>
        <graphics w="35.0" h="35.0" width="1" outline="#000000" fill="#ff0033" y="5898.708984375" x="4064.3505859375"/>
    </node>
    <node label="GTAGTTTCTCTCCGAGGTGTAGCGA" id="-501">
        <att type="string" name="node.size" label="node.size"/>
        <att type="string" name="node.fillColor" label="node.fillColor"/>
        <att type="string" name="node.labelPosition" label="node.labelPosition"/>
        <att type="string" name="node.lineType" label="node.lineType"/>
        <att type="string" name="Node Type" label="Node Type" value="srna"/>
        <att type="string" name="node.borderColor" label="node.borderColor"/>
        <att type="string" name="node.shape" label="node.shape"/>
        <att type="string" name="canonicalName" label="canonicalName" value="GTAGTTTCTCTCCGAGGTGTAGCGA"/>
        <att type="string" name="Node TypeAT5G67570 = PPR" label="Node TypeAT5G67570 = PPR"/>
        <graphics w="35.0" h="35.0" width="1" outline="#000000" fill="#ff0033" y="6185.85009765625" x="4465.50244140625"/>
    </node>
    <node label="TTGTTGATCGGATGGTAGAAA" id="-239">
        <att type="string" name="node.size" label="node.size"/>
        <att type="string" name="node.fillColor" label="node.fillColor"/>
        <att type="string" name="node.labelPosition" label="node.labelPosition"/>
        <att type="string" name="node.lineType" label="node.lineType"/>
        <att type="string" name="Node Type" label="Node Type" value="srna"/>
        <att type="string" name="node.borderColor" label="node.borderColor"/>
        <att type="string" name="node.shape" label="node.shape"/>
        <att type="string" name="canonicalName" label="canonicalName" value="TTGTTGATCGGATGGTAGAAA"/>
        <att type="string" name="Node TypeAT5G67570 = PPR" label="Node TypeAT5G67570 = PPR"/>
        <graphics w="35.0" h="35.0" width="1" outline="#000000" fill="#ff0033" y="5777.38134765625" x="7315.49169921875"/>
    </node>
    <node label="TATATGCAAAAGAGTAAGATGG" id="-602">
        <att type="string" name="node.size" label="node.size"/>
        <att type="string" name="node.fillColor" label="node.fillColor"/>
        <att type="string" name="node.labelPosition" label="node.labelPosition"/>
        <att type="string" name="node.lineType" label="node.lineType"/>
        <att type="string" name="Node Type" label="Node Type" value="srna"/>
        <att type="string" name="node.borderColor" label="node.borderColor"/>
        <att type="string" name="node.shape" label="node.shape"/>
        <att type="string" name="canonicalName" label="canonicalName" value="TATATGCAAAAGAGTAAGATGG"/>
        <att type="string" name="Node TypeAT5G67570 = PPR" label="Node TypeAT5G67570 = PPR"/>
        <graphics w="35.0" h="35.0" width="1" outline="#000000" fill="#ff0033" y="6161.09814453125" x="7834.41650390625"/>
    </node>
    <node label="TTGTTTCCGTGTAACCAAAAC" id="-238">
        <att type="string" name="node.size" label="node.size"/>
        <att type="string" name="node.fillColor" label="node.fillColor"/>
        <att type="string" name="node.labelPosition" label="node.labelPosition"/>
        <att type="string" name="node.lineType" label="node.lineType"/>
        <att type="string" name="Node Type" label="Node Type" value="srna"/>
        <att type="string" name="node.borderColor" label="node.borderColor"/>
        <att type="string" name="node.shape" label="node.shape"/>
        <att type="string" name="canonicalName" label="canonicalName" value="TTGTTTCCGTGTAACCAAAAC"/>
        <att type="string" name="Node TypeAT5G67570 = PPR" label="Node TypeAT5G67570 = PPR"/>
        <graphics w="35.0" h="35.0" width="1" outline="#000000" fill="#ff0033" y="7364.015625" x="6364.83447265625"/>
    </node>
    <node label="CCCGTAAAAAAAGTTGTAACTC" id="-236">
        <att type="string" name="node.size" label="node.size"/>
        <att type="string" name="node.fillColor" label="node.fillColor"/>
        <att type="string" name="node.labelPosition" label="node.labelPosition"/>
        <att type="string" name="node.lineType" label="node.lineType"/>
        <att type="string" name="Node Type" label="Node Type" value="srna"/>
        <att type="string" name="node.borderColor" label="node.borderColor"/>
        <att type="string" name="node.shape" label="node.shape"/>
        <att type="string" name="canonicalName" label="canonicalName" value="CCCGTAAAAAAAGTTGTAACTC"/>
        <att type="string" name="Node TypeAT5G67570 = PPR" label="Node TypeAT5G67570 = PPR"/>
        <graphics w="35.0" h="35.0" width="1" outline="#000000" fill="#ff0033" y="6326.60791015625" x="7011.89501953125"/>
    </node>
    <node label="CAATAGATTTAGATGGTAGTT" id="-499">
        <att type="string" name="node.size" label="node.size"/>
        <att type="string" name="node.fillColor" label="node.fillColor"/>
        <att type="string" name="node.labelPosition" label="node.labelPosition"/>
        <att type="string" name="node.lineType" label="node.lineType"/>
        <att type="string" name="Node Type" label="Node Type" value="srna"/>
        <att type="string" name="node.borderColor" label="node.borderColor"/>
        <att type="string" name="node.shape" label="node.shape"/>
        <att type="string" name="canonicalName" label="canonicalName" value="CAATAGATTTAGATGGTAGTT"/>
        <att type="string" name="Node TypeAT5G67570 = PPR" label="Node TypeAT5G67570 = PPR"/>
        <graphics w="35.0" h="35.0" width="1" outline="#000000" fill="#ff0033" y="6457.48046875" x="7421.01953125"/>
    </node>
    <node label="ATAGCGTTCGATAAGATCTTA" id="-235">
        <att type="string" name="node.size" label="node.size"/>
        <att type="string" name="node.fillColor" label="node.fillColor"/>
        <att type="string" name="node.labelPosition" label="node.labelPosition"/>
        <att type="string" name="node.lineType" label="node.lineType"/>
        <att type="string" name="Node Type" label="Node Type" value="srna"/>
        <att type="string" name="node.borderColor" label="node.borderColor"/>
        <att type="string" name="node.shape" label="node.shape"/>
        <att type="string" name="canonicalName" label="canonicalName" value="ATAGCGTTCGATAAGATCTTA"/>
        <att type="string" name="Node TypeAT5G67570 = PPR" label="Node TypeAT5G67570 = PPR"/>
        <graphics w="35.0" h="35.0" width="1" outline="#000000" fill="#ff0033" y="8255.416015625" x="5804.09765625"/>
    </node>
    <node label="CCAATGTCTTTTCTAGTTCGT" id="-498">
        <att type="string" name="node.size" label="node.size"/>
        <att type="string" name="node.fillColor" label="node.fillColor"/>
        <att type="string" name="node.labelPosition" label="node.labelPosition"/>
        <att type="string" name="node.lineType" label="node.lineType"/>
        <att type="string" name="Node Type" label="Node Type" value="srna"/>
        <att type="string" name="node.borderColor" label="node.borderColor"/>
        <att type="string" name="node.shape" label="node.shape"/>
        <att type="string" name="canonicalName" label="canonicalName" value="CCAATGTCTTTTCTAGTTCGT"/>
        <att type="string" name="Node TypeAT5G67570 = PPR" label="Node TypeAT5G67570 = PPR"/>
        <graphics w="35.0" h="35.0" width="1" outline="#000000" fill="#ff0033" y="5577.892578125" x="3998.092529296875"/>
    </node>
    <node label="TCGGATGGTAGAAACATAGGTC" id="-234">
        <att type="string" name="node.size" label="node.size"/>
        <att type="string" name="node.fillColor" label="node.fillColor"/>
        <att type="string" name="node.labelPosition" label="node.labelPosition"/>
        <att type="string" name="node.lineType" label="node.lineType"/>
        <att type="string" name="Node Type" label="Node Type" value="srna"/>
        <att type="string" name="node.borderColor" label="node.borderColor"/>
        <att type="string" name="node.shape" label="node.shape"/>
        <att type="string" name="canonicalName" label="canonicalName" value="TCGGATGGTAGAAACATAGGTC"/>
        <att type="string" name="Node TypeAT5G67570 = PPR" label="Node TypeAT5G67570 = PPR"/>
        <graphics w="35.0" h="35.0" width="1" outline="#000000" fill="#ff0033" y="5615.134765625" x="7242.79296875"/>
    </node>
    <node label="AGTTCAAACTATAATCAAGTG" id="-496">
        <att type="string" name="node.size" label="node.size"/>
        <att type="string" name="node.fillColor" label="node.fillColor"/>
        <att type="string" name="node.labelPosition" label="node.labelPosition"/>
        <att type="string" name="node.lineType" label="node.lineType"/>
        <att type="string" name="Node Type" label="Node Type" value="srna"/>
        <att type="string" name="node.borderColor" label="node.borderColor"/>
        <att type="string" name="node.shape" label="node.shape"/>
        <att type="string" name="canonicalName" label="canonicalName" value="AGTTCAAACTATAATCAAGTG"/>
        <att type="string" name="Node TypeAT5G67570 = PPR" label="Node TypeAT5G67570 = PPR"/>
        <graphics w="35.0" h="35.0" width="1" outline="#000000" fill="#ff0033" y="6068.61376953125" x="7722.77783203125"/>
    </node>
    <node label="TATTCAAGGATAACTTTTGCA" id="-232">
        <att type="string" name="node.size" label="node.size"/>
        <att type="string" name="node.fillColor" label="node.fillColor"/>
        <att type="string" name="node.labelPosition" label="node.labelPosition"/>
        <att type="string" name="node.lineType" label="node.lineType"/>
        <att type="string" name="Node Type" label="Node Type" value="srna"/>
        <att type="string" name="node.borderColor" label="node.borderColor"/>
        <att type="string" name="node.shape" label="node.shape"/>
        <att type="string" name="canonicalName" label="canonicalName" value="TATTCAAGGATAACTTTTGCA"/>
        <att type="string" name="Node TypeAT5G67570 = PPR" label="Node TypeAT5G67570 = PPR"/>
        <graphics w="35.0" h="35.0" width="1" outline="#000000" fill="#ff0033" y="7815.9443359375" x="5693.443359375"/>
    </node>
    <node label="TGTTGATCGGATGGTAGAAAC" id="-492">
        <att type="string" name="node.size" label="node.size"/>
        <att type="string" name="node.fillColor" label="node.fillColor"/>
        <att type="string" name="node.labelPosition" label="node.labelPosition"/>
        <att type="string" name="node.lineType" label="node.lineType"/>
        <att type="string" name="Node Type" label="Node Type" value="srna"/>
        <att type="string" name="node.borderColor" label="node.borderColor"/>
        <att type="string" name="node.shape" label="node.shape"/>
        <att type="string" name="canonicalName" label="canonicalName" value="TGTTGATCGGATGGTAGAAAC"/>
        <att type="string" name="Node TypeAT5G67570 = PPR" label="Node TypeAT5G67570 = PPR"/>
        <graphics w="35.0" h="35.0" width="1" outline="#000000" fill="#ff0033" y="5537.80322265625" x="7486.11279296875"/>
    </node>
    <node label="CTTATCCCCGTAAAAAAAGTT" id="-493">
        <att type="string" name="node.size" label="node.size"/>
        <att type="string" name="node.fillColor" label="node.fillColor"/>
        <att type="string" name="node.labelPosition" label="node.labelPosition"/>
        <att type="string" name="node.lineType" label="node.lineType"/>
        <att type="string" name="Node Type" label="Node Type" value="srna"/>
        <att type="string" name="node.borderColor" label="node.borderColor"/>
        <att type="string" name="node.shape" label="node.shape"/>
        <att type="string" name="canonicalName" label="canonicalName" value="CTTATCCCCGTAAAAAAAGTT"/>
        <att type="string" name="Node TypeAT5G67570 = PPR" label="Node TypeAT5G67570 = PPR"/>
        <graphics w="35.0" h="35.0" width="1" outline="#000000" fill="#ff0033" y="5781.458984375" x="7275.900390625"/>
    </node>
    <node label="CTAAATCTATTGAACATCGTGT" id="-230">
        <att type="string" name="node.size" label="node.size"/>
        <att type="string" name="node.fillColor" label="node.fillColor"/>
        <att type="string" name="node.labelPosition" label="node.labelPosition"/>
        <att type="string" name="node.lineType" label="node.lineType"/>
        <att type="string" name="Node Type" label="Node Type" value="srna"/>
        <att type="string" name="node.borderColor" label="node.borderColor"/>
        <att type="string" name="node.shape" label="node.shape"/>
        <att type="string" name="canonicalName" label="canonicalName" value="CTAAATCTATTGAACATCGTGT"/>
        <att type="string" name="Node TypeAT5G67570 = PPR" label="Node TypeAT5G67570 = PPR"/>
        <graphics w="35.0" h="35.0" width="1" outline="#000000" fill="#ff0033" y="6459.1630859375" x="7384.68359375"/>
    </node>
    <node label="TATGCAAAAGTTATCCTTGAA" id="-229">
        <att type="string" name="node.size" label="node.size"/>
        <att type="string" name="node.fillColor" label="node.fillColor"/>
        <att type="string" name="node.labelPosition" label="node.labelPosition"/>
        <att type="string" name="node.lineType" label="node.lineType"/>
        <att type="string" name="Node Type" label="Node Type" value="srna"/>
        <att type="string" name="node.borderColor" label="node.borderColor"/>
        <att type="string" name="node.shape" label="node.shape"/>
        <att type="string" name="canonicalName" label="canonicalName" value="TATGCAAAAGTTATCCTTGAA"/>
        <att type="string" name="Node TypeAT5G67570 = PPR" label="Node TypeAT5G67570 = PPR"/>
        <graphics w="35.0" h="35.0" width="1" outline="#000000" fill="#ff0033" y="7644.568359375" x="5621.255859375"/>
    </node>
    <node label="TGTAACCAAAACATATTTCAG" id="-491">
        <att type="string" name="node.size" label="node.size"/>
        <att type="string" name="node.fillColor" label="node.fillColor"/>
        <att type="string" name="node.labelPosition" label="node.labelPosition"/>
        <att type="string" name="node.lineType" label="node.lineType"/>
        <att type="string" name="Node Type" label="Node Type" value="srna"/>
        <att type="string" name="node.borderColor" label="node.borderColor"/>
        <att type="string" name="node.shape" label="node.shape"/>
        <att type="string" name="canonicalName" label="canonicalName" value="TGTAACCAAAACATATTTCAG"/>
        <att type="string" name="Node TypeAT5G67570 = PPR" label="Node TypeAT5G67570 = PPR"/>
        <graphics w="35.0" h="35.0" width="1" outline="#000000" fill="#ff0033" y="7239.54931640625" x="6138.99462890625"/>
    </node>
    <node label="ACATATTTCAGTATATGCAAA" id="-227">
        <att type="string" name="node.size" label="node.size"/>
        <att type="string" name="node.fillColor" label="node.fillColor"/>
        <att type="string" name="node.labelPosition" label="node.labelPosition"/>
        <att type="string" name="node.lineType" label="node.lineType"/>
        <att type="string" name="Node Type" label="Node Type" value="srna"/>
        <att type="string" name="node.borderColor" label="node.borderColor"/>
        <att type="string" name="node.shape" label="node.shape"/>
        <att type="string" name="canonicalName" label="canonicalName" value="ACATATTTCAGTATATGCAAA"/>
        <att type="string" name="Node TypeAT5G67570 = PPR" label="Node TypeAT5G67570 = PPR"/>
        <graphics w="35.0" h="35.0" width="1" outline="#000000" fill="#ff0033" y="6908.3701171875" x="4583.67138671875"/>
    </node>
    <node label="GAATACTTGAACTACCATCTA" id="-228">
        <att type="string" name="node.size" label="node.size"/>
        <att type="string" name="node.fillColor" label="node.fillColor"/>
        <att type="string" name="node.labelPosition" label="node.labelPosition"/>
        <att type="string" name="node.lineType" label="node.lineType"/>
        <att type="string" name="Node Type" label="Node Type" value="srna"/>
        <att type="string" name="node.borderColor" label="node.borderColor"/>
        <att type="string" name="node.shape" label="node.shape"/>
        <att type="string" name="canonicalName" label="canonicalName" value="GAATACTTGAACTACCATCTA"/>
        <att type="string" name="Node TypeAT5G67570 = PPR" label="Node TypeAT5G67570 = PPR"/>
        <graphics w="35.0" h="35.0" width="1" outline="#000000" fill="#ff0033" y="6295.23046875" x="6969.28662109375"/>
    </node>
    <node label="ACAAGCCTTGCAAAATAAGAA" id="-489">
        <att type="string" name="node.size" label="node.size"/>
        <att type="string" name="node.fillColor" label="node.fillColor"/>
        <att type="string" name="node.labelPosition" label="node.labelPosition"/>
        <att type="string" name="node.lineType" label="node.lineType"/>
        <att type="string" name="Node Type" label="Node Type" value="srna"/>
        <att type="string" name="node.borderColor" label="node.borderColor"/>
        <att type="string" name="node.shape" label="node.shape"/>
        <att type="string" name="canonicalName" label="canonicalName" value="ACAAGCCTTGCAAAATAAGAA"/>
        <att type="string" name="Node TypeAT5G67570 = PPR" label="Node TypeAT5G67570 = PPR"/>
        <graphics w="35.0" h="35.0" width="1" outline="#000000" fill="#ff0033" y="7404.953125" x="5946.64208984375"/>
    </node>
    <node label="TGTGAAGTCTACATGAAGCAA" id="-226">
        <att type="string" name="node.size" label="node.size"/>
        <att type="string" name="node.fillColor" label="node.fillColor"/>
        <att type="string" name="node.labelPosition" label="node.labelPosition"/>
        <att type="string" name="node.lineType" label="node.lineType"/>
        <att type="string" name="Node Type" label="Node Type" value="srna"/>
        <att type="string" name="node.borderColor" label="node.borderColor"/>
        <att type="string" name="node.shape" label="node.shape"/>
        <att type="string" name="canonicalName" label="canonicalName" value="TGTGAAGTCTACATGAAGCAA"/>
        <att type="string" name="Node TypeAT5G67570 = PPR" label="Node TypeAT5G67570 = PPR"/>
        <graphics w="35.0" h="35.0" width="1" outline="#000000" fill="#ff0033" y="7660.33837890625" x="5746.859375"/>
    </node>
    <node label="ATGGCGAAACTAGAAAAAGCA" id="-488">
        <att type="string" name="node.size" label="node.size"/>
        <att type="string" name="node.fillColor" label="node.fillColor"/>
        <att type="string" name="node.labelPosition" label="node.labelPosition"/>
        <att type="string" name="node.lineType" label="node.lineType"/>
        <att type="string" name="Node Type" label="Node Type" value="srna"/>
        <att type="string" name="node.borderColor" label="node.borderColor"/>
        <att type="string" name="node.shape" label="node.shape"/>
        <att type="string" name="canonicalName" label="canonicalName" value="ATGGCGAAACTAGAAAAAGCA"/>
        <att type="string" name="Node TypeAT5G67570 = PPR" label="Node TypeAT5G67570 = PPR"/>
        <graphics w="35.0" h="35.0" width="1" outline="#000000" fill="#ff0033" y="7479.025390625" x="6311.3232421875"/>
    </node>
    <node label="TTTATTTTGCATATACTGAAA" id="-222">
        <att type="string" name="node.size" label="node.size"/>
        <att type="string" name="node.fillColor" label="node.fillColor"/>
        <att type="string" name="node.labelPosition" label="node.labelPosition"/>
        <att type="string" name="node.lineType" label="node.lineType"/>
        <att type="string" name="Node Type" label="Node Type" value="srna"/>
        <att type="string" name="node.borderColor" label="node.borderColor"/>
        <att type="string" name="node.shape" label="node.shape"/>
        <att type="string" name="canonicalName" label="canonicalName" value="TTTATTTTGCATATACTGAAA"/>
        <att type="string" name="Node TypeAT5G67570 = PPR" label="Node TypeAT5G67570 = PPR"/>
        <graphics w="35.0" h="35.0" width="1" outline="#000000" fill="#ff0033" y="8257.173828125" x="6053.83251953125"/>
    </node>
    <node label="TCGCCATTACTACAAATATCATTC" id="-220">
        <att type="string" name="node.size" label="node.size"/>
        <att type="string" name="node.fillColor" label="node.fillColor"/>
        <att type="string" name="node.labelPosition" label="node.labelPosition"/>
        <att type="string" name="node.lineType" label="node.lineType"/>
        <att type="string" name="Node Type" label="Node Type" value="srna"/>
        <att type="string" name="node.borderColor" label="node.borderColor"/>
        <att type="string" name="node.shape" label="node.shape"/>
        <att type="string" name="canonicalName" label="canonicalName" value="TCGCCATTACTACAAATATCATTC"/>
        <att type="string" name="Node TypeAT5G67570 = PPR" label="Node TypeAT5G67570 = PPR"/>
        <graphics w="35.0" h="35.0" width="1" outline="#000000" fill="#ff0033" y="7357.96484375" x="6458.59619140625"/>
    </node>
    <node label="TAAGTAACTGTATTAGCAACTG" id="-486">
        <att type="string" name="node.size" label="node.size"/>
        <att type="string" name="node.fillColor" label="node.fillColor"/>
        <att type="string" name="node.labelPosition" label="node.labelPosition"/>
        <att type="string" name="node.lineType" label="node.lineType"/>
        <att type="string" name="Node Type" label="Node Type" value="srna"/>
        <att type="string" name="node.borderColor" label="node.borderColor"/>
        <att type="string" name="node.shape" label="node.shape"/>
        <att type="string" name="canonicalName" label="canonicalName" value="TAAGTAACTGTATTAGCAACTG"/>
        <att type="string" name="Node TypeAT5G67570 = PPR" label="Node TypeAT5G67570 = PPR"/>
        <graphics w="35.0" h="35.0" width="1" outline="#000000" fill="#ff0033" y="6288.74658203125" x="4270.5458984375"/>
    </node>
    <node label="GAGTTACAACTTTTTTTACGG" id="-217">
        <att type="string" name="node.size" label="node.size"/>
        <att type="string" name="node.fillColor" label="node.fillColor"/>
        <att type="string" name="node.labelPosition" label="node.labelPosition"/>
        <att type="string" name="node.lineType" label="node.lineType"/>
        <att type="string" name="Node Type" label="Node Type" value="srna"/>
        <att type="string" name="node.borderColor" label="node.borderColor"/>
        <att type="string" name="node.shape" label="node.shape"/>
        <att type="string" name="canonicalName" label="canonicalName" value="GAGTTACAACTTTTTTTACGG"/>
        <att type="string" name="Node TypeAT5G67570 = PPR" label="Node TypeAT5G67570 = PPR"/>
        <graphics w="35.0" h="35.0" width="1" outline="#000000" fill="#ff0033" y="5618.7373046875" x="7104.859375"/>
    </node>
    <node label="AGGTATTCGAGTATATGCAAA" id="-485">
        <att type="string" name="node.size" label="node.size"/>
        <att type="string" name="node.fillColor" label="node.fillColor"/>
        <att type="string" name="node.labelPosition" label="node.labelPosition"/>
        <att type="string" name="node.lineType" label="node.lineType"/>
        <att type="string" name="Node Type" label="Node Type" value="srna"/>
        <att type="string" name="node.borderColor" label="node.borderColor"/>
        <att type="string" name="node.shape" label="node.shape"/>
        <att type="string" name="canonicalName" label="canonicalName" value="AGGTATTCGAGTATATGCAAA"/>
        <att type="string" name="Node TypeAT5G67570 = PPR" label="Node TypeAT5G67570 = PPR"/>
        <graphics w="35.0" h="35.0" width="1" outline="#000000" fill="#ff0033" y="5742.84716796875" x="7181.18701171875"/>
    </node>
    <node label="TCTAAAGAACAGTTGCTAAT" id="-601">
        <att type="string" name="node.size" label="node.size"/>
        <att type="string" name="node.fillColor" label="node.fillColor"/>
        <att type="string" name="node.labelPosition" label="node.labelPosition"/>
        <att type="string" name="node.lineType" label="node.lineType"/>
        <att type="string" name="Node Type" label="Node Type" value="srna"/>
        <att type="string" name="node.borderColor" label="node.borderColor"/>
        <att type="string" name="node.shape" label="node.shape"/>
        <att type="string" name="canonicalName" label="canonicalName" value="TCTAAAGAACAGTTGCTAAT"/>
        <att type="string" name="Node TypeAT5G67570 = PPR" label="Node TypeAT5G67570 = PPR"/>
        <graphics w="35.0" h="35.0" width="1" outline="#000000" fill="#ff0033" y="5865.52978515625" x="4428.0283203125"/>
    </node>
    <node label="TAAATCTATTGAACATCGTGT" id="-600">
        <att type="string" name="node.size" label="node.size"/>
        <att type="string" name="node.fillColor" label="node.fillColor"/>
        <att type="string" name="node.labelPosition" label="node.labelPosition"/>
        <att type="string" name="node.lineType" label="node.lineType"/>
        <att type="string" name="Node Type" label="Node Type" value="srna"/>
        <att type="string" name="node.borderColor" label="node.borderColor"/>
        <att type="string" name="node.shape" label="node.shape"/>
        <att type="string" name="canonicalName" label="canonicalName" value="TAAATCTATTGAACATCGTGT"/>
        <att type="string" name="Node TypeAT5G67570 = PPR" label="Node TypeAT5G67570 = PPR"/>
        <graphics w="35.0" h="35.0" width="1" outline="#000000" fill="#ff0033" y="6165.68310546875" x="7209.8876953125"/>
    </node>
    <node label="TGTGAACATATTCAAGGA" id="-483">
        <att type="string" name="node.size" label="node.size"/>
        <att type="string" name="node.fillColor" label="node.fillColor"/>
        <att type="string" name="node.labelPosition" label="node.labelPosition"/>
        <att type="string" name="node.lineType" label="node.lineType"/>
        <att type="string" name="Node Type" label="Node Type" value="srna"/>
        <att type="string" name="node.borderColor" label="node.borderColor"/>
        <att type="string" name="node.shape" label="node.shape"/>
        <att type="string" name="canonicalName" label="canonicalName" value="TGTGAACATATTCAAGGA"/>
        <att type="string" name="Node TypeAT5G67570 = PPR" label="Node TypeAT5G67570 = PPR"/>
        <graphics w="35.0" h="35.0" width="1" outline="#000000" fill="#ff0033" y="8016.2197265625" x="6452.96875"/>
    </node>
    <node label="CTAAGATCCAATCAAACGCTA" id="-482">
        <att type="string" name="node.size" label="node.size"/>
        <att type="string" name="node.fillColor" label="node.fillColor"/>
        <att type="string" name="node.labelPosition" label="node.labelPosition"/>
        <att type="string" name="node.lineType" label="node.lineType"/>
        <att type="string" name="Node Type" label="Node Type" value="srna"/>
        <att type="string" name="node.borderColor" label="node.borderColor"/>
        <att type="string" name="node.shape" label="node.shape"/>
        <att type="string" name="canonicalName" label="canonicalName" value="CTAAGATCCAATCAAACGCTA"/>
        <att type="string" name="Node TypeAT5G67570 = PPR" label="Node TypeAT5G67570 = PPR"/>
        <graphics w="35.0" h="35.0" width="1" outline="#000000" fill="#ff0033" y="7454.04736328125" x="5977.98974609375"/>
    </node>
    <node label="ATTTCTCTACGCTATGTTGGA" id="-481">
        <att type="string" name="node.size" label="node.size"/>
        <att type="string" name="node.fillColor" label="node.fillColor"/>
        <att type="string" name="node.labelPosition" label="node.labelPosition"/>
        <att type="string" name="node.lineType" label="node.lineType"/>
        <att type="string" name="Node Type" label="Node Type" value="srna"/>
        <att type="string" name="node.borderColor" label="node.borderColor"/>
        <att type="string" name="node.shape" label="node.shape"/>
        <att type="string" name="canonicalName" label="canonicalName" value="ATTTCTCTACGCTATGTTGGA"/>
        <att type="string" name="Node TypeAT5G67570 = PPR" label="Node TypeAT5G67570 = PPR"/>
        <graphics w="35.0" h="35.0" width="1" outline="#000000" fill="#ff0033" y="7976.91650390625" x="6337.81201171875"/>
    </node>
    <node label="TAGGTATTCGAGTATATGCAAA" id="-213">
        <att type="string" name="node.size" label="node.size"/>
        <att type="string" name="node.fillColor" label="node.fillColor"/>
        <att type="string" name="node.labelPosition" label="node.labelPosition"/>
        <att type="string" name="node.lineType" label="node.lineType"/>
        <att type="string" name="Node Type" label="Node Type" value="srna"/>
        <att type="string" name="node.borderColor" label="node.borderColor"/>
        <att type="string" name="node.shape" label="node.shape"/>
        <att type="string" name="canonicalName" label="canonicalName" value="TAGGTATTCGAGTATATGCAAA"/>
        <att type="string" name="Node TypeAT5G67570 = PPR" label="Node TypeAT5G67570 = PPR"/>
        <graphics w="35.0" h="35.0" width="1" outline="#000000" fill="#ff0033" y="6031.10546875" x="7722.68505859375"/>
    </node>
    <node label="TTATCGGTGGATCTTAGAAAA" id="-212">
        <att type="string" name="node.size" label="node.size"/>
        <att type="string" name="node.fillColor" label="node.fillColor"/>
        <att type="string" name="node.labelPosition" label="node.labelPosition"/>
        <att type="string" name="node.lineType" label="node.lineType"/>
        <att type="string" name="Node Type" label="Node Type" value="srna"/>
        <att type="string" name="node.borderColor" label="node.borderColor"/>
        <att type="string" name="node.shape" label="node.shape"/>
        <att type="string" name="canonicalName" label="canonicalName" value="TTATCGGTGGATCTTAGAAAA"/>
        <att type="string" name="Node TypeAT5G67570 = PPR" label="Node TypeAT5G67570 = PPR"/>
        <graphics w="35.0" h="35.0" width="1" outline="#000000" fill="#ff0033" y="6080.11767578125" x="3692.091064453125"/>
    </node>
    <node label="TATATGTTTCAGTCTTATCCC" id="-211">
        <att type="string" name="node.size" label="node.size"/>
        <att type="string" name="node.fillColor" label="node.fillColor"/>
        <att type="string" name="node.labelPosition" label="node.labelPosition"/>
        <att type="string" name="node.lineType" label="node.lineType"/>
        <att type="string" name="Node Type" label="Node Type" value="srna"/>
        <att type="string" name="node.borderColor" label="node.borderColor"/>
        <att type="string" name="node.shape" label="node.shape"/>
        <att type="string" name="canonicalName" label="canonicalName" value="TATATGTTTCAGTCTTATCCC"/>
        <att type="string" name="Node TypeAT5G67570 = PPR" label="Node TypeAT5G67570 = PPR"/>
        <graphics w="35.0" h="35.0" width="1" outline="#000000" fill="#ff0033" y="5701.89892578125" x="7107.26611328125"/>
    </node>
    <node label="ATATTCTAGGATATGCAAAAG" id="-209">
        <att type="string" name="node.size" label="node.size"/>
        <att type="string" name="node.fillColor" label="node.fillColor"/>
        <att type="string" name="node.labelPosition" label="node.labelPosition"/>
        <att type="string" name="node.lineType" label="node.lineType"/>
        <att type="string" name="Node Type" label="Node Type" value="srna"/>
        <att type="string" name="node.borderColor" label="node.borderColor"/>
        <att type="string" name="node.shape" label="node.shape"/>
        <att type="string" name="canonicalName" label="canonicalName" value="ATATTCTAGGATATGCAAAAG"/>
        <att type="string" name="Node TypeAT5G67570 = PPR" label="Node TypeAT5G67570 = PPR"/>
        <graphics w="35.0" h="35.0" width="1" outline="#000000" fill="#ff0033" y="6972.134765625" x="4715.23876953125"/>
    </node>
    <node label="ACACGATGTTCAATAGATTTA" id="-208">
        <att type="string" name="node.size" label="node.size"/>
        <att type="string" name="node.fillColor" label="node.fillColor"/>
        <att type="string" name="node.labelPosition" label="node.labelPosition"/>
        <att type="string" name="node.lineType" label="node.lineType"/>
        <att type="string" name="Node Type" label="Node Type" value="srna"/>
        <att type="string" name="node.borderColor" label="node.borderColor"/>
        <att type="string" name="node.shape" label="node.shape"/>
        <att type="string" name="canonicalName" label="canonicalName" value="ACACGATGTTCAATAGATTTA"/>
        <att type="string" name="Node TypeAT5G67570 = PPR" label="Node TypeAT5G67570 = PPR"/>
        <graphics w="35.0" h="35.0" width="1" outline="#000000" fill="#ff0033" y="6412.55126953125" x="7613.9248046875"/>
    </node>
    <node label="CTAGTTTCGCCATTACTACAA" id="-479">
        <att type="string" name="node.size" label="node.size"/>
        <att type="string" name="node.fillColor" label="node.fillColor"/>
        <att type="string" name="node.labelPosition" label="node.labelPosition"/>
        <att type="string" name="node.lineType" label="node.lineType"/>
        <att type="string" name="Node Type" label="Node Type" value="srna"/>
        <att type="string" name="node.borderColor" label="node.borderColor"/>
        <att type="string" name="node.shape" label="node.shape"/>
        <att type="string" name="canonicalName" label="canonicalName" value="CTAGTTTCGCCATTACTACAA"/>
        <att type="string" name="Node TypeAT5G67570 = PPR" label="Node TypeAT5G67570 = PPR"/>
        <graphics w="35.0" h="35.0" width="1" outline="#000000" fill="#ff0033" y="7305.29345703125" x="6247.427734375"/>
    </node>
    <node label="TGAATATGTTTAGTATTACA" id="-478">
        <att type="string" name="node.size" label="node.size"/>
        <att type="string" name="node.fillColor" label="node.fillColor"/>
        <att type="string" name="node.labelPosition" label="node.labelPosition"/>
        <att type="string" name="node.lineType" label="node.lineType"/>
        <att type="string" name="Node Type" label="Node Type" value="srna"/>
        <att type="string" name="node.borderColor" label="node.borderColor"/>
        <att type="string" name="node.shape" label="node.shape"/>
        <att type="string" name="canonicalName" label="canonicalName" value="TGAATATGTTTAGTATTACA"/>
        <att type="string" name="Node TypeAT5G67570 = PPR" label="Node TypeAT5G67570 = PPR"/>
        <graphics w="35.0" h="35.0" width="1" outline="#000000" fill="#ff0033" y="5917.39501953125" x="7748.10791015625"/>
    </node>
    <node label="CTAACATAGCGTTTGATTGGA" id="-206">
        <att type="string" name="node.size" label="node.size"/>
        <att type="string" name="node.fillColor" label="node.fillColor"/>
        <att type="string" name="node.labelPosition" label="node.labelPosition"/>
        <att type="string" name="node.lineType" label="node.lineType"/>
        <att type="string" name="Node Type" label="Node Type" value="srna"/>
        <att type="string" name="node.borderColor" label="node.borderColor"/>
        <att type="string" name="node.shape" label="node.shape"/>
        <att type="string" name="canonicalName" label="canonicalName" value="CTAACATAGCGTTTGATTGGA"/>
        <att type="string" name="Node TypeAT5G67570 = PPR" label="Node TypeAT5G67570 = PPR"/>
        <graphics w="35.0" h="35.0" width="1" outline="#000000" fill="#ff0033" y="8184.23828125" x="6179.59033203125"/>
    </node>
    <node label="GGCTTGTAATGGGTGTTGTG" id="-599">
        <att type="string" name="node.size" label="node.size"/>
        <att type="string" name="node.fillColor" label="node.fillColor"/>
        <att type="string" name="node.labelPosition" label="node.labelPosition"/>
        <att type="string" name="node.lineType" label="node.lineType"/>
        <att type="string" name="Node Type" label="Node Type" value="srna"/>
        <att type="string" name="node.borderColor" label="node.borderColor"/>
        <att type="string" name="node.shape" label="node.shape"/>
        <att type="string" name="canonicalName" label="canonicalName" value="GGCTTGTAATGGGTGTTGTG"/>
        <att type="string" name="Node TypeAT5G67570 = PPR" label="Node TypeAT5G67570 = PPR"/>
        <graphics w="35.0" h="35.0" width="1" outline="#000000" fill="#ff0033" y="7520.56396484375" x="5910.888671875"/>
    </node>
    <node label="TACATATATGTTTCAGTCTTA" id="-475">
        <att type="string" name="node.size" label="node.size"/>
        <att type="string" name="node.fillColor" label="node.fillColor"/>
        <att type="string" name="node.labelPosition" label="node.labelPosition"/>
        <att type="string" name="node.lineType" label="node.lineType"/>
        <att type="string" name="Node Type" label="Node Type" value="srna"/>
        <att type="string" name="node.borderColor" label="node.borderColor"/>
        <att type="string" name="node.shape" label="node.shape"/>
        <att type="string" name="canonicalName" label="canonicalName" value="TACATATATGTTTCAGTCTTA"/>
        <att type="string" name="Node TypeAT5G67570 = PPR" label="Node TypeAT5G67570 = PPR"/>
        <graphics w="35.0" h="35.0" width="1" outline="#000000" fill="#ff0033" y="5755.517578125" x="7022.5390625"/>
    </node>
    <node label="CGCCATTACTACAAATATCAT" id="-474">
        <att type="string" name="node.size" label="node.size"/>
        <att type="string" name="node.fillColor" label="node.fillColor"/>
        <att type="string" name="node.labelPosition" label="node.labelPosition"/>
        <att type="string" name="node.lineType" label="node.lineType"/>
        <att type="string" name="Node Type" label="Node Type" value="srna"/>
        <att type="string" name="node.borderColor" label="node.borderColor"/>
        <att type="string" name="node.shape" label="node.shape"/>
        <att type="string" name="canonicalName" label="canonicalName" value="CGCCATTACTACAAATATCAT"/>
        <att type="string" name="Node TypeAT5G67570 = PPR" label="Node TypeAT5G67570 = PPR"/>
        <graphics w="35.0" h="35.0" width="1" outline="#000000" fill="#ff0033" y="8005.328125" x="6416.85498046875"/>
    </node>
    <node label="TTCTAAGTCCAACATAGCGTAT" id="-204">
        <att type="string" name="node.size" label="node.size"/>
        <att type="string" name="node.fillColor" label="node.fillColor"/>
        <att type="string" name="node.labelPosition" label="node.labelPosition"/>
        <att type="string" name="node.lineType" label="node.lineType"/>
        <att type="string" name="Node Type" label="Node Type" value="srna"/>
        <att type="string" name="node.borderColor" label="node.borderColor"/>
        <att type="string" name="node.shape" label="node.shape"/>
        <att type="string" name="canonicalName" label="canonicalName" value="TTCTAAGTCCAACATAGCGTAT"/>
        <att type="string" name="Node TypeAT5G67570 = PPR" label="Node TypeAT5G67570 = PPR"/>
        <graphics w="35.0" h="35.0" width="1" outline="#000000" fill="#ff0033" y="7031.8779296875" x="4576.5908203125"/>
    </node>
    <node label="TCTACCATCCGATCAACAAG" id="-473">
        <att type="string" name="node.size" label="node.size"/>
        <att type="string" name="node.fillColor" label="node.fillColor"/>
        <att type="string" name="node.labelPosition" label="node.labelPosition"/>
        <att type="string" name="node.lineType" label="node.lineType"/>
        <att type="string" name="Node Type" label="Node Type" value="srna"/>
        <att type="string" name="node.borderColor" label="node.borderColor"/>
        <att type="string" name="node.shape" label="node.shape"/>
        <att type="string" name="canonicalName" label="canonicalName" value="TCTACCATCCGATCAACAAG"/>
        <att type="string" name="Node TypeAT5G67570 = PPR" label="Node TypeAT5G67570 = PPR"/>
        <graphics w="35.0" h="35.0" width="1" outline="#000000" fill="#ff0033" y="5766.19189453125" x="6871.765625"/>
    </node>
    <node label="TACTCGAATACCTATATGGGA" id="-598">
        <att type="string" name="node.size" label="node.size"/>
        <att type="string" name="node.fillColor" label="node.fillColor"/>
        <att type="string" name="node.labelPosition" label="node.labelPosition"/>
        <att type="string" name="node.lineType" label="node.lineType"/>
        <att type="string" name="Node Type" label="Node Type" value="srna"/>
        <att type="string" name="node.borderColor" label="node.borderColor"/>
        <att type="string" name="node.shape" label="node.shape"/>
        <att type="string" name="canonicalName" label="canonicalName" value="TACTCGAATACCTATATGGGA"/>
        <att type="string" name="Node TypeAT5G67570 = PPR" label="Node TypeAT5G67570 = PPR"/>
        <graphics w="34.9990234375" h="35.0" width="1" outline="#000000" fill="#ff0033" y="6385.8125" x="7533.19873046875"/>
    </node>
    <node label="TGATTGGATCTTAGGAAATTA" id="-203">
        <att type="string" name="node.size" label="node.size"/>
        <att type="string" name="node.fillColor" label="node.fillColor"/>
        <att type="string" name="node.labelPosition" label="node.labelPosition"/>
        <att type="string" name="node.lineType" label="node.lineType"/>
        <att type="string" name="Node Type" label="Node Type" value="srna"/>
        <att type="string" name="node.borderColor" label="node.borderColor"/>
        <att type="string" name="node.shape" label="node.shape"/>
        <att type="string" name="canonicalName" label="canonicalName" value="TGATTGGATCTTAGGAAATTA"/>
        <att type="string" name="Node TypeAT5G67570 = PPR" label="Node TypeAT5G67570 = PPR"/>
        <graphics w="35.0" h="35.0" width="1" outline="#000000" fill="#ff0033" y="8002.14599609375" x="6378.4794921875"/>
    </node>
    <node label="TCATTTACTTGAACACATTCA" id="-469">
        <att type="string" name="node.size" label="node.size"/>
        <att type="string" name="node.fillColor" label="node.fillColor"/>
        <att type="string" name="node.labelPosition" label="node.labelPosition"/>
        <att type="string" name="node.lineType" label="node.lineType"/>
        <att type="string" name="Node Type" label="Node Type" value="srna"/>
        <att type="string" name="node.borderColor" label="node.borderColor"/>
        <att type="string" name="node.shape" label="node.shape"/>
        <att type="string" name="canonicalName" label="canonicalName" value="TCATTTACTTGAACACATTCA"/>
        <att type="string" name="Node TypeAT5G67570 = PPR" label="Node TypeAT5G67570 = PPR"/>
        <graphics w="35.0" h="35.0" width="1" outline="#000000" fill="#ff0033" y="6066.4931640625" x="4598.72265625"/>
    </node>
    <node label="TTCGCCATTACTACAAATATC" id="-198">
        <att type="string" name="node.size" label="node.size"/>
        <att type="string" name="node.fillColor" label="node.fillColor"/>
        <att type="string" name="node.labelPosition" label="node.labelPosition"/>
        <att type="string" name="node.lineType" label="node.lineType"/>
        <att type="string" name="Node Type" label="Node Type" value="srna"/>
        <att type="string" name="node.borderColor" label="node.borderColor"/>
        <att type="string" name="node.shape" label="node.shape"/>
        <att type="string" name="canonicalName" label="canonicalName" value="TTCGCCATTACTACAAATATC"/>
        <att type="string" name="Node TypeAT5G67570 = PPR" label="Node TypeAT5G67570 = PPR"/>
        <graphics w="35.0" h="35.0" width="1" outline="#000000" fill="#ff0033" y="7470.46630859375" x="6448.85546875"/>
    </node>
    <node label="TTCGCTTGCAGAGAGAAATCAC" id="-197">
        <att type="string" name="node.size" label="node.size" value="75.0"/>
        <att type="string" name="node.fillColor" label="node.fillColor"/>
        <att type="string" name="node.labelPosition" label="node.labelPosition"/>
        <att type="string" name="node.lineType" label="node.lineType"/>
        <att type="string" name="Node Type" label="Node Type" value="srna"/>
        <att type="string" name="node.borderColor" label="node.borderColor"/>
        <att type="string" name="node.shape" label="node.shape"/>
        <att type="string" name="canonicalName" label="canonicalName" value="TTCGCTTGCAGAGAGAAATCAC"/>
        <att type="string" name="Node TypeAT5G67570 = PPR" label="Node TypeAT5G67570 = PPR"/>
        <graphics w="75.0" h="75.0" width="1" outline="#000000" fill="#ff0033" y="5291.2958984375" x="6037.587890625"/>
    </node>
    <node label="CTTTTCTAGTTCGTCGATATGT" id="-467">
        <att type="string" name="node.size" label="node.size"/>
        <att type="string" name="node.fillColor" label="node.fillColor"/>
        <att type="string" name="node.labelPosition" label="node.labelPosition"/>
        <att type="string" name="node.lineType" label="node.lineType"/>
        <att type="string" name="Node Type" label="Node Type" value="srna"/>
        <att type="string" name="node.borderColor" label="node.borderColor"/>
        <att type="string" name="node.shape" label="node.shape"/>
        <att type="string" name="canonicalName" label="canonicalName" value="CTTTTCTAGTTCGTCGATATGT"/>
        <att type="string" name="Node TypeAT5G67570 = PPR" label="Node TypeAT5G67570 = PPR"/>
        <graphics w="35.0" h="35.0" width="1" outline="#000000" fill="#ff0033" y="6090.271484375" x="3791.04150390625"/>
    </node>
    <node label="TATTCCAGGATATGCAAAAGA" id="-466">
        <att type="string" name="node.size" label="node.size"/>
        <att type="string" name="node.fillColor" label="node.fillColor"/>
        <att type="string" name="node.labelPosition" label="node.labelPosition"/>
        <att type="string" name="node.lineType" label="node.lineType"/>
        <att type="string" name="Node Type" label="Node Type" value="srna"/>
        <att type="string" name="node.borderColor" label="node.borderColor"/>
        <att type="string" name="node.shape" label="node.shape"/>
        <att type="string" name="canonicalName" label="canonicalName" value="TATTCCAGGATATGCAAAAGA"/>
        <att type="string" name="Node TypeAT5G67570 = PPR" label="Node TypeAT5G67570 = PPR"/>
        <graphics w="35.0" h="35.0" width="1" outline="#000000" fill="#ff0033" y="6977.19921875" x="4745.93603515625"/>
    </node>
    <node label="ATAATCAAGTGAATAGTTTAA" id="-195">
        <att type="string" name="node.size" label="node.size"/>
        <att type="string" name="node.fillColor" label="node.fillColor"/>
        <att type="string" name="node.labelPosition" label="node.labelPosition"/>
        <att type="string" name="node.lineType" label="node.lineType"/>
        <att type="string" name="Node Type" label="Node Type" value="srna"/>
        <att type="string" name="node.borderColor" label="node.borderColor"/>
        <att type="string" name="node.shape" label="node.shape"/>
        <att type="string" name="canonicalName" label="canonicalName" value="ATAATCAAGTGAATAGTTTAA"/>
        <att type="string" name="Node TypeAT5G67570 = PPR" label="Node TypeAT5G67570 = PPR"/>
        <graphics w="35.0" h="35.0" width="1" outline="#000000" fill="#ff0033" y="6010.90234375" x="7795.3076171875"/>
    </node>
    <node label="TTTTAAGTCTAACATAGCGTT" id="-194">
        <att type="string" name="node.size" label="node.size"/>
        <att type="string" name="node.fillColor" label="node.fillColor"/>
        <att type="string" name="node.labelPosition" label="node.labelPosition"/>
        <att type="string" name="node.lineType" label="node.lineType"/>
        <att type="string" name="Node Type" label="Node Type" value="srna"/>
        <att type="string" name="node.borderColor" label="node.borderColor"/>
        <att type="string" name="node.shape" label="node.shape"/>
        <att type="string" name="canonicalName" label="canonicalName" value="TTTTAAGTCTAACATAGCGTT"/>
        <att type="string" name="Node TypeAT5G67570 = PPR" label="Node TypeAT5G67570 = PPR"/>
        <graphics w="35.0" h="35.0" width="1" outline="#000000" fill="#ff0033" y="7515.3203125" x="5768.74609375"/>
    </node>
    <node label="ATATCCTCGAATATGTTTTGT" id="-464">
        <att type="string" name="node.size" label="node.size"/>
        <att type="string" name="node.fillColor" label="node.fillColor"/>
        <att type="string" name="node.labelPosition" label="node.labelPosition"/>
        <att type="string" name="node.lineType" label="node.lineType"/>
        <att type="string" name="Node Type" label="Node Type" value="srna"/>
        <att type="string" name="node.borderColor" label="node.borderColor"/>
        <att type="string" name="node.shape" label="node.shape"/>
        <att type="string" name="canonicalName" label="canonicalName" value="ATATCCTCGAATATGTTTTGT"/>
        <att type="string" name="Node TypeAT5G67570 = PPR" label="Node TypeAT5G67570 = PPR"/>
        <graphics w="35.0" h="35.0" width="1" outline="#000000" fill="#ff0033" y="5825.732421875" x="4387.939453125"/>
    </node>
    <node label="CTATGTTGGACTTAGGATG" id="-193">
        <att type="string" name="node.size" label="node.size"/>
        <att type="string" name="node.fillColor" label="node.fillColor"/>
        <att type="string" name="node.labelPosition" label="node.labelPosition"/>
        <att type="string" name="node.lineType" label="node.lineType"/>
        <att type="string" name="Node Type" label="Node Type" value="srna"/>
        <att type="string" name="node.borderColor" label="node.borderColor"/>
        <att type="string" name="node.shape" label="node.shape"/>
        <att type="string" name="canonicalName" label="canonicalName" value="CTATGTTGGACTTAGGATG"/>
        <att type="string" name="Node TypeAT5G67570 = PPR" label="Node TypeAT5G67570 = PPR"/>
        <graphics w="35.0" h="35.0" width="1" outline="#000000" fill="#ff0033" y="6899.10693359375" x="4693.6591796875"/>
    </node>
    <node label="TAAAAAGACTACACAACTCCC" id="-191">
        <att type="string" name="node.size" label="node.size"/>
        <att type="string" name="node.fillColor" label="node.fillColor"/>
        <att type="string" name="node.labelPosition" label="node.labelPosition"/>
        <att type="string" name="node.lineType" label="node.lineType"/>
        <att type="string" name="Node Type" label="Node Type" value="srna"/>
        <att type="string" name="node.borderColor" label="node.borderColor"/>
        <att type="string" name="node.shape" label="node.shape"/>
        <att type="string" name="canonicalName" label="canonicalName" value="TAAAAAGACTACACAACTCCC"/>
        <att type="string" name="Node TypeAT5G67570 = PPR" label="Node TypeAT5G67570 = PPR"/>
        <graphics w="35.0" h="35.0" width="1" outline="#000000" fill="#ff0033" y="7349.01708984375" x="5653.37841796875"/>
    </node>
    <node label="AT1G62860" id="-189">
        <att type="string" name="node.size" label="node.size"/>
        <att type="string" name="node.fillColor" label="node.fillColor"/>
        <att type="string" name="node.labelPosition" label="node.labelPosition"/>
        <att type="string" name="node.lineType" label="node.lineType"/>
        <att type="string" name="Node Type" label="Node Type" value="Gene"/>
        <att type="string" name="node.borderColor" label="node.borderColor"/>
        <att type="string" name="node.shape" label="node.shape"/>
        <att type="string" name="canonicalName" label="canonicalName" value="AT1G62860"/>
        <att type="string" name="Node TypeAT5G67570 = PPR" label="Node TypeAT5G67570 = PPR" value="PPR"/>
        <graphics w="35.0" h="35.0" width="1" type="rectangle" outline="#000000" fill="#0000cc" y="5848.927734375" x="6886.69677734375"/>
    </node>
    <node label="TCCGATCAACAAGAGTTACAA" id="-597">
        <att type="string" name="node.size" label="node.size"/>
        <att type="string" name="node.fillColor" label="node.fillColor"/>
        <att type="string" name="node.labelPosition" label="node.labelPosition"/>
        <att type="string" name="node.lineType" label="node.lineType"/>
        <att type="string" name="Node Type" label="Node Type" value="srna"/>
        <att type="string" name="node.borderColor" label="node.borderColor"/>
        <att type="string" name="node.shape" label="node.shape"/>
        <att type="string" name="canonicalName" label="canonicalName" value="TCCGATCAACAAGAGTTACAA"/>
        <att type="string" name="Node TypeAT5G67570 = PPR" label="Node TypeAT5G67570 = PPR"/>
        <graphics w="35.0" h="35.0" width="1" outline="#000000" fill="#ff0033" y="5564.97265625" x="7233.9580078125"/>
    </node>
    <node label="GCTTGTAATGGGTGTTGTGT" id="-188">
        <att type="string" name="node.size" label="node.size"/>
        <att type="string" name="node.fillColor" label="node.fillColor"/>
        <att type="string" name="node.labelPosition" label="node.labelPosition"/>
        <att type="string" name="node.lineType" label="node.lineType"/>
        <att type="string" name="Node Type" label="Node Type" value="srna"/>
        <att type="string" name="node.borderColor" label="node.borderColor"/>
        <att type="string" name="node.shape" label="node.shape"/>
        <att type="string" name="canonicalName" label="canonicalName" value="GCTTGTAATGGGTGTTGTGT"/>
        <att type="string" name="Node TypeAT5G67570 = PPR" label="Node TypeAT5G67570 = PPR"/>
        <graphics w="35.0" h="35.0" width="1" outline="#000000" fill="#ff0033" y="8200.8037109375" x="6071.27197265625"/>
    </node>
    <node label="TAGAAAATTATTTTAAGTCTA" id="-186">
        <att type="string" name="node.size" label="node.size"/>
        <att type="string" name="node.fillColor" label="node.fillColor"/>
        <att type="string" name="node.labelPosition" label="node.labelPosition"/>
        <att type="string" name="node.lineType" label="node.lineType"/>
        <att type="string" name="Node Type" label="Node Type" value="srna"/>
        <att type="string" name="node.borderColor" label="node.borderColor"/>
        <att type="string" name="node.shape" label="node.shape"/>
        <att type="string" name="canonicalName" label="canonicalName" value="TAGAAAATTATTTTAAGTCTA"/>
        <att type="string" name="Node TypeAT5G67570 = PPR" label="Node TypeAT5G67570 = PPR"/>
        <graphics w="35.0" h="35.0" width="1" outline="#000000" fill="#ff0033" y="6966.1015625" x="4792.35986328125"/>
    </node>
    <node label="TTAAATGTTATTTTCTACTTAAT" id="-460">
        <att type="string" name="node.size" label="node.size"/>
        <att type="string" name="node.fillColor" label="node.fillColor"/>
        <att type="string" name="node.labelPosition" label="node.labelPosition"/>
        <att type="string" name="node.lineType" label="node.lineType"/>
        <att type="string" name="Node Type" label="Node Type" value="srna"/>
        <att type="string" name="node.borderColor" label="node.borderColor"/>
        <att type="string" name="node.shape" label="node.shape"/>
        <att type="string" name="canonicalName" label="canonicalName" value="TTAAATGTTATTTTCTACTTAAT"/>
        <att type="string" name="Node TypeAT5G67570 = PPR" label="Node TypeAT5G67570 = PPR"/>
        <graphics w="35.0" h="35.0" width="1" outline="#000000" fill="#ff0033" y="7713.43994140625" x="6628.3994140625"/>
    </node>
    <node label="GTGAAGTCTACATGAAGCAAG" id="-596">
        <att type="string" name="node.size" label="node.size"/>
        <att type="string" name="node.fillColor" label="node.fillColor"/>
        <att type="string" name="node.labelPosition" label="node.labelPosition"/>
        <att type="string" name="node.lineType" label="node.lineType"/>
        <att type="string" name="Node Type" label="Node Type" value="srna"/>
        <att type="string" name="node.borderColor" label="node.borderColor"/>
        <att type="string" name="node.shape" label="node.shape"/>
        <att type="string" name="canonicalName" label="canonicalName" value="GTGAAGTCTACATGAAGCAAG"/>
        <att type="string" name="Node TypeAT5G67570 = PPR" label="Node TypeAT5G67570 = PPR"/>
        <graphics w="35.0" h="35.0" width="1" outline="#000000" fill="#ff0033" y="7641.88232421875" x="6595.80810546875"/>
    </node>
    <node label="TTGTGAAGTCTACATGAAGCA" id="-459">
        <att type="string" name="node.size" label="node.size"/>
        <att type="string" name="node.fillColor" label="node.fillColor"/>
        <att type="string" name="node.labelPosition" label="node.labelPosition"/>
        <att type="string" name="node.lineType" label="node.lineType"/>
        <att type="string" name="Node Type" label="Node Type" value="srna"/>
        <att type="string" name="node.borderColor" label="node.borderColor"/>
        <att type="string" name="node.shape" label="node.shape"/>
        <att type="string" name="canonicalName" label="canonicalName" value="TTGTGAAGTCTACATGAAGCA"/>
        <att type="string" name="Node TypeAT5G67570 = PPR" label="Node TypeAT5G67570 = PPR"/>
        <graphics w="35.0" h="35.0" width="1" outline="#000000" fill="#ff0033" y="7861.35498046875" x="5784.8681640625"/>
    </node>
    <node label="GATATCTTCCATTTCTCTACGCTA" id="-458">
        <att type="string" name="node.size" label="node.size"/>
        <att type="string" name="node.fillColor" label="node.fillColor"/>
        <att type="string" name="node.labelPosition" label="node.labelPosition"/>
        <att type="string" name="node.lineType" label="node.lineType"/>
        <att type="string" name="Node Type" label="Node Type" value="srna"/>
        <att type="string" name="node.borderColor" label="node.borderColor"/>
        <att type="string" name="node.shape" label="node.shape"/>
        <att type="string" name="canonicalName" label="canonicalName" value="GATATCTTCCATTTCTCTACGCTA"/>
        <att type="string" name="Node TypeAT5G67570 = PPR" label="Node TypeAT5G67570 = PPR"/>
        <graphics w="35.0" h="35.0" width="1" outline="#000000" fill="#ff0033" y="7598.193359375" x="5893.0283203125"/>
    </node>
    <node label="CAATGTCTTTTCTAGTTCGTC" id="-184">
        <att type="string" name="node.size" label="node.size"/>
        <att type="string" name="node.fillColor" label="node.fillColor"/>
        <att type="string" name="node.labelPosition" label="node.labelPosition"/>
        <att type="string" name="node.lineType" label="node.lineType"/>
        <att type="string" name="Node Type" label="Node Type" value="srna"/>
        <att type="string" name="node.borderColor" label="node.borderColor"/>
        <att type="string" name="node.shape" label="node.shape"/>
        <att type="string" name="canonicalName" label="canonicalName" value="CAATGTCTTTTCTAGTTCGTC"/>
        <att type="string" name="Node TypeAT5G67570 = PPR" label="Node TypeAT5G67570 = PPR"/>
        <graphics w="35.0" h="35.0" width="1" outline="#000000" fill="#ff0033" y="6600.47314453125" x="4283.45166015625"/>
    </node>
    <node label="AATTTTCTAAGATCTTATCGA" id="-182">
        <att type="string" name="node.size" label="node.size"/>
        <att type="string" name="node.fillColor" label="node.fillColor"/>
        <att type="string" name="node.labelPosition" label="node.labelPosition"/>
        <att type="string" name="node.lineType" label="node.lineType"/>
        <att type="string" name="Node Type" label="Node Type" value="srna"/>
        <att type="string" name="node.borderColor" label="node.borderColor"/>
        <att type="string" name="node.shape" label="node.shape"/>
        <att type="string" name="canonicalName" label="canonicalName" value="AATTTTCTAAGATCTTATCGA"/>
        <att type="string" name="Node TypeAT5G67570 = PPR" label="Node TypeAT5G67570 = PPR"/>
        <graphics w="35.0" h="35.0" width="1" outline="#000000" fill="#ff0033" y="7897.3984375" x="5615.58837890625"/>
    </node>
    <node label="ATATCCCATTTCTACCATCTG" id="-457">
        <att type="string" name="node.size" label="node.size"/>
        <att type="string" name="node.fillColor" label="node.fillColor"/>
        <att type="string" name="node.labelPosition" label="node.labelPosition"/>
        <att type="string" name="node.lineType" label="node.lineType"/>
        <att type="string" name="Node Type" label="Node Type" value="srna"/>
        <att type="string" name="node.borderColor" label="node.borderColor"/>
        <att type="string" name="node.shape" label="node.shape"/>
        <att type="string" name="canonicalName" label="canonicalName" value="ATATCCCATTTCTACCATCTG"/>
        <att type="string" name="Node TypeAT5G67570 = PPR" label="Node TypeAT5G67570 = PPR"/>
        <graphics w="35.0" h="35.0" width="1" outline="#000000" fill="#ff0033" y="5827.37890625" x="7131.30615234375"/>
    </node>
    <node label="TATCCTTGAATATGTTCACATT" id="-455">
        <att type="string" name="node.size" label="node.size"/>
        <att type="string" name="node.fillColor" label="node.fillColor"/>
        <att type="string" name="node.labelPosition" label="node.labelPosition"/>
        <att type="string" name="node.lineType" label="node.lineType"/>
        <att type="string" name="Node Type" label="Node Type" value="srna"/>
        <att type="string" name="node.borderColor" label="node.borderColor"/>
        <att type="string" name="node.shape" label="node.shape"/>
        <att type="string" name="canonicalName" label="canonicalName" value="TATCCTTGAATATGTTCACATT"/>
        <att type="string" name="Node TypeAT5G67570 = PPR" label="Node TypeAT5G67570 = PPR"/>
        <graphics w="35.0" h="35.0" width="1" outline="#000000" fill="#ff0033" y="7679.8154296875" x="6583.6123046875"/>
    </node>
    <node label="ATTTCTCTACGCTATGTTGGACTT" id="-456">
        <att type="string" name="node.size" label="node.size"/>
        <att type="string" name="node.fillColor" label="node.fillColor"/>
        <att type="string" name="node.labelPosition" label="node.labelPosition"/>
        <att type="string" name="node.lineType" label="node.lineType"/>
        <att type="string" name="Node Type" label="Node Type" value="srna"/>
        <att type="string" name="node.borderColor" label="node.borderColor"/>
        <att type="string" name="node.shape" label="node.shape"/>
        <att type="string" name="canonicalName" label="canonicalName" value="ATTTCTCTACGCTATGTTGGACTT"/>
        <att type="string" name="Node TypeAT5G67570 = PPR" label="Node TypeAT5G67570 = PPR"/>
        <graphics w="35.0" h="35.0" width="1" outline="#000000" fill="#ff0033" y="8199.638671875" x="6294.03271484375"/>
    </node>
    <node label="TCGTCTAAAGAACAGTTGCTAA" id="-179">
        <att type="string" name="node.size" label="node.size"/>
        <att type="string" name="node.fillColor" label="node.fillColor"/>
        <att type="string" name="node.labelPosition" label="node.labelPosition"/>
        <att type="string" name="node.lineType" label="node.lineType"/>
        <att type="string" name="Node Type" label="Node Type" value="srna"/>
        <att type="string" name="node.borderColor" label="node.borderColor"/>
        <att type="string" name="node.shape" label="node.shape"/>
        <att type="string" name="canonicalName" label="canonicalName" value="TCGTCTAAAGAACAGTTGCTAA"/>
        <att type="string" name="Node TypeAT5G67570 = PPR" label="Node TypeAT5G67570 = PPR"/>
        <graphics w="35.0" h="35.0" width="1" outline="#000000" fill="#ff0033" y="5648.2177734375" x="3910.252197265625"/>
    </node>
    <node label="TTCTAAGTTCAACATATCGAC" id="-180">
        <att type="string" name="node.size" label="node.size"/>
        <att type="string" name="node.fillColor" label="node.fillColor"/>
        <att type="string" name="node.labelPosition" label="node.labelPosition"/>
        <att type="string" name="node.lineType" label="node.lineType"/>
        <att type="string" name="Node Type" label="Node Type" value="srna"/>
        <att type="string" name="node.borderColor" label="node.borderColor"/>
        <att type="string" name="node.shape" label="node.shape"/>
        <att type="string" name="canonicalName" label="canonicalName" value="TTCTAAGTTCAACATATCGAC"/>
        <att type="string" name="Node TypeAT5G67570 = PPR" label="Node TypeAT5G67570 = PPR"/>
        <graphics w="35.0" h="35.0" width="1" outline="#000000" fill="#ff0033" y="5646.02490234375" x="3780.69775390625"/>
    </node>
    <node label="AGTTCAAGTATTCCAGATGGTAG" id="-178">
        <att type="string" name="node.size" label="node.size"/>
        <att type="string" name="node.fillColor" label="node.fillColor"/>
        <att type="string" name="node.labelPosition" label="node.labelPosition"/>
        <att type="string" name="node.lineType" label="node.lineType"/>
        <att type="string" name="Node Type" label="Node Type" value="srna"/>
        <att type="string" name="node.borderColor" label="node.borderColor"/>
        <att type="string" name="node.shape" label="node.shape"/>
        <att type="string" name="canonicalName" label="canonicalName" value="AGTTCAAGTATTCCAGATGGTAG"/>
        <att type="string" name="Node TypeAT5G67570 = PPR" label="Node TypeAT5G67570 = PPR"/>
        <graphics w="35.0" h="35.0" width="1" outline="#000000" fill="#ff0033" y="5968.54345703125" x="6964.3291015625"/>
    </node>
    <node label="TCCACCGATAAATGGTCTATT" id="-177">
        <att type="string" name="node.size" label="node.size"/>
        <att type="string" name="node.fillColor" label="node.fillColor"/>
        <att type="string" name="node.labelPosition" label="node.labelPosition"/>
        <att type="string" name="node.lineType" label="node.lineType"/>
        <att type="string" name="Node Type" label="Node Type" value="srna"/>
        <att type="string" name="node.borderColor" label="node.borderColor"/>
        <att type="string" name="node.shape" label="node.shape"/>
        <att type="string" name="canonicalName" label="canonicalName" value="TCCACCGATAAATGGTCTATT"/>
        <att type="string" name="Node TypeAT5G67570 = PPR" label="Node TypeAT5G67570 = PPR"/>
        <graphics w="35.0" h="35.0" width="1" outline="#000000" fill="#ff0033" y="6257.64892578125" x="3647.629638671875"/>
    </node>
    <node label="TTACAAGCCTTGCAAAATAAG" id="-454">
        <att type="string" name="node.size" label="node.size"/>
        <att type="string" name="node.fillColor" label="node.fillColor"/>
        <att type="string" name="node.labelPosition" label="node.labelPosition"/>
        <att type="string" name="node.lineType" label="node.lineType"/>
        <att type="string" name="Node Type" label="Node Type" value="srna"/>
        <att type="string" name="node.borderColor" label="node.borderColor"/>
        <att type="string" name="node.shape" label="node.shape"/>
        <att type="string" name="canonicalName" label="canonicalName" value="TTACAAGCCTTGCAAAATAAG"/>
        <att type="string" name="Node TypeAT5G67570 = PPR" label="Node TypeAT5G67570 = PPR"/>
        <graphics w="35.0" h="35.0" width="1" outline="#000000" fill="#ff0033" y="7274.6279296875" x="6146.85107421875"/>
    </node>
    <node label="ATGTGTTCAAGTAAATGAGATTT" id="-453">
        <att type="string" name="node.size" label="node.size"/>
        <att type="string" name="node.fillColor" label="node.fillColor"/>
        <att type="string" name="node.labelPosition" label="node.labelPosition"/>
        <att type="string" name="node.lineType" label="node.lineType"/>
        <att type="string" name="Node Type" label="Node Type" value="srna"/>
        <att type="string" name="node.borderColor" label="node.borderColor"/>
        <att type="string" name="node.shape" label="node.shape"/>
        <att type="string" name="canonicalName" label="canonicalName" value="ATGTGTTCAAGTAAATGAGATTT"/>
        <att type="string" name="Node TypeAT5G67570 = PPR" label="Node TypeAT5G67570 = PPR"/>
        <graphics w="35.0" h="35.0" width="1" outline="#000000" fill="#ff0033" y="6440.634765625" x="4473.75146484375"/>
    </node>
    <node label="TCCAATGCTTTTTCTAGTTTCG" id="-176">
        <att type="string" name="node.size" label="node.size"/>
        <att type="string" name="node.fillColor" label="node.fillColor"/>
        <att type="string" name="node.labelPosition" label="node.labelPosition"/>
        <att type="string" name="node.lineType" label="node.lineType"/>
        <att type="string" name="Node Type" label="Node Type" value="srna"/>
        <att type="string" name="node.borderColor" label="node.borderColor"/>
        <att type="string" name="node.shape" label="node.shape"/>
        <att type="string" name="canonicalName" label="canonicalName" value="TCCAATGCTTTTTCTAGTTTCG"/>
        <att type="string" name="Node TypeAT5G67570 = PPR" label="Node TypeAT5G67570 = PPR"/>
        <graphics w="35.0" h="35.0" width="1" outline="#000000" fill="#ff0033" y="8009.697265625" x="6526.51220703125"/>
    </node>
    <node label="TGTATATCCCATTTCTACCAT" id="-451">
        <att type="string" name="node.size" label="node.size"/>
        <att type="string" name="node.fillColor" label="node.fillColor"/>
        <att type="string" name="node.labelPosition" label="node.labelPosition"/>
        <att type="string" name="node.lineType" label="node.lineType"/>
        <att type="string" name="Node Type" label="Node Type" value="srna"/>
        <att type="string" name="node.borderColor" label="node.borderColor"/>
        <att type="string" name="node.shape" label="node.shape"/>
        <att type="string" name="canonicalName" label="canonicalName" value="TGTATATCCCATTTCTACCAT"/>
        <att type="string" name="Node TypeAT5G67570 = PPR" label="Node TypeAT5G67570 = PPR"/>
        <graphics w="35.0" h="35.0" width="1" outline="#000000" fill="#ff0033" y="6439.95849609375" x="7531.6416015625"/>
    </node>
    <node label="TCGGCCATGGTACATTAACAC" id="-595">
        <att type="string" name="node.size" label="node.size"/>
        <att type="string" name="node.fillColor" label="node.fillColor"/>
        <att type="string" name="node.labelPosition" label="node.labelPosition"/>
        <att type="string" name="node.lineType" label="node.lineType"/>
        <att type="string" name="Node Type" label="Node Type" value="srna"/>
        <att type="string" name="node.borderColor" label="node.borderColor"/>
        <att type="string" name="node.shape" label="node.shape"/>
        <att type="string" name="canonicalName" label="canonicalName" value="TCGGCCATGGTACATTAACAC"/>
        <att type="string" name="Node TypeAT5G67570 = PPR" label="Node TypeAT5G67570 = PPR"/>
        <graphics w="35.0" h="35.0" width="1" outline="#000000" fill="#ff0033" y="5900.896484375" x="4519.0283203125"/>
    </node>
    <node label="TAGGTCTTTAATCCCATATAG" id="-594">
        <att type="string" name="node.size" label="node.size"/>
        <att type="string" name="node.fillColor" label="node.fillColor"/>
        <att type="string" name="node.labelPosition" label="node.labelPosition"/>
        <att type="string" name="node.lineType" label="node.lineType"/>
        <att type="string" name="Node Type" label="Node Type" value="srna"/>
        <att type="string" name="node.borderColor" label="node.borderColor"/>
        <att type="string" name="node.shape" label="node.shape"/>
        <att type="string" name="canonicalName" label="canonicalName" value="TAGGTCTTTAATCCCATATAG"/>
        <att type="string" name="Node TypeAT5G67570 = PPR" label="Node TypeAT5G67570 = PPR"/>
        <graphics w="35.0" h="35.0" width="1" outline="#000000" fill="#ff0033" y="5982.49267578125" x="7351.8408203125"/>
    </node>
    <node label="AAGGCTTGTAATGGGTGTTGT" id="-175">
        <att type="string" name="node.size" label="node.size"/>
        <att type="string" name="node.fillColor" label="node.fillColor"/>
        <att type="string" name="node.labelPosition" label="node.labelPosition"/>
        <att type="string" name="node.lineType" label="node.lineType"/>
        <att type="string" name="Node Type" label="Node Type" value="srna"/>
        <att type="string" name="node.borderColor" label="node.borderColor"/>
        <att type="string" name="node.shape" label="node.shape"/>
        <att type="string" name="canonicalName" label="canonicalName" value="AAGGCTTGTAATGGGTGTTGT"/>
        <att type="string" name="Node TypeAT5G67570 = PPR" label="Node TypeAT5G67570 = PPR"/>
        <graphics w="35.0" h="35.0" width="1" outline="#000000" fill="#ff0033" y="7812.056640625" x="5823.611328125"/>
    </node>
    <node label="ATATTCCAGGATATGCAAAAGA" id="-446">
        <att type="string" name="node.size" label="node.size"/>
        <att type="string" name="node.fillColor" label="node.fillColor"/>
        <att type="string" name="node.labelPosition" label="node.labelPosition"/>
        <att type="string" name="node.lineType" label="node.lineType"/>
        <att type="string" name="Node Type" label="Node Type" value="srna"/>
        <att type="string" name="node.borderColor" label="node.borderColor"/>
        <att type="string" name="node.shape" label="node.shape"/>
        <att type="string" name="canonicalName" label="canonicalName" value="ATATTCCAGGATATGCAAAAGA"/>
        <att type="string" name="Node TypeAT5G67570 = PPR" label="Node TypeAT5G67570 = PPR"/>
        <graphics w="35.0" h="35.0" width="1" outline="#000000" fill="#ff0033" y="6926.46142578125" x="4798.33740234375"/>
    </node>
    <node label="AT3G23125" id="-445">
        <att type="string" name="node.size" label="node.size"/>
        <att type="string" name="node.fillColor" label="node.fillColor"/>
        <att type="string" name="node.labelPosition" label="node.labelPosition"/>
        <att type="string" name="node.lineType" label="node.lineType"/>
        <att type="string" name="Node Type" label="Node Type" value="Gene"/>
        <att type="string" name="node.borderColor" label="node.borderColor"/>
        <att type="string" name="node.shape" label="node.shape"/>
        <att type="string" name="canonicalName" label="canonicalName" value="AT3G23125"/>
        <att type="string" name="Node TypeAT5G67570 = PPR" label="Node TypeAT5G67570 = PPR"/>
        <graphics w="35.0" h="35.0" width="1" type="rectangle" outline="#000000" fill="#0000cc" y="5150.05908203125" x="6048.67626953125"/>
    </node>
    <node label="CTAGTTCGTCGATATGTTGAA" id="-444">
        <att type="string" name="node.size" label="node.size"/>
        <att type="string" name="node.fillColor" label="node.fillColor"/>
        <att type="string" name="node.labelPosition" label="node.labelPosition"/>
        <att type="string" name="node.lineType" label="node.lineType"/>
        <att type="string" name="Node Type" label="Node Type" value="srna"/>
        <att type="string" name="node.borderColor" label="node.borderColor"/>
        <att type="string" name="node.shape" label="node.shape"/>
        <att type="string" name="canonicalName" label="canonicalName" value="CTAGTTCGTCGATATGTTGAA"/>
        <att type="string" name="Node TypeAT5G67570 = PPR" label="Node TypeAT5G67570 = PPR"/>
        <graphics w="35.0" h="35.0" width="1" outline="#000000" fill="#ff0033" y="6567.087890625" x="4103.8662109375"/>
    </node>
    <node label="TGGTAGTTCAAGTATTCCAGAT" id="-443">
        <att type="string" name="node.size" label="node.size"/>
        <att type="string" name="node.fillColor" label="node.fillColor"/>
        <att type="string" name="node.labelPosition" label="node.labelPosition"/>
        <att type="string" name="node.lineType" label="node.lineType"/>
        <att type="string" name="Node Type" label="Node Type" value="srna"/>
        <att type="string" name="node.borderColor" label="node.borderColor"/>
        <att type="string" name="node.shape" label="node.shape"/>
        <att type="string" name="canonicalName" label="canonicalName" value="TGGTAGTTCAAGTATTCCAGAT"/>
        <att type="string" name="Node TypeAT5G67570 = PPR" label="Node TypeAT5G67570 = PPR"/>
        <graphics w="35.0" h="35.0" width="1" outline="#000000" fill="#ff0033" y="6032.2685546875" x="7097.43310546875"/>
    </node>
    <node label="TATGGGATTAAAGACCTATGTT" id="-170">
        <att type="string" name="node.size" label="node.size"/>
        <att type="string" name="node.fillColor" label="node.fillColor"/>
        <att type="string" name="node.labelPosition" label="node.labelPosition"/>
        <att type="string" name="node.lineType" label="node.lineType"/>
        <att type="string" name="Node Type" label="Node Type" value="srna"/>
        <att type="string" name="node.borderColor" label="node.borderColor"/>
        <att type="string" name="node.shape" label="node.shape"/>
        <att type="string" name="canonicalName" label="canonicalName" value="TATGGGATTAAAGACCTATGTT"/>
        <att type="string" name="Node TypeAT5G67570 = PPR" label="Node TypeAT5G67570 = PPR"/>
        <graphics w="35.0" h="35.0" width="1" outline="#000000" fill="#ff0033" y="6099.7060546875" x="7744.51806640625"/>
    </node>
    <node label="AGTATATGCAAAAGAGTAAGATGG" id="-441">
        <att type="string" name="node.size" label="node.size"/>
        <att type="string" name="node.fillColor" label="node.fillColor"/>
        <att type="string" name="node.labelPosition" label="node.labelPosition"/>
        <att type="string" name="node.lineType" label="node.lineType"/>
        <att type="string" name="Node Type" label="Node Type" value="srna"/>
        <att type="string" name="node.borderColor" label="node.borderColor"/>
        <att type="string" name="node.shape" label="node.shape"/>
        <att type="string" name="canonicalName" label="canonicalName" value="AGTATATGCAAAAGAGTAAGATGG"/>
        <att type="string" name="Node TypeAT5G67570 = PPR" label="Node TypeAT5G67570 = PPR"/>
        <graphics w="35.0" h="35.0" width="1" outline="#000000" fill="#ff0033" y="5907.18701171875" x="7584.70263671875"/>
    </node>
    <node label="TTTGCATATACTCGAATACCTA" id="-169">
        <att type="string" name="node.size" label="node.size"/>
        <att type="string" name="node.fillColor" label="node.fillColor"/>
        <att type="string" name="node.labelPosition" label="node.labelPosition"/>
        <att type="string" name="node.lineType" label="node.lineType"/>
        <att type="string" name="Node Type" label="Node Type" value="srna"/>
        <att type="string" name="node.borderColor" label="node.borderColor"/>
        <att type="string" name="node.shape" label="node.shape"/>
        <att type="string" name="canonicalName" label="canonicalName" value="TTTGCATATACTCGAATACCTA"/>
        <att type="string" name="Node TypeAT5G67570 = PPR" label="Node TypeAT5G67570 = PPR"/>
        <graphics w="35.0" h="35.0" width="1" outline="#000000" fill="#ff0033" y="5634.9013671875" x="7563.36083984375"/>
    </node>
    <node label="TTTTCTAAGATCCACCGATAAA" id="-167">
        <att type="string" name="node.size" label="node.size"/>
        <att type="string" name="node.fillColor" label="node.fillColor"/>
        <att type="string" name="node.labelPosition" label="node.labelPosition"/>
        <att type="string" name="node.lineType" label="node.lineType"/>
        <att type="string" name="Node Type" label="Node Type" value="srna"/>
        <att type="string" name="node.borderColor" label="node.borderColor"/>
        <att type="string" name="node.shape" label="node.shape"/>
        <att type="string" name="canonicalName" label="canonicalName" value="TTTTCTAAGATCCACCGATAAA"/>
        <att type="string" name="Node TypeAT5G67570 = PPR" label="Node TypeAT5G67570 = PPR"/>
        <graphics w="35.0" h="35.0" width="1" outline="#000000" fill="#ff0033" y="6593.873046875" x="4002.44091796875"/>
    </node>
    <node label="TATGGGATTAAAGACCTATGT" id="-166">
        <att type="string" name="node.size" label="node.size"/>
        <att type="string" name="node.fillColor" label="node.fillColor"/>
        <att type="string" name="node.labelPosition" label="node.labelPosition"/>
        <att type="string" name="node.lineType" label="node.lineType"/>
        <att type="string" name="Node Type" label="Node Type" value="srna"/>
        <att type="string" name="node.borderColor" label="node.borderColor"/>
        <att type="string" name="node.shape" label="node.shape"/>
        <att type="string" name="canonicalName" label="canonicalName" value="TATGGGATTAAAGACCTATGT"/>
        <att type="string" name="Node TypeAT5G67570 = PPR" label="Node TypeAT5G67570 = PPR"/>
        <graphics w="35.0" h="35.0" width="1" outline="#000000" fill="#ff0033" y="6144.46142578125" x="7037.17431640625"/>
    </node>
    <node label="TAGTCTCTTTTACAAGGTGTT" id="-593">
        <att type="string" name="node.size" label="node.size"/>
        <att type="string" name="node.fillColor" label="node.fillColor"/>
        <att type="string" name="node.labelPosition" label="node.labelPosition"/>
        <att type="string" name="node.lineType" label="node.lineType"/>
        <att type="string" name="Node Type" label="Node Type" value="srna"/>
        <att type="string" name="node.borderColor" label="node.borderColor"/>
        <att type="string" name="node.shape" label="node.shape"/>
        <att type="string" name="canonicalName" label="canonicalName" value="TAGTCTCTTTTACAAGGTGTT"/>
        <att type="string" name="Node TypeAT5G67570 = PPR" label="Node TypeAT5G67570 = PPR"/>
        <graphics w="35.0" h="35.0" width="1" outline="#000000" fill="#ff0033" y="7701.58837890625" x="6296.31005859375"/>
    </node>
    <node label="TTTTACGGGGATAAGACTGAA" id="-439">
        <att type="string" name="node.size" label="node.size"/>
        <att type="string" name="node.fillColor" label="node.fillColor"/>
        <att type="string" name="node.labelPosition" label="node.labelPosition"/>
        <att type="string" name="node.lineType" label="node.lineType"/>
        <att type="string" name="Node Type" label="Node Type" value="srna"/>
        <att type="string" name="node.borderColor" label="node.borderColor"/>
        <att type="string" name="node.shape" label="node.shape"/>
        <att type="string" name="canonicalName" label="canonicalName" value="TTTTACGGGGATAAGACTGAA"/>
        <att type="string" name="Node TypeAT5G67570 = PPR" label="Node TypeAT5G67570 = PPR"/>
        <graphics w="35.0" h="35.0" width="1" outline="#000000" fill="#ff0033" y="5945.09521484375" x="6991.35400390625"/>
    </node>
    <node label="TCGCCATTACTACAAATATCATT" id="-437">
        <att type="string" name="node.size" label="node.size"/>
        <att type="string" name="node.fillColor" label="node.fillColor"/>
        <att type="string" name="node.labelPosition" label="node.labelPosition"/>
        <att type="string" name="node.lineType" label="node.lineType"/>
        <att type="string" name="Node Type" label="Node Type" value="srna"/>
        <att type="string" name="node.borderColor" label="node.borderColor"/>
        <att type="string" name="node.shape" label="node.shape"/>
        <att type="string" name="canonicalName" label="canonicalName" value="TCGCCATTACTACAAATATCATT"/>
        <att type="string" name="Node TypeAT5G67570 = PPR" label="Node TypeAT5G67570 = PPR"/>
        <graphics w="35.0" h="35.0" width="1" outline="#000000" fill="#ff0033" y="8220.01171875" x="5917.861328125"/>
    </node>
    <node label="AGATTTTCAAGTCGTCTAAAGAAC" id="-436">
        <att type="string" name="node.size" label="node.size"/>
        <att type="string" name="node.fillColor" label="node.fillColor"/>
        <att type="string" name="node.labelPosition" label="node.labelPosition"/>
        <att type="string" name="node.lineType" label="node.lineType"/>
        <att type="string" name="Node Type" label="Node Type" value="srna"/>
        <att type="string" name="node.borderColor" label="node.borderColor"/>
        <att type="string" name="node.shape" label="node.shape"/>
        <att type="string" name="canonicalName" label="canonicalName" value="AGATTTTCAAGTCGTCTAAAGAAC"/>
        <att type="string" name="Node TypeAT5G67570 = PPR" label="Node TypeAT5G67570 = PPR"/>
        <graphics w="35.0" h="35.0" width="1" outline="#000000" fill="#ff0033" y="6078.5205078125" x="3608.013916015625"/>
    </node>
    <node label="ATATGTTTACTAAAACAAAGA" id="-434">
        <att type="string" name="node.size" label="node.size"/>
        <att type="string" name="node.fillColor" label="node.fillColor"/>
        <att type="string" name="node.labelPosition" label="node.labelPosition"/>
        <att type="string" name="node.lineType" label="node.lineType"/>
        <att type="string" name="Node Type" label="Node Type" value="srna"/>
        <att type="string" name="node.borderColor" label="node.borderColor"/>
        <att type="string" name="node.shape" label="node.shape"/>
        <att type="string" name="canonicalName" label="canonicalName" value="ATATGTTTACTAAAACAAAGA"/>
        <att type="string" name="Node TypeAT5G67570 = PPR" label="Node TypeAT5G67570 = PPR"/>
        <graphics w="35.0" h="35.0" width="1" outline="#000000" fill="#ff0033" y="6190.79296875" x="7013.53857421875"/>
    </node>
    <node label="TATATGTTTCAGTCTTATC" id="-435">
        <att type="string" name="node.size" label="node.size"/>
        <att type="string" name="node.fillColor" label="node.fillColor"/>
        <att type="string" name="node.labelPosition" label="node.labelPosition"/>
        <att type="string" name="node.lineType" label="node.lineType"/>
        <att type="string" name="Node Type" label="Node Type" value="srna"/>
        <att type="string" name="node.borderColor" label="node.borderColor"/>
        <att type="string" name="node.shape" label="node.shape"/>
        <att type="string" name="canonicalName" label="canonicalName" value="TATATGTTTCAGTCTTATC"/>
        <att type="string" name="Node TypeAT5G67570 = PPR" label="Node TypeAT5G67570 = PPR"/>
        <graphics w="35.0" h="35.0" width="1" outline="#000000" fill="#ff0033" y="5807.357421875" x="7623.46533203125"/>
    </node>
    <node label="TACAAGGTGTTGTGAAGTCTA" id="-164">
        <att type="string" name="node.size" label="node.size"/>
        <att type="string" name="node.fillColor" label="node.fillColor"/>
        <att type="string" name="node.labelPosition" label="node.labelPosition"/>
        <att type="string" name="node.lineType" label="node.lineType"/>
        <att type="string" name="Node Type" label="Node Type" value="srna"/>
        <att type="string" name="node.borderColor" label="node.borderColor"/>
        <att type="string" name="node.shape" label="node.shape"/>
        <att type="string" name="canonicalName" label="canonicalName" value="TACAAGGTGTTGTGAAGTCTA"/>
        <att type="string" name="Node TypeAT5G67570 = PPR" label="Node TypeAT5G67570 = PPR"/>
        <graphics w="35.0" h="35.0" width="1" outline="#000000" fill="#ff0033" y="8255.2978515625" x="6207.85498046875"/>
    </node>
    <node label="TATGTTTCAGTCTTATCCCCG" id="-163">
        <att type="string" name="node.size" label="node.size"/>
        <att type="string" name="node.fillColor" label="node.fillColor"/>
        <att type="string" name="node.labelPosition" label="node.labelPosition"/>
        <att type="string" name="node.lineType" label="node.lineType"/>
        <att type="string" name="Node Type" label="Node Type" value="srna"/>
        <att type="string" name="node.borderColor" label="node.borderColor"/>
        <att type="string" name="node.shape" label="node.shape"/>
        <att type="string" name="canonicalName" label="canonicalName" value="TATGTTTCAGTCTTATCCCCG"/>
        <att type="string" name="Node TypeAT5G67570 = PPR" label="Node TypeAT5G67570 = PPR"/>
        <graphics w="35.0" h="35.0" width="1" outline="#000000" fill="#ff0033" y="6284.74169921875" x="7405.71484375"/>
    </node>
    <node label="AT2G39675" id="-162">
        <att type="string" name="node.size" label="node.size"/>
        <att type="string" name="node.fillColor" label="node.fillColor" value="255,255,0"/>
        <att type="string" name="node.labelPosition" label="node.labelPosition" value="N,S,c,0,0"/>
        <att type="string" name="node.lineType" label="node.lineType" value="LINE_3"/>
        <att type="string" name="Node Type" label="Node Type" value="Gene"/>
        <att type="string" name="node.borderColor" label="node.borderColor"/>
        <att type="string" name="node.shape" label="node.shape"/>
        <att type="string" name="canonicalName" label="canonicalName" value="AT2G39675"/>
        <att type="string" name="Node TypeAT5G67570 = PPR" label="Node TypeAT5G67570 = PPR"/>
        <graphics w="35.0" h="35.0" width="1" type="rectangle" outline="#000000" fill="#ffff00" y="6083.81640625" x="4090.42333984375"/>
    </node>
    <node label="ATATTCCAGGATATGCAAAAGAA" id="-433">
        <att type="string" name="node.size" label="node.size"/>
        <att type="string" name="node.fillColor" label="node.fillColor"/>
        <att type="string" name="node.labelPosition" label="node.labelPosition"/>
        <att type="string" name="node.lineType" label="node.lineType"/>
        <att type="string" name="Node Type" label="Node Type" value="srna"/>
        <att type="string" name="node.borderColor" label="node.borderColor"/>
        <att type="string" name="node.shape" label="node.shape"/>
        <att type="string" name="canonicalName" label="canonicalName" value="ATATTCCAGGATATGCAAAAGAA"/>
        <att type="string" name="Node TypeAT5G67570 = PPR" label="Node TypeAT5G67570 = PPR"/>
        <graphics w="35.0" h="35.0" width="1" outline="#000000" fill="#ff0033" y="6957.044921875" x="4623.37841796875"/>
    </node>
    <node label="TCATTGTTTTCTTTTGCATATC" id="-592">
        <att type="string" name="node.size" label="node.size"/>
        <att type="string" name="node.fillColor" label="node.fillColor"/>
        <att type="string" name="node.labelPosition" label="node.labelPosition"/>
        <att type="string" name="node.lineType" label="node.lineType"/>
        <att type="string" name="Node Type" label="Node Type" value="srna"/>
        <att type="string" name="node.borderColor" label="node.borderColor"/>
        <att type="string" name="node.shape" label="node.shape"/>
        <att type="string" name="canonicalName" label="canonicalName" value="TCATTGTTTTCTTTTGCATATC"/>
        <att type="string" name="Node TypeAT5G67570 = PPR" label="Node TypeAT5G67570 = PPR"/>
        <graphics w="35.0" h="35.0" width="1" outline="#000000" fill="#ff0033" y="6458.20458984375" x="4440.4560546875"/>
    </node>
    <node label="TCTGTGATTCTCTGTGTAAGC" id="-161">
        <att type="string" name="node.size" label="node.size"/>
        <att type="string" name="node.fillColor" label="node.fillColor"/>
        <att type="string" name="node.labelPosition" label="node.labelPosition"/>
        <att type="string" name="node.lineType" label="node.lineType"/>
        <att type="string" name="Node Type" label="Node Type" value="srna"/>
        <att type="string" name="node.borderColor" label="node.borderColor"/>
        <att type="string" name="node.shape" label="node.shape"/>
        <att type="string" name="canonicalName" label="canonicalName" value="TCTGTGATTCTCTGTGTAAGC"/>
        <att type="string" name="Node TypeAT5G67570 = PPR" label="Node TypeAT5G67570 = PPR"/>
        <graphics w="35.0" h="35.0" width="1" outline="#000000" fill="#ff0033" y="5035.0986328125" x="6234.4326171875"/>
    </node>
    <node label="TGTTTCAGTCTTATCCCCGTA" id="-429">
        <att type="string" name="node.size" label="node.size"/>
        <att type="string" name="node.fillColor" label="node.fillColor"/>
        <att type="string" name="node.labelPosition" label="node.labelPosition"/>
        <att type="string" name="node.lineType" label="node.lineType"/>
        <att type="string" name="Node Type" label="Node Type" value="srna"/>
        <att type="string" name="node.borderColor" label="node.borderColor"/>
        <att type="string" name="node.shape" label="node.shape"/>
        <att type="string" name="canonicalName" label="canonicalName" value="TGTTTCAGTCTTATCCCCGTA"/>
        <att type="string" name="Node TypeAT5G67570 = PPR" label="Node TypeAT5G67570 = PPR"/>
        <graphics w="35.0" h="35.0" width="1" outline="#000000" fill="#ff0033" y="6433.7158203125" x="7259.041015625"/>
    </node>
    <node label="CACGATGTTCAATAGATTTAG" id="-428">
        <att type="string" name="node.size" label="node.size"/>
        <att type="string" name="node.fillColor" label="node.fillColor"/>
        <att type="string" name="node.labelPosition" label="node.labelPosition"/>
        <att type="string" name="node.lineType" label="node.lineType"/>
        <att type="string" name="Node Type" label="Node Type" value="srna"/>
        <att type="string" name="node.borderColor" label="node.borderColor"/>
        <att type="string" name="node.shape" label="node.shape"/>
        <att type="string" name="canonicalName" label="canonicalName" value="CACGATGTTCAATAGATTTAG"/>
        <att type="string" name="Node TypeAT5G67570 = PPR" label="Node TypeAT5G67570 = PPR"/>
        <graphics w="35.0" h="35.0" width="1" outline="#000000" fill="#ff0033" y="5536.6123046875" x="7408.9638671875"/>
    </node>
    <node label="TGAAGTCTACATGAAGCAAGTC" id="-591">
        <att type="string" name="node.size" label="node.size"/>
        <att type="string" name="node.fillColor" label="node.fillColor"/>
        <att type="string" name="node.labelPosition" label="node.labelPosition"/>
        <att type="string" name="node.lineType" label="node.lineType"/>
        <att type="string" name="Node Type" label="Node Type" value="srna"/>
        <att type="string" name="node.borderColor" label="node.borderColor"/>
        <att type="string" name="node.shape" label="node.shape"/>
        <att type="string" name="canonicalName" label="canonicalName" value="TGAAGTCTACATGAAGCAAGTC"/>
        <att type="string" name="Node TypeAT5G67570 = PPR" label="Node TypeAT5G67570 = PPR"/>
        <graphics w="35.0" h="35.0" width="1" outline="#000000" fill="#ff0033" y="8220.869140625" x="6186.48291015625"/>
    </node>
    <node label="CGAACGCTATGTTGGACTTAGGAT" id="-159">
        <att type="string" name="node.size" label="node.size"/>
        <att type="string" name="node.fillColor" label="node.fillColor"/>
        <att type="string" name="node.labelPosition" label="node.labelPosition"/>
        <att type="string" name="node.lineType" label="node.lineType"/>
        <att type="string" name="Node Type" label="Node Type" value="srna"/>
        <att type="string" name="node.borderColor" label="node.borderColor"/>
        <att type="string" name="node.shape" label="node.shape"/>
        <att type="string" name="canonicalName" label="canonicalName" value="CGAACGCTATGTTGGACTTAGGAT"/>
        <att type="string" name="Node TypeAT5G67570 = PPR" label="Node TypeAT5G67570 = PPR"/>
        <graphics w="35.0" h="35.0" width="1" outline="#000000" fill="#ff0033" y="8186.2724609375" x="5813.29345703125"/>
    </node>
    <node label="TGTTGATCGGATGGTAGAAACA" id="-157">
        <att type="string" name="node.size" label="node.size"/>
        <att type="string" name="node.fillColor" label="node.fillColor"/>
        <att type="string" name="node.labelPosition" label="node.labelPosition"/>
        <att type="string" name="node.lineType" label="node.lineType"/>
        <att type="string" name="Node Type" label="Node Type" value="srna"/>
        <att type="string" name="node.borderColor" label="node.borderColor"/>
        <att type="string" name="node.shape" label="node.shape"/>
        <att type="string" name="canonicalName" label="canonicalName" value="TGTTGATCGGATGGTAGAAACA"/>
        <att type="string" name="Node TypeAT5G67570 = PPR" label="Node TypeAT5G67570 = PPR"/>
        <graphics w="35.0" h="35.0" width="1" outline="#000000" fill="#ff0033" y="6498.2412109375" x="7367.73828125"/>
    </node>
    <node label="GATGGTAGTTCAAGTATTCCA" id="-427">
        <att type="string" name="node.size" label="node.size"/>
        <att type="string" name="node.fillColor" label="node.fillColor"/>
        <att type="string" name="node.labelPosition" label="node.labelPosition"/>
        <att type="string" name="node.lineType" label="node.lineType"/>
        <att type="string" name="Node Type" label="Node Type" value="srna"/>
        <att type="string" name="node.borderColor" label="node.borderColor"/>
        <att type="string" name="node.shape" label="node.shape"/>
        <att type="string" name="canonicalName" label="canonicalName" value="GATGGTAGTTCAAGTATTCCA"/>
        <att type="string" name="Node TypeAT5G67570 = PPR" label="Node TypeAT5G67570 = PPR"/>
        <graphics w="35.0" h="35.0" width="1" outline="#000000" fill="#ff0033" y="6407.4482421875" x="7216.650390625"/>
    </node>
    <node label="CACGATATCTTCCATTTCTCTAC" id="-425">
        <att type="string" name="node.size" label="node.size"/>
        <att type="string" name="node.fillColor" label="node.fillColor"/>
        <att type="string" name="node.labelPosition" label="node.labelPosition"/>
        <att type="string" name="node.lineType" label="node.lineType"/>
        <att type="string" name="Node Type" label="Node Type" value="srna"/>
        <att type="string" name="node.borderColor" label="node.borderColor"/>
        <att type="string" name="node.shape" label="node.shape"/>
        <att type="string" name="canonicalName" label="canonicalName" value="CACGATATCTTCCATTTCTCTAC"/>
        <att type="string" name="Node TypeAT5G67570 = PPR" label="Node TypeAT5G67570 = PPR"/>
        <graphics w="35.0" h="35.0" width="1" outline="#000000" fill="#ff0033" y="8137.15966796875" x="5750.015625"/>
    </node>
    <node label="GTTGTGAAGTCTACATGAAGC" id="-154">
        <att type="string" name="node.size" label="node.size"/>
        <att type="string" name="node.fillColor" label="node.fillColor"/>
        <att type="string" name="node.labelPosition" label="node.labelPosition"/>
        <att type="string" name="node.lineType" label="node.lineType"/>
        <att type="string" name="Node Type" label="Node Type" value="srna"/>
        <att type="string" name="node.borderColor" label="node.borderColor"/>
        <att type="string" name="node.shape" label="node.shape"/>
        <att type="string" name="canonicalName" label="canonicalName" value="GTTGTGAAGTCTACATGAAGC"/>
        <att type="string" name="Node TypeAT5G67570 = PPR" label="Node TypeAT5G67570 = PPR"/>
        <graphics w="35.0" h="35.0" width="1" outline="#000000" fill="#ff0033" y="8218.0908203125" x="6392.3603515625"/>
    </node>
    <node label="TAATACTAAACATATTCATGG" id="-424">
        <att type="string" name="node.size" label="node.size"/>
        <att type="string" name="node.fillColor" label="node.fillColor"/>
        <att type="string" name="node.labelPosition" label="node.labelPosition"/>
        <att type="string" name="node.lineType" label="node.lineType"/>
        <att type="string" name="Node Type" label="Node Type" value="srna"/>
        <att type="string" name="node.borderColor" label="node.borderColor"/>
        <att type="string" name="node.shape" label="node.shape"/>
        <att type="string" name="canonicalName" label="canonicalName" value="TAATACTAAACATATTCATGG"/>
        <att type="string" name="Node TypeAT5G67570 = PPR" label="Node TypeAT5G67570 = PPR"/>
        <graphics w="35.0" h="35.0" width="1" outline="#000000" fill="#ff0033" y="5699.7861328125" x="7619.06201171875"/>
    </node>
    <node label="TTCTACCATCCGATCAACAAG" id="-152">
        <att type="string" name="node.size" label="node.size"/>
        <att type="string" name="node.fillColor" label="node.fillColor"/>
        <att type="string" name="node.labelPosition" label="node.labelPosition"/>
        <att type="string" name="node.lineType" label="node.lineType"/>
        <att type="string" name="Node Type" label="Node Type" value="srna"/>
        <att type="string" name="node.borderColor" label="node.borderColor"/>
        <att type="string" name="node.shape" label="node.shape"/>
        <att type="string" name="canonicalName" label="canonicalName" value="TTCTACCATCCGATCAACAAG"/>
        <att type="string" name="Node TypeAT5G67570 = PPR" label="Node TypeAT5G67570 = PPR"/>
        <graphics w="35.0" h="35.0" width="1" outline="#000000" fill="#ff0033" y="5844.48681640625" x="6884.96435546875"/>
    </node>
    <node label="CGCTATGTTGGACTTAGAATA" id="-423">
        <att type="string" name="node.size" label="node.size"/>
        <att type="string" name="node.fillColor" label="node.fillColor"/>
        <att type="string" name="node.labelPosition" label="node.labelPosition"/>
        <att type="string" name="node.lineType" label="node.lineType"/>
        <att type="string" name="Node Type" label="Node Type" value="srna"/>
        <att type="string" name="node.borderColor" label="node.borderColor"/>
        <att type="string" name="node.shape" label="node.shape"/>
        <att type="string" name="canonicalName" label="canonicalName" value="CGCTATGTTGGACTTAGAATA"/>
        <att type="string" name="Node TypeAT5G67570 = PPR" label="Node TypeAT5G67570 = PPR"/>
        <graphics w="35.0" h="35.0" width="1" outline="#000000" fill="#ff0033" y="7026.890625" x="4776.923828125"/>
    </node>
    <node label="TCTAAGTCCAACATAGCGTAG" id="-151">
        <att type="string" name="node.size" label="node.size"/>
        <att type="string" name="node.fillColor" label="node.fillColor"/>
        <att type="string" name="node.labelPosition" label="node.labelPosition"/>
        <att type="string" name="node.lineType" label="node.lineType"/>
        <att type="string" name="Node Type" label="Node Type" value="srna"/>
        <att type="string" name="node.borderColor" label="node.borderColor"/>
        <att type="string" name="node.shape" label="node.shape"/>
        <att type="string" name="canonicalName" label="canonicalName" value="TCTAAGTCCAACATAGCGTAG"/>
        <att type="string" name="Node TypeAT5G67570 = PPR" label="Node TypeAT5G67570 = PPR"/>
        <graphics w="35.0" h="35.0" width="1" outline="#000000" fill="#ff0033" y="6857.5087890625" x="4806.27197265625"/>
    </node>
    <node label="TTCTAAGTCCAACATAGCGT" id="-150">
        <att type="string" name="node.size" label="node.size"/>
        <att type="string" name="node.fillColor" label="node.fillColor"/>
        <att type="string" name="node.labelPosition" label="node.labelPosition"/>
        <att type="string" name="node.lineType" label="node.lineType"/>
        <att type="string" name="Node Type" label="Node Type" value="srna"/>
        <att type="string" name="node.borderColor" label="node.borderColor"/>
        <att type="string" name="node.shape" label="node.shape"/>
        <att type="string" name="canonicalName" label="canonicalName" value="TTCTAAGTCCAACATAGCGT"/>
        <att type="string" name="Node TypeAT5G67570 = PPR" label="Node TypeAT5G67570 = PPR"/>
        <graphics w="35.0" h="35.0" width="1" outline="#000000" fill="#ff0033" y="7030.26806640625" x="4635.99169921875"/>
    </node>
    <node label="TCGATATGTTGAACTTAGAAT" id="-422">
        <att type="string" name="node.size" label="node.size"/>
        <att type="string" name="node.fillColor" label="node.fillColor"/>
        <att type="string" name="node.labelPosition" label="node.labelPosition"/>
        <att type="string" name="node.lineType" label="node.lineType"/>
        <att type="string" name="Node Type" label="Node Type" value="srna"/>
        <att type="string" name="node.borderColor" label="node.borderColor"/>
        <att type="string" name="node.shape" label="node.shape"/>
        <att type="string" name="canonicalName" label="canonicalName" value="TCGATATGTTGAACTTAGAAT"/>
        <att type="string" name="Node TypeAT5G67570 = PPR" label="Node TypeAT5G67570 = PPR"/>
        <graphics w="35.0" h="35.0" width="1" outline="#000000" fill="#ff0033" y="6358.7509765625" x="4320.791015625"/>
    </node>
    <node label="GAACTAGAAAAGACATTGGAC" id="-149">
        <att type="string" name="node.size" label="node.size"/>
        <att type="string" name="node.fillColor" label="node.fillColor"/>
        <att type="string" name="node.labelPosition" label="node.labelPosition"/>
        <att type="string" name="node.lineType" label="node.lineType"/>
        <att type="string" name="Node Type" label="Node Type" value="srna"/>
        <att type="string" name="node.borderColor" label="node.borderColor"/>
        <att type="string" name="node.shape" label="node.shape"/>
        <att type="string" name="canonicalName" label="canonicalName" value="GAACTAGAAAAGACATTGGAC"/>
        <att type="string" name="Node TypeAT5G67570 = PPR" label="Node TypeAT5G67570 = PPR"/>
        <graphics w="35.0" h="35.0" width="1" outline="#000000" fill="#ff0033" y="5640.80810546875" x="4236.3408203125"/>
    </node>
    <node label="CGTAAAAAAAGTTGTAACTC" id="-148">
        <att type="string" name="node.size" label="node.size"/>
        <att type="string" name="node.fillColor" label="node.fillColor"/>
        <att type="string" name="node.labelPosition" label="node.labelPosition"/>
        <att type="string" name="node.lineType" label="node.lineType"/>
        <att type="string" name="Node Type" label="Node Type" value="srna"/>
        <att type="string" name="node.borderColor" label="node.borderColor"/>
        <att type="string" name="node.shape" label="node.shape"/>
        <att type="string" name="canonicalName" label="canonicalName" value="CGTAAAAAAAGTTGTAACTC"/>
        <att type="string" name="Node TypeAT5G67570 = PPR" label="Node TypeAT5G67570 = PPR"/>
        <graphics w="35.0" h="35.0" width="1" outline="#000000" fill="#ff0033" y="5860.84228515625" x="7007.87060546875"/>
    </node>
    <node label="GAACGCTATGTTGGACTTAGGATG" id="-420">
        <att type="string" name="node.size" label="node.size"/>
        <att type="string" name="node.fillColor" label="node.fillColor"/>
        <att type="string" name="node.labelPosition" label="node.labelPosition"/>
        <att type="string" name="node.lineType" label="node.lineType"/>
        <att type="string" name="Node Type" label="Node Type" value="srna"/>
        <att type="string" name="node.borderColor" label="node.borderColor"/>
        <att type="string" name="node.shape" label="node.shape"/>
        <att type="string" name="canonicalName" label="canonicalName" value="GAACGCTATGTTGGACTTAGGATG"/>
        <att type="string" name="Node TypeAT5G67570 = PPR" label="Node TypeAT5G67570 = PPR"/>
        <graphics w="35.0" h="35.0" width="1" outline="#000000" fill="#ff0033" y="6989.82275390625" x="4569.7255859375"/>
    </node>
    <node label="AGAACAGTTGCTAATACAGT" id="-421">
        <att type="string" name="node.size" label="node.size"/>
        <att type="string" name="node.fillColor" label="node.fillColor"/>
        <att type="string" name="node.labelPosition" label="node.labelPosition"/>
        <att type="string" name="node.lineType" label="node.lineType"/>
        <att type="string" name="Node Type" label="Node Type" value="srna"/>
        <att type="string" name="node.borderColor" label="node.borderColor"/>
        <att type="string" name="node.shape" label="node.shape"/>
        <att type="string" name="canonicalName" label="canonicalName" value="AGAACAGTTGCTAATACAGT"/>
        <att type="string" name="Node TypeAT5G67570 = PPR" label="Node TypeAT5G67570 = PPR"/>
        <graphics w="35.0" h="35.0" width="1" outline="#000000" fill="#ff0033" y="6306.35205078125" x="3594.382080078125"/>
    </node>
    <node label="TACGCTATGTTGGACTTAGAA" id="-144">
        <att type="string" name="node.size" label="node.size"/>
        <att type="string" name="node.fillColor" label="node.fillColor"/>
        <att type="string" name="node.labelPosition" label="node.labelPosition"/>
        <att type="string" name="node.lineType" label="node.lineType"/>
        <att type="string" name="Node Type" label="Node Type" value="srna"/>
        <att type="string" name="node.borderColor" label="node.borderColor"/>
        <att type="string" name="node.shape" label="node.shape"/>
        <att type="string" name="canonicalName" label="canonicalName" value="TACGCTATGTTGGACTTAGAA"/>
        <att type="string" name="Node TypeAT5G67570 = PPR" label="Node TypeAT5G67570 = PPR"/>
        <graphics w="35.0" h="35.0" width="1" outline="#000000" fill="#ff0033" y="7061.33154296875" x="4641.58447265625"/>
    </node>
    <node label="AGTAGTTTCTCTCCGAGGTGT" id="-143">
        <att type="string" name="node.size" label="node.size"/>
        <att type="string" name="node.fillColor" label="node.fillColor"/>
        <att type="string" name="node.labelPosition" label="node.labelPosition"/>
        <att type="string" name="node.lineType" label="node.lineType"/>
        <att type="string" name="Node Type" label="Node Type" value="srna"/>
        <att type="string" name="node.borderColor" label="node.borderColor"/>
        <att type="string" name="node.shape" label="node.shape"/>
        <att type="string" name="canonicalName" label="canonicalName" value="AGTAGTTTCTCTCCGAGGTGT"/>
        <att type="string" name="Node TypeAT5G67570 = PPR" label="Node TypeAT5G67570 = PPR"/>
        <graphics w="35.0" h="35.0" width="1" outline="#000000" fill="#ff0033" y="5554.58642578125" x="4046.5849609375"/>
    </node>
    <node label="TAATTGGTTCTAATAATACAAA" id="-413">
        <att type="string" name="node.size" label="node.size"/>
        <att type="string" name="node.fillColor" label="node.fillColor"/>
        <att type="string" name="node.labelPosition" label="node.labelPosition"/>
        <att type="string" name="node.lineType" label="node.lineType"/>
        <att type="string" name="Node Type" label="Node Type" value="srna"/>
        <att type="string" name="node.borderColor" label="node.borderColor"/>
        <att type="string" name="node.shape" label="node.shape"/>
        <att type="string" name="canonicalName" label="canonicalName" value="TAATTGGTTCTAATAATACAAA"/>
        <att type="string" name="Node TypeAT5G67570 = PPR" label="Node TypeAT5G67570 = PPR"/>
        <graphics w="35.0" h="35.0" width="1" outline="#000000" fill="#ff0033" y="5864.953125" x="4532.3681640625"/>
    </node>
    <node label="TTGCATATACTCGAATACCTA" id="-412">
        <att type="string" name="node.size" label="node.size"/>
        <att type="string" name="node.fillColor" label="node.fillColor"/>
        <att type="string" name="node.labelPosition" label="node.labelPosition"/>
        <att type="string" name="node.lineType" label="node.lineType"/>
        <att type="string" name="Node Type" label="Node Type" value="srna"/>
        <att type="string" name="node.borderColor" label="node.borderColor"/>
        <att type="string" name="node.shape" label="node.shape"/>
        <att type="string" name="canonicalName" label="canonicalName" value="TTGCATATACTCGAATACCTA"/>
        <att type="string" name="Node TypeAT5G67570 = PPR" label="Node TypeAT5G67570 = PPR"/>
        <graphics w="35.0" h="35.0" width="1" outline="#000000" fill="#ff0033" y="6228.13232421875" x="7146.17626953125"/>
    </node>
    <node label="ATGTGTTCAAGTAAATGAGAT" id="-141">
        <att type="string" name="node.size" label="node.size"/>
        <att type="string" name="node.fillColor" label="node.fillColor"/>
        <att type="string" name="node.labelPosition" label="node.labelPosition"/>
        <att type="string" name="node.lineType" label="node.lineType"/>
        <att type="string" name="Node Type" label="Node Type" value="srna"/>
        <att type="string" name="node.borderColor" label="node.borderColor"/>
        <att type="string" name="node.shape" label="node.shape"/>
        <att type="string" name="canonicalName" label="canonicalName" value="ATGTGTTCAAGTAAATGAGAT"/>
        <att type="string" name="Node TypeAT5G67570 = PPR" label="Node TypeAT5G67570 = PPR"/>
        <graphics w="35.0" h="35.0" width="1" outline="#000000" fill="#ff0033" y="5640.4658203125" x="4145.8994140625"/>
    </node>
    <node label="ACTTAGAATACGCTATGTTGGA" id="-139">
        <att type="string" name="node.size" label="node.size"/>
        <att type="string" name="node.fillColor" label="node.fillColor"/>
        <att type="string" name="node.labelPosition" label="node.labelPosition"/>
        <att type="string" name="node.lineType" label="node.lineType"/>
        <att type="string" name="Node Type" label="Node Type" value="srna"/>
        <att type="string" name="node.borderColor" label="node.borderColor"/>
        <att type="string" name="node.shape" label="node.shape"/>
        <att type="string" name="canonicalName" label="canonicalName" value="ACTTAGAATACGCTATGTTGGA"/>
        <att type="string" name="Node TypeAT5G67570 = PPR" label="Node TypeAT5G67570 = PPR"/>
        <graphics w="35.0" h="35.0" width="1" outline="#000000" fill="#ff0033" y="6473.78564453125" x="4025.66845703125"/>
    </node>
    <node label="CTACCATCTAAATCTATTGAA" id="-140">
        <att type="string" name="node.size" label="node.size"/>
        <att type="string" name="node.fillColor" label="node.fillColor"/>
        <att type="string" name="node.labelPosition" label="node.labelPosition"/>
        <att type="string" name="node.lineType" label="node.lineType"/>
        <att type="string" name="Node Type" label="Node Type" value="srna"/>
        <att type="string" name="node.borderColor" label="node.borderColor"/>
        <att type="string" name="node.shape" label="node.shape"/>
        <att type="string" name="canonicalName" label="canonicalName" value="CTACCATCTAAATCTATTGAA"/>
        <att type="string" name="Node TypeAT5G67570 = PPR" label="Node TypeAT5G67570 = PPR"/>
        <graphics w="35.0" h="35.0" width="1" outline="#000000" fill="#ff0033" y="6219.61279296875" x="7488.61865234375"/>
    </node>
    <node label="AT2G27400" id="-138">
        <att type="string" name="node.size" label="node.size"/>
        <att type="string" name="node.fillColor" label="node.fillColor" value="255,255,0"/>
        <att type="string" name="node.labelPosition" label="node.labelPosition"/>
        <att type="string" name="node.lineType" label="node.lineType"/>
        <att type="string" name="Node Type" label="Node Type" value="Gene"/>
        <att type="string" name="node.borderColor" label="node.borderColor"/>
        <att type="string" name="node.shape" label="node.shape"/>
        <att type="string" name="canonicalName" label="canonicalName" value="AT2G27400"/>
        <att type="string" name="Node TypeAT5G67570 = PPR" label="Node TypeAT5G67570 = PPR"/>
        <graphics w="35.0" h="35.0" width="1" type="rectangle" outline="#000000" fill="#ffff00" y="7759.08154296875" x="6085.380859375"/>
    </node>
    <node label="TTTTCTAAGATCCACCGATAA" id="-135">
        <att type="string" name="node.size" label="node.size"/>
        <att type="string" name="node.fillColor" label="node.fillColor"/>
        <att type="string" name="node.labelPosition" label="node.labelPosition"/>
        <att type="string" name="node.lineType" label="node.lineType"/>
        <att type="string" name="Node Type" label="Node Type" value="srna"/>
        <att type="string" name="node.borderColor" label="node.borderColor"/>
        <att type="string" name="node.shape" label="node.shape"/>
        <att type="string" name="canonicalName" label="canonicalName" value="TTTTCTAAGATCCACCGATAA"/>
        <att type="string" name="Node TypeAT5G67570 = PPR" label="Node TypeAT5G67570 = PPR"/>
        <graphics w="35.0" h="35.0" width="1" outline="#000000" fill="#ff0033" y="6253.10595703125" x="3906.4677734375"/>
    </node>
    <node label="GGCCATGGTACATTAACACAAA" id="-406">
        <att type="string" name="node.size" label="node.size"/>
        <att type="string" name="node.fillColor" label="node.fillColor"/>
        <att type="string" name="node.labelPosition" label="node.labelPosition"/>
        <att type="string" name="node.lineType" label="node.lineType"/>
        <att type="string" name="Node Type" label="Node Type" value="srna"/>
        <att type="string" name="node.borderColor" label="node.borderColor"/>
        <att type="string" name="node.shape" label="node.shape"/>
        <att type="string" name="canonicalName" label="canonicalName" value="GGCCATGGTACATTAACACAAA"/>
        <att type="string" name="Node TypeAT5G67570 = PPR" label="Node TypeAT5G67570 = PPR"/>
        <graphics w="35.0" h="35.0" width="1" outline="#000000" fill="#ff0033" y="6076.779296875" x="3886.77734375"/>
    </node>
    <node label="TATATGGGATTAAAGACCTAT" id="-403">
        <att type="string" name="node.size" label="node.size"/>
        <att type="string" name="node.fillColor" label="node.fillColor"/>
        <att type="string" name="node.labelPosition" label="node.labelPosition"/>
        <att type="string" name="node.lineType" label="node.lineType"/>
        <att type="string" name="Node Type" label="Node Type" value="srna"/>
        <att type="string" name="node.borderColor" label="node.borderColor"/>
        <att type="string" name="node.shape" label="node.shape"/>
        <att type="string" name="canonicalName" label="canonicalName" value="TATATGGGATTAAAGACCTAT"/>
        <att type="string" name="Node TypeAT5G67570 = PPR" label="Node TypeAT5G67570 = PPR"/>
        <graphics w="35.0" h="35.0" width="1" outline="#000000" fill="#ff0033" y="5780.92822265625" x="7521.68115234375"/>
    </node>
    <node label="TTTTGGTTACACGGAAACAAT" id="-402">
        <att type="string" name="node.size" label="node.size"/>
        <att type="string" name="node.fillColor" label="node.fillColor"/>
        <att type="string" name="node.labelPosition" label="node.labelPosition"/>
        <att type="string" name="node.lineType" label="node.lineType"/>
        <att type="string" name="Node Type" label="Node Type" value="srna"/>
        <att type="string" name="node.borderColor" label="node.borderColor"/>
        <att type="string" name="node.shape" label="node.shape"/>
        <att type="string" name="canonicalName" label="canonicalName" value="TTTTGGTTACACGGAAACAAT"/>
        <att type="string" name="Node TypeAT5G67570 = PPR" label="Node TypeAT5G67570 = PPR"/>
        <graphics w="35.0" h="35.0" width="1" outline="#000000" fill="#ff0033" y="7794.49755859375" x="6540.48974609375"/>
    </node>
    <node label="TATATGTTTCAGTCTTATCCCC" id="-401">
        <att type="string" name="node.size" label="node.size"/>
        <att type="string" name="node.fillColor" label="node.fillColor"/>
        <att type="string" name="node.labelPosition" label="node.labelPosition"/>
        <att type="string" name="node.lineType" label="node.lineType"/>
        <att type="string" name="Node Type" label="Node Type" value="srna"/>
        <att type="string" name="node.borderColor" label="node.borderColor"/>
        <att type="string" name="node.shape" label="node.shape"/>
        <att type="string" name="canonicalName" label="canonicalName" value="TATATGTTTCAGTCTTATCCCC"/>
        <att type="string" name="Node TypeAT5G67570 = PPR" label="Node TypeAT5G67570 = PPR"/>
        <graphics w="35.0" h="35.0" width="1" outline="#000000" fill="#ff0033" y="6429.8291015625" x="7463.56201171875"/>
    </node>
    <node label="TTTGAACTTGTGTATTTTGAAA" id="-400">
        <att type="string" name="node.size" label="node.size"/>
        <att type="string" name="node.fillColor" label="node.fillColor"/>
        <att type="string" name="node.labelPosition" label="node.labelPosition"/>
        <att type="string" name="node.lineType" label="node.lineType"/>
        <att type="string" name="Node Type" label="Node Type" value="srna"/>
        <att type="string" name="node.borderColor" label="node.borderColor"/>
        <att type="string" name="node.shape" label="node.shape"/>
        <att type="string" name="canonicalName" label="canonicalName" value="TTTGAACTTGTGTATTTTGAAA"/>
        <att type="string" name="Node TypeAT5G67570 = PPR" label="Node TypeAT5G67570 = PPR"/>
        <graphics w="35.0" h="35.0" width="1" outline="#000000" fill="#ff0033" y="5739.609375" x="7272.1728515625"/>
    </node>
    <node label="AAACTAGAAAAAGCATTGGAT" id="-399">
        <att type="string" name="node.size" label="node.size"/>
        <att type="string" name="node.fillColor" label="node.fillColor"/>
        <att type="string" name="node.labelPosition" label="node.labelPosition"/>
        <att type="string" name="node.lineType" label="node.lineType"/>
        <att type="string" name="Node Type" label="Node Type" value="srna"/>
        <att type="string" name="node.borderColor" label="node.borderColor"/>
        <att type="string" name="node.shape" label="node.shape"/>
        <att type="string" name="canonicalName" label="canonicalName" value="AAACTAGAAAAAGCATTGGAT"/>
        <att type="string" name="Node TypeAT5G67570 = PPR" label="Node TypeAT5G67570 = PPR"/>
        <graphics w="35.0" h="35.0" width="1" outline="#000000" fill="#ff0033" y="7622.5478515625" x="5553.90478515625"/>
    </node>
    <node label="TCATTCACGATATCTTCCATTT" id="-590">
        <att type="string" name="node.size" label="node.size"/>
        <att type="string" name="node.fillColor" label="node.fillColor"/>
        <att type="string" name="node.labelPosition" label="node.labelPosition"/>
        <att type="string" name="node.lineType" label="node.lineType"/>
        <att type="string" name="Node Type" label="Node Type" value="srna"/>
        <att type="string" name="node.borderColor" label="node.borderColor"/>
        <att type="string" name="node.shape" label="node.shape"/>
        <att type="string" name="canonicalName" label="canonicalName" value="TCATTCACGATATCTTCCATTT"/>
        <att type="string" name="Node TypeAT5G67570 = PPR" label="Node TypeAT5G67570 = PPR"/>
        <graphics w="35.0" h="35.0" width="1" outline="#000000" fill="#ff0033" y="7448.2529296875" x="6172.71923828125"/>
    </node>
    <node label="CGTCTAAAGAACAGTTGCTA" id="-132">
        <att type="string" name="node.size" label="node.size"/>
        <att type="string" name="node.fillColor" label="node.fillColor"/>
        <att type="string" name="node.labelPosition" label="node.labelPosition"/>
        <att type="string" name="node.lineType" label="node.lineType"/>
        <att type="string" name="Node Type" label="Node Type" value="srna"/>
        <att type="string" name="node.borderColor" label="node.borderColor"/>
        <att type="string" name="node.shape" label="node.shape"/>
        <att type="string" name="canonicalName" label="canonicalName" value="CGTCTAAAGAACAGTTGCTA"/>
        <att type="string" name="Node TypeAT5G67570 = PPR" label="Node TypeAT5G67570 = PPR"/>
        <graphics w="35.0" h="35.0" width="1" outline="#000000" fill="#ff0033" y="5881.578125" x="4563.89111328125"/>
    </node>
    <node label="ATGGGATTAAAGACCTATGTT" id="-398">
        <att type="string" name="node.size" label="node.size"/>
        <att type="string" name="node.fillColor" label="node.fillColor"/>
        <att type="string" name="node.labelPosition" label="node.labelPosition"/>
        <att type="string" name="node.lineType" label="node.lineType"/>
        <att type="string" name="Node Type" label="Node Type" value="srna"/>
        <att type="string" name="node.borderColor" label="node.borderColor"/>
        <att type="string" name="node.shape" label="node.shape"/>
        <att type="string" name="canonicalName" label="canonicalName" value="ATGGGATTAAAGACCTATGTT"/>
        <att type="string" name="Node TypeAT5G67570 = PPR" label="Node TypeAT5G67570 = PPR"/>
        <graphics w="35.0" h="35.0" width="1" outline="#000000" fill="#ff0033" y="5947.44140625" x="7790.330078125"/>
    </node>
    <node label="TCAATAAATAATTGGTTCTAAT" id="-395">
        <att type="string" name="node.size" label="node.size"/>
        <att type="string" name="node.fillColor" label="node.fillColor"/>
        <att type="string" name="node.labelPosition" label="node.labelPosition"/>
        <att type="string" name="node.lineType" label="node.lineType"/>
        <att type="string" name="Node Type" label="Node Type" value="srna"/>
        <att type="string" name="node.borderColor" label="node.borderColor"/>
        <att type="string" name="node.shape" label="node.shape"/>
        <att type="string" name="canonicalName" label="canonicalName" value="TCAATAAATAATTGGTTCTAAT"/>
        <att type="string" name="Node TypeAT5G67570 = PPR" label="Node TypeAT5G67570 = PPR"/>
        <graphics w="35.0" h="35.0" width="1" outline="#000000" fill="#ff0033" y="6105.24853515625" x="4582.55029296875"/>
    </node>
    <node label="AT2G39681" id="-130">
        <att type="string" name="node.size" label="node.size"/>
        <att type="string" name="node.fillColor" label="node.fillColor" value="255,255,0"/>
        <att type="string" name="node.labelPosition" label="node.labelPosition" value="N,S,c,0,0"/>
        <att type="string" name="node.lineType" label="node.lineType" value="LINE_3"/>
        <att type="string" name="Node Type" label="Node Type" value="Gene"/>
        <att type="string" name="node.borderColor" label="node.borderColor"/>
        <att type="string" name="node.shape" label="node.shape"/>
        <att type="string" name="canonicalName" label="canonicalName" value="AT2G39681"/>
        <att type="string" name="Node TypeAT5G67570 = PPR" label="Node TypeAT5G67570 = PPR" value="PPR"/>
        <graphics w="35.0" h="35.0" width="1" type="rectangle" outline="#000000" fill="#ffff00" y="6056.87744140625" x="7467.5029296875"/>
    </node>
    <node label="TTGAACTTGTGTATTTTGAAA" id="-127">
        <att type="string" name="node.size" label="node.size"/>
        <att type="string" name="node.fillColor" label="node.fillColor"/>
        <att type="string" name="node.labelPosition" label="node.labelPosition"/>
        <att type="string" name="node.lineType" label="node.lineType"/>
        <att type="string" name="Node Type" label="Node Type" value="srna"/>
        <att type="string" name="node.borderColor" label="node.borderColor"/>
        <att type="string" name="node.shape" label="node.shape"/>
        <att type="string" name="canonicalName" label="canonicalName" value="TTGAACTTGTGTATTTTGAAA"/>
        <att type="string" name="Node TypeAT5G67570 = PPR" label="Node TypeAT5G67570 = PPR"/>
        <graphics w="35.0" h="35.0" width="1" outline="#000000" fill="#ff0033" y="6492.357421875" x="7250.228515625"/>
    </node>
    <node label="AGCTCTGCAAATACGATCTGT" id="-394">
        <att type="string" name="node.size" label="node.size"/>
        <att type="string" name="node.fillColor" label="node.fillColor"/>
        <att type="string" name="node.labelPosition" label="node.labelPosition"/>
        <att type="string" name="node.lineType" label="node.lineType"/>
        <att type="string" name="Node Type" label="Node Type" value="srna"/>
        <att type="string" name="node.borderColor" label="node.borderColor"/>
        <att type="string" name="node.shape" label="node.shape"/>
        <att type="string" name="canonicalName" label="canonicalName" value="AGCTCTGCAAATACGATCTGT"/>
        <att type="string" name="Node TypeAT5G67570 = PPR" label="Node TypeAT5G67570 = PPR"/>
        <graphics w="35.0" h="35.0" width="1" outline="#000000" fill="#ff0033" y="5773.529296875" x="3810.127197265625"/>
    </node>
    <node label="CTGTTCTTTAGACGACTTGAAAAT" id="-393">
        <att type="string" name="node.size" label="node.size"/>
        <att type="string" name="node.fillColor" label="node.fillColor"/>
        <att type="string" name="node.labelPosition" label="node.labelPosition"/>
        <att type="string" name="node.lineType" label="node.lineType"/>
        <att type="string" name="Node Type" label="Node Type" value="srna"/>
        <att type="string" name="node.borderColor" label="node.borderColor"/>
        <att type="string" name="node.shape" label="node.shape"/>
        <att type="string" name="canonicalName" label="canonicalName" value="CTGTTCTTTAGACGACTTGAAAAT"/>
        <att type="string" name="Node TypeAT5G67570 = PPR" label="Node TypeAT5G67570 = PPR"/>
        <graphics w="35.0" h="35.0" width="1" outline="#000000" fill="#ff0033" y="5600.78466796875" x="3971.16015625"/>
    </node>
    <node label="CCATTTCTCTACGCTATGTTGG" id="-126">
        <att type="string" name="node.size" label="node.size"/>
        <att type="string" name="node.fillColor" label="node.fillColor"/>
        <att type="string" name="node.labelPosition" label="node.labelPosition"/>
        <att type="string" name="node.lineType" label="node.lineType"/>
        <att type="string" name="Node Type" label="Node Type" value="srna"/>
        <att type="string" name="node.borderColor" label="node.borderColor"/>
        <att type="string" name="node.shape" label="node.shape"/>
        <att type="string" name="canonicalName" label="canonicalName" value="CCATTTCTCTACGCTATGTTGG"/>
        <att type="string" name="Node TypeAT5G67570 = PPR" label="Node TypeAT5G67570 = PPR"/>
        <graphics w="35.0" h="35.0" width="1" outline="#000000" fill="#ff0033" y="7279.66845703125" x="6057.94189453125"/>
    </node>
    <node label="TCCAATGTCTTTTCTAGTTCGT" id="-125">
        <att type="string" name="node.size" label="node.size"/>
        <att type="string" name="node.fillColor" label="node.fillColor"/>
        <att type="string" name="node.labelPosition" label="node.labelPosition"/>
        <att type="string" name="node.lineType" label="node.lineType"/>
        <att type="string" name="Node Type" label="Node Type" value="srna"/>
        <att type="string" name="node.borderColor" label="node.borderColor"/>
        <att type="string" name="node.shape" label="node.shape"/>
        <att type="string" name="canonicalName" label="canonicalName" value="TCCAATGTCTTTTCTAGTTCGT"/>
        <att type="string" name="Node TypeAT5G67570 = PPR" label="Node TypeAT5G67570 = PPR"/>
        <graphics w="35.0" h="35.0" width="1" outline="#000000" fill="#ff0033" y="6198.83349609375" x="3793.550048828125"/>
    </node>
    <node label="CTATATGGGATTAAAGACCTAT" id="-391">
        <att type="string" name="node.size" label="node.size"/>
        <att type="string" name="node.fillColor" label="node.fillColor"/>
        <att type="string" name="node.labelPosition" label="node.labelPosition"/>
        <att type="string" name="node.lineType" label="node.lineType"/>
        <att type="string" name="Node Type" label="Node Type" value="srna"/>
        <att type="string" name="node.borderColor" label="node.borderColor"/>
        <att type="string" name="node.shape" label="node.shape"/>
        <att type="string" name="canonicalName" label="canonicalName" value="CTATATGGGATTAAAGACCTAT"/>
        <att type="string" name="Node TypeAT5G67570 = PPR" label="Node TypeAT5G67570 = PPR"/>
        <graphics w="35.0" h="35.0" width="1" outline="#000000" fill="#ff0033" y="5810.4580078125" x="7424.2021484375"/>
    </node>
    <node label="ATTTTCAAGTCGTCTAAAGAA" id="-389">
        <att type="string" name="node.size" label="node.size"/>
        <att type="string" name="node.fillColor" label="node.fillColor"/>
        <att type="string" name="node.labelPosition" label="node.labelPosition"/>
        <att type="string" name="node.lineType" label="node.lineType"/>
        <att type="string" name="Node Type" label="Node Type" value="srna"/>
        <att type="string" name="node.borderColor" label="node.borderColor"/>
        <att type="string" name="node.shape" label="node.shape"/>
        <att type="string" name="canonicalName" label="canonicalName" value="ATTTTCAAGTCGTCTAAAGAA"/>
        <att type="string" name="Node TypeAT5G67570 = PPR" label="Node TypeAT5G67570 = PPR"/>
        <graphics w="35.0" h="35.0" width="1" outline="#000000" fill="#ff0033" y="5786.01318359375" x="3698.853759765625"/>
    </node>
    <node label="TCGTCTAAAGAACAGTTGCTAAT" id="-388">
        <att type="string" name="node.size" label="node.size"/>
        <att type="string" name="node.fillColor" label="node.fillColor"/>
        <att type="string" name="node.labelPosition" label="node.labelPosition"/>
        <att type="string" name="node.lineType" label="node.lineType"/>
        <att type="string" name="Node Type" label="Node Type" value="srna"/>
        <att type="string" name="node.borderColor" label="node.borderColor"/>
        <att type="string" name="node.shape" label="node.shape"/>
        <att type="string" name="canonicalName" label="canonicalName" value="TCGTCTAAAGAACAGTTGCTAAT"/>
        <att type="string" name="Node TypeAT5G67570 = PPR" label="Node TypeAT5G67570 = PPR"/>
        <graphics w="35.0" h="35.0" width="1" outline="#000000" fill="#ff0033" y="5589.07861328125" x="4228.625"/>
    </node>
    <node label="CATTACTACAAATATCATTC" id="-123">
        <att type="string" name="node.size" label="node.size"/>
        <att type="string" name="node.fillColor" label="node.fillColor"/>
        <att type="string" name="node.labelPosition" label="node.labelPosition"/>
        <att type="string" name="node.lineType" label="node.lineType"/>
        <att type="string" name="Node Type" label="Node Type" value="srna"/>
        <att type="string" name="node.borderColor" label="node.borderColor"/>
        <att type="string" name="node.shape" label="node.shape"/>
        <att type="string" name="canonicalName" label="canonicalName" value="CATTACTACAAATATCATTC"/>
        <att type="string" name="Node TypeAT5G67570 = PPR" label="Node TypeAT5G67570 = PPR"/>
        <graphics w="35.0" h="35.0" width="1" outline="#000000" fill="#ff0033" y="7514.177734375" x="6528.81591796875"/>
    </node>
    <node label="TTCTAAGTCCAACATAGCAT" id="-387">
        <att type="string" name="node.size" label="node.size"/>
        <att type="string" name="node.fillColor" label="node.fillColor"/>
        <att type="string" name="node.labelPosition" label="node.labelPosition"/>
        <att type="string" name="node.lineType" label="node.lineType"/>
        <att type="string" name="Node Type" label="Node Type" value="srna"/>
        <att type="string" name="node.borderColor" label="node.borderColor"/>
        <att type="string" name="node.shape" label="node.shape"/>
        <att type="string" name="canonicalName" label="canonicalName" value="TTCTAAGTCCAACATAGCAT"/>
        <att type="string" name="Node TypeAT5G67570 = PPR" label="Node TypeAT5G67570 = PPR"/>
        <graphics w="35.0" h="35.0" width="1" outline="#000000" fill="#ff0033" y="6952.4326171875" x="4698.15478515625"/>
    </node>
    <node label="GAAGTCTACATGAAGCAAGTC" id="-385">
        <att type="string" name="node.size" label="node.size"/>
        <att type="string" name="node.fillColor" label="node.fillColor"/>
        <att type="string" name="node.labelPosition" label="node.labelPosition"/>
        <att type="string" name="node.lineType" label="node.lineType"/>
        <att type="string" name="Node Type" label="Node Type" value="srna"/>
        <att type="string" name="node.borderColor" label="node.borderColor"/>
        <att type="string" name="node.shape" label="node.shape"/>
        <att type="string" name="canonicalName" label="canonicalName" value="GAAGTCTACATGAAGCAAGTC"/>
        <att type="string" name="Node TypeAT5G67570 = PPR" label="Node TypeAT5G67570 = PPR"/>
        <graphics w="35.0" h="35.0" width="1" outline="#000000" fill="#ff0033" y="7974.45751953125" x="6090.23779296875"/>
    </node>
    <node label="TAACTTTTGCATATCCTAGAA" id="-383">
        <att type="string" name="node.size" label="node.size"/>
        <att type="string" name="node.fillColor" label="node.fillColor"/>
        <att type="string" name="node.labelPosition" label="node.labelPosition"/>
        <att type="string" name="node.lineType" label="node.lineType"/>
        <att type="string" name="Node Type" label="Node Type" value="srna"/>
        <att type="string" name="node.borderColor" label="node.borderColor"/>
        <att type="string" name="node.shape" label="node.shape"/>
        <att type="string" name="canonicalName" label="canonicalName" value="TAACTTTTGCATATCCTAGAA"/>
        <att type="string" name="Node TypeAT5G67570 = PPR" label="Node TypeAT5G67570 = PPR"/>
        <graphics w="35.0" h="35.0" width="1" outline="#000000" fill="#ff0033" y="7461.66650390625" x="5711.97314453125"/>
    </node>
    <node label="TACATATATGTTTCAGTCTTATC" id="-589">
        <att type="string" name="node.size" label="node.size"/>
        <att type="string" name="node.fillColor" label="node.fillColor"/>
        <att type="string" name="node.labelPosition" label="node.labelPosition"/>
        <att type="string" name="node.lineType" label="node.lineType"/>
        <att type="string" name="Node Type" label="Node Type" value="srna"/>
        <att type="string" name="node.borderColor" label="node.borderColor"/>
        <att type="string" name="node.shape" label="node.shape"/>
        <att type="string" name="canonicalName" label="canonicalName" value="TACATATATGTTTCAGTCTTATC"/>
        <att type="string" name="Node TypeAT5G67570 = PPR" label="Node TypeAT5G67570 = PPR"/>
        <graphics w="35.0" h="35.0" width="1" outline="#000000" fill="#ff0033" y="6020.40478515625" x="7886.796875"/>
    </node>
    <node label="AGTCGTCTAAAGAACAGTTGCTAA" id="-119">
        <att type="string" name="node.size" label="node.size"/>
        <att type="string" name="node.fillColor" label="node.fillColor"/>
        <att type="string" name="node.labelPosition" label="node.labelPosition"/>
        <att type="string" name="node.lineType" label="node.lineType"/>
        <att type="string" name="Node Type" label="Node Type" value="srna"/>
        <att type="string" name="node.borderColor" label="node.borderColor"/>
        <att type="string" name="node.shape" label="node.shape"/>
        <att type="string" name="canonicalName" label="canonicalName" value="AGTCGTCTAAAGAACAGTTGCTAA"/>
        <att type="string" name="Node TypeAT5G67570 = PPR" label="Node TypeAT5G67570 = PPR"/>
        <graphics w="35.0" h="35.0" width="1" outline="#000000" fill="#ff0033" y="6342.3447265625" x="3695.31103515625"/>
    </node>
    <node label="ATCAAATTGTTTACAATTTCA" id="-382">
        <att type="string" name="node.size" label="node.size"/>
        <att type="string" name="node.fillColor" label="node.fillColor"/>
        <att type="string" name="node.labelPosition" label="node.labelPosition"/>
        <att type="string" name="node.lineType" label="node.lineType"/>
        <att type="string" name="Node Type" label="Node Type" value="srna"/>
        <att type="string" name="node.borderColor" label="node.borderColor"/>
        <att type="string" name="node.shape" label="node.shape"/>
        <att type="string" name="canonicalName" label="canonicalName" value="ATCAAATTGTTTACAATTTCA"/>
        <att type="string" name="Node TypeAT5G67570 = PPR" label="Node TypeAT5G67570 = PPR"/>
        <graphics w="35.0" h="35.0" width="1" outline="#000000" fill="#ff0033" y="7580.58935546875" x="6365.017578125"/>
    </node>
    <node label="TCCATTTCTCTACGCTATGTT" id="-588">
        <att type="string" name="node.size" label="node.size"/>
        <att type="string" name="node.fillColor" label="node.fillColor"/>
        <att type="string" name="node.labelPosition" label="node.labelPosition"/>
        <att type="string" name="node.lineType" label="node.lineType"/>
        <att type="string" name="Node Type" label="Node Type" value="srna"/>
        <att type="string" name="node.borderColor" label="node.borderColor"/>
        <att type="string" name="node.shape" label="node.shape"/>
        <att type="string" name="canonicalName" label="canonicalName" value="TCCATTTCTCTACGCTATGTT"/>
        <att type="string" name="Node TypeAT5G67570 = PPR" label="Node TypeAT5G67570 = PPR"/>
        <graphics w="35.0" h="35.0" width="1" outline="#000000" fill="#ff0033" y="7996.18603515625" x="6141.0107421875"/>
    </node>
    <node label="TGATTCTCTGTGTAAGCGAAA" id="-118">
        <att type="string" name="node.size" label="node.size"/>
        <att type="string" name="node.fillColor" label="node.fillColor"/>
        <att type="string" name="node.labelPosition" label="node.labelPosition"/>
        <att type="string" name="node.lineType" label="node.lineType"/>
        <att type="string" name="Node Type" label="Node Type" value="srna"/>
        <att type="string" name="node.borderColor" label="node.borderColor"/>
        <att type="string" name="node.shape" label="node.shape"/>
        <att type="string" name="canonicalName" label="canonicalName" value="TGATTCTCTGTGTAAGCGAAA"/>
        <att type="string" name="Node TypeAT5G67570 = PPR" label="Node TypeAT5G67570 = PPR"/>
        <graphics w="35.0" h="35.0" width="1" outline="#000000" fill="#ff0033" y="4995.55322265625" x="6039.86865234375"/>
    </node>
    <node label="TGTGAAGTCTACATGAAGCAAG" id="-116">
        <att type="string" name="node.size" label="node.size"/>
        <att type="string" name="node.fillColor" label="node.fillColor"/>
        <att type="string" name="node.labelPosition" label="node.labelPosition"/>
        <att type="string" name="node.lineType" label="node.lineType"/>
        <att type="string" name="Node Type" label="Node Type" value="srna"/>
        <att type="string" name="node.borderColor" label="node.borderColor"/>
        <att type="string" name="node.shape" label="node.shape"/>
        <att type="string" name="canonicalName" label="canonicalName" value="TGTGAAGTCTACATGAAGCAAG"/>
        <att type="string" name="Node TypeAT5G67570 = PPR" label="Node TypeAT5G67570 = PPR"/>
        <graphics w="35.0" h="35.0" width="1" outline="#000000" fill="#ff0033" y="7484.71044921875" x="5917.30615234375"/>
    </node>
    <node label="TGTGTTCAAGTAAATGAGAT" id="-115">
        <att type="string" name="node.size" label="node.size"/>
        <att type="string" name="node.fillColor" label="node.fillColor"/>
        <att type="string" name="node.labelPosition" label="node.labelPosition"/>
        <att type="string" name="node.lineType" label="node.lineType"/>
        <att type="string" name="Node Type" label="Node Type" value="srna"/>
        <att type="string" name="node.borderColor" label="node.borderColor"/>
        <att type="string" name="node.shape" label="node.shape"/>
        <att type="string" name="canonicalName" label="canonicalName" value="TGTGTTCAAGTAAATGAGAT"/>
        <att type="string" name="Node TypeAT5G67570 = PPR" label="Node TypeAT5G67570 = PPR"/>
        <graphics w="35.0" h="35.0" width="1" outline="#000000" fill="#ff0033" y="6449.8544921875" x="4274.546875"/>
    </node>
    <node label="TTCTAAGTCCAACATAGCGTATT" id="-377">
        <att type="string" name="node.size" label="node.size"/>
        <att type="string" name="node.fillColor" label="node.fillColor"/>
        <att type="string" name="node.labelPosition" label="node.labelPosition"/>
        <att type="string" name="node.lineType" label="node.lineType"/>
        <att type="string" name="Node Type" label="Node Type" value="srna"/>
        <att type="string" name="node.borderColor" label="node.borderColor"/>
        <att type="string" name="node.shape" label="node.shape"/>
        <att type="string" name="canonicalName" label="canonicalName" value="TTCTAAGTCCAACATAGCGTATT"/>
        <att type="string" name="Node TypeAT5G67570 = PPR" label="Node TypeAT5G67570 = PPR"/>
        <graphics w="35.0" h="35.0" width="1" outline="#000000" fill="#ff0033" y="6925.91064453125" x="4629.078125"/>
    </node>
    <node label="AGTAAGATGGATCTTGATAAT" id="-376">
        <att type="string" name="node.size" label="node.size"/>
        <att type="string" name="node.fillColor" label="node.fillColor"/>
        <att type="string" name="node.labelPosition" label="node.labelPosition"/>
        <att type="string" name="node.lineType" label="node.lineType"/>
        <att type="string" name="Node Type" label="Node Type" value="srna"/>
        <att type="string" name="node.borderColor" label="node.borderColor"/>
        <att type="string" name="node.shape" label="node.shape"/>
        <att type="string" name="canonicalName" label="canonicalName" value="AGTAAGATGGATCTTGATAAT"/>
        <att type="string" name="Node TypeAT5G67570 = PPR" label="Node TypeAT5G67570 = PPR"/>
        <graphics w="35.0" h="35.0" width="1" outline="#000000" fill="#ff0033" y="5803.9423828125" x="7832.451171875"/>
    </node>
    <node label="GGATGGTAGAAACATAGGTC" id="-587">
        <att type="string" name="node.size" label="node.size"/>
        <att type="string" name="node.fillColor" label="node.fillColor"/>
        <att type="string" name="node.labelPosition" label="node.labelPosition"/>
        <att type="string" name="node.lineType" label="node.lineType"/>
        <att type="string" name="Node Type" label="Node Type" value="srna"/>
        <att type="string" name="node.borderColor" label="node.borderColor"/>
        <att type="string" name="node.shape" label="node.shape"/>
        <att type="string" name="canonicalName" label="canonicalName" value="GGATGGTAGAAACATAGGTC"/>
        <att type="string" name="Node TypeAT5G67570 = PPR" label="Node TypeAT5G67570 = PPR"/>
        <graphics w="35.0" h="35.0" width="1" outline="#000000" fill="#ff0033" y="6412.96240234375" x="7393.9873046875"/>
    </node>
    <node label="TAATTTTCTAAGATCCACCGA" id="-113">
        <att type="string" name="node.size" label="node.size"/>
        <att type="string" name="node.fillColor" label="node.fillColor"/>
        <att type="string" name="node.labelPosition" label="node.labelPosition"/>
        <att type="string" name="node.lineType" label="node.lineType"/>
        <att type="string" name="Node Type" label="Node Type" value="srna"/>
        <att type="string" name="node.borderColor" label="node.borderColor"/>
        <att type="string" name="node.shape" label="node.shape"/>
        <att type="string" name="canonicalName" label="canonicalName" value="TAATTTTCTAAGATCCACCGA"/>
        <att type="string" name="Node TypeAT5G67570 = PPR" label="Node TypeAT5G67570 = PPR"/>
        <graphics w="35.0" h="35.0" width="1" outline="#000000" fill="#ff0033" y="6022.59033203125" x="3646.17236328125"/>
    </node>
    <node label="TCGGAGAGAAACTACTCAAGC" id="-112">
        <att type="string" name="node.size" label="node.size"/>
        <att type="string" name="node.fillColor" label="node.fillColor"/>
        <att type="string" name="node.labelPosition" label="node.labelPosition"/>
        <att type="string" name="node.lineType" label="node.lineType"/>
        <att type="string" name="Node Type" label="Node Type" value="srna"/>
        <att type="string" name="node.borderColor" label="node.borderColor"/>
        <att type="string" name="node.shape" label="node.shape"/>
        <att type="string" name="canonicalName" label="canonicalName" value="TCGGAGAGAAACTACTCAAGC"/>
        <att type="string" name="Node TypeAT5G67570 = PPR" label="Node TypeAT5G67570 = PPR"/>
        <graphics w="35.0" h="35.0" width="1" outline="#000000" fill="#ff0033" y="6546.29443359375" x="3919.686279296875"/>
    </node>
    <node label="TATTTCAATAAATAATTGGTTC" id="-111">
        <att type="string" name="node.size" label="node.size"/>
        <att type="string" name="node.fillColor" label="node.fillColor"/>
        <att type="string" name="node.labelPosition" label="node.labelPosition"/>
        <att type="string" name="node.lineType" label="node.lineType"/>
        <att type="string" name="Node Type" label="Node Type" value="srna"/>
        <att type="string" name="node.borderColor" label="node.borderColor"/>
        <att type="string" name="node.shape" label="node.shape"/>
        <att type="string" name="canonicalName" label="canonicalName" value="TATTTCAATAAATAATTGGTTC"/>
        <att type="string" name="Node TypeAT5G67570 = PPR" label="Node TypeAT5G67570 = PPR"/>
        <graphics w="35.0" h="35.0" width="1" outline="#000000" fill="#ff0033" y="5938.76416015625" x="3633.31005859375"/>
    </node>
    <node label="CTAGTTTCGCCATTACTACA" id="-110">
        <att type="string" name="node.size" label="node.size"/>
        <att type="string" name="node.fillColor" label="node.fillColor"/>
        <att type="string" name="node.labelPosition" label="node.labelPosition"/>
        <att type="string" name="node.lineType" label="node.lineType"/>
        <att type="string" name="Node Type" label="Node Type" value="srna"/>
        <att type="string" name="node.borderColor" label="node.borderColor"/>
        <att type="string" name="node.shape" label="node.shape"/>
        <att type="string" name="canonicalName" label="canonicalName" value="CTAGTTTCGCCATTACTACA"/>
        <att type="string" name="Node TypeAT5G67570 = PPR" label="Node TypeAT5G67570 = PPR"/>
        <graphics w="35.0" h="35.0" width="1" outline="#000000" fill="#ff0033" y="8011.9873046875" x="6339.78515625"/>
    </node>
    <node label="TAGTTTCGCCATTACTACAAA" id="-373">
        <att type="string" name="node.size" label="node.size"/>
        <att type="string" name="node.fillColor" label="node.fillColor"/>
        <att type="string" name="node.labelPosition" label="node.labelPosition"/>
        <att type="string" name="node.lineType" label="node.lineType"/>
        <att type="string" name="Node Type" label="Node Type" value="srna"/>
        <att type="string" name="node.borderColor" label="node.borderColor"/>
        <att type="string" name="node.shape" label="node.shape"/>
        <att type="string" name="canonicalName" label="canonicalName" value="TAGTTTCGCCATTACTACAAA"/>
        <att type="string" name="Node TypeAT5G67570 = PPR" label="Node TypeAT5G67570 = PPR"/>
        <graphics w="35.0" h="35.0" width="1" outline="#000000" fill="#ff0033" y="7460.7080078125" x="6209.01904296875"/>
    </node>
    <node label="TCCTAAGATCCAATCAAACGC" id="-374">
        <att type="string" name="node.size" label="node.size"/>
        <att type="string" name="node.fillColor" label="node.fillColor"/>
        <att type="string" name="node.labelPosition" label="node.labelPosition"/>
        <att type="string" name="node.lineType" label="node.lineType"/>
        <att type="string" name="Node Type" label="Node Type" value="srna"/>
        <att type="string" name="node.borderColor" label="node.borderColor"/>
        <att type="string" name="node.shape" label="node.shape"/>
        <att type="string" name="canonicalName" label="canonicalName" value="TCCTAAGATCCAATCAAACGC"/>
        <att type="string" name="Node TypeAT5G67570 = PPR" label="Node TypeAT5G67570 = PPR"/>
        <graphics w="35.0" h="35.0" width="1" outline="#000000" fill="#ff0033" y="8131.12353515625" x="5660.44580078125"/>
    </node>
    <node label="TGAAAGATGCATGTAATTAGCT" id="-109">
        <att type="string" name="node.size" label="node.size"/>
        <att type="string" name="node.fillColor" label="node.fillColor"/>
        <att type="string" name="node.labelPosition" label="node.labelPosition"/>
        <att type="string" name="node.lineType" label="node.lineType"/>
        <att type="string" name="Node Type" label="Node Type" value="srna"/>
        <att type="string" name="node.borderColor" label="node.borderColor"/>
        <att type="string" name="node.shape" label="node.shape"/>
        <att type="string" name="canonicalName" label="canonicalName" value="TGAAAGATGCATGTAATTAGCT"/>
        <att type="string" name="Node TypeAT5G67570 = PPR" label="Node TypeAT5G67570 = PPR"/>
        <graphics w="35.0" h="35.0" width="1" outline="#000000" fill="#ff0033" y="7768.16064453125" x="6431.6494140625"/>
    </node>
    <node label="ATATTCATTGTTTTCTTTTGC" id="-108">
        <att type="string" name="node.size" label="node.size"/>
        <att type="string" name="node.fillColor" label="node.fillColor"/>
        <att type="string" name="node.labelPosition" label="node.labelPosition"/>
        <att type="string" name="node.lineType" label="node.lineType"/>
        <att type="string" name="Node Type" label="Node Type" value="srna"/>
        <att type="string" name="node.borderColor" label="node.borderColor"/>
        <att type="string" name="node.shape" label="node.shape"/>
        <att type="string" name="canonicalName" label="canonicalName" value="ATATTCATTGTTTTCTTTTGC"/>
        <att type="string" name="Node TypeAT5G67570 = PPR" label="Node TypeAT5G67570 = PPR"/>
        <graphics w="35.0" h="35.0" width="1" outline="#000000" fill="#ff0033" y="6259.40771484375" x="4417.94384765625"/>
    </node>
    <node label="TATAGGTATTCGAGTATATGCA" id="-107">
        <att type="string" name="node.size" label="node.size"/>
        <att type="string" name="node.fillColor" label="node.fillColor"/>
        <att type="string" name="node.labelPosition" label="node.labelPosition"/>
        <att type="string" name="node.lineType" label="node.lineType"/>
        <att type="string" name="Node Type" label="Node Type" value="srna"/>
        <att type="string" name="node.borderColor" label="node.borderColor"/>
        <att type="string" name="node.shape" label="node.shape"/>
        <att type="string" name="canonicalName" label="canonicalName" value="TATAGGTATTCGAGTATATGCA"/>
        <att type="string" name="Node TypeAT5G67570 = PPR" label="Node TypeAT5G67570 = PPR"/>
        <graphics w="35.0" h="35.0" width="1" outline="#000000" fill="#ff0033" y="5877.55615234375" x="7689.23876953125"/>
    </node>
    <node label="CGGATGGTAGAAACATAGGTC" id="-372">
        <att type="string" name="node.size" label="node.size"/>
        <att type="string" name="node.fillColor" label="node.fillColor"/>
        <att type="string" name="node.labelPosition" label="node.labelPosition"/>
        <att type="string" name="node.lineType" label="node.lineType"/>
        <att type="string" name="Node Type" label="Node Type" value="srna"/>
        <att type="string" name="node.borderColor" label="node.borderColor"/>
        <att type="string" name="node.shape" label="node.shape"/>
        <att type="string" name="canonicalName" label="canonicalName" value="CGGATGGTAGAAACATAGGTC"/>
        <att type="string" name="Node TypeAT5G67570 = PPR" label="Node TypeAT5G67570 = PPR"/>
        <graphics w="35.0" h="35.0" width="1" outline="#000000" fill="#ff0033" y="5709.11572265625" x="7761.013671875"/>
    </node>
    <node label="TACAAGCGAATAGACCATTTA" id="-371">
        <att type="string" name="node.size" label="node.size"/>
        <att type="string" name="node.fillColor" label="node.fillColor"/>
        <att type="string" name="node.labelPosition" label="node.labelPosition"/>
        <att type="string" name="node.lineType" label="node.lineType"/>
        <att type="string" name="Node Type" label="Node Type" value="srna"/>
        <att type="string" name="node.borderColor" label="node.borderColor"/>
        <att type="string" name="node.shape" label="node.shape"/>
        <att type="string" name="canonicalName" label="canonicalName" value="TACAAGCGAATAGACCATTTA"/>
        <att type="string" name="Node TypeAT5G67570 = PPR" label="Node TypeAT5G67570 = PPR"/>
        <graphics w="35.0" h="35.0" width="1" outline="#000000" fill="#ff0033" y="5864.173828125" x="4265.359375"/>
    </node>
    <node label="TGAATGTGTTCAAGTAAATGAG" id="-370">
        <att type="string" name="node.size" label="node.size"/>
        <att type="string" name="node.fillColor" label="node.fillColor"/>
        <att type="string" name="node.labelPosition" label="node.labelPosition"/>
        <att type="string" name="node.lineType" label="node.lineType"/>
        <att type="string" name="Node Type" label="Node Type" value="srna"/>
        <att type="string" name="node.borderColor" label="node.borderColor"/>
        <att type="string" name="node.shape" label="node.shape"/>
        <att type="string" name="canonicalName" label="canonicalName" value="TGAATGTGTTCAAGTAAATGAG"/>
        <att type="string" name="Node TypeAT5G67570 = PPR" label="Node TypeAT5G67570 = PPR"/>
        <graphics w="35.0" h="35.0" width="1" outline="#000000" fill="#ff0033" y="6395.8525390625" x="3809.040283203125"/>
    </node>
    <node label="TGCATATACTCGAATACCT" id="-106">
        <att type="string" name="node.size" label="node.size"/>
        <att type="string" name="node.fillColor" label="node.fillColor"/>
        <att type="string" name="node.labelPosition" label="node.labelPosition"/>
        <att type="string" name="node.lineType" label="node.lineType"/>
        <att type="string" name="Node Type" label="Node Type" value="srna"/>
        <att type="string" name="node.borderColor" label="node.borderColor"/>
        <att type="string" name="node.shape" label="node.shape"/>
        <att type="string" name="canonicalName" label="canonicalName" value="TGCATATACTCGAATACCT"/>
        <att type="string" name="Node TypeAT5G67570 = PPR" label="Node TypeAT5G67570 = PPR"/>
        <graphics w="35.0" h="35.0" width="1" outline="#000000" fill="#ff0033" y="6328.904296875" x="7737.33251953125"/>
    </node>
    <node label="ATAATCAAGTGAATAGTTT" id="-104">
        <att type="string" name="node.size" label="node.size"/>
        <att type="string" name="node.fillColor" label="node.fillColor"/>
        <att type="string" name="node.labelPosition" label="node.labelPosition"/>
        <att type="string" name="node.lineType" label="node.lineType"/>
        <att type="string" name="Node Type" label="Node Type" value="srna"/>
        <att type="string" name="node.borderColor" label="node.borderColor"/>
        <att type="string" name="node.shape" label="node.shape"/>
        <att type="string" name="canonicalName" label="canonicalName" value="ATAATCAAGTGAATAGTTT"/>
        <att type="string" name="Node TypeAT5G67570 = PPR" label="Node TypeAT5G67570 = PPR"/>
        <graphics w="35.0" h="35.0" width="1" outline="#000000" fill="#ff0033" y="5626.2939453125" x="7148.40625"/>
    </node>
    <node label="TACACCTCGGAGAGAAACTAC" id="-368">
        <att type="string" name="node.size" label="node.size"/>
        <att type="string" name="node.fillColor" label="node.fillColor"/>
        <att type="string" name="node.labelPosition" label="node.labelPosition"/>
        <att type="string" name="node.lineType" label="node.lineType"/>
        <att type="string" name="Node Type" label="Node Type" value="srna"/>
        <att type="string" name="node.borderColor" label="node.borderColor"/>
        <att type="string" name="node.shape" label="node.shape"/>
        <att type="string" name="canonicalName" label="canonicalName" value="TACACCTCGGAGAGAAACTAC"/>
        <att type="string" name="Node TypeAT5G67570 = PPR" label="Node TypeAT5G67570 = PPR"/>
        <graphics w="35.0" h="35.0" width="1" outline="#000000" fill="#ff0033" y="5901.02099609375" x="4026.27490234375"/>
    </node>
    <node label="TTCACGATATCTTCCATTTCT" id="-103">
        <att type="string" name="node.size" label="node.size"/>
        <att type="string" name="node.fillColor" label="node.fillColor"/>
        <att type="string" name="node.labelPosition" label="node.labelPosition"/>
        <att type="string" name="node.lineType" label="node.lineType"/>
        <att type="string" name="Node Type" label="Node Type" value="srna"/>
        <att type="string" name="node.borderColor" label="node.borderColor"/>
        <att type="string" name="node.shape" label="node.shape"/>
        <att type="string" name="canonicalName" label="canonicalName" value="TTCACGATATCTTCCATTTCT"/>
        <att type="string" name="Node TypeAT5G67570 = PPR" label="Node TypeAT5G67570 = PPR"/>
        <graphics w="35.0" h="35.0" width="1" outline="#000000" fill="#ff0033" y="7814.0849609375" x="6495.02587890625"/>
    </node>
    <node label="CTACCATCTGGAATACTTGAA" id="-367">
        <att type="string" name="node.size" label="node.size"/>
        <att type="string" name="node.fillColor" label="node.fillColor"/>
        <att type="string" name="node.labelPosition" label="node.labelPosition"/>
        <att type="string" name="node.lineType" label="node.lineType"/>
        <att type="string" name="Node Type" label="Node Type" value="srna"/>
        <att type="string" name="node.borderColor" label="node.borderColor"/>
        <att type="string" name="node.shape" label="node.shape"/>
        <att type="string" name="canonicalName" label="canonicalName" value="CTACCATCTGGAATACTTGAA"/>
        <att type="string" name="Node TypeAT5G67570 = PPR" label="Node TypeAT5G67570 = PPR"/>
        <graphics w="35.0" h="35.0" width="1" outline="#000000" fill="#ff0033" y="6403.1416015625" x="7492.9052734375"/>
    </node>
    <node label="AGAACAGTTGCTAATACAGTT" id="-102">
        <att type="string" name="node.size" label="node.size"/>
        <att type="string" name="node.fillColor" label="node.fillColor"/>
        <att type="string" name="node.labelPosition" label="node.labelPosition"/>
        <att type="string" name="node.lineType" label="node.lineType"/>
        <att type="string" name="Node Type" label="Node Type" value="srna"/>
        <att type="string" name="node.borderColor" label="node.borderColor"/>
        <att type="string" name="node.shape" label="node.shape"/>
        <att type="string" name="canonicalName" label="canonicalName" value="AGAACAGTTGCTAATACAGTT"/>
        <att type="string" name="Node TypeAT5G67570 = PPR" label="Node TypeAT5G67570 = PPR"/>
        <graphics w="35.0" h="35.0" width="1" outline="#000000" fill="#ff0033" y="6433.27685546875" x="3667.73046875"/>
    </node>
    <node label="CCCCGTAAAAAAAGTTGTAAC" id="-101">
        <att type="string" name="node.size" label="node.size"/>
        <att type="string" name="node.fillColor" label="node.fillColor"/>
        <att type="string" name="node.labelPosition" label="node.labelPosition"/>
        <att type="string" name="node.lineType" label="node.lineType"/>
        <att type="string" name="Node Type" label="Node Type" value="srna"/>
        <att type="string" name="node.borderColor" label="node.borderColor"/>
        <att type="string" name="node.shape" label="node.shape"/>
        <att type="string" name="canonicalName" label="canonicalName" value="CCCCGTAAAAAAAGTTGTAAC"/>
        <att type="string" name="Node TypeAT5G67570 = PPR" label="Node TypeAT5G67570 = PPR"/>
        <graphics w="35.0" h="35.0" width="1" outline="#000000" fill="#ff0033" y="6156.12548828125" x="7810.8408203125"/>
    </node>
    <node label="TAAGTCCAACATAGCGTAGAGAAA" id="-366">
        <att type="string" name="node.size" label="node.size"/>
        <att type="string" name="node.fillColor" label="node.fillColor"/>
        <att type="string" name="node.labelPosition" label="node.labelPosition"/>
        <att type="string" name="node.lineType" label="node.lineType"/>
        <att type="string" name="Node Type" label="Node Type" value="srna"/>
        <att type="string" name="node.borderColor" label="node.borderColor"/>
        <att type="string" name="node.shape" label="node.shape"/>
        <att type="string" name="canonicalName" label="canonicalName" value="TAAGTCCAACATAGCGTAGAGAAA"/>
        <att type="string" name="Node TypeAT5G67570 = PPR" label="Node TypeAT5G67570 = PPR"/>
        <graphics w="35.0" h="35.0" width="1" outline="#000000" fill="#ff0033" y="7270.92431640625" x="6237.78173828125"/>
    </node>
    <node label="TTTTGCATATCCTAGAATATA" id="-100">
        <att type="string" name="node.size" label="node.size"/>
        <att type="string" name="node.fillColor" label="node.fillColor"/>
        <att type="string" name="node.labelPosition" label="node.labelPosition"/>
        <att type="string" name="node.lineType" label="node.lineType"/>
        <att type="string" name="Node Type" label="Node Type" value="srna"/>
        <att type="string" name="node.borderColor" label="node.borderColor"/>
        <att type="string" name="node.shape" label="node.shape"/>
        <att type="string" name="canonicalName" label="canonicalName" value="TTTTGCATATCCTAGAATATA"/>
        <att type="string" name="Node TypeAT5G67570 = PPR" label="Node TypeAT5G67570 = PPR"/>
        <graphics w="35.0" h="35.0" width="1" outline="#000000" fill="#ff0033" y="6805.40625" x="6268.0654296875"/>
    </node>
    <node label="TATATGGGATTAAAGACCTATG" id="-98">
        <att type="string" name="node.size" label="node.size"/>
        <att type="string" name="node.fillColor" label="node.fillColor"/>
        <att type="string" name="node.labelPosition" label="node.labelPosition"/>
        <att type="string" name="node.lineType" label="node.lineType"/>
        <att type="string" name="Node Type" label="Node Type" value="srna"/>
        <att type="string" name="node.borderColor" label="node.borderColor"/>
        <att type="string" name="node.shape" label="node.shape"/>
        <att type="string" name="canonicalName" label="canonicalName" value="TATATGGGATTAAAGACCTATG"/>
        <att type="string" name="Node TypeAT5G67570 = PPR" label="Node TypeAT5G67570 = PPR"/>
        <graphics w="35.0" h="35.0" width="1" outline="#000000" fill="#ff0033" y="6024.34912109375" x="6891.26123046875"/>
    </node>
    <node label="ATAGGTCTTTAATCCCATATA" id="-365">
        <att type="string" name="node.size" label="node.size"/>
        <att type="string" name="node.fillColor" label="node.fillColor"/>
        <att type="string" name="node.labelPosition" label="node.labelPosition"/>
        <att type="string" name="node.lineType" label="node.lineType"/>
        <att type="string" name="Node Type" label="Node Type" value="srna"/>
        <att type="string" name="node.borderColor" label="node.borderColor"/>
        <att type="string" name="node.shape" label="node.shape"/>
        <att type="string" name="canonicalName" label="canonicalName" value="ATAGGTCTTTAATCCCATATA"/>
        <att type="string" name="Node TypeAT5G67570 = PPR" label="Node TypeAT5G67570 = PPR"/>
        <graphics w="35.0" h="35.0" width="1" outline="#000000" fill="#ff0033" y="6180.0439453125" x="7779.21435546875"/>
    </node>
    <node label="TATTCTAGGATATGCAAAAGTT" id="-97">
        <att type="string" name="node.size" label="node.size"/>
        <att type="string" name="node.fillColor" label="node.fillColor"/>
        <att type="string" name="node.labelPosition" label="node.labelPosition"/>
        <att type="string" name="node.lineType" label="node.lineType"/>
        <att type="string" name="Node Type" label="Node Type" value="srna"/>
        <att type="string" name="node.borderColor" label="node.borderColor"/>
        <att type="string" name="node.shape" label="node.shape"/>
        <att type="string" name="canonicalName" label="canonicalName" value="TATTCTAGGATATGCAAAAGTT"/>
        <att type="string" name="Node TypeAT5G67570 = PPR" label="Node TypeAT5G67570 = PPR"/>
        <graphics w="35.0" h="35.0" width="1" outline="#000000" fill="#ff0033" y="6897.69384765625" x="4822.529296875"/>
    </node>
    <node label="TATATGTTTCAGTCTTATCC" id="-586">
        <att type="string" name="node.size" label="node.size"/>
        <att type="string" name="node.fillColor" label="node.fillColor"/>
        <att type="string" name="node.labelPosition" label="node.labelPosition"/>
        <att type="string" name="node.lineType" label="node.lineType"/>
        <att type="string" name="Node Type" label="Node Type" value="srna"/>
        <att type="string" name="node.borderColor" label="node.borderColor"/>
        <att type="string" name="node.shape" label="node.shape"/>
        <att type="string" name="canonicalName" label="canonicalName" value="TATATGTTTCAGTCTTATCC"/>
        <att type="string" name="Node TypeAT5G67570 = PPR" label="Node TypeAT5G67570 = PPR"/>
        <graphics w="35.0" h="35.0" width="1" outline="#000000" fill="#ff0033" y="5965.61669921875" x="7313.30322265625"/>
    </node>
    <node label="GAATGTGTTCAAGTAAATGAG" id="-96">
        <att type="string" name="node.size" label="node.size"/>
        <att type="string" name="node.fillColor" label="node.fillColor"/>
        <att type="string" name="node.labelPosition" label="node.labelPosition"/>
        <att type="string" name="node.lineType" label="node.lineType"/>
        <att type="string" name="Node Type" label="Node Type" value="srna"/>
        <att type="string" name="node.borderColor" label="node.borderColor"/>
        <att type="string" name="node.shape" label="node.shape"/>
        <att type="string" name="canonicalName" label="canonicalName" value="GAATGTGTTCAAGTAAATGAG"/>
        <att type="string" name="Node TypeAT5G67570 = PPR" label="Node TypeAT5G67570 = PPR"/>
        <graphics w="35.0" h="35.0" width="1" outline="#000000" fill="#ff0033" y="6266.24951171875" x="4056.774169921875"/>
    </node>
    <node label="TATTCGAGGATATGCAGAAAA" id="-94">
        <att type="string" name="node.size" label="node.size"/>
        <att type="string" name="node.fillColor" label="node.fillColor"/>
        <att type="string" name="node.labelPosition" label="node.labelPosition"/>
        <att type="string" name="node.lineType" label="node.lineType"/>
        <att type="string" name="Node Type" label="Node Type" value="srna"/>
        <att type="string" name="node.borderColor" label="node.borderColor"/>
        <att type="string" name="node.shape" label="node.shape"/>
        <att type="string" name="canonicalName" label="canonicalName" value="TATTCGAGGATATGCAGAAAA"/>
        <att type="string" name="Node TypeAT5G67570 = PPR" label="Node TypeAT5G67570 = PPR"/>
        <graphics w="35.0" h="35.0" width="1" outline="#000000" fill="#ff0033" y="5912.31005859375" x="4415.6015625"/>
    </node>
    <node label="ACAACTTTTTTTACGGGGATA" id="-95">
        <att type="string" name="node.size" label="node.size"/>
        <att type="string" name="node.fillColor" label="node.fillColor"/>
        <att type="string" name="node.labelPosition" label="node.labelPosition"/>
        <att type="string" name="node.lineType" label="node.lineType"/>
        <att type="string" name="Node Type" label="Node Type" value="srna"/>
        <att type="string" name="node.borderColor" label="node.borderColor"/>
        <att type="string" name="node.shape" label="node.shape"/>
        <att type="string" name="canonicalName" label="canonicalName" value="ACAACTTTTTTTACGGGGATA"/>
        <att type="string" name="Node TypeAT5G67570 = PPR" label="Node TypeAT5G67570 = PPR"/>
        <graphics w="35.0" h="35.0" width="1" outline="#000000" fill="#ff0033" y="5906.61962890625" x="7112.6796875"/>
    </node>
    <node label="TCCTAAGTCCAACATAGCGTT" id="-363">
        <att type="string" name="node.size" label="node.size"/>
        <att type="string" name="node.fillColor" label="node.fillColor"/>
        <att type="string" name="node.labelPosition" label="node.labelPosition"/>
        <att type="string" name="node.lineType" label="node.lineType"/>
        <att type="string" name="Node Type" label="Node Type" value="srna"/>
        <att type="string" name="node.borderColor" label="node.borderColor"/>
        <att type="string" name="node.shape" label="node.shape"/>
        <att type="string" name="canonicalName" label="canonicalName" value="TCCTAAGTCCAACATAGCGTT"/>
        <att type="string" name="Node TypeAT5G67570 = PPR" label="Node TypeAT5G67570 = PPR"/>
        <graphics w="35.0" h="35.0" width="1" outline="#000000" fill="#ff0033" y="7044.24267578125" x="4539.8349609375"/>
    </node>
    <node label="AAATGTTATTTTCTACTTAAT" id="-93">
        <att type="string" name="node.size" label="node.size"/>
        <att type="string" name="node.fillColor" label="node.fillColor"/>
        <att type="string" name="node.labelPosition" label="node.labelPosition"/>
        <att type="string" name="node.lineType" label="node.lineType"/>
        <att type="string" name="Node Type" label="Node Type" value="srna"/>
        <att type="string" name="node.borderColor" label="node.borderColor"/>
        <att type="string" name="node.shape" label="node.shape"/>
        <att type="string" name="canonicalName" label="canonicalName" value="AAATGTTATTTTCTACTTAAT"/>
        <att type="string" name="Node TypeAT5G67570 = PPR" label="Node TypeAT5G67570 = PPR"/>
        <graphics w="35.0" h="35.0" width="1" outline="#000000" fill="#ff0033" y="8138.65087890625" x="6217.16015625"/>
    </node>
    <node label="ATATGCAAAAGAGTAAGATGG" id="-360">
        <att type="string" name="node.size" label="node.size"/>
        <att type="string" name="node.fillColor" label="node.fillColor"/>
        <att type="string" name="node.labelPosition" label="node.labelPosition"/>
        <att type="string" name="node.lineType" label="node.lineType"/>
        <att type="string" name="Node Type" label="Node Type" value="srna"/>
        <att type="string" name="node.borderColor" label="node.borderColor"/>
        <att type="string" name="node.shape" label="node.shape"/>
        <att type="string" name="canonicalName" label="canonicalName" value="ATATGCAAAAGAGTAAGATGG"/>
        <att type="string" name="Node TypeAT5G67570 = PPR" label="Node TypeAT5G67570 = PPR"/>
        <graphics w="35.0" h="35.0" width="1" outline="#000000" fill="#ff0033" y="5672.7138671875" x="6989.95068359375"/>
    </node>
    <node label="TTTTGCATATCCTGGAATATG" id="-361">
        <att type="string" name="node.size" label="node.size"/>
        <att type="string" name="node.fillColor" label="node.fillColor"/>
        <att type="string" name="node.labelPosition" label="node.labelPosition"/>
        <att type="string" name="node.lineType" label="node.lineType"/>
        <att type="string" name="Node Type" label="Node Type" value="srna"/>
        <att type="string" name="node.borderColor" label="node.borderColor"/>
        <att type="string" name="node.shape" label="node.shape"/>
        <att type="string" name="canonicalName" label="canonicalName" value="TTTTGCATATCCTGGAATATG"/>
        <att type="string" name="Node TypeAT5G67570 = PPR" label="Node TypeAT5G67570 = PPR"/>
        <graphics w="35.0" h="35.0" width="1" outline="#000000" fill="#ff0033" y="5913.33642578125" x="5680.958984375"/>
    </node>
    <node label="TGTAGTCTCTTTTACAAGGTGT" id="-362">
        <att type="string" name="node.size" label="node.size"/>
        <att type="string" name="node.fillColor" label="node.fillColor"/>
        <att type="string" name="node.labelPosition" label="node.labelPosition"/>
        <att type="string" name="node.lineType" label="node.lineType"/>
        <att type="string" name="Node Type" label="Node Type" value="srna"/>
        <att type="string" name="node.borderColor" label="node.borderColor"/>
        <att type="string" name="node.shape" label="node.shape"/>
        <att type="string" name="canonicalName" label="canonicalName" value="TGTAGTCTCTTTTACAAGGTGT"/>
        <att type="string" name="Node TypeAT5G67570 = PPR" label="Node TypeAT5G67570 = PPR"/>
        <graphics w="35.0" h="35.0" width="1" outline="#000000" fill="#ff0033" y="8103.47607421875" x="6523.05908203125"/>
    </node>
    <node label="TATGCAAAAGAGTAAGATGGA" id="-359">
        <att type="string" name="node.size" label="node.size"/>
        <att type="string" name="node.fillColor" label="node.fillColor"/>
        <att type="string" name="node.labelPosition" label="node.labelPosition"/>
        <att type="string" name="node.lineType" label="node.lineType"/>
        <att type="string" name="Node Type" label="Node Type" value="srna"/>
        <att type="string" name="node.borderColor" label="node.borderColor"/>
        <att type="string" name="node.shape" label="node.shape"/>
        <att type="string" name="canonicalName" label="canonicalName" value="TATGCAAAAGAGTAAGATGGA"/>
        <att type="string" name="Node TypeAT5G67570 = PPR" label="Node TypeAT5G67570 = PPR"/>
        <graphics w="35.0" h="35.0" width="1" outline="#000000" fill="#ff0033" y="5712.8037109375" x="7140.298828125"/>
    </node>
    <node label="TCAATAAATAATTGGTTCTAATAA" id="-358">
        <att type="string" name="node.size" label="node.size"/>
        <att type="string" name="node.fillColor" label="node.fillColor"/>
        <att type="string" name="node.labelPosition" label="node.labelPosition"/>
        <att type="string" name="node.lineType" label="node.lineType"/>
        <att type="string" name="Node Type" label="Node Type" value="srna"/>
        <att type="string" name="node.borderColor" label="node.borderColor"/>
        <att type="string" name="node.shape" label="node.shape"/>
        <att type="string" name="canonicalName" label="canonicalName" value="TCAATAAATAATTGGTTCTAATAA"/>
        <att type="string" name="Node TypeAT5G67570 = PPR" label="Node TypeAT5G67570 = PPR"/>
        <graphics w="35.0" h="35.0" width="1" outline="#000000" fill="#ff0033" y="6047.75" x="3673.318359375"/>
    </node>
    <node label="ATATGCAAAAGAGTAAGATGGA" id="-91">
        <att type="string" name="node.size" label="node.size"/>
        <att type="string" name="node.fillColor" label="node.fillColor"/>
        <att type="string" name="node.labelPosition" label="node.labelPosition"/>
        <att type="string" name="node.lineType" label="node.lineType"/>
        <att type="string" name="Node Type" label="Node Type" value="srna"/>
        <att type="string" name="node.borderColor" label="node.borderColor"/>
        <att type="string" name="node.shape" label="node.shape"/>
        <att type="string" name="canonicalName" label="canonicalName" value="ATATGCAAAAGAGTAAGATGGA"/>
        <att type="string" name="Node TypeAT5G67570 = PPR" label="Node TypeAT5G67570 = PPR"/>
        <graphics w="35.0" h="35.0" width="1" outline="#000000" fill="#ff0033" y="5513.52880859375" x="7332.76318359375"/>
    </node>
    <node label="TGTTCAATAGATTTAGATGGTA" id="-90">
        <att type="string" name="node.size" label="node.size"/>
        <att type="string" name="node.fillColor" label="node.fillColor"/>
        <att type="string" name="node.labelPosition" label="node.labelPosition"/>
        <att type="string" name="node.lineType" label="node.lineType"/>
        <att type="string" name="Node Type" label="Node Type" value="srna"/>
        <att type="string" name="node.borderColor" label="node.borderColor"/>
        <att type="string" name="node.shape" label="node.shape"/>
        <att type="string" name="canonicalName" label="canonicalName" value="TGTTCAATAGATTTAGATGGTA"/>
        <att type="string" name="Node TypeAT5G67570 = PPR" label="Node TypeAT5G67570 = PPR"/>
        <graphics w="35.0" h="35.0" width="1" outline="#000000" fill="#ff0033" y="5843.478515625" x="7822.462890625"/>
    </node>
    <node label="AAACTAGAAAAAGCATTGGATA" id="-357">
        <att type="string" name="node.size" label="node.size"/>
        <att type="string" name="node.fillColor" label="node.fillColor"/>
        <att type="string" name="node.labelPosition" label="node.labelPosition"/>
        <att type="string" name="node.lineType" label="node.lineType"/>
        <att type="string" name="Node Type" label="Node Type" value="srna"/>
        <att type="string" name="node.borderColor" label="node.borderColor"/>
        <att type="string" name="node.shape" label="node.shape"/>
        <att type="string" name="canonicalName" label="canonicalName" value="AAACTAGAAAAAGCATTGGATA"/>
        <att type="string" name="Node TypeAT5G67570 = PPR" label="Node TypeAT5G67570 = PPR"/>
        <graphics w="35.0" h="35.0" width="1" outline="#000000" fill="#ff0033" y="7741.9501953125" x="5551.47998046875"/>
    </node>
    <node label="TTCATTGTTTTCTTTTGCATA" id="-356">
        <att type="string" name="node.size" label="node.size"/>
        <att type="string" name="node.fillColor" label="node.fillColor"/>
        <att type="string" name="node.labelPosition" label="node.labelPosition"/>
        <att type="string" name="node.lineType" label="node.lineType"/>
        <att type="string" name="Node Type" label="Node Type" value="srna"/>
        <att type="string" name="node.borderColor" label="node.borderColor"/>
        <att type="string" name="node.shape" label="node.shape"/>
        <att type="string" name="canonicalName" label="canonicalName" value="TTCATTGTTTTCTTTTGCATA"/>
        <att type="string" name="Node TypeAT5G67570 = PPR" label="Node TypeAT5G67570 = PPR"/>
        <graphics w="35.0" h="35.0" width="1" outline="#000000" fill="#ff0033" y="6284.458984375" x="4574.390625"/>
    </node>
    <node label="TCGAATATGTTTTGTATTATT" id="-89">
        <att type="string" name="node.size" label="node.size"/>
        <att type="string" name="node.fillColor" label="node.fillColor"/>
        <att type="string" name="node.labelPosition" label="node.labelPosition"/>
        <att type="string" name="node.lineType" label="node.lineType"/>
        <att type="string" name="Node Type" label="Node Type" value="srna"/>
        <att type="string" name="node.borderColor" label="node.borderColor"/>
        <att type="string" name="node.shape" label="node.shape"/>
        <att type="string" name="canonicalName" label="canonicalName" value="TCGAATATGTTTTGTATTATT"/>
        <att type="string" name="Node TypeAT5G67570 = PPR" label="Node TypeAT5G67570 = PPR"/>
        <graphics w="35.0" h="35.0" width="1" outline="#000000" fill="#ff0033" y="5943.990234375" x="4572.93115234375"/>
    </node>
    <node label="ATATTCCAGGATATGCAAAAG" id="-355">
        <att type="string" name="node.size" label="node.size"/>
        <att type="string" name="node.fillColor" label="node.fillColor"/>
        <att type="string" name="node.labelPosition" label="node.labelPosition"/>
        <att type="string" name="node.lineType" label="node.lineType"/>
        <att type="string" name="Node Type" label="Node Type" value="srna"/>
        <att type="string" name="node.borderColor" label="node.borderColor"/>
        <att type="string" name="node.shape" label="node.shape"/>
        <att type="string" name="canonicalName" label="canonicalName" value="ATATTCCAGGATATGCAAAAG"/>
        <att type="string" name="Node TypeAT5G67570 = PPR" label="Node TypeAT5G67570 = PPR"/>
        <graphics w="35.0" h="35.0" width="1" outline="#000000" fill="#ff0033" y="6956.62255859375" x="4596.03662109375"/>
    </node>
    <node label="ACGATATCTTCCATTTCTCTA" id="-87">
        <att type="string" name="node.size" label="node.size"/>
        <att type="string" name="node.fillColor" label="node.fillColor"/>
        <att type="string" name="node.labelPosition" label="node.labelPosition"/>
        <att type="string" name="node.lineType" label="node.lineType"/>
        <att type="string" name="Node Type" label="Node Type" value="srna"/>
        <att type="string" name="node.borderColor" label="node.borderColor"/>
        <att type="string" name="node.shape" label="node.shape"/>
        <att type="string" name="canonicalName" label="canonicalName" value="ACGATATCTTCCATTTCTCTA"/>
        <att type="string" name="Node TypeAT5G67570 = PPR" label="Node TypeAT5G67570 = PPR"/>
        <graphics w="35.0" h="35.0" width="1" outline="#000000" fill="#ff0033" y="8122.13671875" x="6439.5224609375"/>
    </node>
    <node label="ATCTTCCATTTCTCTACGCTA" id="-88">
        <att type="string" name="node.size" label="node.size"/>
        <att type="string" name="node.fillColor" label="node.fillColor"/>
        <att type="string" name="node.labelPosition" label="node.labelPosition"/>
        <att type="string" name="node.lineType" label="node.lineType"/>
        <att type="string" name="Node Type" label="Node Type" value="srna"/>
        <att type="string" name="node.borderColor" label="node.borderColor"/>
        <att type="string" name="node.shape" label="node.shape"/>
        <att type="string" name="canonicalName" label="canonicalName" value="ATCTTCCATTTCTCTACGCTA"/>
        <att type="string" name="Node TypeAT5G67570 = PPR" label="Node TypeAT5G67570 = PPR"/>
        <graphics w="35.0" h="35.0" width="1" outline="#000000" fill="#ff0033" y="7286.75048828125" x="5846.16943359375"/>
    </node>
    <node label="TGTTTTCTTTTGCATATCCTGG" id="-354">
        <att type="string" name="node.size" label="node.size"/>
        <att type="string" name="node.fillColor" label="node.fillColor"/>
        <att type="string" name="node.labelPosition" label="node.labelPosition"/>
        <att type="string" name="node.lineType" label="node.lineType"/>
        <att type="string" name="Node Type" label="Node Type" value="srna"/>
        <att type="string" name="node.borderColor" label="node.borderColor"/>
        <att type="string" name="node.shape" label="node.shape"/>
        <att type="string" name="canonicalName" label="canonicalName" value="TGTTTTCTTTTGCATATCCTGG"/>
        <att type="string" name="Node TypeAT5G67570 = PPR" label="Node TypeAT5G67570 = PPR"/>
        <graphics w="35.0" h="35.0" width="1" outline="#000000" fill="#ff0033" y="6331.51708984375" x="4092.7548828125"/>
    </node>
    <node label="TAGTTCGTCGATATGTTGAACT" id="-85">
        <att type="string" name="node.size" label="node.size"/>
        <att type="string" name="node.fillColor" label="node.fillColor"/>
        <att type="string" name="node.labelPosition" label="node.labelPosition"/>
        <att type="string" name="node.lineType" label="node.lineType"/>
        <att type="string" name="Node Type" label="Node Type" value="srna"/>
        <att type="string" name="node.borderColor" label="node.borderColor"/>
        <att type="string" name="node.shape" label="node.shape"/>
        <att type="string" name="canonicalName" label="canonicalName" value="TAGTTCGTCGATATGTTGAACT"/>
        <att type="string" name="Node TypeAT5G67570 = PPR" label="Node TypeAT5G67570 = PPR"/>
        <graphics w="35.0" h="35.0" width="1" outline="#000000" fill="#ff0033" y="6636.021484375" x="4147.19287109375"/>
    </node>
    <node label="ATTTCCTAAGATCCAATCAAA" id="-84">
        <att type="string" name="node.size" label="node.size"/>
        <att type="string" name="node.fillColor" label="node.fillColor"/>
        <att type="string" name="node.labelPosition" label="node.labelPosition"/>
        <att type="string" name="node.lineType" label="node.lineType"/>
        <att type="string" name="Node Type" label="Node Type" value="srna"/>
        <att type="string" name="node.borderColor" label="node.borderColor"/>
        <att type="string" name="node.shape" label="node.shape"/>
        <att type="string" name="canonicalName" label="canonicalName" value="ATTTCCTAAGATCCAATCAAA"/>
        <att type="string" name="Node TypeAT5G67570 = PPR" label="Node TypeAT5G67570 = PPR"/>
        <graphics w="35.0" h="35.0" width="1" outline="#000000" fill="#ff0033" y="8296.228515625" x="5949.95361328125"/>
    </node>
    <node label="TAGTTTCGCCATTACTACA" id="-585">
        <att type="string" name="node.size" label="node.size"/>
        <att type="string" name="node.fillColor" label="node.fillColor"/>
        <att type="string" name="node.labelPosition" label="node.labelPosition"/>
        <att type="string" name="node.lineType" label="node.lineType"/>
        <att type="string" name="Node Type" label="Node Type" value="srna"/>
        <att type="string" name="node.borderColor" label="node.borderColor"/>
        <att type="string" name="node.shape" label="node.shape"/>
        <att type="string" name="canonicalName" label="canonicalName" value="TAGTTTCGCCATTACTACA"/>
        <att type="string" name="Node TypeAT5G67570 = PPR" label="Node TypeAT5G67570 = PPR"/>
        <graphics w="35.0" h="35.0" width="1" outline="#000000" fill="#ff0033" y="8131.73046875" x="5842.560546875"/>
    </node>
    <node label="TCTAGTTCGTCGATATGTTGA" id="-352">
        <att type="string" name="node.size" label="node.size"/>
        <att type="string" name="node.fillColor" label="node.fillColor"/>
        <att type="string" name="node.labelPosition" label="node.labelPosition"/>
        <att type="string" name="node.lineType" label="node.lineType"/>
        <att type="string" name="Node Type" label="Node Type" value="srna"/>
        <att type="string" name="node.borderColor" label="node.borderColor"/>
        <att type="string" name="node.shape" label="node.shape"/>
        <att type="string" name="canonicalName" label="canonicalName" value="TCTAGTTCGTCGATATGTTGA"/>
        <att type="string" name="Node TypeAT5G67570 = PPR" label="Node TypeAT5G67570 = PPR"/>
        <graphics w="35.0" h="35.0" width="1" outline="#000000" fill="#ff0033" y="6376.9560546875" x="4515.42041015625"/>
    </node>
    <node label="TTGTTGATCGGATGGTAGAAAC" id="-351">
        <att type="string" name="node.size" label="node.size"/>
        <att type="string" name="node.fillColor" label="node.fillColor"/>
        <att type="string" name="node.labelPosition" label="node.labelPosition"/>
        <att type="string" name="node.lineType" label="node.lineType"/>
        <att type="string" name="Node Type" label="Node Type" value="srna"/>
        <att type="string" name="node.borderColor" label="node.borderColor"/>
        <att type="string" name="node.shape" label="node.shape"/>
        <att type="string" name="canonicalName" label="canonicalName" value="TTGTTGATCGGATGGTAGAAAC"/>
        <att type="string" name="Node TypeAT5G67570 = PPR" label="Node TypeAT5G67570 = PPR"/>
        <graphics w="35.0" h="35.0" width="1" outline="#000000" fill="#ff0033" y="6257.98876953125" x="6967.3583984375"/>
    </node>
    <node label="TTGAACTTGTGTATTTTGAA" id="-82">
        <att type="string" name="node.size" label="node.size"/>
        <att type="string" name="node.fillColor" label="node.fillColor"/>
        <att type="string" name="node.labelPosition" label="node.labelPosition"/>
        <att type="string" name="node.lineType" label="node.lineType"/>
        <att type="string" name="Node Type" label="Node Type" value="srna"/>
        <att type="string" name="node.borderColor" label="node.borderColor"/>
        <att type="string" name="node.shape" label="node.shape"/>
        <att type="string" name="canonicalName" label="canonicalName" value="TTGAACTTGTGTATTTTGAA"/>
        <att type="string" name="Node TypeAT5G67570 = PPR" label="Node TypeAT5G67570 = PPR"/>
        <graphics w="35.0" h="35.0" width="1" outline="#000000" fill="#ff0033" y="5837.84033203125" x="7570.08935546875"/>
    </node>
    <node label="ATATATGTTTCAGTCTTATCC" id="-349">
        <att type="string" name="node.size" label="node.size"/>
        <att type="string" name="node.fillColor" label="node.fillColor"/>
        <att type="string" name="node.labelPosition" label="node.labelPosition"/>
        <att type="string" name="node.lineType" label="node.lineType"/>
        <att type="string" name="Node Type" label="Node Type" value="srna"/>
        <att type="string" name="node.borderColor" label="node.borderColor"/>
        <att type="string" name="node.shape" label="node.shape"/>
        <att type="string" name="canonicalName" label="canonicalName" value="ATATATGTTTCAGTCTTATCC"/>
        <att type="string" name="Node TypeAT5G67570 = PPR" label="Node TypeAT5G67570 = PPR"/>
        <graphics w="35.0" h="35.0" width="1" outline="#000000" fill="#ff0033" y="6173.0888671875" x="7123.16357421875"/>
    </node>
    <node label="TGAAAGATGCATGTAATTAGC" id="-79">
        <att type="string" name="node.size" label="node.size"/>
        <att type="string" name="node.fillColor" label="node.fillColor"/>
        <att type="string" name="node.labelPosition" label="node.labelPosition"/>
        <att type="string" name="node.lineType" label="node.lineType"/>
        <att type="string" name="Node Type" label="Node Type" value="srna"/>
        <att type="string" name="node.borderColor" label="node.borderColor"/>
        <att type="string" name="node.shape" label="node.shape"/>
        <att type="string" name="canonicalName" label="canonicalName" value="TGAAAGATGCATGTAATTAGC"/>
        <att type="string" name="Node TypeAT5G67570 = PPR" label="Node TypeAT5G67570 = PPR"/>
        <graphics w="35.0" h="35.0" width="1" outline="#000000" fill="#ff0033" y="7915.7529296875" x="5710.26953125"/>
    </node>
    <node label="CATGGCTGGTGACAAATAGAC" id="-78">
        <att type="string" name="node.size" label="node.size"/>
        <att type="string" name="node.fillColor" label="node.fillColor"/>
        <att type="string" name="node.labelPosition" label="node.labelPosition"/>
        <att type="string" name="node.lineType" label="node.lineType"/>
        <att type="string" name="Node Type" label="Node Type" value="srna"/>
        <att type="string" name="node.borderColor" label="node.borderColor"/>
        <att type="string" name="node.shape" label="node.shape"/>
        <att type="string" name="canonicalName" label="canonicalName" value="CATGGCTGGTGACAAATAGAC"/>
        <att type="string" name="Node TypeAT5G67570 = PPR" label="Node TypeAT5G67570 = PPR"/>
        <graphics w="35.0" h="35.0" width="1" outline="#000000" fill="#ff0033" y="7697.57568359375" x="5509.6953125"/>
    </node>
    <node label="TATTCCAGGATATGCAAAAGAAAA" id="-77">
        <att type="string" name="node.size" label="node.size"/>
        <att type="string" name="node.fillColor" label="node.fillColor"/>
        <att type="string" name="node.labelPosition" label="node.labelPosition"/>
        <att type="string" name="node.lineType" label="node.lineType"/>
        <att type="string" name="Node Type" label="Node Type" value="srna"/>
        <att type="string" name="node.borderColor" label="node.borderColor"/>
        <att type="string" name="node.shape" label="node.shape"/>
        <att type="string" name="canonicalName" label="canonicalName" value="TATTCCAGGATATGCAAAAGAAAA"/>
        <att type="string" name="Node TypeAT5G67570 = PPR" label="Node TypeAT5G67570 = PPR"/>
        <graphics w="35.0" h="35.0" width="1" outline="#000000" fill="#ff0033" y="6567.22998046875" x="4268.63623046875"/>
    </node>
    <node label="ACAATTTGATTTCAGCTTTGG" id="-348">
        <att type="string" name="node.size" label="node.size"/>
        <att type="string" name="node.fillColor" label="node.fillColor"/>
        <att type="string" name="node.labelPosition" label="node.labelPosition"/>
        <att type="string" name="node.lineType" label="node.lineType"/>
        <att type="string" name="Node Type" label="Node Type" value="srna"/>
        <att type="string" name="node.borderColor" label="node.borderColor"/>
        <att type="string" name="node.shape" label="node.shape"/>
        <att type="string" name="canonicalName" label="canonicalName" value="ACAATTTGATTTCAGCTTTGG"/>
        <att type="string" name="Node TypeAT5G67570 = PPR" label="Node TypeAT5G67570 = PPR"/>
        <graphics w="35.0" h="35.0" width="1" outline="#000000" fill="#ff0033" y="8023.75732421875" x="5612.96435546875"/>
    </node>
    <node label="TATAATCAAGTGAATAGTTTAA" id="-346">
        <att type="string" name="node.size" label="node.size"/>
        <att type="string" name="node.fillColor" label="node.fillColor"/>
        <att type="string" name="node.labelPosition" label="node.labelPosition"/>
        <att type="string" name="node.lineType" label="node.lineType"/>
        <att type="string" name="Node Type" label="Node Type" value="srna"/>
        <att type="string" name="node.borderColor" label="node.borderColor"/>
        <att type="string" name="node.shape" label="node.shape"/>
        <att type="string" name="canonicalName" label="canonicalName" value="TATAATCAAGTGAATAGTTTAA"/>
        <att type="string" name="Node TypeAT5G67570 = PPR" label="Node TypeAT5G67570 = PPR"/>
        <graphics w="35.0009765625" h="35.0" width="1" outline="#000000" fill="#ff0033" y="6387.68359375" x="7474.59521484375"/>
    </node>
    <node label="TCAATAAATAATTGGTTCTAA" id="-347">
        <att type="string" name="node.size" label="node.size"/>
        <att type="string" name="node.fillColor" label="node.fillColor"/>
        <att type="string" name="node.labelPosition" label="node.labelPosition"/>
        <att type="string" name="node.lineType" label="node.lineType"/>
        <att type="string" name="Node Type" label="Node Type" value="srna"/>
        <att type="string" name="node.borderColor" label="node.borderColor"/>
        <att type="string" name="node.shape" label="node.shape"/>
        <att type="string" name="canonicalName" label="canonicalName" value="TCAATAAATAATTGGTTCTAA"/>
        <att type="string" name="Node TypeAT5G67570 = PPR" label="Node TypeAT5G67570 = PPR"/>
        <graphics w="35.0" h="35.0" width="1" outline="#000000" fill="#ff0033" y="5548.80224609375" x="4190.40771484375"/>
    </node>
    <node label="AGAATAATTTCCTAAGATCCA" id="-345">
        <att type="string" name="node.size" label="node.size"/>
        <att type="string" name="node.fillColor" label="node.fillColor"/>
        <att type="string" name="node.labelPosition" label="node.labelPosition"/>
        <att type="string" name="node.lineType" label="node.lineType"/>
        <att type="string" name="Node Type" label="Node Type" value="srna"/>
        <att type="string" name="node.borderColor" label="node.borderColor"/>
        <att type="string" name="node.shape" label="node.shape"/>
        <att type="string" name="canonicalName" label="canonicalName" value="AGAATAATTTCCTAAGATCCA"/>
        <att type="string" name="Node TypeAT5G67570 = PPR" label="Node TypeAT5G67570 = PPR"/>
        <graphics w="35.0" h="35.0" width="1" outline="#000000" fill="#ff0033" y="7687.82373046875" x="6195.724609375"/>
    </node>
    <node label="ACTCTTTTGCATATACTCGAA" id="-344">
        <att type="string" name="node.size" label="node.size"/>
        <att type="string" name="node.fillColor" label="node.fillColor"/>
        <att type="string" name="node.labelPosition" label="node.labelPosition"/>
        <att type="string" name="node.lineType" label="node.lineType"/>
        <att type="string" name="Node Type" label="Node Type" value="srna"/>
        <att type="string" name="node.borderColor" label="node.borderColor"/>
        <att type="string" name="node.shape" label="node.shape"/>
        <att type="string" name="canonicalName" label="canonicalName" value="ACTCTTTTGCATATACTCGAA"/>
        <att type="string" name="Node TypeAT5G67570 = PPR" label="Node TypeAT5G67570 = PPR"/>
        <graphics w="35.0" h="35.0" width="1" outline="#000000" fill="#ff0033" y="6320.4541015625" x="7166.54345703125"/>
    </node>
    <node label="TATTCCAGGATATGCAAAAGAA" id="-341">
        <att type="string" name="node.size" label="node.size"/>
        <att type="string" name="node.fillColor" label="node.fillColor"/>
        <att type="string" name="node.labelPosition" label="node.labelPosition"/>
        <att type="string" name="node.lineType" label="node.lineType"/>
        <att type="string" name="Node Type" label="Node Type" value="srna"/>
        <att type="string" name="node.borderColor" label="node.borderColor"/>
        <att type="string" name="node.shape" label="node.shape"/>
        <att type="string" name="canonicalName" label="canonicalName" value="TATTCCAGGATATGCAAAAGAA"/>
        <att type="string" name="Node TypeAT5G67570 = PPR" label="Node TypeAT5G67570 = PPR"/>
        <graphics w="35.0" h="35.0" width="1" outline="#000000" fill="#ff0033" y="7001.19384765625" x="4521.08935546875"/>
    </node>
    <node label="TTCTAAGTTCAACATATCGACGAA" id="-74">
        <att type="string" name="node.size" label="node.size"/>
        <att type="string" name="node.fillColor" label="node.fillColor"/>
        <att type="string" name="node.labelPosition" label="node.labelPosition"/>
        <att type="string" name="node.lineType" label="node.lineType"/>
        <att type="string" name="Node Type" label="Node Type" value="srna"/>
        <att type="string" name="node.borderColor" label="node.borderColor"/>
        <att type="string" name="node.shape" label="node.shape"/>
        <att type="string" name="canonicalName" label="canonicalName" value="TTCTAAGTTCAACATATCGACGAA"/>
        <att type="string" name="Node TypeAT5G67570 = PPR" label="Node TypeAT5G67570 = PPR"/>
        <graphics w="35.0" h="35.0" width="1" outline="#000000" fill="#ff0033" y="6355.2392578125" x="4245.99169921875"/>
    </node>
    <node label="ATGTCCAATGTCTTTTCTAGTTCG" id="-72">
        <att type="string" name="node.size" label="node.size"/>
        <att type="string" name="node.fillColor" label="node.fillColor"/>
        <att type="string" name="node.labelPosition" label="node.labelPosition"/>
        <att type="string" name="node.lineType" label="node.lineType"/>
        <att type="string" name="Node Type" label="Node Type" value="srna"/>
        <att type="string" name="node.borderColor" label="node.borderColor"/>
        <att type="string" name="node.shape" label="node.shape"/>
        <att type="string" name="canonicalName" label="canonicalName" value="ATGTCCAATGTCTTTTCTAGTTCG"/>
        <att type="string" name="Node TypeAT5G67570 = PPR" label="Node TypeAT5G67570 = PPR"/>
        <graphics w="35.0" h="35.0" width="1" outline="#000000" fill="#ff0033" y="6247.7548828125" x="4565.38232421875"/>
    </node>
    <node label="TGTGAACATATTCAAGGATAA" id="-339">
        <att type="string" name="node.size" label="node.size"/>
        <att type="string" name="node.fillColor" label="node.fillColor"/>
        <att type="string" name="node.labelPosition" label="node.labelPosition"/>
        <att type="string" name="node.lineType" label="node.lineType"/>
        <att type="string" name="Node Type" label="Node Type" value="srna"/>
        <att type="string" name="node.borderColor" label="node.borderColor"/>
        <att type="string" name="node.shape" label="node.shape"/>
        <att type="string" name="canonicalName" label="canonicalName" value="TGTGAACATATTCAAGGATAA"/>
        <att type="string" name="Node TypeAT5G67570 = PPR" label="Node TypeAT5G67570 = PPR"/>
        <graphics w="35.0" h="35.0" width="1" outline="#000000" fill="#ff0033" y="7608.76806640625" x="5612.263671875"/>
    </node>
    <node label="CTTCCATTTCTCTACGCTATGT" id="-73">
        <att type="string" name="node.size" label="node.size"/>
        <att type="string" name="node.fillColor" label="node.fillColor"/>
        <att type="string" name="node.labelPosition" label="node.labelPosition"/>
        <att type="string" name="node.lineType" label="node.lineType"/>
        <att type="string" name="Node Type" label="Node Type" value="srna"/>
        <att type="string" name="node.borderColor" label="node.borderColor"/>
        <att type="string" name="node.shape" label="node.shape"/>
        <att type="string" name="canonicalName" label="canonicalName" value="CTTCCATTTCTCTACGCTATGT"/>
        <att type="string" name="Node TypeAT5G67570 = PPR" label="Node TypeAT5G67570 = PPR"/>
        <graphics w="35.0" h="35.0" width="1" outline="#000000" fill="#ff0033" y="7366.92919921875" x="6171.47802734375"/>
    </node>
    <node label="TCTACCATCCGATCAACAAGAG" id="-584">
        <att type="string" name="node.size" label="node.size"/>
        <att type="string" name="node.fillColor" label="node.fillColor"/>
        <att type="string" name="node.labelPosition" label="node.labelPosition"/>
        <att type="string" name="node.lineType" label="node.lineType"/>
        <att type="string" name="Node Type" label="Node Type" value="srna"/>
        <att type="string" name="node.borderColor" label="node.borderColor"/>
        <att type="string" name="node.shape" label="node.shape"/>
        <att type="string" name="canonicalName" label="canonicalName" value="TCTACCATCCGATCAACAAGAG"/>
        <att type="string" name="Node TypeAT5G67570 = PPR" label="Node TypeAT5G67570 = PPR"/>
        <graphics w="35.0009765625" h="35.0" width="1" outline="#000000" fill="#ff0033" y="5809.28662109375" x="7705.4619140625"/>
    </node>
    <node label="CGCTATGTTGGACTTAGGATG" id="-70">
        <att type="string" name="node.size" label="node.size"/>
        <att type="string" name="node.fillColor" label="node.fillColor"/>
        <att type="string" name="node.labelPosition" label="node.labelPosition"/>
        <att type="string" name="node.lineType" label="node.lineType"/>
        <att type="string" name="Node Type" label="Node Type" value="srna"/>
        <att type="string" name="node.borderColor" label="node.borderColor"/>
        <att type="string" name="node.shape" label="node.shape"/>
        <att type="string" name="canonicalName" label="canonicalName" value="CGCTATGTTGGACTTAGGATG"/>
        <att type="string" name="Node TypeAT5G67570 = PPR" label="Node TypeAT5G67570 = PPR"/>
        <graphics w="35.0" h="35.0" width="1" outline="#000000" fill="#ff0033" y="6915.734375" x="4662.931640625"/>
    </node>
    <node label="TCGGTGGATCTTAGAAAATT" id="-335">
        <att type="string" name="node.size" label="node.size"/>
        <att type="string" name="node.fillColor" label="node.fillColor"/>
        <att type="string" name="node.labelPosition" label="node.labelPosition"/>
        <att type="string" name="node.lineType" label="node.lineType"/>
        <att type="string" name="Node Type" label="Node Type" value="srna"/>
        <att type="string" name="node.borderColor" label="node.borderColor"/>
        <att type="string" name="node.shape" label="node.shape"/>
        <att type="string" name="canonicalName" label="canonicalName" value="TCGGTGGATCTTAGAAAATT"/>
        <att type="string" name="Node TypeAT5G67570 = PPR" label="Node TypeAT5G67570 = PPR"/>
        <graphics w="35.0" h="35.0" width="1" outline="#000000" fill="#ff0033" y="5630.630859375" x="4271.0556640625"/>
    </node>
    <node label="TTTCTACTTAATGAACAGTTG" id="-336">
        <att type="string" name="node.size" label="node.size"/>
        <att type="string" name="node.fillColor" label="node.fillColor"/>
        <att type="string" name="node.labelPosition" label="node.labelPosition"/>
        <att type="string" name="node.lineType" label="node.lineType"/>
        <att type="string" name="Node Type" label="Node Type" value="srna"/>
        <att type="string" name="node.borderColor" label="node.borderColor"/>
        <att type="string" name="node.shape" label="node.shape"/>
        <att type="string" name="canonicalName" label="canonicalName" value="TTTCTACTTAATGAACAGTTG"/>
        <att type="string" name="Node TypeAT5G67570 = PPR" label="Node TypeAT5G67570 = PPR"/>
        <graphics w="35.0" h="35.0" width="1" outline="#000000" fill="#ff0033" y="8253.70703125" x="6383.71875"/>
    </node>
    <node label="CTACCATCCGATCAACAAGAG" id="-67">
        <att type="string" name="node.size" label="node.size"/>
        <att type="string" name="node.fillColor" label="node.fillColor"/>
        <att type="string" name="node.labelPosition" label="node.labelPosition"/>
        <att type="string" name="node.lineType" label="node.lineType"/>
        <att type="string" name="Node Type" label="Node Type" value="srna"/>
        <att type="string" name="node.borderColor" label="node.borderColor"/>
        <att type="string" name="node.shape" label="node.shape"/>
        <att type="string" name="canonicalName" label="canonicalName" value="CTACCATCCGATCAACAAGAG"/>
        <att type="string" name="Node TypeAT5G67570 = PPR" label="Node TypeAT5G67570 = PPR"/>
        <graphics w="35.0" h="35.0" width="1" outline="#000000" fill="#ff0033" y="5895.8291015625" x="6803.1865234375"/>
    </node>
    <node label="AAAGACCTATGTTTCTACCATCCG" id="-331">
        <att type="string" name="node.size" label="node.size"/>
        <att type="string" name="node.fillColor" label="node.fillColor"/>
        <att type="string" name="node.labelPosition" label="node.labelPosition"/>
        <att type="string" name="node.lineType" label="node.lineType"/>
        <att type="string" name="Node Type" label="Node Type" value="srna"/>
        <att type="string" name="node.borderColor" label="node.borderColor"/>
        <att type="string" name="node.shape" label="node.shape"/>
        <att type="string" name="canonicalName" label="canonicalName" value="AAAGACCTATGTTTCTACCATCCG"/>
        <att type="string" name="Node TypeAT5G67570 = PPR" label="Node TypeAT5G67570 = PPR"/>
        <graphics w="35.0" h="35.0" width="1" outline="#000000" fill="#ff0033" y="5753.34423828125" x="7766.55126953125"/>
    </node>
    <node label="TGAACTTGTGTATTTTGAA" id="-583">
        <att type="string" name="node.size" label="node.size"/>
        <att type="string" name="node.fillColor" label="node.fillColor"/>
        <att type="string" name="node.labelPosition" label="node.labelPosition"/>
        <att type="string" name="node.lineType" label="node.lineType"/>
        <att type="string" name="Node Type" label="Node Type" value="srna"/>
        <att type="string" name="node.borderColor" label="node.borderColor"/>
        <att type="string" name="node.shape" label="node.shape"/>
        <att type="string" name="canonicalName" label="canonicalName" value="TGAACTTGTGTATTTTGAA"/>
        <att type="string" name="Node TypeAT5G67570 = PPR" label="Node TypeAT5G67570 = PPR"/>
        <graphics w="35.0" h="35.0" width="1" outline="#000000" fill="#ff0033" y="5720.931640625" x="7661.1337890625"/>
    </node>
    <node label="TTCGAGTATATGCAAAAGAGT" id="-329">
        <att type="string" name="node.size" label="node.size"/>
        <att type="string" name="node.fillColor" label="node.fillColor"/>
        <att type="string" name="node.labelPosition" label="node.labelPosition"/>
        <att type="string" name="node.lineType" label="node.lineType"/>
        <att type="string" name="Node Type" label="Node Type" value="srna"/>
        <att type="string" name="node.borderColor" label="node.borderColor"/>
        <att type="string" name="node.shape" label="node.shape"/>
        <att type="string" name="canonicalName" label="canonicalName" value="TTCGAGTATATGCAAAAGAGT"/>
        <att type="string" name="Node TypeAT5G67570 = PPR" label="Node TypeAT5G67570 = PPR"/>
        <graphics w="35.0" h="35.0" width="1" outline="#000000" fill="#ff0033" y="6055.89208984375" x="6995.38623046875"/>
    </node>
    <node label="TATTCTAAGTCCAACATAGCG" id="-328">
        <att type="string" name="node.size" label="node.size"/>
        <att type="string" name="node.fillColor" label="node.fillColor"/>
        <att type="string" name="node.labelPosition" label="node.labelPosition"/>
        <att type="string" name="node.lineType" label="node.lineType"/>
        <att type="string" name="Node Type" label="Node Type" value="srna"/>
        <att type="string" name="node.borderColor" label="node.borderColor"/>
        <att type="string" name="node.shape" label="node.shape"/>
        <att type="string" name="canonicalName" label="canonicalName" value="TATTCTAAGTCCAACATAGCG"/>
        <att type="string" name="Node TypeAT5G67570 = PPR" label="Node TypeAT5G67570 = PPR"/>
        <graphics w="35.0" h="35.0" width="1" outline="#000000" fill="#ff0033" y="7072.83740234375" x="4669.47412109375"/>
    </node>
    <node label="TTGTTTTCTTTTGCATATCCT" id="-66">
        <att type="string" name="node.size" label="node.size"/>
        <att type="string" name="node.fillColor" label="node.fillColor"/>
        <att type="string" name="node.labelPosition" label="node.labelPosition"/>
        <att type="string" name="node.lineType" label="node.lineType"/>
        <att type="string" name="Node Type" label="Node Type" value="srna"/>
        <att type="string" name="node.borderColor" label="node.borderColor"/>
        <att type="string" name="node.shape" label="node.shape"/>
        <att type="string" name="canonicalName" label="canonicalName" value="TTGTTTTCTTTTGCATATCCT"/>
        <att type="string" name="Node TypeAT5G67570 = PPR" label="Node TypeAT5G67570 = PPR"/>
        <graphics w="35.0" h="35.0" width="1" outline="#000000" fill="#ff0033" y="6549.30859375" x="3864.383544921875"/>
    </node>
    <node label="TGAGATTTTCAAGTCGTCTAA" id="-582">
        <att type="string" name="node.size" label="node.size"/>
        <att type="string" name="node.fillColor" label="node.fillColor"/>
        <att type="string" name="node.labelPosition" label="node.labelPosition"/>
        <att type="string" name="node.lineType" label="node.lineType"/>
        <att type="string" name="Node Type" label="Node Type" value="srna"/>
        <att type="string" name="node.borderColor" label="node.borderColor"/>
        <att type="string" name="node.shape" label="node.shape"/>
        <att type="string" name="canonicalName" label="canonicalName" value="TGAGATTTTCAAGTCGTCTAA"/>
        <att type="string" name="Node TypeAT5G67570 = PPR" label="Node TypeAT5G67570 = PPR"/>
        <graphics w="35.0" h="35.0" width="1" outline="#000000" fill="#ff0033" y="6569.67431640625" x="4154.54736328125"/>
    </node>
    <node label="TCGGTGGATCTTAGAAAATTATT" id="-65">
        <att type="string" name="node.size" label="node.size"/>
        <att type="string" name="node.fillColor" label="node.fillColor"/>
        <att type="string" name="node.labelPosition" label="node.labelPosition"/>
        <att type="string" name="node.lineType" label="node.lineType"/>
        <att type="string" name="Node Type" label="Node Type" value="srna"/>
        <att type="string" name="node.borderColor" label="node.borderColor"/>
        <att type="string" name="node.shape" label="node.shape"/>
        <att type="string" name="canonicalName" label="canonicalName" value="TCGGTGGATCTTAGAAAATTATT"/>
        <att type="string" name="Node TypeAT5G67570 = PPR" label="Node TypeAT5G67570 = PPR"/>
        <graphics w="35.00048828125" h="35.0" width="1" outline="#000000" fill="#ff0033" y="5702.06982421875" x="3834.33984375"/>
    </node>
    <node label="ATCGGTGGATCTTAGAAAATT" id="-326">
        <att type="string" name="node.size" label="node.size"/>
        <att type="string" name="node.fillColor" label="node.fillColor"/>
        <att type="string" name="node.labelPosition" label="node.labelPosition"/>
        <att type="string" name="node.lineType" label="node.lineType"/>
        <att type="string" name="Node Type" label="Node Type" value="srna"/>
        <att type="string" name="node.borderColor" label="node.borderColor"/>
        <att type="string" name="node.shape" label="node.shape"/>
        <att type="string" name="canonicalName" label="canonicalName" value="ATCGGTGGATCTTAGAAAATT"/>
        <att type="string" name="Node TypeAT5G67570 = PPR" label="Node TypeAT5G67570 = PPR"/>
        <graphics w="35.0" h="35.0" width="1" outline="#000000" fill="#ff0033" y="6259.73046875" x="3768.58935546875"/>
    </node>
    <node label="CGTTTGATTGGATCTTAGGAAA" id="-64">
        <att type="string" name="node.size" label="node.size"/>
        <att type="string" name="node.fillColor" label="node.fillColor"/>
        <att type="string" name="node.labelPosition" label="node.labelPosition"/>
        <att type="string" name="node.lineType" label="node.lineType"/>
        <att type="string" name="Node Type" label="Node Type" value="srna"/>
        <att type="string" name="node.borderColor" label="node.borderColor"/>
        <att type="string" name="node.shape" label="node.shape"/>
        <att type="string" name="canonicalName" label="canonicalName" value="CGTTTGATTGGATCTTAGGAAA"/>
        <att type="string" name="Node TypeAT5G67570 = PPR" label="Node TypeAT5G67570 = PPR"/>
        <graphics w="35.0" h="35.0" width="1" outline="#000000" fill="#ff0033" y="8112.80859375" x="5810.1474609375"/>
    </node>
    <node label="TCCTAAGTCCAACATAGCGTTC" id="-62">
        <att type="string" name="node.size" label="node.size"/>
        <att type="string" name="node.fillColor" label="node.fillColor"/>
        <att type="string" name="node.labelPosition" label="node.labelPosition"/>
        <att type="string" name="node.lineType" label="node.lineType"/>
        <att type="string" name="Node Type" label="Node Type" value="srna"/>
        <att type="string" name="node.borderColor" label="node.borderColor"/>
        <att type="string" name="node.shape" label="node.shape"/>
        <att type="string" name="canonicalName" label="canonicalName" value="TCCTAAGTCCAACATAGCGTTC"/>
        <att type="string" name="Node TypeAT5G67570 = PPR" label="Node TypeAT5G67570 = PPR"/>
        <graphics w="35.0" h="35.0" width="1" outline="#000000" fill="#ff0033" y="6894.51123046875" x="4743.482421875"/>
    </node>
    <node label="TTCTAGTTCGTCGATATGTTGA" id="-61">
        <att type="string" name="node.size" label="node.size"/>
        <att type="string" name="node.fillColor" label="node.fillColor"/>
        <att type="string" name="node.labelPosition" label="node.labelPosition"/>
        <att type="string" name="node.lineType" label="node.lineType"/>
        <att type="string" name="Node Type" label="Node Type" value="srna"/>
        <att type="string" name="node.borderColor" label="node.borderColor"/>
        <att type="string" name="node.shape" label="node.shape"/>
        <att type="string" name="canonicalName" label="canonicalName" value="TTCTAGTTCGTCGATATGTTGA"/>
        <att type="string" name="Node TypeAT5G67570 = PPR" label="Node TypeAT5G67570 = PPR"/>
        <graphics w="35.0" h="35.0" width="1" outline="#000000" fill="#ff0033" y="6127.05517578125" x="4615.59619140625"/>
    </node>
    <node label="TATGTTTACTAAAACAAAGAT" id="-581">
        <att type="string" name="node.size" label="node.size"/>
        <att type="string" name="node.fillColor" label="node.fillColor"/>
        <att type="string" name="node.labelPosition" label="node.labelPosition"/>
        <att type="string" name="node.lineType" label="node.lineType"/>
        <att type="string" name="Node Type" label="Node Type" value="srna"/>
        <att type="string" name="node.borderColor" label="node.borderColor"/>
        <att type="string" name="node.shape" label="node.shape"/>
        <att type="string" name="canonicalName" label="canonicalName" value="TATGTTTACTAAAACAAAGAT"/>
        <att type="string" name="Node TypeAT5G67570 = PPR" label="Node TypeAT5G67570 = PPR"/>
        <graphics w="35.0" h="35.0" width="1" outline="#000000" fill="#ff0033" y="5940.09765625" x="7355.857421875"/>
    </node>
    <node label="ATGATATTTGTAGTAATGGCG" id="-325">
        <att type="string" name="node.size" label="node.size"/>
        <att type="string" name="node.fillColor" label="node.fillColor"/>
        <att type="string" name="node.labelPosition" label="node.labelPosition"/>
        <att type="string" name="node.lineType" label="node.lineType"/>
        <att type="string" name="Node Type" label="Node Type" value="srna"/>
        <att type="string" name="node.borderColor" label="node.borderColor"/>
        <att type="string" name="node.shape" label="node.shape"/>
        <att type="string" name="canonicalName" label="canonicalName" value="ATGATATTTGTAGTAATGGCG"/>
        <att type="string" name="Node TypeAT5G67570 = PPR" label="Node TypeAT5G67570 = PPR"/>
        <graphics w="35.0" h="35.0" width="1" outline="#000000" fill="#ff0033" y="7330.7880859375" x="5773.6650390625"/>
    </node>
    <node label="GAGAAATGGAAGATATCGTGAA" id="-324">
        <att type="string" name="node.size" label="node.size"/>
        <att type="string" name="node.fillColor" label="node.fillColor"/>
        <att type="string" name="node.labelPosition" label="node.labelPosition"/>
        <att type="string" name="node.lineType" label="node.lineType"/>
        <att type="string" name="Node Type" label="Node Type" value="srna"/>
        <att type="string" name="node.borderColor" label="node.borderColor"/>
        <att type="string" name="node.shape" label="node.shape"/>
        <att type="string" name="canonicalName" label="canonicalName" value="GAGAAATGGAAGATATCGTGAA"/>
        <att type="string" name="Node TypeAT5G67570 = PPR" label="Node TypeAT5G67570 = PPR"/>
        <graphics w="35.0" h="35.0" width="1" outline="#000000" fill="#ff0033" y="7796.908203125" x="6582.15185546875"/>
    </node>
    <node label="TAATTTTCTAAGATCTTATCGA" id="-60">
        <att type="string" name="node.size" label="node.size"/>
        <att type="string" name="node.fillColor" label="node.fillColor"/>
        <att type="string" name="node.labelPosition" label="node.labelPosition"/>
        <att type="string" name="node.lineType" label="node.lineType"/>
        <att type="string" name="Node Type" label="Node Type" value="srna"/>
        <att type="string" name="node.borderColor" label="node.borderColor"/>
        <att type="string" name="node.shape" label="node.shape"/>
        <att type="string" name="canonicalName" label="canonicalName" value="TAATTTTCTAAGATCTTATCGA"/>
        <att type="string" name="Node TypeAT5G67570 = PPR" label="Node TypeAT5G67570 = PPR"/>
        <graphics w="35.0" h="35.0" width="1" outline="#000000" fill="#ff0033" y="7657.091796875" x="5533.3671875"/>
    </node>
    <node label="TCTTCCATTTCTCTACGCTATG" id="-580">
        <att type="string" name="node.size" label="node.size"/>
        <att type="string" name="node.fillColor" label="node.fillColor"/>
        <att type="string" name="node.labelPosition" label="node.labelPosition"/>
        <att type="string" name="node.lineType" label="node.lineType"/>
        <att type="string" name="Node Type" label="Node Type" value="srna"/>
        <att type="string" name="node.borderColor" label="node.borderColor"/>
        <att type="string" name="node.shape" label="node.shape"/>
        <att type="string" name="canonicalName" label="canonicalName" value="TCTTCCATTTCTCTACGCTATG"/>
        <att type="string" name="Node TypeAT5G67570 = PPR" label="Node TypeAT5G67570 = PPR"/>
        <graphics w="35.0" h="35.0" width="1" outline="#000000" fill="#ff0033" y="7378.52001953125" x="5721.951171875"/>
    </node>
    <node label="ATTGTTTTCTTTTGCATATCC" id="-55">
        <att type="string" name="node.size" label="node.size"/>
        <att type="string" name="node.fillColor" label="node.fillColor"/>
        <att type="string" name="node.labelPosition" label="node.labelPosition"/>
        <att type="string" name="node.lineType" label="node.lineType"/>
        <att type="string" name="Node Type" label="Node Type" value="srna"/>
        <att type="string" name="node.borderColor" label="node.borderColor"/>
        <att type="string" name="node.shape" label="node.shape"/>
        <att type="string" name="canonicalName" label="canonicalName" value="ATTGTTTTCTTTTGCATATCC"/>
        <att type="string" name="Node TypeAT5G67570 = PPR" label="Node TypeAT5G67570 = PPR"/>
        <graphics w="35.0" h="35.0" width="1" outline="#000000" fill="#ff0033" y="6527.2724609375" x="4266.345703125"/>
    </node>
    <node label="TAAATGAGATTTTCAAGTCGTC" id="-54">
        <att type="string" name="node.size" label="node.size"/>
        <att type="string" name="node.fillColor" label="node.fillColor"/>
        <att type="string" name="node.labelPosition" label="node.labelPosition"/>
        <att type="string" name="node.lineType" label="node.lineType"/>
        <att type="string" name="Node Type" label="Node Type" value="srna"/>
        <att type="string" name="node.borderColor" label="node.borderColor"/>
        <att type="string" name="node.shape" label="node.shape"/>
        <att type="string" name="canonicalName" label="canonicalName" value="TAAATGAGATTTTCAAGTCGTC"/>
        <att type="string" name="Node TypeAT5G67570 = PPR" label="Node TypeAT5G67570 = PPR"/>
        <graphics w="35.0" h="35.0" width="1" outline="#000000" fill="#ff0033" y="6411.3857421875" x="4366.1826171875"/>
    </node>
    <node label="CTACGCTATGTTGGACTTAGAA" id="-53">
        <att type="string" name="node.size" label="node.size"/>
        <att type="string" name="node.fillColor" label="node.fillColor"/>
        <att type="string" name="node.labelPosition" label="node.labelPosition"/>
        <att type="string" name="node.lineType" label="node.lineType"/>
        <att type="string" name="Node Type" label="Node Type" value="srna"/>
        <att type="string" name="node.borderColor" label="node.borderColor"/>
        <att type="string" name="node.shape" label="node.shape"/>
        <att type="string" name="canonicalName" label="canonicalName" value="CTACGCTATGTTGGACTTAGAA"/>
        <att type="string" name="Node TypeAT5G67570 = PPR" label="Node TypeAT5G67570 = PPR"/>
        <graphics w="35.0" h="35.0" width="1" outline="#000000" fill="#ff0033" y="6950.94580078125" x="4563.86865234375"/>
    </node>
    <node label="TTATATGTTTACTAAAACAAAG" id="-52">
        <att type="string" name="node.size" label="node.size"/>
        <att type="string" name="node.fillColor" label="node.fillColor"/>
        <att type="string" name="node.labelPosition" label="node.labelPosition"/>
        <att type="string" name="node.lineType" label="node.lineType"/>
        <att type="string" name="Node Type" label="Node Type" value="srna"/>
        <att type="string" name="node.borderColor" label="node.borderColor"/>
        <att type="string" name="node.shape" label="node.shape"/>
        <att type="string" name="canonicalName" label="canonicalName" value="TTATATGTTTACTAAAACAAAG"/>
        <att type="string" name="Node TypeAT5G67570 = PPR" label="Node TypeAT5G67570 = PPR"/>
        <graphics w="35.0" h="35.0" width="1" outline="#000000" fill="#ff0033" y="6428.6494140625" x="7572.51318359375"/>
    </node>
    <node label="TTTTCTTTTGCATATCCTGGA" id="-320">
        <att type="string" name="node.size" label="node.size"/>
        <att type="string" name="node.fillColor" label="node.fillColor"/>
        <att type="string" name="node.labelPosition" label="node.labelPosition"/>
        <att type="string" name="node.lineType" label="node.lineType"/>
        <att type="string" name="Node Type" label="Node Type" value="srna"/>
        <att type="string" name="node.borderColor" label="node.borderColor"/>
        <att type="string" name="node.shape" label="node.shape"/>
        <att type="string" name="canonicalName" label="canonicalName" value="TTTTCTTTTGCATATCCTGGA"/>
        <att type="string" name="Node TypeAT5G67570 = PPR" label="Node TypeAT5G67570 = PPR"/>
        <graphics w="35.0" h="35.0" width="1" outline="#000000" fill="#ff0033" y="6179.3125" x="3911.352294921875"/>
    </node>
    <node label="TAAATGAGATTTTCAAGTCGT" id="-51">
        <att type="string" name="node.size" label="node.size"/>
        <att type="string" name="node.fillColor" label="node.fillColor"/>
        <att type="string" name="node.labelPosition" label="node.labelPosition"/>
        <att type="string" name="node.lineType" label="node.lineType"/>
        <att type="string" name="Node Type" label="Node Type" value="srna"/>
        <att type="string" name="node.borderColor" label="node.borderColor"/>
        <att type="string" name="node.shape" label="node.shape"/>
        <att type="string" name="canonicalName" label="canonicalName" value="TAAATGAGATTTTCAAGTCGT"/>
        <att type="string" name="Node TypeAT5G67570 = PPR" label="Node TypeAT5G67570 = PPR"/>
        <graphics w="35.0" h="35.0" width="1" outline="#000000" fill="#ff0033" y="5780.005859375" x="3774.6328125"/>
    </node>
    <node label="CTAGAATATATCCAATGCTTT" id="-319">
        <att type="string" name="node.size" label="node.size"/>
        <att type="string" name="node.fillColor" label="node.fillColor"/>
        <att type="string" name="node.labelPosition" label="node.labelPosition"/>
        <att type="string" name="node.lineType" label="node.lineType"/>
        <att type="string" name="Node Type" label="Node Type" value="srna"/>
        <att type="string" name="node.borderColor" label="node.borderColor"/>
        <att type="string" name="node.shape" label="node.shape"/>
        <att type="string" name="canonicalName" label="canonicalName" value="CTAGAATATATCCAATGCTTT"/>
        <att type="string" name="Node TypeAT5G67570 = PPR" label="Node TypeAT5G67570 = PPR"/>
        <graphics w="35.0" h="35.0" width="1" outline="#000000" fill="#ff0033" y="7564.4716796875" x="6438.38525390625"/>
    </node>
    <node label="TGGATATATTCTAGGATATGC" id="-49">
        <att type="string" name="node.size" label="node.size"/>
        <att type="string" name="node.fillColor" label="node.fillColor"/>
        <att type="string" name="node.labelPosition" label="node.labelPosition"/>
        <att type="string" name="node.lineType" label="node.lineType"/>
        <att type="string" name="Node Type" label="Node Type" value="srna"/>
        <att type="string" name="node.borderColor" label="node.borderColor"/>
        <att type="string" name="node.shape" label="node.shape"/>
        <att type="string" name="canonicalName" label="canonicalName" value="TGGATATATTCTAGGATATGC"/>
        <att type="string" name="Node TypeAT5G67570 = PPR" label="Node TypeAT5G67570 = PPR"/>
        <graphics w="35.0" h="35.0" width="1" outline="#000000" fill="#ff0033" y="6957.12060546875" x="4822.974609375"/>
    </node>
    <node label="TGAGATTTTCAAGTCGTCT" id="-579">
        <att type="string" name="node.size" label="node.size"/>
        <att type="string" name="node.fillColor" label="node.fillColor"/>
        <att type="string" name="node.labelPosition" label="node.labelPosition"/>
        <att type="string" name="node.lineType" label="node.lineType"/>
        <att type="string" name="Node Type" label="Node Type" value="srna"/>
        <att type="string" name="node.borderColor" label="node.borderColor"/>
        <att type="string" name="node.shape" label="node.shape"/>
        <att type="string" name="canonicalName" label="canonicalName" value="TGAGATTTTCAAGTCGTCT"/>
        <att type="string" name="Node TypeAT5G67570 = PPR" label="Node TypeAT5G67570 = PPR"/>
        <graphics w="35.0" h="35.0" width="1" outline="#000000" fill="#ff0033" y="5826.79833984375" x="3629.662109375"/>
    </node>
    <node label="ATATGGGATTAAAGACCTATG" id="-318">
        <att type="string" name="node.size" label="node.size"/>
        <att type="string" name="node.fillColor" label="node.fillColor"/>
        <att type="string" name="node.labelPosition" label="node.labelPosition"/>
        <att type="string" name="node.lineType" label="node.lineType"/>
        <att type="string" name="Node Type" label="Node Type" value="srna"/>
        <att type="string" name="node.borderColor" label="node.borderColor"/>
        <att type="string" name="node.shape" label="node.shape"/>
        <att type="string" name="canonicalName" label="canonicalName" value="ATATGGGATTAAAGACCTATG"/>
        <att type="string" name="Node TypeAT5G67570 = PPR" label="Node TypeAT5G67570 = PPR"/>
        <graphics w="35.0" h="35.0" width="1" outline="#000000" fill="#ff0033" y="5908.0966796875" x="7651.1142578125"/>
    </node>
    <node label="TTTGAACTTGTGTATTTTGAA" id="-47">
        <att type="string" name="node.size" label="node.size"/>
        <att type="string" name="node.fillColor" label="node.fillColor"/>
        <att type="string" name="node.labelPosition" label="node.labelPosition"/>
        <att type="string" name="node.lineType" label="node.lineType"/>
        <att type="string" name="Node Type" label="Node Type" value="srna"/>
        <att type="string" name="node.borderColor" label="node.borderColor"/>
        <att type="string" name="node.shape" label="node.shape"/>
        <att type="string" name="canonicalName" label="canonicalName" value="TTTGAACTTGTGTATTTTGAA"/>
        <att type="string" name="Node TypeAT5G67570 = PPR" label="Node TypeAT5G67570 = PPR"/>
        <graphics w="35.0" h="35.0" width="1" outline="#000000" fill="#ff0033" y="5550.0908203125" x="7273.79150390625"/>
    </node>
    <node label="TATATCCCATTTCTACCATCTG" id="-316">
        <att type="string" name="node.size" label="node.size"/>
        <att type="string" name="node.fillColor" label="node.fillColor"/>
        <att type="string" name="node.labelPosition" label="node.labelPosition"/>
        <att type="string" name="node.lineType" label="node.lineType"/>
        <att type="string" name="Node Type" label="Node Type" value="srna"/>
        <att type="string" name="node.borderColor" label="node.borderColor"/>
        <att type="string" name="node.shape" label="node.shape"/>
        <att type="string" name="canonicalName" label="canonicalName" value="TATATCCCATTTCTACCATCTG"/>
        <att type="string" name="Node TypeAT5G67570 = PPR" label="Node TypeAT5G67570 = PPR"/>
        <graphics w="35.0" h="35.0" width="1" outline="#000000" fill="#ff0033" y="6247.9248046875" x="7772.873046875"/>
    </node>
    <node label="TGTTGGTATTCTTATTTTGCA" id="-317">
        <att type="string" name="node.size" label="node.size"/>
        <att type="string" name="node.fillColor" label="node.fillColor"/>
        <att type="string" name="node.labelPosition" label="node.labelPosition"/>
        <att type="string" name="node.lineType" label="node.lineType"/>
        <att type="string" name="Node Type" label="Node Type" value="srna"/>
        <att type="string" name="node.borderColor" label="node.borderColor"/>
        <att type="string" name="node.shape" label="node.shape"/>
        <att type="string" name="canonicalName" label="canonicalName" value="TGTTGGTATTCTTATTTTGCA"/>
        <att type="string" name="Node TypeAT5G67570 = PPR" label="Node TypeAT5G67570 = PPR"/>
        <graphics w="35.0" h="35.0" width="1" outline="#000000" fill="#ff0033" y="7912.08642578125" x="5580.97607421875"/>
    </node>
    <node label="TAGAATAATTTCCTAAGATCC" id="-578">
        <att type="string" name="node.size" label="node.size"/>
        <att type="string" name="node.fillColor" label="node.fillColor"/>
        <att type="string" name="node.labelPosition" label="node.labelPosition"/>
        <att type="string" name="node.lineType" label="node.lineType"/>
        <att type="string" name="Node Type" label="Node Type" value="srna"/>
        <att type="string" name="node.borderColor" label="node.borderColor"/>
        <att type="string" name="node.shape" label="node.shape"/>
        <att type="string" name="canonicalName" label="canonicalName" value="TAGAATAATTTCCTAAGATCC"/>
        <att type="string" name="Node TypeAT5G67570 = PPR" label="Node TypeAT5G67570 = PPR"/>
        <graphics w="35.0" h="35.0" width="1" outline="#000000" fill="#ff0033" y="7269.35009765625" x="5890.25244140625"/>
    </node>
    <node label="AGATTCATTTTATATCTTTT" id="-315">
        <att type="string" name="node.size" label="node.size"/>
        <att type="string" name="node.fillColor" label="node.fillColor"/>
        <att type="string" name="node.labelPosition" label="node.labelPosition"/>
        <att type="string" name="node.lineType" label="node.lineType"/>
        <att type="string" name="Node Type" label="Node Type" value="srna"/>
        <att type="string" name="node.borderColor" label="node.borderColor"/>
        <att type="string" name="node.shape" label="node.shape"/>
        <att type="string" name="canonicalName" label="canonicalName" value="AGATTCATTTTATATCTTTT"/>
        <att type="string" name="Node TypeAT5G67570 = PPR" label="Node TypeAT5G67570 = PPR"/>
        <graphics w="35.0" h="35.0" width="1" outline="#000000" fill="#ff0033" y="6064.96826171875" x="7842.224609375"/>
    </node>
    <node label="TGTAATGGGTGTTGTGTAGTC" id="-45">
        <att type="string" name="node.size" label="node.size"/>
        <att type="string" name="node.fillColor" label="node.fillColor"/>
        <att type="string" name="node.labelPosition" label="node.labelPosition"/>
        <att type="string" name="node.lineType" label="node.lineType"/>
        <att type="string" name="Node Type" label="Node Type" value="srna"/>
        <att type="string" name="node.borderColor" label="node.borderColor"/>
        <att type="string" name="node.shape" label="node.shape"/>
        <att type="string" name="canonicalName" label="canonicalName" value="TGTAATGGGTGTTGTGTAGTC"/>
        <att type="string" name="Node TypeAT5G67570 = PPR" label="Node TypeAT5G67570 = PPR"/>
        <graphics w="35.0" h="35.0" width="1" outline="#000000" fill="#ff0033" y="7756.38330078125" x="6504.28271484375"/>
    </node>
    <node label="TCCAATGCTTTTTCTAGTTTC" id="-577">
        <att type="string" name="node.size" label="node.size"/>
        <att type="string" name="node.fillColor" label="node.fillColor"/>
        <att type="string" name="node.labelPosition" label="node.labelPosition"/>
        <att type="string" name="node.lineType" label="node.lineType"/>
        <att type="string" name="Node Type" label="Node Type" value="srna"/>
        <att type="string" name="node.borderColor" label="node.borderColor"/>
        <att type="string" name="node.shape" label="node.shape"/>
        <att type="string" name="canonicalName" label="canonicalName" value="TCCAATGCTTTTTCTAGTTTC"/>
        <att type="string" name="Node TypeAT5G67570 = PPR" label="Node TypeAT5G67570 = PPR"/>
        <graphics w="35.0" h="35.0" width="1" outline="#000000" fill="#ff0033" y="8037.99365234375" x="6280.39501953125"/>
    </node>
    <node label="TCTAAGTCCAACATAGCGTATT" id="-576">
        <att type="string" name="node.size" label="node.size"/>
        <att type="string" name="node.fillColor" label="node.fillColor"/>
        <att type="string" name="node.labelPosition" label="node.labelPosition"/>
        <att type="string" name="node.lineType" label="node.lineType"/>
        <att type="string" name="Node Type" label="Node Type" value="srna"/>
        <att type="string" name="node.borderColor" label="node.borderColor"/>
        <att type="string" name="node.shape" label="node.shape"/>
        <att type="string" name="canonicalName" label="canonicalName" value="TCTAAGTCCAACATAGCGTATT"/>
        <att type="string" name="Node TypeAT5G67570 = PPR" label="Node TypeAT5G67570 = PPR"/>
        <graphics w="35.0" h="35.0" width="1" outline="#000000" fill="#ff0033" y="5716.46630859375" x="3978.19921875"/>
    </node>
    <node label="CGTCTAAAGAACAGTTGCTAAT" id="-43">
        <att type="string" name="node.size" label="node.size"/>
        <att type="string" name="node.fillColor" label="node.fillColor"/>
        <att type="string" name="node.labelPosition" label="node.labelPosition"/>
        <att type="string" name="node.lineType" label="node.lineType"/>
        <att type="string" name="Node Type" label="Node Type" value="srna"/>
        <att type="string" name="node.borderColor" label="node.borderColor"/>
        <att type="string" name="node.shape" label="node.shape"/>
        <att type="string" name="canonicalName" label="canonicalName" value="CGTCTAAAGAACAGTTGCTAAT"/>
        <att type="string" name="Node TypeAT5G67570 = PPR" label="Node TypeAT5G67570 = PPR"/>
        <graphics w="35.0" h="35.0" width="1" outline="#000000" fill="#ff0033" y="6371.845703125" x="3747.248046875"/>
    </node>
    <node label="TCGGATGGTAGAAACATAGGT" id="-575">
        <att type="string" name="node.size" label="node.size"/>
        <att type="string" name="node.fillColor" label="node.fillColor"/>
        <att type="string" name="node.labelPosition" label="node.labelPosition"/>
        <att type="string" name="node.lineType" label="node.lineType"/>
        <att type="string" name="Node Type" label="Node Type" value="srna"/>
        <att type="string" name="node.borderColor" label="node.borderColor"/>
        <att type="string" name="node.shape" label="node.shape"/>
        <att type="string" name="canonicalName" label="canonicalName" value="TCGGATGGTAGAAACATAGGT"/>
        <att type="string" name="Node TypeAT5G67570 = PPR" label="Node TypeAT5G67570 = PPR"/>
        <graphics w="35.0" h="35.0" width="1" outline="#000000" fill="#ff0033" y="5661.49755859375" x="7193.70263671875"/>
    </node>
    <node label="TATTCGAGTATATGCAAAAGA" id="-42">
        <att type="string" name="node.size" label="node.size"/>
        <att type="string" name="node.fillColor" label="node.fillColor"/>
        <att type="string" name="node.labelPosition" label="node.labelPosition"/>
        <att type="string" name="node.lineType" label="node.lineType"/>
        <att type="string" name="Node Type" label="Node Type" value="srna"/>
        <att type="string" name="node.borderColor" label="node.borderColor"/>
        <att type="string" name="node.shape" label="node.shape"/>
        <att type="string" name="canonicalName" label="canonicalName" value="TATTCGAGTATATGCAAAAGA"/>
        <att type="string" name="Node TypeAT5G67570 = PPR" label="Node TypeAT5G67570 = PPR"/>
        <graphics w="35.0" h="35.0" width="1" outline="#000000" fill="#ff0033" y="6098.47900390625" x="6372.98193359375"/>
    </node>
    <node label="AGAACCAATTATTTATTGAAA" id="-313">
        <att type="string" name="node.size" label="node.size"/>
        <att type="string" name="node.fillColor" label="node.fillColor"/>
        <att type="string" name="node.labelPosition" label="node.labelPosition"/>
        <att type="string" name="node.lineType" label="node.lineType"/>
        <att type="string" name="Node Type" label="Node Type" value="srna"/>
        <att type="string" name="node.borderColor" label="node.borderColor"/>
        <att type="string" name="node.shape" label="node.shape"/>
        <att type="string" name="canonicalName" label="canonicalName" value="AGAACCAATTATTTATTGAAA"/>
        <att type="string" name="Node TypeAT5G67570 = PPR" label="Node TypeAT5G67570 = PPR"/>
        <graphics w="35.0" h="35.0" width="1" outline="#000000" fill="#ff0033" y="6184.36279296875" x="3556.953125"/>
    </node>
    <node label="TAATTGGTTCTAATAATACAA" id="-312">
        <att type="string" name="node.size" label="node.size"/>
        <att type="string" name="node.fillColor" label="node.fillColor"/>
        <att type="string" name="node.labelPosition" label="node.labelPosition"/>
        <att type="string" name="node.lineType" label="node.lineType"/>
        <att type="string" name="Node Type" label="Node Type" value="srna"/>
        <att type="string" name="node.borderColor" label="node.borderColor"/>
        <att type="string" name="node.shape" label="node.shape"/>
        <att type="string" name="canonicalName" label="canonicalName" value="TAATTGGTTCTAATAATACAA"/>
        <att type="string" name="Node TypeAT5G67570 = PPR" label="Node TypeAT5G67570 = PPR"/>
        <graphics w="35.0" h="35.0" width="1" outline="#000000" fill="#ff0033" y="5891.70361328125" x="3656.5439453125"/>
    </node>
    <node label="ATATATCCAATGCTTTTTCTA" id="-41">
        <att type="string" name="node.size" label="node.size"/>
        <att type="string" name="node.fillColor" label="node.fillColor"/>
        <att type="string" name="node.labelPosition" label="node.labelPosition"/>
        <att type="string" name="node.lineType" label="node.lineType"/>
        <att type="string" name="Node Type" label="Node Type" value="srna"/>
        <att type="string" name="node.borderColor" label="node.borderColor"/>
        <att type="string" name="node.shape" label="node.shape"/>
        <att type="string" name="canonicalName" label="canonicalName" value="ATATATCCAATGCTTTTTCTA"/>
        <att type="string" name="Node TypeAT5G67570 = PPR" label="Node TypeAT5G67570 = PPR"/>
        <graphics w="35.0" h="35.0" width="1" outline="#000000" fill="#ff0033" y="8013.51025390625" x="6232.7431640625"/>
    </node>
    <node label="CCTAAGTCCAACATAGCGTT" id="-40">
        <att type="string" name="node.size" label="node.size"/>
        <att type="string" name="node.fillColor" label="node.fillColor"/>
        <att type="string" name="node.labelPosition" label="node.labelPosition"/>
        <att type="string" name="node.lineType" label="node.lineType"/>
        <att type="string" name="Node Type" label="Node Type" value="srna"/>
        <att type="string" name="node.borderColor" label="node.borderColor"/>
        <att type="string" name="node.shape" label="node.shape"/>
        <att type="string" name="canonicalName" label="canonicalName" value="CCTAAGTCCAACATAGCGTT"/>
        <att type="string" name="Node TypeAT5G67570 = PPR" label="Node TypeAT5G67570 = PPR"/>
        <graphics w="35.0" h="35.0" width="1" outline="#000000" fill="#ff0033" y="6857.36181640625" x="4656.91162109375"/>
    </node>
    <node label="ATATATGTTTCAGTCTTATCCCC" id="-39">
        <att type="string" name="node.size" label="node.size"/>
        <att type="string" name="node.fillColor" label="node.fillColor"/>
        <att type="string" name="node.labelPosition" label="node.labelPosition"/>
        <att type="string" name="node.lineType" label="node.lineType"/>
        <att type="string" name="Node Type" label="Node Type" value="srna"/>
        <att type="string" name="node.borderColor" label="node.borderColor"/>
        <att type="string" name="node.shape" label="node.shape"/>
        <att type="string" name="canonicalName" label="canonicalName" value="ATATATGTTTCAGTCTTATCCCC"/>
        <att type="string" name="Node TypeAT5G67570 = PPR" label="Node TypeAT5G67570 = PPR"/>
        <graphics w="35.0" h="35.0" width="1" outline="#000000" fill="#ff0033" y="5925.94970703125" x="7839.82421875"/>
    </node>
    <node label="CGTAAAAAAAGTTGTAACTCT" id="-310">
        <att type="string" name="node.size" label="node.size"/>
        <att type="string" name="node.fillColor" label="node.fillColor"/>
        <att type="string" name="node.labelPosition" label="node.labelPosition"/>
        <att type="string" name="node.lineType" label="node.lineType"/>
        <att type="string" name="Node Type" label="Node Type" value="srna"/>
        <att type="string" name="node.borderColor" label="node.borderColor"/>
        <att type="string" name="node.shape" label="node.shape"/>
        <att type="string" name="canonicalName" label="canonicalName" value="CGTAAAAAAAGTTGTAACTCT"/>
        <att type="string" name="Node TypeAT5G67570 = PPR" label="Node TypeAT5G67570 = PPR"/>
        <graphics w="35.0" h="35.0" width="1" outline="#000000" fill="#ff0033" y="5624.22705078125" x="7623.14013671875"/>
    </node>
    <node label="TGTCCAATGTCTTTTCTAGTTCGT" id="-37">
        <att type="string" name="node.size" label="node.size"/>
        <att type="string" name="node.fillColor" label="node.fillColor"/>
        <att type="string" name="node.labelPosition" label="node.labelPosition"/>
        <att type="string" name="node.lineType" label="node.lineType"/>
        <att type="string" name="Node Type" label="Node Type" value="srna"/>
        <att type="string" name="node.borderColor" label="node.borderColor"/>
        <att type="string" name="node.shape" label="node.shape"/>
        <att type="string" name="canonicalName" label="canonicalName" value="TGTCCAATGTCTTTTCTAGTTCGT"/>
        <att type="string" name="Node TypeAT5G67570 = PPR" label="Node TypeAT5G67570 = PPR"/>
        <graphics w="35.0" h="35.0" width="1" outline="#000000" fill="#ff0033" y="6095.8125" x="4347.3818359375"/>
    </node>
    <node label="TTTCTACCATCCGATCAACAA" id="-36">
        <att type="string" name="node.size" label="node.size"/>
        <att type="string" name="node.fillColor" label="node.fillColor"/>
        <att type="string" name="node.labelPosition" label="node.labelPosition"/>
        <att type="string" name="node.lineType" label="node.lineType"/>
        <att type="string" name="Node Type" label="Node Type" value="srna"/>
        <att type="string" name="node.borderColor" label="node.borderColor"/>
        <att type="string" name="node.shape" label="node.shape"/>
        <att type="string" name="canonicalName" label="canonicalName" value="TTTCTACCATCCGATCAACAA"/>
        <att type="string" name="Node TypeAT5G67570 = PPR" label="Node TypeAT5G67570 = PPR"/>
        <graphics w="35.0" h="35.0" width="1" outline="#000000" fill="#ff0033" y="6208.85986328125" x="7091.67919921875"/>
    </node>
    <node label="TATGTTTCTACCATCCGATC" id="-574">
        <att type="string" name="node.size" label="node.size"/>
        <att type="string" name="node.fillColor" label="node.fillColor"/>
        <att type="string" name="node.labelPosition" label="node.labelPosition"/>
        <att type="string" name="node.lineType" label="node.lineType"/>
        <att type="string" name="Node Type" label="Node Type" value="srna"/>
        <att type="string" name="node.borderColor" label="node.borderColor"/>
        <att type="string" name="node.shape" label="node.shape"/>
        <att type="string" name="canonicalName" label="canonicalName" value="TATGTTTCTACCATCCGATC"/>
        <att type="string" name="Node TypeAT5G67570 = PPR" label="Node TypeAT5G67570 = PPR"/>
        <graphics w="35.0" h="35.0" width="1" outline="#000000" fill="#ff0033" y="6266.1845703125" x="7496.900390625"/>
    </node>
    <node label="ATCCCATATAGGTATTCGAGT" id="-306">
        <att type="string" name="node.size" label="node.size"/>
        <att type="string" name="node.fillColor" label="node.fillColor"/>
        <att type="string" name="node.labelPosition" label="node.labelPosition"/>
        <att type="string" name="node.lineType" label="node.lineType"/>
        <att type="string" name="Node Type" label="Node Type" value="srna"/>
        <att type="string" name="node.borderColor" label="node.borderColor"/>
        <att type="string" name="node.shape" label="node.shape"/>
        <att type="string" name="canonicalName" label="canonicalName" value="ATCCCATATAGGTATTCGAGT"/>
        <att type="string" name="Node TypeAT5G67570 = PPR" label="Node TypeAT5G67570 = PPR"/>
        <graphics w="35.0" h="35.0" width="1" outline="#000000" fill="#ff0033" y="5889.091796875" x="7054.28515625"/>
    </node>
    <node label="TCCAAGCGAATGATGATACTT" id="-305">
        <att type="string" name="node.size" label="node.size"/>
        <att type="string" name="node.fillColor" label="node.fillColor"/>
        <att type="string" name="node.labelPosition" label="node.labelPosition"/>
        <att type="string" name="node.lineType" label="node.lineType"/>
        <att type="string" name="Node Type" label="Node Type" value="srna"/>
        <att type="string" name="node.borderColor" label="node.borderColor"/>
        <att type="string" name="node.shape" label="node.shape"/>
        <att type="string" name="canonicalName" label="canonicalName" value="TCCAAGCGAATGATGATACTT"/>
        <att type="string" name="Node TypeAT5G67570 = PPR" label="Node TypeAT5G67570 = PPR"/>
        <graphics w="35.0" h="35.0" width="1" outline="#000000" fill="#ff0033" y="6005.19482421875" x="7722.88720703125"/>
    </node>
    <node label="TTCTAAGTCCAACATAGCGTATTC" id="-34">
        <att type="string" name="node.size" label="node.size"/>
        <att type="string" name="node.fillColor" label="node.fillColor"/>
        <att type="string" name="node.labelPosition" label="node.labelPosition"/>
        <att type="string" name="node.lineType" label="node.lineType"/>
        <att type="string" name="Node Type" label="Node Type" value="srna"/>
        <att type="string" name="node.borderColor" label="node.borderColor"/>
        <att type="string" name="node.shape" label="node.shape"/>
        <att type="string" name="canonicalName" label="canonicalName" value="TTCTAAGTCCAACATAGCGTATTC"/>
        <att type="string" name="Node TypeAT5G67570 = PPR" label="Node TypeAT5G67570 = PPR"/>
        <graphics w="35.0" h="35.0" width="1" outline="#000000" fill="#ff0033" y="5654.0830078125" x="4374.12255859375"/>
    </node>
    <node label="TGGTAGAAACATAGGTCTTTA" id="-33">
        <att type="string" name="node.size" label="node.size"/>
        <att type="string" name="node.fillColor" label="node.fillColor"/>
        <att type="string" name="node.labelPosition" label="node.labelPosition"/>
        <att type="string" name="node.lineType" label="node.lineType"/>
        <att type="string" name="Node Type" label="Node Type" value="srna"/>
        <att type="string" name="node.borderColor" label="node.borderColor"/>
        <att type="string" name="node.shape" label="node.shape"/>
        <att type="string" name="canonicalName" label="canonicalName" value="TGGTAGAAACATAGGTCTTTA"/>
        <att type="string" name="Node TypeAT5G67570 = PPR" label="Node TypeAT5G67570 = PPR"/>
        <graphics w="35.0" h="35.0" width="1" outline="#000000" fill="#ff0033" y="6038.419921875" x="7051.71875"/>
    </node>
    <node label="TCTAAGTCCAACATAGCGTAA" id="-31">
        <att type="string" name="node.size" label="node.size"/>
        <att type="string" name="node.fillColor" label="node.fillColor"/>
        <att type="string" name="node.labelPosition" label="node.labelPosition"/>
        <att type="string" name="node.lineType" label="node.lineType"/>
        <att type="string" name="Node Type" label="Node Type" value="srna"/>
        <att type="string" name="node.borderColor" label="node.borderColor"/>
        <att type="string" name="node.shape" label="node.shape"/>
        <att type="string" name="canonicalName" label="canonicalName" value="TCTAAGTCCAACATAGCGTAA"/>
        <att type="string" name="Node TypeAT5G67570 = PPR" label="Node TypeAT5G67570 = PPR"/>
        <graphics w="35.0" h="35.0" width="1" outline="#000000" fill="#ff0033" y="7067.26708984375" x="4613.64501953125"/>
    </node>
    <node label="AGAAATGGAAGATATCGTGAA" id="-30">
        <att type="string" name="node.size" label="node.size"/>
        <att type="string" name="node.fillColor" label="node.fillColor"/>
        <att type="string" name="node.labelPosition" label="node.labelPosition"/>
        <att type="string" name="node.lineType" label="node.lineType"/>
        <att type="string" name="Node Type" label="Node Type" value="srna"/>
        <att type="string" name="node.borderColor" label="node.borderColor"/>
        <att type="string" name="node.shape" label="node.shape"/>
        <att type="string" name="canonicalName" label="canonicalName" value="AGAAATGGAAGATATCGTGAA"/>
        <att type="string" name="Node TypeAT5G67570 = PPR" label="Node TypeAT5G67570 = PPR"/>
        <graphics w="35.0" h="35.0" width="1" outline="#000000" fill="#ff0033" y="7690.59814453125" x="6502.00439453125"/>
    </node>
    <node label="TGTGATTCTCTGTGTAAGCG" id="-29">
        <att type="string" name="node.size" label="node.size"/>
        <att type="string" name="node.fillColor" label="node.fillColor"/>
        <att type="string" name="node.labelPosition" label="node.labelPosition"/>
        <att type="string" name="node.lineType" label="node.lineType"/>
        <att type="string" name="Node Type" label="Node Type" value="srna"/>
        <att type="string" name="node.borderColor" label="node.borderColor"/>
        <att type="string" name="node.shape" label="node.shape"/>
        <att type="string" name="canonicalName" label="canonicalName" value="TGTGATTCTCTGTGTAAGCG"/>
        <att type="string" name="Node TypeAT5G67570 = PPR" label="Node TypeAT5G67570 = PPR"/>
        <graphics w="35.0" h="35.0" width="1" outline="#000000" fill="#ff0033" y="5045.80224609375" x="5878.7568359375"/>
    </node>
    <node label="TGTGAACATATTCAAGGATAAC" id="-28">
        <att type="string" name="node.size" label="node.size"/>
        <att type="string" name="node.fillColor" label="node.fillColor"/>
        <att type="string" name="node.labelPosition" label="node.labelPosition"/>
        <att type="string" name="node.lineType" label="node.lineType"/>
        <att type="string" name="Node Type" label="Node Type" value="srna"/>
        <att type="string" name="node.borderColor" label="node.borderColor"/>
        <att type="string" name="node.shape" label="node.shape"/>
        <att type="string" name="canonicalName" label="canonicalName" value="TGTGAACATATTCAAGGATAAC"/>
        <att type="string" name="Node TypeAT5G67570 = PPR" label="Node TypeAT5G67570 = PPR"/>
        <graphics w="35.0" h="35.0" width="1" outline="#000000" fill="#ff0033" y="8226.72265625" x="5988.22509765625"/>
    </node>
    <node label="ATAATTTTCTAAGATCCACCG" id="-27">
        <att type="string" name="node.size" label="node.size"/>
        <att type="string" name="node.fillColor" label="node.fillColor"/>
        <att type="string" name="node.labelPosition" label="node.labelPosition"/>
        <att type="string" name="node.lineType" label="node.lineType"/>
        <att type="string" name="Node Type" label="Node Type" value="srna"/>
        <att type="string" name="node.borderColor" label="node.borderColor"/>
        <att type="string" name="node.shape" label="node.shape"/>
        <att type="string" name="canonicalName" label="canonicalName" value="ATAATTTTCTAAGATCCACCG"/>
        <att type="string" name="Node TypeAT5G67570 = PPR" label="Node TypeAT5G67570 = PPR"/>
        <graphics w="35.0" h="35.0" width="1" outline="#000000" fill="#ff0033" y="6017.17041015625" x="4609.7880859375"/>
    </node>
    <node label="TATGCAAAAGAAAACAATGAA" id="-302">
        <att type="string" name="node.size" label="node.size"/>
        <att type="string" name="node.fillColor" label="node.fillColor"/>
        <att type="string" name="node.labelPosition" label="node.labelPosition"/>
        <att type="string" name="node.lineType" label="node.lineType"/>
        <att type="string" name="Node Type" label="Node Type" value="srna"/>
        <att type="string" name="node.borderColor" label="node.borderColor"/>
        <att type="string" name="node.shape" label="node.shape"/>
        <att type="string" name="canonicalName" label="canonicalName" value="TATGCAAAAGAAAACAATGAA"/>
        <att type="string" name="Node TypeAT5G67570 = PPR" label="Node TypeAT5G67570 = PPR"/>
        <graphics w="35.0" h="35.0" width="1" outline="#000000" fill="#ff0033" y="6582.0029296875" x="3910.454345703125"/>
    </node>
    <node label="TTCTAAGTCCAACATAGCA" id="-23">
        <att type="string" name="node.size" label="node.size"/>
        <att type="string" name="node.fillColor" label="node.fillColor"/>
        <att type="string" name="node.labelPosition" label="node.labelPosition"/>
        <att type="string" name="node.lineType" label="node.lineType"/>
        <att type="string" name="Node Type" label="Node Type" value="srna"/>
        <att type="string" name="node.borderColor" label="node.borderColor"/>
        <att type="string" name="node.shape" label="node.shape"/>
        <att type="string" name="canonicalName" label="canonicalName" value="TTCTAAGTCCAACATAGCA"/>
        <att type="string" name="Node TypeAT5G67570 = PPR" label="Node TypeAT5G67570 = PPR"/>
        <graphics w="35.0" h="35.0" width="1" outline="#000000" fill="#ff0033" y="7009.5146484375" x="4601.97119140625"/>
    </node>
    <node label="TGTTTCTACCATCCGATCAACAAG" id="-20">
        <att type="string" name="node.size" label="node.size"/>
        <att type="string" name="node.fillColor" label="node.fillColor"/>
        <att type="string" name="node.labelPosition" label="node.labelPosition"/>
        <att type="string" name="node.lineType" label="node.lineType"/>
        <att type="string" name="Node Type" label="Node Type" value="srna"/>
        <att type="string" name="node.borderColor" label="node.borderColor"/>
        <att type="string" name="node.shape" label="node.shape"/>
        <att type="string" name="canonicalName" label="canonicalName" value="TGTTTCTACCATCCGATCAACAAG"/>
        <att type="string" name="Node TypeAT5G67570 = PPR" label="Node TypeAT5G67570 = PPR"/>
        <graphics w="35.0" h="35.0" width="1" outline="#000000" fill="#ff0033" y="5827.22265625" x="7657.2216796875"/>
    </node>
    <node label="TTGGATATATTCTAGGATATGC" id="-297">
        <att type="string" name="node.size" label="node.size"/>
        <att type="string" name="node.fillColor" label="node.fillColor"/>
        <att type="string" name="node.labelPosition" label="node.labelPosition"/>
        <att type="string" name="node.lineType" label="node.lineType"/>
        <att type="string" name="Node Type" label="Node Type" value="srna"/>
        <att type="string" name="node.borderColor" label="node.borderColor"/>
        <att type="string" name="node.shape" label="node.shape"/>
        <att type="string" name="canonicalName" label="canonicalName" value="TTGGATATATTCTAGGATATGC"/>
        <att type="string" name="Node TypeAT5G67570 = PPR" label="Node TypeAT5G67570 = PPR"/>
        <graphics w="35.0" h="35.0" width="1" outline="#000000" fill="#ff0033" y="6929.52978515625" x="4850.26513671875"/>
    </node>
    <node label="GGTAGTTCAAGTATTCCAGAT" id="-573">
        <att type="string" name="node.size" label="node.size"/>
        <att type="string" name="node.fillColor" label="node.fillColor"/>
        <att type="string" name="node.labelPosition" label="node.labelPosition"/>
        <att type="string" name="node.lineType" label="node.lineType"/>
        <att type="string" name="Node Type" label="Node Type" value="srna"/>
        <att type="string" name="node.borderColor" label="node.borderColor"/>
        <att type="string" name="node.shape" label="node.shape"/>
        <att type="string" name="canonicalName" label="canonicalName" value="GGTAGTTCAAGTATTCCAGAT"/>
        <att type="string" name="Node TypeAT5G67570 = PPR" label="Node TypeAT5G67570 = PPR"/>
        <graphics w="35.0" h="35.0" width="1" outline="#000000" fill="#ff0033" y="6335.65966796875" x="7666.02978515625"/>
    </node>
    <node label="TGTACCAAAGCTGAAATCAAA" id="-296">
        <att type="string" name="node.size" label="node.size"/>
        <att type="string" name="node.fillColor" label="node.fillColor"/>
        <att type="string" name="node.labelPosition" label="node.labelPosition"/>
        <att type="string" name="node.lineType" label="node.lineType"/>
        <att type="string" name="Node Type" label="Node Type" value="srna"/>
        <att type="string" name="node.borderColor" label="node.borderColor"/>
        <att type="string" name="node.shape" label="node.shape"/>
        <att type="string" name="canonicalName" label="canonicalName" value="TGTACCAAAGCTGAAATCAAA"/>
        <att type="string" name="Node TypeAT5G67570 = PPR" label="Node TypeAT5G67570 = PPR"/>
        <graphics w="35.0" h="35.0" width="1" outline="#000000" fill="#ff0033" y="8283.5634765625" x="6284.6748046875"/>
    </node>
    <node label="AGTAATGGCGAAACTAGAAAA" id="-18">
        <att type="string" name="node.size" label="node.size"/>
        <att type="string" name="node.fillColor" label="node.fillColor"/>
        <att type="string" name="node.labelPosition" label="node.labelPosition"/>
        <att type="string" name="node.lineType" label="node.lineType"/>
        <att type="string" name="Node Type" label="Node Type" value="srna"/>
        <att type="string" name="node.borderColor" label="node.borderColor"/>
        <att type="string" name="node.shape" label="node.shape"/>
        <att type="string" name="canonicalName" label="canonicalName" value="AGTAATGGCGAAACTAGAAAA"/>
        <att type="string" name="Node TypeAT5G67570 = PPR" label="Node TypeAT5G67570 = PPR"/>
        <graphics w="35.0" h="35.0" width="1" outline="#000000" fill="#ff0033" y="7870.0" x="6564.24169921875"/>
    </node>
    <node label="TTTAAGTCTAACATAGCGTTT" id="-294">
        <att type="string" name="node.size" label="node.size"/>
        <att type="string" name="node.fillColor" label="node.fillColor"/>
        <att type="string" name="node.labelPosition" label="node.labelPosition"/>
        <att type="string" name="node.lineType" label="node.lineType"/>
        <att type="string" name="Node Type" label="Node Type" value="srna"/>
        <att type="string" name="node.borderColor" label="node.borderColor"/>
        <att type="string" name="node.shape" label="node.shape"/>
        <att type="string" name="canonicalName" label="canonicalName" value="TTTAAGTCTAACATAGCGTTT"/>
        <att type="string" name="Node TypeAT5G67570 = PPR" label="Node TypeAT5G67570 = PPR"/>
        <graphics w="35.0" h="35.0" width="1" outline="#000000" fill="#ff0033" y="6957.7919921875" x="4500.83544921875"/>
    </node>
    <node label="TCGGTGGATCTTAGAAAATTATTC" id="-17">
        <att type="string" name="node.size" label="node.size"/>
        <att type="string" name="node.fillColor" label="node.fillColor"/>
        <att type="string" name="node.labelPosition" label="node.labelPosition"/>
        <att type="string" name="node.lineType" label="node.lineType"/>
        <att type="string" name="Node Type" label="Node Type" value="srna"/>
        <att type="string" name="node.borderColor" label="node.borderColor"/>
        <att type="string" name="node.shape" label="node.shape"/>
        <att type="string" name="canonicalName" label="canonicalName" value="TCGGTGGATCTTAGAAAATTATTC"/>
        <att type="string" name="Node TypeAT5G67570 = PPR" label="Node TypeAT5G67570 = PPR"/>
        <graphics w="35.0" h="35.0" width="1" outline="#000000" fill="#ff0033" y="6462.28076171875" x="4405.494140625"/>
    </node>
    <node label="TGTTGTGAAGTCTACATGAAGC" id="-295">
        <att type="string" name="node.size" label="node.size"/>
        <att type="string" name="node.fillColor" label="node.fillColor"/>
        <att type="string" name="node.labelPosition" label="node.labelPosition"/>
        <att type="string" name="node.lineType" label="node.lineType"/>
        <att type="string" name="Node Type" label="Node Type" value="srna"/>
        <att type="string" name="node.borderColor" label="node.borderColor"/>
        <att type="string" name="node.shape" label="node.shape"/>
        <att type="string" name="canonicalName" label="canonicalName" value="TGTTGTGAAGTCTACATGAAGC"/>
        <att type="string" name="Node TypeAT5G67570 = PPR" label="Node TypeAT5G67570 = PPR"/>
        <graphics w="35.0" h="35.0" width="1" outline="#000000" fill="#ff0033" y="7619.44091796875" x="5649.08056640625"/>
    </node>
    <node label="TATTCGAGGATATGCAGAAAAA" id="-293">
        <att type="string" name="node.size" label="node.size"/>
        <att type="string" name="node.fillColor" label="node.fillColor"/>
        <att type="string" name="node.labelPosition" label="node.labelPosition"/>
        <att type="string" name="node.lineType" label="node.lineType"/>
        <att type="string" name="Node Type" label="Node Type" value="srna"/>
        <att type="string" name="node.borderColor" label="node.borderColor"/>
        <att type="string" name="node.shape" label="node.shape"/>
        <att type="string" name="canonicalName" label="canonicalName" value="TATTCGAGGATATGCAGAAAAA"/>
        <att type="string" name="Node TypeAT5G67570 = PPR" label="Node TypeAT5G67570 = PPR"/>
        <graphics w="35.0" h="35.0" width="1" outline="#000000" fill="#ff0033" y="5678.8837890625" x="3932.550537109375"/>
    </node>
    <node label="TGAAATATGTTTTGGTTAC" id="-292">
        <att type="string" name="node.size" label="node.size"/>
        <att type="string" name="node.fillColor" label="node.fillColor"/>
        <att type="string" name="node.labelPosition" label="node.labelPosition"/>
        <att type="string" name="node.lineType" label="node.lineType"/>
        <att type="string" name="Node Type" label="Node Type" value="srna"/>
        <att type="string" name="node.borderColor" label="node.borderColor"/>
        <att type="string" name="node.shape" label="node.shape"/>
        <att type="string" name="canonicalName" label="canonicalName" value="TGAAATATGTTTTGGTTAC"/>
        <att type="string" name="Node TypeAT5G67570 = PPR" label="Node TypeAT5G67570 = PPR"/>
        <graphics w="35.0" h="35.0" width="1" outline="#000000" fill="#ff0033" y="8222.0498046875" x="5798.6484375"/>
    </node>
    <node label="TATCCTGGAATATGTCCAATG" id="-572">
        <att type="string" name="node.size" label="node.size"/>
        <att type="string" name="node.fillColor" label="node.fillColor"/>
        <att type="string" name="node.labelPosition" label="node.labelPosition"/>
        <att type="string" name="node.lineType" label="node.lineType"/>
        <att type="string" name="Node Type" label="Node Type" value="srna"/>
        <att type="string" name="node.borderColor" label="node.borderColor"/>
        <att type="string" name="node.shape" label="node.shape"/>
        <att type="string" name="canonicalName" label="canonicalName" value="TATCCTGGAATATGTCCAATG"/>
        <att type="string" name="Node TypeAT5G67570 = PPR" label="Node TypeAT5G67570 = PPR"/>
        <graphics w="35.0" h="35.0" width="1" outline="#000000" fill="#ff0033" y="6374.9697265625" x="3873.07666015625"/>
    </node>
    <node label="CCTATGTTTCTACCATCCGAT" id="-13">
        <att type="string" name="node.size" label="node.size"/>
        <att type="string" name="node.fillColor" label="node.fillColor"/>
        <att type="string" name="node.labelPosition" label="node.labelPosition"/>
        <att type="string" name="node.lineType" label="node.lineType"/>
        <att type="string" name="Node Type" label="Node Type" value="srna"/>
        <att type="string" name="node.borderColor" label="node.borderColor"/>
        <att type="string" name="node.shape" label="node.shape"/>
        <att type="string" name="canonicalName" label="canonicalName" value="CCTATGTTTCTACCATCCGAT"/>
        <att type="string" name="Node TypeAT5G67570 = PPR" label="Node TypeAT5G67570 = PPR"/>
        <graphics w="35.0" h="35.0" width="1" outline="#000000" fill="#ff0033" y="6366.3720703125" x="7019.50341796875"/>
    </node>
    <node label="TTGTAATGGGTGTTGTGTAGT" id="-10">
        <att type="string" name="node.size" label="node.size"/>
        <att type="string" name="node.fillColor" label="node.fillColor"/>
        <att type="string" name="node.labelPosition" label="node.labelPosition"/>
        <att type="string" name="node.lineType" label="node.lineType"/>
        <att type="string" name="Node Type" label="Node Type" value="srna"/>
        <att type="string" name="node.borderColor" label="node.borderColor"/>
        <att type="string" name="node.shape" label="node.shape"/>
        <att type="string" name="canonicalName" label="canonicalName" value="TTGTAATGGGTGTTGTGTAGT"/>
        <att type="string" name="Node TypeAT5G67570 = PPR" label="Node TypeAT5G67570 = PPR"/>
        <graphics w="35.0" h="35.0" width="1" outline="#000000" fill="#ff0033" y="7271.99365234375" x="5976.548828125"/>
    </node>
    <node label="TTCTAAGTCCAACATAGCATA" id="-288">
        <att type="string" name="node.size" label="node.size"/>
        <att type="string" name="node.fillColor" label="node.fillColor"/>
        <att type="string" name="node.labelPosition" label="node.labelPosition"/>
        <att type="string" name="node.lineType" label="node.lineType"/>
        <att type="string" name="Node Type" label="Node Type" value="srna"/>
        <att type="string" name="node.borderColor" label="node.borderColor"/>
        <att type="string" name="node.shape" label="node.shape"/>
        <att type="string" name="canonicalName" label="canonicalName" value="TTCTAAGTCCAACATAGCATA"/>
        <att type="string" name="Node TypeAT5G67570 = PPR" label="Node TypeAT5G67570 = PPR"/>
        <graphics w="35.0" h="35.0" width="1" outline="#000000" fill="#ff0033" y="6965.216796875" x="4657.3291015625"/>
    </node>
    <node label="TGTAACCAAAACATATTTCAGT" id="-8">
        <att type="string" name="node.size" label="node.size"/>
        <att type="string" name="node.fillColor" label="node.fillColor"/>
        <att type="string" name="node.labelPosition" label="node.labelPosition"/>
        <att type="string" name="node.lineType" label="node.lineType"/>
        <att type="string" name="Node Type" label="Node Type" value="srna"/>
        <att type="string" name="node.borderColor" label="node.borderColor"/>
        <att type="string" name="node.shape" label="node.shape"/>
        <att type="string" name="canonicalName" label="canonicalName" value="TGTAACCAAAACATATTTCAGT"/>
        <att type="string" name="Node TypeAT5G67570 = PPR" label="Node TypeAT5G67570 = PPR"/>
        <graphics w="35.0" h="35.0" width="1" outline="#000000" fill="#ff0033" y="7529.36474609375" x="6474.87353515625"/>
    </node>
    <node label="AAGACCTATGTTTCTACCATCCG" id="-285">
        <att type="string" name="node.size" label="node.size"/>
        <att type="string" name="node.fillColor" label="node.fillColor"/>
        <att type="string" name="node.labelPosition" label="node.labelPosition"/>
        <att type="string" name="node.lineType" label="node.lineType"/>
        <att type="string" name="Node Type" label="Node Type" value="srna"/>
        <att type="string" name="node.borderColor" label="node.borderColor"/>
        <att type="string" name="node.shape" label="node.shape"/>
        <att type="string" name="canonicalName" label="canonicalName" value="AAGACCTATGTTTCTACCATCCG"/>
        <att type="string" name="Node TypeAT5G67570 = PPR" label="Node TypeAT5G67570 = PPR"/>
        <graphics w="35.0" h="35.0" width="1" outline="#000000" fill="#ff0033" y="6277.4853515625" x="7156.029296875"/>
    </node>
    <node label="TATTCTAGGATATGCAAAAGTTAT" id="-5">
        <att type="string" name="node.size" label="node.size"/>
        <att type="string" name="node.fillColor" label="node.fillColor"/>
        <att type="string" name="node.labelPosition" label="node.labelPosition"/>
        <att type="string" name="node.lineType" label="node.lineType"/>
        <att type="string" name="Node Type" label="Node Type" value="srna"/>
        <att type="string" name="node.borderColor" label="node.borderColor"/>
        <att type="string" name="node.shape" label="node.shape"/>
        <att type="string" name="canonicalName" label="canonicalName" value="TATTCTAGGATATGCAAAAGTTAT"/>
        <att type="string" name="Node TypeAT5G67570 = PPR" label="Node TypeAT5G67570 = PPR"/>
        <graphics w="35.0" h="35.0" width="1" outline="#000000" fill="#ff0033" y="6948.86083984375" x="4528.21337890625"/>
    </node>
    <node label="TATATGCAAAAGAGTAAGATG" id="-571">
        <att type="string" name="node.size" label="node.size"/>
        <att type="string" name="node.fillColor" label="node.fillColor"/>
        <att type="string" name="node.labelPosition" label="node.labelPosition"/>
        <att type="string" name="node.lineType" label="node.lineType"/>
        <att type="string" name="Node Type" label="Node Type" value="srna"/>
        <att type="string" name="node.borderColor" label="node.borderColor"/>
        <att type="string" name="node.shape" label="node.shape"/>
        <att type="string" name="canonicalName" label="canonicalName" value="TATATGCAAAAGAGTAAGATG"/>
        <att type="string" name="Node TypeAT5G67570 = PPR" label="Node TypeAT5G67570 = PPR"/>
        <graphics w="35.0" h="35.0" width="1" outline="#000000" fill="#ff0033" y="6100.17333984375" x="7676.6708984375"/>
    </node>
    <node label="AGCATTGGATATATTCTAGGA" id="-284">
        <att type="string" name="node.size" label="node.size"/>
        <att type="string" name="node.fillColor" label="node.fillColor"/>
        <att type="string" name="node.labelPosition" label="node.labelPosition"/>
        <att type="string" name="node.lineType" label="node.lineType"/>
        <att type="string" name="Node Type" label="Node Type" value="srna"/>
        <att type="string" name="node.borderColor" label="node.borderColor"/>
        <att type="string" name="node.shape" label="node.shape"/>
        <att type="string" name="canonicalName" label="canonicalName" value="AGCATTGGATATATTCTAGGA"/>
        <att type="string" name="Node TypeAT5G67570 = PPR" label="Node TypeAT5G67570 = PPR"/>
        <graphics w="35.0" h="35.0" width="1" outline="#000000" fill="#ff0033" y="7410.42138671875" x="6358.5595703125"/>
    </node>
    <node label="GTAGTTTCTCTCCGAGGTGTA" id="-570">
        <att type="string" name="node.size" label="node.size"/>
        <att type="string" name="node.fillColor" label="node.fillColor"/>
        <att type="string" name="node.labelPosition" label="node.labelPosition"/>
        <att type="string" name="node.lineType" label="node.lineType"/>
        <att type="string" name="Node Type" label="Node Type" value="srna"/>
        <att type="string" name="node.borderColor" label="node.borderColor"/>
        <att type="string" name="node.shape" label="node.shape"/>
        <att type="string" name="canonicalName" label="canonicalName" value="GTAGTTTCTCTCCGAGGTGTA"/>
        <att type="string" name="Node TypeAT5G67570 = PPR" label="Node TypeAT5G67570 = PPR"/>
        <graphics w="35.0" h="35.0" width="1" outline="#000000" fill="#ff0033" y="6593.06640625" x="4061.987548828125"/>
    </node>
    <node label="ATTTTCTAAGATCCACCGATA" id="-283">
        <att type="string" name="node.size" label="node.size"/>
        <att type="string" name="node.fillColor" label="node.fillColor"/>
        <att type="string" name="node.labelPosition" label="node.labelPosition"/>
        <att type="string" name="node.lineType" label="node.lineType"/>
        <att type="string" name="Node Type" label="Node Type" value="srna"/>
        <att type="string" name="node.borderColor" label="node.borderColor"/>
        <att type="string" name="node.shape" label="node.shape"/>
        <att type="string" name="canonicalName" label="canonicalName" value="ATTTTCTAAGATCCACCGATA"/>
        <att type="string" name="Node TypeAT5G67570 = PPR" label="Node TypeAT5G67570 = PPR"/>
        <graphics w="35.0" h="35.0" width="1" outline="#000000" fill="#ff0033" y="6123.4951171875" x="3772.98828125"/>
    </node>
    <edge label="TTATCAAGATCCATCTTACTC (SRT) AT2G39681" id="TTATCAAGATCCATCTTACTC (SRT) AT2G39681" target="-130" source="-277">
        <att type="string" name="XGMML Edge Label" label="XGMML Edge Label" value="TTATCAAGATCCATCTTACTC (SRT) AT2G39681"/>
        <att type="string" name="interaction" label="interaction" value="SRT"/>
        <att type="string" name="canonicalName" label="canonicalName" value="TTATCAAGATCCATCTTACTC (SRT) AT2G39681"/>
        <graphics width="1" fill="#3399ff"/>
    </edge>
    <edge label="CCGAGGTGTAGCGAAGAAGCA (SRT) AT2G39675" id="CCGAGGTGTAGCGAAGAAGCA (SRT) AT2G39675" target="-162" source="-276">
        <att type="string" name="XGMML Edge Label" label="XGMML Edge Label" value="CCGAGGTGTAGCGAAGAAGCA (SRT) AT2G39675"/>
        <att type="string" name="interaction" label="interaction" value="SRT"/>
        <att type="string" name="canonicalName" label="canonicalName" value="CCGAGGTGTAGCGAAGAAGCA (SRT) AT2G39675"/>
        <graphics width="1" fill="#3399ff"/>
    </edge>
    <edge label="TAATTACATGCATCTTTCACA (SRT) AT2G27400" id="TAATTACATGCATCTTTCACA (SRT) AT2G27400" target="-138" source="-564">
        <att type="string" name="XGMML Edge Label" label="XGMML Edge Label" value="TAATTACATGCATCTTTCACA (SRT) AT2G27400"/>
        <att type="string" name="interaction" label="interaction" value="SRT"/>
        <att type="string" name="canonicalName" label="canonicalName" value="TAATTACATGCATCTTTCACA (SRT) AT2G27400"/>
        <graphics width="1" fill="#3399ff"/>
    </edge>
    <edge label="TATGTTCACATTAAATGTTAT (SRT) AT2G27400" id="TATGTTCACATTAAATGTTAT (SRT) AT2G27400" target="-138" source="-275">
        <att type="string" name="XGMML Edge Label" label="XGMML Edge Label" value="TATGTTCACATTAAATGTTAT (SRT) AT2G27400"/>
        <att type="string" name="interaction" label="interaction" value="SRT"/>
        <att type="string" name="canonicalName" label="canonicalName" value="TATGTTCACATTAAATGTTAT (SRT) AT2G27400"/>
        <graphics width="1" fill="#3399ff"/>
    </edge>
    <edge label="ACTCTTGTTGATCGGATGGTA (SRT) AT2G39681" id="ACTCTTGTTGATCGGATGGTA (SRT) AT2G39681" target="-130" source="-563">
        <att type="string" name="XGMML Edge Label" label="XGMML Edge Label" value="ACTCTTGTTGATCGGATGGTA (SRT) AT2G39681"/>
        <att type="string" name="interaction" label="interaction" value="SRT"/>
        <att type="string" name="canonicalName" label="canonicalName" value="ACTCTTGTTGATCGGATGGTA (SRT) AT2G39681"/>
        <graphics width="1" fill="#3399ff"/>
    </edge>
    <edge label="TATTCCAGGATATGCAAAAG (SRT) AT2G39675" id="TATTCCAGGATATGCAAAAG (SRT) AT2G39675" target="-162" source="-274">
        <att type="string" name="XGMML Edge Label" label="XGMML Edge Label" value="TATTCCAGGATATGCAAAAG (SRT) AT2G39675"/>
        <att type="string" name="interaction" label="interaction" value="SRT"/>
        <att type="string" name="canonicalName" label="canonicalName" value="TATTCCAGGATATGCAAAAG (SRT) AT2G39675"/>
        <graphics width="1" fill="#3399ff"/>
    </edge>
    <edge label="TATTCCAGGATATGCAAAAG (SRT) AT2G27400" id="TATTCCAGGATATGCAAAAG (SRT) AT2G27400" target="-138" source="-274">
        <att type="string" name="XGMML Edge Label" label="XGMML Edge Label" value="TATTCCAGGATATGCAAAAG (SRT) AT2G27400"/>
        <att type="string" name="interaction" label="interaction" value="SRT"/>
        <att type="string" name="canonicalName" label="canonicalName" value="TATTCCAGGATATGCAAAAG (SRT) AT2G27400"/>
        <graphics width="1" fill="#3399ff"/>
    </edge>
    <edge label="ATATGCTATGTTGGACTTAGAATA (SRT) AT2G27400" id="ATATGCTATGTTGGACTTAGAATA (SRT) AT2G27400" target="-138" source="-562">
        <att type="string" name="XGMML Edge Label" label="XGMML Edge Label" value="ATATGCTATGTTGGACTTAGAATA (SRT) AT2G27400"/>
        <att type="string" name="interaction" label="interaction" value="SRT"/>
        <att type="string" name="canonicalName" label="canonicalName" value="ATATGCTATGTTGGACTTAGAATA (SRT) AT2G27400"/>
        <graphics width="1" fill="#3399ff"/>
    </edge>
    <edge label="ATATGCTATGTTGGACTTAGAATA (SRT) AT2G39675" id="ATATGCTATGTTGGACTTAGAATA (SRT) AT2G39675" target="-162" source="-562">
        <att type="string" name="XGMML Edge Label" label="XGMML Edge Label" value="ATATGCTATGTTGGACTTAGAATA (SRT) AT2G39675"/>
        <att type="string" name="interaction" label="interaction" value="SRT"/>
        <att type="string" name="canonicalName" label="canonicalName" value="ATATGCTATGTTGGACTTAGAATA (SRT) AT2G39675"/>
        <graphics width="1" fill="#3399ff"/>
    </edge>
    <edge label="ATATGTTTCAGTCTTATCCCC (SRT) AT2G39681" id="ATATGTTTCAGTCTTATCCCC (SRT) AT2G39681" target="-130" source="-560">
        <att type="string" name="XGMML Edge Label" label="XGMML Edge Label" value="ATATGTTTCAGTCTTATCCCC (SRT) AT2G39681"/>
        <att type="string" name="interaction" label="interaction" value="SRT"/>
        <att type="string" name="canonicalName" label="canonicalName" value="ATATGTTTCAGTCTTATCCCC (SRT) AT2G39681"/>
        <graphics width="1" fill="#3399ff"/>
    </edge>
    <edge label="ACAATATTCATTGTTTTCTTTTGC (SRT) AT2G39675" id="ACAATATTCATTGTTTTCTTTTGC (SRT) AT2G39675" target="-162" source="-272">
        <att type="string" name="XGMML Edge Label" label="XGMML Edge Label" value="ACAATATTCATTGTTTTCTTTTGC (SRT) AT2G39675"/>
        <att type="string" name="interaction" label="interaction" value="SRT"/>
        <att type="string" name="canonicalName" label="canonicalName" value="ACAATATTCATTGTTTTCTTTTGC (SRT) AT2G39675"/>
        <graphics width="1" fill="#3399ff"/>
    </edge>
    <edge label="TAATGGCGAAACTAGAAAAAG (SRT) AT2G27400" id="TAATGGCGAAACTAGAAAAAG (SRT) AT2G27400" target="-138" source="-558">
        <att type="string" name="XGMML Edge Label" label="XGMML Edge Label" value="TAATGGCGAAACTAGAAAAAG (SRT) AT2G27400"/>
        <att type="string" name="interaction" label="interaction" value="SRT"/>
        <att type="string" name="canonicalName" label="canonicalName" value="TAATGGCGAAACTAGAAAAAG (SRT) AT2G27400"/>
        <graphics width="1" fill="#3399ff"/>
    </edge>
    <edge label="TGTTTTCTTTTGCATATCCTG (SRT) AT2G39675" id="TGTTTTCTTTTGCATATCCTG (SRT) AT2G39675" target="-162" source="-555">
        <att type="string" name="XGMML Edge Label" label="XGMML Edge Label" value="TGTTTTCTTTTGCATATCCTG (SRT) AT2G39675"/>
        <att type="string" name="interaction" label="interaction" value="SRT"/>
        <att type="string" name="canonicalName" label="canonicalName" value="TGTTTTCTTTTGCATATCCTG (SRT) AT2G39675"/>
        <graphics width="1" fill="#3399ff"/>
    </edge>
    <edge label="TTTCTACCATCCGATCAACAAG (SRT) AT2G39681" id="TTTCTACCATCCGATCAACAAG (SRT) AT2G39681" target="-130" source="-271">
        <att type="string" name="XGMML Edge Label" label="XGMML Edge Label" value="TTTCTACCATCCGATCAACAAG (SRT) AT2G39681"/>
        <att type="string" name="interaction" label="interaction" value="SRT"/>
        <att type="string" name="canonicalName" label="canonicalName" value="TTTCTACCATCCGATCAACAAG (SRT) AT2G39681"/>
        <graphics width="1" fill="#3399ff"/>
    </edge>
    <edge label="TTCTAAGTCCAACATAGCG (SRT) AT2G27400" id="TTCTAAGTCCAACATAGCG (SRT) AT2G27400" target="-138" source="-549">
        <att type="string" name="XGMML Edge Label" label="XGMML Edge Label" value="TTCTAAGTCCAACATAGCG (SRT) AT2G27400"/>
        <att type="string" name="interaction" label="interaction" value="SRT"/>
        <att type="string" name="canonicalName" label="canonicalName" value="TTCTAAGTCCAACATAGCG (SRT) AT2G27400"/>
        <graphics width="1" fill="#3399ff"/>
    </edge>
    <edge label="TTCTAAGTCCAACATAGCG (SRT) AT2G39675" id="TTCTAAGTCCAACATAGCG (SRT) AT2G39675" target="-162" source="-549">
        <att type="string" name="XGMML Edge Label" label="XGMML Edge Label" value="TTCTAAGTCCAACATAGCG (SRT) AT2G39675"/>
        <att type="string" name="interaction" label="interaction" value="SRT"/>
        <att type="string" name="canonicalName" label="canonicalName" value="TTCTAAGTCCAACATAGCG (SRT) AT2G39675"/>
        <graphics width="1" fill="#3399ff"/>
    </edge>
    <edge label="TCGGTGGATCTTAGAAAA (SRT) AT2G39675" id="TCGGTGGATCTTAGAAAA (SRT) AT2G39675" target="-162" source="-269">
        <att type="string" name="XGMML Edge Label" label="XGMML Edge Label" value="TCGGTGGATCTTAGAAAA (SRT) AT2G39675"/>
        <att type="string" name="interaction" label="interaction" value="SRT"/>
        <att type="string" name="canonicalName" label="canonicalName" value="TCGGTGGATCTTAGAAAA (SRT) AT2G39675"/>
        <graphics width="1" fill="#3399ff"/>
    </edge>
    <edge label="TGGAATACTTGAACTACCATC (SRT) AT2G39681" id="TGGAATACTTGAACTACCATC (SRT) AT2G39681" target="-130" source="-268">
        <att type="string" name="XGMML Edge Label" label="XGMML Edge Label" value="TGGAATACTTGAACTACCATC (SRT) AT2G39681"/>
        <att type="string" name="interaction" label="interaction" value="SRT"/>
        <att type="string" name="canonicalName" label="canonicalName" value="TGGAATACTTGAACTACCATC (SRT) AT2G39681"/>
        <graphics width="1" fill="#3399ff"/>
    </edge>
    <edge label="TCTTTTCTAGTTCGTCGATATG (SRT) AT2G39675" id="TCTTTTCTAGTTCGTCGATATG (SRT) AT2G39675" target="-162" source="-547">
        <att type="string" name="XGMML Edge Label" label="XGMML Edge Label" value="TCTTTTCTAGTTCGTCGATATG (SRT) AT2G39675"/>
        <att type="string" name="interaction" label="interaction" value="SRT"/>
        <att type="string" name="canonicalName" label="canonicalName" value="TCTTTTCTAGTTCGTCGATATG (SRT) AT2G39675"/>
        <graphics width="1" fill="#3399ff"/>
    </edge>
    <edge label="TATTCTAGGATATGCAAAAGT (SRT) AT2G39675" id="TATTCTAGGATATGCAAAAGT (SRT) AT2G39675" target="-162" source="-267">
        <att type="string" name="XGMML Edge Label" label="XGMML Edge Label" value="TATTCTAGGATATGCAAAAGT (SRT) AT2G39675"/>
        <att type="string" name="interaction" label="interaction" value="SRT"/>
        <att type="string" name="canonicalName" label="canonicalName" value="TATTCTAGGATATGCAAAAGT (SRT) AT2G39675"/>
        <graphics width="1" fill="#3399ff"/>
    </edge>
    <edge label="TATTCTAGGATATGCAAAAGT (SRT) AT2G27400" id="TATTCTAGGATATGCAAAAGT (SRT) AT2G27400" target="-138" source="-267">
        <att type="string" name="XGMML Edge Label" label="XGMML Edge Label" value="TATTCTAGGATATGCAAAAGT (SRT) AT2G27400"/>
        <att type="string" name="interaction" label="interaction" value="SRT"/>
        <att type="string" name="canonicalName" label="canonicalName" value="TATTCTAGGATATGCAAAAGT (SRT) AT2G27400"/>
        <graphics width="1" fill="#3399ff"/>
    </edge>
    <edge label="AGGCTTGTAATGGGTGTTGTGT (SRT) AT2G27400" id="AGGCTTGTAATGGGTGTTGTGT (SRT) AT2G27400" target="-138" source="-266">
        <att type="string" name="XGMML Edge Label" label="XGMML Edge Label" value="AGGCTTGTAATGGGTGTTGTGT (SRT) AT2G27400"/>
        <att type="string" name="interaction" label="interaction" value="SRT"/>
        <att type="string" name="canonicalName" label="canonicalName" value="AGGCTTGTAATGGGTGTTGTGT (SRT) AT2G27400"/>
        <graphics width="1" fill="#3399ff"/>
    </edge>
    <edge label="TTCTTTAGACGACTTGAAAAT (SRT) AT2G39675" id="TTCTTTAGACGACTTGAAAAT (SRT) AT2G39675" target="-162" source="-546">
        <att type="string" name="XGMML Edge Label" label="XGMML Edge Label" value="TTCTTTAGACGACTTGAAAAT (SRT) AT2G39675"/>
        <att type="string" name="interaction" label="interaction" value="SRT"/>
        <att type="string" name="canonicalName" label="canonicalName" value="TTCTTTAGACGACTTGAAAAT (SRT) AT2G39675"/>
        <graphics width="1" fill="#3399ff"/>
    </edge>
    <edge label="ATATGCAAAAGAAAACAATGA (SRT) AT2G39675" id="ATATGCAAAAGAAAACAATGA (SRT) AT2G39675" target="-162" source="-264">
        <att type="string" name="XGMML Edge Label" label="XGMML Edge Label" value="ATATGCAAAAGAAAACAATGA (SRT) AT2G39675"/>
        <att type="string" name="interaction" label="interaction" value="SRT"/>
        <att type="string" name="canonicalName" label="canonicalName" value="ATATGCAAAAGAAAACAATGA (SRT) AT2G39675"/>
        <graphics width="1" fill="#3399ff"/>
    </edge>
    <edge label="TCTCCGAGGTGTAGCGAAGAAG (SRT) AT2G39675" id="TCTCCGAGGTGTAGCGAAGAAG (SRT) AT2G39675" target="-162" source="-544">
        <att type="string" name="XGMML Edge Label" label="XGMML Edge Label" value="TCTCCGAGGTGTAGCGAAGAAG (SRT) AT2G39675"/>
        <att type="string" name="interaction" label="interaction" value="SRT"/>
        <att type="string" name="canonicalName" label="canonicalName" value="TCTCCGAGGTGTAGCGAAGAAG (SRT) AT2G39675"/>
        <graphics width="1" fill="#3399ff"/>
    </edge>
    <edge label="TCGGTGGATCTTAGAAAATTA (SRT) AT2G39675" id="TCGGTGGATCTTAGAAAATTA (SRT) AT2G39675" target="-162" source="-543">
        <att type="string" name="XGMML Edge Label" label="XGMML Edge Label" value="TCGGTGGATCTTAGAAAATTA (SRT) AT2G39675"/>
        <att type="string" name="interaction" label="interaction" value="SRT"/>
        <att type="string" name="canonicalName" label="canonicalName" value="TCGGTGGATCTTAGAAAATTA (SRT) AT2G39675"/>
        <graphics width="1" fill="#3399ff"/>
    </edge>
    <edge label="TAGGTCTTTAATCCCATATAGG (SRT) AT2G39681" id="TAGGTCTTTAATCCCATATAGG (SRT) AT2G39681" target="-130" source="-261">
        <att type="string" name="XGMML Edge Label" label="XGMML Edge Label" value="TAGGTCTTTAATCCCATATAGG (SRT) AT2G39681"/>
        <att type="string" name="interaction" label="interaction" value="SRT"/>
        <att type="string" name="canonicalName" label="canonicalName" value="TAGGTCTTTAATCCCATATAGG (SRT) AT2G39681"/>
        <graphics width="1" fill="#3399ff"/>
    </edge>
    <edge label="TAAAGAACAGTTGCTAATACA (SRT) AT2G39675" id="TAAAGAACAGTTGCTAATACA (SRT) AT2G39675" target="-162" source="-260">
        <att type="string" name="XGMML Edge Label" label="XGMML Edge Label" value="TAAAGAACAGTTGCTAATACA (SRT) AT2G39675"/>
        <att type="string" name="interaction" label="interaction" value="SRT"/>
        <att type="string" name="canonicalName" label="canonicalName" value="TAAAGAACAGTTGCTAATACA (SRT) AT2G39675"/>
        <graphics width="1" fill="#3399ff"/>
    </edge>
    <edge label="TTACAAAAGATATAAAATGAA (SRT) AT2G39681" id="TTACAAAAGATATAAAATGAA (SRT) AT2G39681" target="-130" source="-259">
        <att type="string" name="XGMML Edge Label" label="XGMML Edge Label" value="TTACAAAAGATATAAAATGAA (SRT) AT2G39681"/>
        <att type="string" name="interaction" label="interaction" value="SRT"/>
        <att type="string" name="canonicalName" label="canonicalName" value="TTACAAAAGATATAAAATGAA (SRT) AT2G39681"/>
        <graphics width="1" fill="#3399ff"/>
    </edge>
    <edge label="CATTTCTCTACGCTATGTTGGA (SRT) AT2G27400" id="CATTTCTCTACGCTATGTTGGA (SRT) AT2G27400" target="-138" source="-536">
        <att type="string" name="XGMML Edge Label" label="XGMML Edge Label" value="CATTTCTCTACGCTATGTTGGA (SRT) AT2G27400"/>
        <att type="string" name="interaction" label="interaction" value="SRT"/>
        <att type="string" name="canonicalName" label="canonicalName" value="CATTTCTCTACGCTATGTTGGA (SRT) AT2G27400"/>
        <graphics width="1" fill="#3399ff"/>
    </edge>
    <edge label="CATTGTTTTCTTTTGCATATC (SRT) AT2G39675" id="CATTGTTTTCTTTTGCATATC (SRT) AT2G39675" target="-162" source="-534">
        <att type="string" name="XGMML Edge Label" label="XGMML Edge Label" value="CATTGTTTTCTTTTGCATATC (SRT) AT2G39675"/>
        <att type="string" name="interaction" label="interaction" value="SRT"/>
        <att type="string" name="canonicalName" label="canonicalName" value="CATTGTTTTCTTTTGCATATC (SRT) AT2G39675"/>
        <graphics width="1" fill="#3399ff"/>
    </edge>
    <edge label="TCGCCATTACTACAAATATCA (SRT) AT2G27400" id="TCGCCATTACTACAAATATCA (SRT) AT2G27400" target="-138" source="-257">
        <att type="string" name="XGMML Edge Label" label="XGMML Edge Label" value="TCGCCATTACTACAAATATCA (SRT) AT2G27400"/>
        <att type="string" name="interaction" label="interaction" value="SRT"/>
        <att type="string" name="canonicalName" label="canonicalName" value="TCGCCATTACTACAAATATCA (SRT) AT2G27400"/>
        <graphics width="1" fill="#3399ff"/>
    </edge>
    <edge label="ATATCTTCCATTTCTCTACGC (SRT) AT2G27400" id="ATATCTTCCATTTCTCTACGC (SRT) AT2G27400" target="-138" source="-533">
        <att type="string" name="XGMML Edge Label" label="XGMML Edge Label" value="ATATCTTCCATTTCTCTACGC (SRT) AT2G27400"/>
        <att type="string" name="interaction" label="interaction" value="SRT"/>
        <att type="string" name="canonicalName" label="canonicalName" value="ATATCTTCCATTTCTCTACGC (SRT) AT2G27400"/>
        <graphics width="1" fill="#3399ff"/>
    </edge>
    <edge label="TAACATAGCGTTTGATTGGATC (SRT) AT2G27400" id="TAACATAGCGTTTGATTGGATC (SRT) AT2G27400" target="-138" source="-532">
        <att type="string" name="XGMML Edge Label" label="XGMML Edge Label" value="TAACATAGCGTTTGATTGGATC (SRT) AT2G27400"/>
        <att type="string" name="interaction" label="interaction" value="SRT"/>
        <att type="string" name="canonicalName" label="canonicalName" value="TAACATAGCGTTTGATTGGATC (SRT) AT2G27400"/>
        <graphics width="1" fill="#3399ff"/>
    </edge>
    <edge label="TTCAAGTCGTCTAAAGAACAG (SRT) AT2G39675" id="TTCAAGTCGTCTAAAGAACAG (SRT) AT2G39675" target="-162" source="-531">
        <att type="string" name="XGMML Edge Label" label="XGMML Edge Label" value="TTCAAGTCGTCTAAAGAACAG (SRT) AT2G39675"/>
        <att type="string" name="interaction" label="interaction" value="SRT"/>
        <att type="string" name="canonicalName" label="canonicalName" value="TTCAAGTCGTCTAAAGAACAG (SRT) AT2G39675"/>
        <graphics width="1" fill="#3399ff"/>
    </edge>
    <edge label="CGCTATGTTGGACTTAGGATGA (SRT) AT2G39675" id="CGCTATGTTGGACTTAGGATGA (SRT) AT2G39675" target="-162" source="-530">
        <att type="string" name="XGMML Edge Label" label="XGMML Edge Label" value="CGCTATGTTGGACTTAGGATGA (SRT) AT2G39675"/>
        <att type="string" name="interaction" label="interaction" value="SRT"/>
        <att type="string" name="canonicalName" label="canonicalName" value="CGCTATGTTGGACTTAGGATGA (SRT) AT2G39675"/>
        <graphics width="1" fill="#3399ff"/>
    </edge>
    <edge label="CGCTATGTTGGACTTAGGATGA (SRT) AT2G27400" id="CGCTATGTTGGACTTAGGATGA (SRT) AT2G27400" target="-138" source="-530">
        <att type="string" name="XGMML Edge Label" label="XGMML Edge Label" value="CGCTATGTTGGACTTAGGATGA (SRT) AT2G27400"/>
        <att type="string" name="interaction" label="interaction" value="SRT"/>
        <att type="string" name="canonicalName" label="canonicalName" value="CGCTATGTTGGACTTAGGATGA (SRT) AT2G27400"/>
        <graphics width="1" fill="#3399ff"/>
    </edge>
    <edge label="AGGCTTGTAATGGGTGTTGTG (SRT) AT2G27400" id="AGGCTTGTAATGGGTGTTGTG (SRT) AT2G27400" target="-138" source="-527">
        <att type="string" name="XGMML Edge Label" label="XGMML Edge Label" value="AGGCTTGTAATGGGTGTTGTG (SRT) AT2G27400"/>
        <att type="string" name="interaction" label="interaction" value="SRT"/>
        <att type="string" name="canonicalName" label="canonicalName" value="AGGCTTGTAATGGGTGTTGTG (SRT) AT2G27400"/>
        <graphics width="1" fill="#3399ff"/>
    </edge>
    <edge label="TCCAATGTCTTTTCTAGTTCG (SRT) AT2G39675" id="TCCAATGTCTTTTCTAGTTCG (SRT) AT2G39675" target="-162" source="-522">
        <att type="string" name="XGMML Edge Label" label="XGMML Edge Label" value="TCCAATGTCTTTTCTAGTTCG (SRT) AT2G39675"/>
        <att type="string" name="interaction" label="interaction" value="SRT"/>
        <att type="string" name="canonicalName" label="canonicalName" value="TCCAATGTCTTTTCTAGTTCG (SRT) AT2G39675"/>
        <graphics width="1" fill="#3399ff"/>
    </edge>
    <edge label="ATGTGTTCAAGTAAATGAGATT (SRT) AT2G39675" id="ATGTGTTCAAGTAAATGAGATT (SRT) AT2G39675" target="-162" source="-523">
        <att type="string" name="XGMML Edge Label" label="XGMML Edge Label" value="ATGTGTTCAAGTAAATGAGATT (SRT) AT2G39675"/>
        <att type="string" name="interaction" label="interaction" value="SRT"/>
        <att type="string" name="canonicalName" label="canonicalName" value="ATGTGTTCAAGTAAATGAGATT (SRT) AT2G39675"/>
        <graphics width="1" fill="#3399ff"/>
    </edge>
    <edge label="TGCTTTTTCTAGTTTCGCCAT (SRT) AT2G27400" id="TGCTTTTTCTAGTTTCGCCAT (SRT) AT2G27400" target="-138" source="-524">
        <att type="string" name="XGMML Edge Label" label="XGMML Edge Label" value="TGCTTTTTCTAGTTTCGCCAT (SRT) AT2G27400"/>
        <att type="string" name="interaction" label="interaction" value="SRT"/>
        <att type="string" name="canonicalName" label="canonicalName" value="TGCTTTTTCTAGTTTCGCCAT (SRT) AT2G27400"/>
        <graphics width="1" fill="#3399ff"/>
    </edge>
    <edge label="AACATATCGACGAACTAGAAA (SRT) AT2G39675" id="AACATATCGACGAACTAGAAA (SRT) AT2G39675" target="-162" source="-519">
        <att type="string" name="XGMML Edge Label" label="XGMML Edge Label" value="AACATATCGACGAACTAGAAA (SRT) AT2G39675"/>
        <att type="string" name="interaction" label="interaction" value="SRT"/>
        <att type="string" name="canonicalName" label="canonicalName" value="AACATATCGACGAACTAGAAA (SRT) AT2G39675"/>
        <graphics width="1" fill="#3399ff"/>
    </edge>
    <edge label="TCAAGTCGTCTAAAGAACAGTTGC (SRT) AT2G39675" id="TCAAGTCGTCTAAAGAACAGTTGC (SRT) AT2G39675" target="-162" source="-253">
        <att type="string" name="XGMML Edge Label" label="XGMML Edge Label" value="TCAAGTCGTCTAAAGAACAGTTGC (SRT) AT2G39675"/>
        <att type="string" name="interaction" label="interaction" value="SRT"/>
        <att type="string" name="canonicalName" label="canonicalName" value="TCAAGTCGTCTAAAGAACAGTTGC (SRT) AT2G39675"/>
        <graphics width="1" fill="#3399ff"/>
    </edge>
    <edge label="TTTTGCATATACTCGAATACC (SRT) AT2G39681" id="TTTTGCATATACTCGAATACC (SRT) AT2G39681" target="-130" source="-521">
        <att type="string" name="XGMML Edge Label" label="XGMML Edge Label" value="TTTTGCATATACTCGAATACC (SRT) AT2G39681"/>
        <att type="string" name="interaction" label="interaction" value="SRT"/>
        <att type="string" name="canonicalName" label="canonicalName" value="TTTTGCATATACTCGAATACC (SRT) AT2G39681"/>
        <graphics width="1" fill="#3399ff"/>
    </edge>
    <edge label="ACGCTATGTTGGACTTAGAAT (SRT) AT2G27400" id="ACGCTATGTTGGACTTAGAAT (SRT) AT2G27400" target="-138" source="-252">
        <att type="string" name="XGMML Edge Label" label="XGMML Edge Label" value="ACGCTATGTTGGACTTAGAAT (SRT) AT2G27400"/>
        <att type="string" name="interaction" label="interaction" value="SRT"/>
        <att type="string" name="canonicalName" label="canonicalName" value="ACGCTATGTTGGACTTAGAAT (SRT) AT2G27400"/>
        <graphics width="1" fill="#3399ff"/>
    </edge>
    <edge label="ACGCTATGTTGGACTTAGAAT (SRT) AT2G39675" id="ACGCTATGTTGGACTTAGAAT (SRT) AT2G39675" target="-162" source="-252">
        <att type="string" name="XGMML Edge Label" label="XGMML Edge Label" value="ACGCTATGTTGGACTTAGAAT (SRT) AT2G39675"/>
        <att type="string" name="interaction" label="interaction" value="SRT"/>
        <att type="string" name="canonicalName" label="canonicalName" value="ACGCTATGTTGGACTTAGAAT (SRT) AT2G39675"/>
        <graphics width="1" fill="#3399ff"/>
    </edge>
    <edge label="ATATATGTTTCAGTCTTATCCC (SRT) AT2G39681" id="ATATATGTTTCAGTCTTATCCC (SRT) AT2G39681" target="-130" source="-518">
        <att type="string" name="XGMML Edge Label" label="XGMML Edge Label" value="ATATATGTTTCAGTCTTATCCC (SRT) AT2G39681"/>
        <att type="string" name="interaction" label="interaction" value="SRT"/>
        <att type="string" name="canonicalName" label="canonicalName" value="ATATATGTTTCAGTCTTATCCC (SRT) AT2G39681"/>
        <graphics width="1" fill="#3399ff"/>
    </edge>
    <edge label="TTTTGCATATACTCGAATAC (SRT) AT2G39681" id="TTTTGCATATACTCGAATAC (SRT) AT2G39681" target="-130" source="-250">
        <att type="string" name="XGMML Edge Label" label="XGMML Edge Label" value="TTTTGCATATACTCGAATAC (SRT) AT2G39681"/>
        <att type="string" name="interaction" label="interaction" value="SRT"/>
        <att type="string" name="canonicalName" label="canonicalName" value="TTTTGCATATACTCGAATAC (SRT) AT2G39681"/>
        <graphics width="1" fill="#3399ff"/>
    </edge>
    <edge label="ATATGTTTCAGTCTTATCCCCG (SRT) AT2G39681" id="ATATGTTTCAGTCTTATCCCCG (SRT) AT2G39681" target="-130" source="-251">
        <att type="string" name="XGMML Edge Label" label="XGMML Edge Label" value="ATATGTTTCAGTCTTATCCCCG (SRT) AT2G39681"/>
        <att type="string" name="interaction" label="interaction" value="SRT"/>
        <att type="string" name="canonicalName" label="canonicalName" value="ATATGTTTCAGTCTTATCCCCG (SRT) AT2G39681"/>
        <graphics width="1" fill="#3399ff"/>
    </edge>
    <edge label="TTCTAAGTCCAACATAGCGTA (SRT) AT2G27400" id="TTCTAAGTCCAACATAGCGTA (SRT) AT2G27400" target="-138" source="-513">
        <att type="string" name="XGMML Edge Label" label="XGMML Edge Label" value="TTCTAAGTCCAACATAGCGTA (SRT) AT2G27400"/>
        <att type="string" name="interaction" label="interaction" value="SRT"/>
        <att type="string" name="canonicalName" label="canonicalName" value="TTCTAAGTCCAACATAGCGTA (SRT) AT2G27400"/>
        <graphics width="1" fill="#3399ff"/>
    </edge>
    <edge label="TTCTAAGTCCAACATAGCGTA (SRT) AT2G39675" id="TTCTAAGTCCAACATAGCGTA (SRT) AT2G39675" target="-162" source="-513">
        <att type="string" name="XGMML Edge Label" label="XGMML Edge Label" value="TTCTAAGTCCAACATAGCGTA (SRT) AT2G39675"/>
        <att type="string" name="interaction" label="interaction" value="SRT"/>
        <att type="string" name="canonicalName" label="canonicalName" value="TTCTAAGTCCAACATAGCGTA (SRT) AT2G39675"/>
        <graphics width="1" fill="#3399ff"/>
    </edge>
    <edge label="TTTTACGGGGATAAGACTGAAA (SRT) AT2G39681" id="TTTTACGGGGATAAGACTGAAA (SRT) AT2G39681" target="-130" source="-512">
        <att type="string" name="XGMML Edge Label" label="XGMML Edge Label" value="TTTTACGGGGATAAGACTGAAA (SRT) AT2G39681"/>
        <att type="string" name="interaction" label="interaction" value="SRT"/>
        <att type="string" name="canonicalName" label="canonicalName" value="TTTTACGGGGATAAGACTGAAA (SRT) AT2G39681"/>
        <graphics width="1" fill="#3399ff"/>
    </edge>
    <edge label="TTCTAAGTCCAACATAGCGTAGAG (SRT) AT2G27400" id="TTCTAAGTCCAACATAGCGTAGAG (SRT) AT2G27400" target="-138" source="-511">
        <att type="string" name="XGMML Edge Label" label="XGMML Edge Label" value="TTCTAAGTCCAACATAGCGTAGAG (SRT) AT2G27400"/>
        <att type="string" name="interaction" label="interaction" value="SRT"/>
        <att type="string" name="canonicalName" label="canonicalName" value="TTCTAAGTCCAACATAGCGTAGAG (SRT) AT2G27400"/>
        <graphics width="1" fill="#3399ff"/>
    </edge>
    <edge label="TTTCAAGTCGTCTAAAGAACA (SRT) AT2G39675" id="TTTCAAGTCGTCTAAAGAACA (SRT) AT2G39675" target="-162" source="-509">
        <att type="string" name="XGMML Edge Label" label="XGMML Edge Label" value="TTTCAAGTCGTCTAAAGAACA (SRT) AT2G39675"/>
        <att type="string" name="interaction" label="interaction" value="SRT"/>
        <att type="string" name="canonicalName" label="canonicalName" value="TTTCAAGTCGTCTAAAGAACA (SRT) AT2G39675"/>
        <graphics width="1" fill="#3399ff"/>
    </edge>
    <edge label="CCGTAAAAAAAGTTGTAACTC (SRT) AT2G39681" id="CCGTAAAAAAAGTTGTAACTC (SRT) AT2G39681" target="-130" source="-245">
        <att type="string" name="XGMML Edge Label" label="XGMML Edge Label" value="CCGTAAAAAAAGTTGTAACTC (SRT) AT2G39681"/>
        <att type="string" name="interaction" label="interaction" value="SRT"/>
        <att type="string" name="canonicalName" label="canonicalName" value="CCGTAAAAAAAGTTGTAACTC (SRT) AT2G39681"/>
        <graphics width="1" fill="#3399ff"/>
    </edge>
    <edge label="TGTTGTGAAGTCTACATGAAG (SRT) AT2G27400" id="TGTTGTGAAGTCTACATGAAG (SRT) AT2G27400" target="-138" source="-508">
        <att type="string" name="XGMML Edge Label" label="XGMML Edge Label" value="TGTTGTGAAGTCTACATGAAG (SRT) AT2G27400"/>
        <att type="string" name="interaction" label="interaction" value="SRT"/>
        <att type="string" name="canonicalName" label="canonicalName" value="TGTTGTGAAGTCTACATGAAG (SRT) AT2G27400"/>
        <graphics width="1" fill="#3399ff"/>
    </edge>
    <edge label="TAAATGTTATTTTCTACTTAA (SRT) AT2G27400" id="TAAATGTTATTTTCTACTTAA (SRT) AT2G27400" target="-138" source="-507">
        <att type="string" name="XGMML Edge Label" label="XGMML Edge Label" value="TAAATGTTATTTTCTACTTAA (SRT) AT2G27400"/>
        <att type="string" name="interaction" label="interaction" value="SRT"/>
        <att type="string" name="canonicalName" label="canonicalName" value="TAAATGTTATTTTCTACTTAA (SRT) AT2G27400"/>
        <graphics width="1" fill="#3399ff"/>
    </edge>
    <edge label="TTCAATAAATAATTGGTTCTA (SRT) AT2G39675" id="TTCAATAAATAATTGGTTCTA (SRT) AT2G39675" target="-162" source="-505">
        <att type="string" name="XGMML Edge Label" label="XGMML Edge Label" value="TTCAATAAATAATTGGTTCTA (SRT) AT2G39675"/>
        <att type="string" name="interaction" label="interaction" value="SRT"/>
        <att type="string" name="canonicalName" label="canonicalName" value="TTCAATAAATAATTGGTTCTA (SRT) AT2G39675"/>
        <graphics width="1" fill="#3399ff"/>
    </edge>
    <edge label="ACGCTATGTTGGACTTAGAATA (SRT) AT2G27400" id="ACGCTATGTTGGACTTAGAATA (SRT) AT2G27400" target="-138" source="-503">
        <att type="string" name="XGMML Edge Label" label="XGMML Edge Label" value="ACGCTATGTTGGACTTAGAATA (SRT) AT2G27400"/>
        <att type="string" name="interaction" label="interaction" value="SRT"/>
        <att type="string" name="canonicalName" label="canonicalName" value="ACGCTATGTTGGACTTAGAATA (SRT) AT2G27400"/>
        <graphics width="1" fill="#3399ff"/>
    </edge>
    <edge label="ACGCTATGTTGGACTTAGAATA (SRT) AT2G39675" id="ACGCTATGTTGGACTTAGAATA (SRT) AT2G39675" target="-162" source="-503">
        <att type="string" name="XGMML Edge Label" label="XGMML Edge Label" value="ACGCTATGTTGGACTTAGAATA (SRT) AT2G39675"/>
        <att type="string" name="interaction" label="interaction" value="SRT"/>
        <att type="string" name="canonicalName" label="canonicalName" value="ACGCTATGTTGGACTTAGAATA (SRT) AT2G39675"/>
        <graphics width="1" fill="#3399ff"/>
    </edge>
    <edge label="TTGTTTTGAATGTGTTCAAGTA (SRT) AT2G39675" id="TTGTTTTGAATGTGTTCAAGTA (SRT) AT2G39675" target="-162" source="-244">
        <att type="string" name="XGMML Edge Label" label="XGMML Edge Label" value="TTGTTTTGAATGTGTTCAAGTA (SRT) AT2G39675"/>
        <att type="string" name="interaction" label="interaction" value="SRT"/>
        <att type="string" name="canonicalName" label="canonicalName" value="TTGTTTTGAATGTGTTCAAGTA (SRT) AT2G39675"/>
        <graphics width="1" fill="#3399ff"/>
    </edge>
    <edge label="TTATTCTAAGTCCAACATAGC (SRT) AT2G39675" id="TTATTCTAAGTCCAACATAGC (SRT) AT2G39675" target="-162" source="-242">
        <att type="string" name="XGMML Edge Label" label="XGMML Edge Label" value="TTATTCTAAGTCCAACATAGC (SRT) AT2G39675"/>
        <att type="string" name="interaction" label="interaction" value="SRT"/>
        <att type="string" name="canonicalName" label="canonicalName" value="TTATTCTAAGTCCAACATAGC (SRT) AT2G39675"/>
        <graphics width="1" fill="#3399ff"/>
    </edge>
    <edge label="TTATTCTAAGTCCAACATAGC (SRT) AT2G27400" id="TTATTCTAAGTCCAACATAGC (SRT) AT2G27400" target="-138" source="-242">
        <att type="string" name="XGMML Edge Label" label="XGMML Edge Label" value="TTATTCTAAGTCCAACATAGC (SRT) AT2G27400"/>
        <att type="string" name="interaction" label="interaction" value="SRT"/>
        <att type="string" name="canonicalName" label="canonicalName" value="TTATTCTAAGTCCAACATAGC (SRT) AT2G27400"/>
        <graphics width="1" fill="#3399ff"/>
    </edge>
    <edge label="GTAGTTTCTCTCCGAGGTGTAGCGA (SRT) AT2G39675" id="GTAGTTTCTCTCCGAGGTGTAGCGA (SRT) AT2G39675" target="-162" source="-501">
        <att type="string" name="XGMML Edge Label" label="XGMML Edge Label" value="GTAGTTTCTCTCCGAGGTGTAGCGA (SRT) AT2G39675"/>
        <att type="string" name="interaction" label="interaction" value="SRT"/>
        <att type="string" name="canonicalName" label="canonicalName" value="GTAGTTTCTCTCCGAGGTGTAGCGA (SRT) AT2G39675"/>
        <graphics width="1" fill="#3399ff"/>
    </edge>
    <edge label="TTGTTGATCGGATGGTAGAAA (SRT) AT2G39681" id="TTGTTGATCGGATGGTAGAAA (SRT) AT2G39681" target="-130" source="-239">
        <att type="string" name="XGMML Edge Label" label="XGMML Edge Label" value="TTGTTGATCGGATGGTAGAAA (SRT) AT2G39681"/>
        <att type="string" name="interaction" label="interaction" value="SRT"/>
        <att type="string" name="canonicalName" label="canonicalName" value="TTGTTGATCGGATGGTAGAAA (SRT) AT2G39681"/>
        <graphics width="1" fill="#3399ff"/>
    </edge>
    <edge label="TTGTTTCCGTGTAACCAAAAC (SRT) AT2G27400" id="TTGTTTCCGTGTAACCAAAAC (SRT) AT2G27400" target="-138" source="-238">
        <att type="string" name="XGMML Edge Label" label="XGMML Edge Label" value="TTGTTTCCGTGTAACCAAAAC (SRT) AT2G27400"/>
        <att type="string" name="interaction" label="interaction" value="SRT"/>
        <att type="string" name="canonicalName" label="canonicalName" value="TTGTTTCCGTGTAACCAAAAC (SRT) AT2G27400"/>
        <graphics width="1" fill="#3399ff"/>
    </edge>
    <edge label="CCCGTAAAAAAAGTTGTAACTC (SRT) AT2G39681" id="CCCGTAAAAAAAGTTGTAACTC (SRT) AT2G39681" target="-130" source="-236">
        <att type="string" name="XGMML Edge Label" label="XGMML Edge Label" value="CCCGTAAAAAAAGTTGTAACTC (SRT) AT2G39681"/>
        <att type="string" name="interaction" label="interaction" value="SRT"/>
        <att type="string" name="canonicalName" label="canonicalName" value="CCCGTAAAAAAAGTTGTAACTC (SRT) AT2G39681"/>
        <graphics width="1" fill="#3399ff"/>
    </edge>
    <edge label="CAATAGATTTAGATGGTAGTT (SRT) AT2G39681" id="CAATAGATTTAGATGGTAGTT (SRT) AT2G39681" target="-130" source="-499">
        <att type="string" name="XGMML Edge Label" label="XGMML Edge Label" value="CAATAGATTTAGATGGTAGTT (SRT) AT2G39681"/>
        <att type="string" name="interaction" label="interaction" value="SRT"/>
        <att type="string" name="canonicalName" label="canonicalName" value="CAATAGATTTAGATGGTAGTT (SRT) AT2G39681"/>
        <graphics width="1" fill="#3399ff"/>
    </edge>
    <edge label="ATAGCGTTCGATAAGATCTTA (SRT) AT2G27400" id="ATAGCGTTCGATAAGATCTTA (SRT) AT2G27400" target="-138" source="-235">
        <att type="string" name="XGMML Edge Label" label="XGMML Edge Label" value="ATAGCGTTCGATAAGATCTTA (SRT) AT2G27400"/>
        <att type="string" name="interaction" label="interaction" value="SRT"/>
        <att type="string" name="canonicalName" label="canonicalName" value="ATAGCGTTCGATAAGATCTTA (SRT) AT2G27400"/>
        <graphics width="1" fill="#3399ff"/>
    </edge>
    <edge label="CCAATGTCTTTTCTAGTTCGT (SRT) AT2G39675" id="CCAATGTCTTTTCTAGTTCGT (SRT) AT2G39675" target="-162" source="-498">
        <att type="string" name="XGMML Edge Label" label="XGMML Edge Label" value="CCAATGTCTTTTCTAGTTCGT (SRT) AT2G39675"/>
        <att type="string" name="interaction" label="interaction" value="SRT"/>
        <att type="string" name="canonicalName" label="canonicalName" value="CCAATGTCTTTTCTAGTTCGT (SRT) AT2G39675"/>
        <graphics width="1" fill="#3399ff"/>
    </edge>
    <edge label="TCGGATGGTAGAAACATAGGTC (SRT) AT2G39681" id="TCGGATGGTAGAAACATAGGTC (SRT) AT2G39681" target="-130" source="-234">
        <att type="string" name="XGMML Edge Label" label="XGMML Edge Label" value="TCGGATGGTAGAAACATAGGTC (SRT) AT2G39681"/>
        <att type="string" name="interaction" label="interaction" value="SRT"/>
        <att type="string" name="canonicalName" label="canonicalName" value="TCGGATGGTAGAAACATAGGTC (SRT) AT2G39681"/>
        <graphics width="1" fill="#3399ff"/>
    </edge>
    <edge label="AGTTCAAACTATAATCAAGTG (SRT) AT2G39681" id="AGTTCAAACTATAATCAAGTG (SRT) AT2G39681" target="-130" source="-496">
        <att type="string" name="XGMML Edge Label" label="XGMML Edge Label" value="AGTTCAAACTATAATCAAGTG (SRT) AT2G39681"/>
        <att type="string" name="interaction" label="interaction" value="SRT"/>
        <att type="string" name="canonicalName" label="canonicalName" value="AGTTCAAACTATAATCAAGTG (SRT) AT2G39681"/>
        <graphics width="1" fill="#3399ff"/>
    </edge>
    <edge label="TATTCAAGGATAACTTTTGCA (SRT) AT2G27400" id="TATTCAAGGATAACTTTTGCA (SRT) AT2G27400" target="-138" source="-232">
        <att type="string" name="XGMML Edge Label" label="XGMML Edge Label" value="TATTCAAGGATAACTTTTGCA (SRT) AT2G27400"/>
        <att type="string" name="interaction" label="interaction" value="SRT"/>
        <att type="string" name="canonicalName" label="canonicalName" value="TATTCAAGGATAACTTTTGCA (SRT) AT2G27400"/>
        <graphics width="1" fill="#3399ff"/>
    </edge>
    <edge label="TGTTGATCGGATGGTAGAAAC (SRT) AT2G39681" id="TGTTGATCGGATGGTAGAAAC (SRT) AT2G39681" target="-130" source="-492">
        <att type="string" name="XGMML Edge Label" label="XGMML Edge Label" value="TGTTGATCGGATGGTAGAAAC (SRT) AT2G39681"/>
        <att type="string" name="interaction" label="interaction" value="SRT"/>
        <att type="string" name="canonicalName" label="canonicalName" value="TGTTGATCGGATGGTAGAAAC (SRT) AT2G39681"/>
        <graphics width="1" fill="#3399ff"/>
    </edge>
    <edge label="CTTATCCCCGTAAAAAAAGTT (SRT) AT2G39681" id="CTTATCCCCGTAAAAAAAGTT (SRT) AT2G39681" target="-130" source="-493">
        <att type="string" name="XGMML Edge Label" label="XGMML Edge Label" value="CTTATCCCCGTAAAAAAAGTT (SRT) AT2G39681"/>
        <att type="string" name="interaction" label="interaction" value="SRT"/>
        <att type="string" name="canonicalName" label="canonicalName" value="CTTATCCCCGTAAAAAAAGTT (SRT) AT2G39681"/>
        <graphics width="1" fill="#3399ff"/>
    </edge>
    <edge label="CTAAATCTATTGAACATCGTGT (SRT) AT2G39681" id="CTAAATCTATTGAACATCGTGT (SRT) AT2G39681" target="-130" source="-230">
        <att type="string" name="XGMML Edge Label" label="XGMML Edge Label" value="CTAAATCTATTGAACATCGTGT (SRT) AT2G39681"/>
        <att type="string" name="interaction" label="interaction" value="SRT"/>
        <att type="string" name="canonicalName" label="canonicalName" value="CTAAATCTATTGAACATCGTGT (SRT) AT2G39681"/>
        <graphics width="1" fill="#3399ff"/>
    </edge>
    <edge label="TATGCAAAAGTTATCCTTGAA (SRT) AT2G27400" id="TATGCAAAAGTTATCCTTGAA (SRT) AT2G27400" target="-138" source="-229">
        <att type="string" name="XGMML Edge Label" label="XGMML Edge Label" value="TATGCAAAAGTTATCCTTGAA (SRT) AT2G27400"/>
        <att type="string" name="interaction" label="interaction" value="SRT"/>
        <att type="string" name="canonicalName" label="canonicalName" value="TATGCAAAAGTTATCCTTGAA (SRT) AT2G27400"/>
        <graphics width="1" fill="#3399ff"/>
    </edge>
    <edge label="TGTAACCAAAACATATTTCAG (SRT) AT2G27400" id="TGTAACCAAAACATATTTCAG (SRT) AT2G27400" target="-138" source="-491">
        <att type="string" name="XGMML Edge Label" label="XGMML Edge Label" value="TGTAACCAAAACATATTTCAG (SRT) AT2G27400"/>
        <att type="string" name="interaction" label="interaction" value="SRT"/>
        <att type="string" name="canonicalName" label="canonicalName" value="TGTAACCAAAACATATTTCAG (SRT) AT2G27400"/>
        <graphics width="1" fill="#3399ff"/>
    </edge>
    <edge label="ACATATTTCAGTATATGCAAA (SRT) AT2G27400" id="ACATATTTCAGTATATGCAAA (SRT) AT2G27400" target="-138" source="-227">
        <att type="string" name="XGMML Edge Label" label="XGMML Edge Label" value="ACATATTTCAGTATATGCAAA (SRT) AT2G27400"/>
        <att type="string" name="interaction" label="interaction" value="SRT"/>
        <att type="string" name="canonicalName" label="canonicalName" value="ACATATTTCAGTATATGCAAA (SRT) AT2G27400"/>
        <graphics width="1" fill="#3399ff"/>
    </edge>
    <edge label="ACATATTTCAGTATATGCAAA (SRT) AT2G39675" id="ACATATTTCAGTATATGCAAA (SRT) AT2G39675" target="-162" source="-227">
        <att type="string" name="XGMML Edge Label" label="XGMML Edge Label" value="ACATATTTCAGTATATGCAAA (SRT) AT2G39675"/>
        <att type="string" name="interaction" label="interaction" value="SRT"/>
        <att type="string" name="canonicalName" label="canonicalName" value="ACATATTTCAGTATATGCAAA (SRT) AT2G39675"/>
        <graphics width="1" fill="#3399ff"/>
    </edge>
    <edge label="GAATACTTGAACTACCATCTA (SRT) AT2G39681" id="GAATACTTGAACTACCATCTA (SRT) AT2G39681" target="-130" source="-228">
        <att type="string" name="XGMML Edge Label" label="XGMML Edge Label" value="GAATACTTGAACTACCATCTA (SRT) AT2G39681"/>
        <att type="string" name="interaction" label="interaction" value="SRT"/>
        <att type="string" name="canonicalName" label="canonicalName" value="GAATACTTGAACTACCATCTA (SRT) AT2G39681"/>
        <graphics width="1" fill="#3399ff"/>
    </edge>
    <edge label="ACAAGCCTTGCAAAATAAGAA (SRT) AT2G27400" id="ACAAGCCTTGCAAAATAAGAA (SRT) AT2G27400" target="-138" source="-489">
        <att type="string" name="XGMML Edge Label" label="XGMML Edge Label" value="ACAAGCCTTGCAAAATAAGAA (SRT) AT2G27400"/>
        <att type="string" name="interaction" label="interaction" value="SRT"/>
        <att type="string" name="canonicalName" label="canonicalName" value="ACAAGCCTTGCAAAATAAGAA (SRT) AT2G27400"/>
        <graphics width="1" fill="#3399ff"/>
    </edge>
    <edge label="TGTGAAGTCTACATGAAGCAA (SRT) AT2G27400" id="TGTGAAGTCTACATGAAGCAA (SRT) AT2G27400" target="-138" source="-226">
        <att type="string" name="XGMML Edge Label" label="XGMML Edge Label" value="TGTGAAGTCTACATGAAGCAA (SRT) AT2G27400"/>
        <att type="string" name="interaction" label="interaction" value="SRT"/>
        <att type="string" name="canonicalName" label="canonicalName" value="TGTGAAGTCTACATGAAGCAA (SRT) AT2G27400"/>
        <graphics width="1" fill="#3399ff"/>
    </edge>
    <edge label="ATGGCGAAACTAGAAAAAGCA (SRT) AT2G27400" id="ATGGCGAAACTAGAAAAAGCA (SRT) AT2G27400" target="-138" source="-488">
        <att type="string" name="XGMML Edge Label" label="XGMML Edge Label" value="ATGGCGAAACTAGAAAAAGCA (SRT) AT2G27400"/>
        <att type="string" name="interaction" label="interaction" value="SRT"/>
        <att type="string" name="canonicalName" label="canonicalName" value="ATGGCGAAACTAGAAAAAGCA (SRT) AT2G27400"/>
        <graphics width="1" fill="#3399ff"/>
    </edge>
    <edge label="TTTATTTTGCATATACTGAAA (SRT) AT2G27400" id="TTTATTTTGCATATACTGAAA (SRT) AT2G27400" target="-138" source="-222">
        <att type="string" name="XGMML Edge Label" label="XGMML Edge Label" value="TTTATTTTGCATATACTGAAA (SRT) AT2G27400"/>
        <att type="string" name="interaction" label="interaction" value="SRT"/>
        <att type="string" name="canonicalName" label="canonicalName" value="TTTATTTTGCATATACTGAAA (SRT) AT2G27400"/>
        <graphics width="1" fill="#3399ff"/>
    </edge>
    <edge label="TCGCCATTACTACAAATATCATTC (SRT) AT2G27400" id="TCGCCATTACTACAAATATCATTC (SRT) AT2G27400" target="-138" source="-220">
        <att type="string" name="XGMML Edge Label" label="XGMML Edge Label" value="TCGCCATTACTACAAATATCATTC (SRT) AT2G27400"/>
        <att type="string" name="interaction" label="interaction" value="SRT"/>
        <att type="string" name="canonicalName" label="canonicalName" value="TCGCCATTACTACAAATATCATTC (SRT) AT2G27400"/>
        <graphics width="1" fill="#3399ff"/>
    </edge>
    <edge label="TAAGTAACTGTATTAGCAACTG (SRT) AT2G39675" id="TAAGTAACTGTATTAGCAACTG (SRT) AT2G39675" target="-162" source="-486">
        <att type="string" name="XGMML Edge Label" label="XGMML Edge Label" value="TAAGTAACTGTATTAGCAACTG (SRT) AT2G39675"/>
        <att type="string" name="interaction" label="interaction" value="SRT"/>
        <att type="string" name="canonicalName" label="canonicalName" value="TAAGTAACTGTATTAGCAACTG (SRT) AT2G39675"/>
        <graphics width="1" fill="#3399ff"/>
    </edge>
    <edge label="GAGTTACAACTTTTTTTACGG (SRT) AT2G39681" id="GAGTTACAACTTTTTTTACGG (SRT) AT2G39681" target="-130" source="-217">
        <att type="string" name="XGMML Edge Label" label="XGMML Edge Label" value="GAGTTACAACTTTTTTTACGG (SRT) AT2G39681"/>
        <att type="string" name="interaction" label="interaction" value="SRT"/>
        <att type="string" name="canonicalName" label="canonicalName" value="GAGTTACAACTTTTTTTACGG (SRT) AT2G39681"/>
        <graphics width="1" fill="#3399ff"/>
    </edge>
    <edge label="AGGTATTCGAGTATATGCAAA (SRT) AT2G39681" id="AGGTATTCGAGTATATGCAAA (SRT) AT2G39681" target="-130" source="-485">
        <att type="string" name="XGMML Edge Label" label="XGMML Edge Label" value="AGGTATTCGAGTATATGCAAA (SRT) AT2G39681"/>
        <att type="string" name="interaction" label="interaction" value="SRT"/>
        <att type="string" name="canonicalName" label="canonicalName" value="AGGTATTCGAGTATATGCAAA (SRT) AT2G39681"/>
        <graphics width="1" fill="#3399ff"/>
    </edge>
    <edge label="TGTGAACATATTCAAGGA (SRT) AT2G27400" id="TGTGAACATATTCAAGGA (SRT) AT2G27400" target="-138" source="-483">
        <att type="string" name="XGMML Edge Label" label="XGMML Edge Label" value="TGTGAACATATTCAAGGA (SRT) AT2G27400"/>
        <att type="string" name="interaction" label="interaction" value="SRT"/>
        <att type="string" name="canonicalName" label="canonicalName" value="TGTGAACATATTCAAGGA (SRT) AT2G27400"/>
        <graphics width="1" fill="#3399ff"/>
    </edge>
    <edge label="CTAAGATCCAATCAAACGCTA (SRT) AT2G27400" id="CTAAGATCCAATCAAACGCTA (SRT) AT2G27400" target="-138" source="-482">
        <att type="string" name="XGMML Edge Label" label="XGMML Edge Label" value="CTAAGATCCAATCAAACGCTA (SRT) AT2G27400"/>
        <att type="string" name="interaction" label="interaction" value="SRT"/>
        <att type="string" name="canonicalName" label="canonicalName" value="CTAAGATCCAATCAAACGCTA (SRT) AT2G27400"/>
        <graphics width="1" fill="#3399ff"/>
    </edge>
    <edge label="ATTTCTCTACGCTATGTTGGA (SRT) AT2G27400" id="ATTTCTCTACGCTATGTTGGA (SRT) AT2G27400" target="-138" source="-481">
        <att type="string" name="XGMML Edge Label" label="XGMML Edge Label" value="ATTTCTCTACGCTATGTTGGA (SRT) AT2G27400"/>
        <att type="string" name="interaction" label="interaction" value="SRT"/>
        <att type="string" name="canonicalName" label="canonicalName" value="ATTTCTCTACGCTATGTTGGA (SRT) AT2G27400"/>
        <graphics width="1" fill="#3399ff"/>
    </edge>
    <edge label="TAGGTATTCGAGTATATGCAAA (SRT) AT2G39681" id="TAGGTATTCGAGTATATGCAAA (SRT) AT2G39681" target="-130" source="-213">
        <att type="string" name="XGMML Edge Label" label="XGMML Edge Label" value="TAGGTATTCGAGTATATGCAAA (SRT) AT2G39681"/>
        <att type="string" name="interaction" label="interaction" value="SRT"/>
        <att type="string" name="canonicalName" label="canonicalName" value="TAGGTATTCGAGTATATGCAAA (SRT) AT2G39681"/>
        <graphics width="1" fill="#3399ff"/>
    </edge>
    <edge label="TTATCGGTGGATCTTAGAAAA (SRT) AT2G39675" id="TTATCGGTGGATCTTAGAAAA (SRT) AT2G39675" target="-162" source="-212">
        <att type="string" name="XGMML Edge Label" label="XGMML Edge Label" value="TTATCGGTGGATCTTAGAAAA (SRT) AT2G39675"/>
        <att type="string" name="interaction" label="interaction" value="SRT"/>
        <att type="string" name="canonicalName" label="canonicalName" value="TTATCGGTGGATCTTAGAAAA (SRT) AT2G39675"/>
        <graphics width="1" fill="#3399ff"/>
    </edge>
    <edge label="TATATGTTTCAGTCTTATCCC (SRT) AT2G39681" id="TATATGTTTCAGTCTTATCCC (SRT) AT2G39681" target="-130" source="-211">
        <att type="string" name="XGMML Edge Label" label="XGMML Edge Label" value="TATATGTTTCAGTCTTATCCC (SRT) AT2G39681"/>
        <att type="string" name="interaction" label="interaction" value="SRT"/>
        <att type="string" name="canonicalName" label="canonicalName" value="TATATGTTTCAGTCTTATCCC (SRT) AT2G39681"/>
        <graphics width="1" fill="#3399ff"/>
    </edge>
    <edge label="ATATTCTAGGATATGCAAAAG (SRT) AT2G39675" id="ATATTCTAGGATATGCAAAAG (SRT) AT2G39675" target="-162" source="-209">
        <att type="string" name="XGMML Edge Label" label="XGMML Edge Label" value="ATATTCTAGGATATGCAAAAG (SRT) AT2G39675"/>
        <att type="string" name="interaction" label="interaction" value="SRT"/>
        <att type="string" name="canonicalName" label="canonicalName" value="ATATTCTAGGATATGCAAAAG (SRT) AT2G39675"/>
        <graphics width="1" fill="#3399ff"/>
    </edge>
    <edge label="ATATTCTAGGATATGCAAAAG (SRT) AT2G27400" id="ATATTCTAGGATATGCAAAAG (SRT) AT2G27400" target="-138" source="-209">
        <att type="string" name="XGMML Edge Label" label="XGMML Edge Label" value="ATATTCTAGGATATGCAAAAG (SRT) AT2G27400"/>
        <att type="string" name="interaction" label="interaction" value="SRT"/>
        <att type="string" name="canonicalName" label="canonicalName" value="ATATTCTAGGATATGCAAAAG (SRT) AT2G27400"/>
        <graphics width="1" fill="#3399ff"/>
    </edge>
    <edge label="ACACGATGTTCAATAGATTTA (SRT) AT2G39681" id="ACACGATGTTCAATAGATTTA (SRT) AT2G39681" target="-130" source="-208">
        <att type="string" name="XGMML Edge Label" label="XGMML Edge Label" value="ACACGATGTTCAATAGATTTA (SRT) AT2G39681"/>
        <att type="string" name="interaction" label="interaction" value="SRT"/>
        <att type="string" name="canonicalName" label="canonicalName" value="ACACGATGTTCAATAGATTTA (SRT) AT2G39681"/>
        <graphics width="1" fill="#3399ff"/>
    </edge>
    <edge label="CTAGTTTCGCCATTACTACAA (SRT) AT2G27400" id="CTAGTTTCGCCATTACTACAA (SRT) AT2G27400" target="-138" source="-479">
        <att type="string" name="XGMML Edge Label" label="XGMML Edge Label" value="CTAGTTTCGCCATTACTACAA (SRT) AT2G27400"/>
        <att type="string" name="interaction" label="interaction" value="SRT"/>
        <att type="string" name="canonicalName" label="canonicalName" value="CTAGTTTCGCCATTACTACAA (SRT) AT2G27400"/>
        <graphics width="1" fill="#3399ff"/>
    </edge>
    <edge label="TGAATATGTTTAGTATTACA (SRT) AT2G39681" id="TGAATATGTTTAGTATTACA (SRT) AT2G39681" target="-130" source="-478">
        <att type="string" name="XGMML Edge Label" label="XGMML Edge Label" value="TGAATATGTTTAGTATTACA (SRT) AT2G39681"/>
        <att type="string" name="interaction" label="interaction" value="SRT"/>
        <att type="string" name="canonicalName" label="canonicalName" value="TGAATATGTTTAGTATTACA (SRT) AT2G39681"/>
        <graphics width="1" fill="#3399ff"/>
    </edge>
    <edge label="CTAACATAGCGTTTGATTGGA (SRT) AT2G27400" id="CTAACATAGCGTTTGATTGGA (SRT) AT2G27400" target="-138" source="-206">
        <att type="string" name="XGMML Edge Label" label="XGMML Edge Label" value="CTAACATAGCGTTTGATTGGA (SRT) AT2G27400"/>
        <att type="string" name="interaction" label="interaction" value="SRT"/>
        <att type="string" name="canonicalName" label="canonicalName" value="CTAACATAGCGTTTGATTGGA (SRT) AT2G27400"/>
        <graphics width="1" fill="#3399ff"/>
    </edge>
    <edge label="TACATATATGTTTCAGTCTTA (SRT) AT2G39681" id="TACATATATGTTTCAGTCTTA (SRT) AT2G39681" target="-130" source="-475">
        <att type="string" name="XGMML Edge Label" label="XGMML Edge Label" value="TACATATATGTTTCAGTCTTA (SRT) AT2G39681"/>
        <att type="string" name="interaction" label="interaction" value="SRT"/>
        <att type="string" name="canonicalName" label="canonicalName" value="TACATATATGTTTCAGTCTTA (SRT) AT2G39681"/>
        <graphics width="1" fill="#3399ff"/>
    </edge>
    <edge label="CGCCATTACTACAAATATCAT (SRT) AT2G27400" id="CGCCATTACTACAAATATCAT (SRT) AT2G27400" target="-138" source="-474">
        <att type="string" name="XGMML Edge Label" label="XGMML Edge Label" value="CGCCATTACTACAAATATCAT (SRT) AT2G27400"/>
        <att type="string" name="interaction" label="interaction" value="SRT"/>
        <att type="string" name="canonicalName" label="canonicalName" value="CGCCATTACTACAAATATCAT (SRT) AT2G27400"/>
        <graphics width="1" fill="#3399ff"/>
    </edge>
    <edge label="TTCTAAGTCCAACATAGCGTAT (SRT) AT2G39675" id="TTCTAAGTCCAACATAGCGTAT (SRT) AT2G39675" target="-162" source="-204">
        <att type="string" name="XGMML Edge Label" label="XGMML Edge Label" value="TTCTAAGTCCAACATAGCGTAT (SRT) AT2G39675"/>
        <att type="string" name="interaction" label="interaction" value="SRT"/>
        <att type="string" name="canonicalName" label="canonicalName" value="TTCTAAGTCCAACATAGCGTAT (SRT) AT2G39675"/>
        <graphics width="1" fill="#3399ff"/>
    </edge>
    <edge label="TTCTAAGTCCAACATAGCGTAT (SRT) AT2G27400" id="TTCTAAGTCCAACATAGCGTAT (SRT) AT2G27400" target="-138" source="-204">
        <att type="string" name="XGMML Edge Label" label="XGMML Edge Label" value="TTCTAAGTCCAACATAGCGTAT (SRT) AT2G27400"/>
        <att type="string" name="interaction" label="interaction" value="SRT"/>
        <att type="string" name="canonicalName" label="canonicalName" value="TTCTAAGTCCAACATAGCGTAT (SRT) AT2G27400"/>
        <graphics width="1" fill="#3399ff"/>
    </edge>
    <edge label="TCTACCATCCGATCAACAAG (SRT) AT2G39681" id="TCTACCATCCGATCAACAAG (SRT) AT2G39681" target="-130" source="-473">
        <att type="string" name="XGMML Edge Label" label="XGMML Edge Label" value="TCTACCATCCGATCAACAAG (SRT) AT2G39681"/>
        <att type="string" name="interaction" label="interaction" value="SRT"/>
        <att type="string" name="canonicalName" label="canonicalName" value="TCTACCATCCGATCAACAAG (SRT) AT2G39681"/>
        <graphics width="1" fill="#3399ff"/>
    </edge>
    <edge label="TGATTGGATCTTAGGAAATTA (SRT) AT2G27400" id="TGATTGGATCTTAGGAAATTA (SRT) AT2G27400" target="-138" source="-203">
        <att type="string" name="XGMML Edge Label" label="XGMML Edge Label" value="TGATTGGATCTTAGGAAATTA (SRT) AT2G27400"/>
        <att type="string" name="interaction" label="interaction" value="SRT"/>
        <att type="string" name="canonicalName" label="canonicalName" value="TGATTGGATCTTAGGAAATTA (SRT) AT2G27400"/>
        <graphics width="1" fill="#3399ff"/>
    </edge>
    <edge label="TCATTTACTTGAACACATTCA (SRT) AT2G39675" id="TCATTTACTTGAACACATTCA (SRT) AT2G39675" target="-162" source="-469">
        <att type="string" name="XGMML Edge Label" label="XGMML Edge Label" value="TCATTTACTTGAACACATTCA (SRT) AT2G39675"/>
        <att type="string" name="interaction" label="interaction" value="SRT"/>
        <att type="string" name="canonicalName" label="canonicalName" value="TCATTTACTTGAACACATTCA (SRT) AT2G39675"/>
        <graphics width="1" fill="#3399ff"/>
    </edge>
    <edge label="TTCGCCATTACTACAAATATC (SRT) AT2G27400" id="TTCGCCATTACTACAAATATC (SRT) AT2G27400" target="-138" source="-198">
        <att type="string" name="XGMML Edge Label" label="XGMML Edge Label" value="TTCGCCATTACTACAAATATC (SRT) AT2G27400"/>
        <att type="string" name="interaction" label="interaction" value="SRT"/>
        <att type="string" name="canonicalName" label="canonicalName" value="TTCGCCATTACTACAAATATC (SRT) AT2G27400"/>
        <graphics width="1" fill="#3399ff"/>
    </edge>
    <edge label="TTCGCTTGCAGAGAGAAATCAC (SRT) AT2G39675" id="TTCGCTTGCAGAGAGAAATCAC (SRT) AT2G39675" target="-162" source="-197">
        <att type="string" name="XGMML Edge Label" label="XGMML Edge Label" value="TTCGCTTGCAGAGAGAAATCAC (SRT) AT2G39675"/>
        <att type="string" name="interaction" label="interaction" value="SRT"/>
        <att type="string" name="canonicalName" label="canonicalName" value="TTCGCTTGCAGAGAGAAATCAC (SRT) AT2G39675"/>
        <graphics width="1" fill="#3399ff"/>
    </edge>
    <edge label="TTCGCTTGCAGAGAGAAATCAC (SRT) AT2G27400" id="TTCGCTTGCAGAGAGAAATCAC (SRT) AT2G27400" target="-138" source="-197">
        <att type="string" name="XGMML Edge Label" label="XGMML Edge Label" value="TTCGCTTGCAGAGAGAAATCAC (SRT) AT2G27400"/>
        <att type="string" name="interaction" label="interaction" value="SRT"/>
        <att type="string" name="canonicalName" label="canonicalName" value="TTCGCTTGCAGAGAGAAATCAC (SRT) AT2G27400"/>
        <graphics width="1" fill="#3399ff"/>
    </edge>
    <edge label="TTCGCTTGCAGAGAGAAATCAC (SRT) AT3G23125" id="TTCGCTTGCAGAGAGAAATCAC (SRT) AT3G23125" target="-445" source="-197">
        <att type="string" name="XGMML Edge Label" label="XGMML Edge Label" value="TTCGCTTGCAGAGAGAAATCAC (SRT) AT3G23125"/>
        <att type="string" name="interaction" label="interaction" value="SRT"/>
        <att type="string" name="canonicalName" label="canonicalName" value="TTCGCTTGCAGAGAGAAATCAC (SRT) AT3G23125"/>
        <graphics width="1" fill="#3399ff"/>
    </edge>
    <edge label="TTCGCTTGCAGAGAGAAATCAC (SRT) AT2G39681" id="TTCGCTTGCAGAGAGAAATCAC (SRT) AT2G39681" target="-130" source="-197">
        <att type="string" name="XGMML Edge Label" label="XGMML Edge Label" value="TTCGCTTGCAGAGAGAAATCAC (SRT) AT2G39681"/>
        <att type="string" name="interaction" label="interaction" value="SRT"/>
        <att type="string" name="canonicalName" label="canonicalName" value="TTCGCTTGCAGAGAGAAATCAC (SRT) AT2G39681"/>
        <graphics width="1" fill="#3399ff"/>
    </edge>
    <edge label="CTTTTCTAGTTCGTCGATATGT (SRT) AT2G39675" id="CTTTTCTAGTTCGTCGATATGT (SRT) AT2G39675" target="-162" source="-467">
        <att type="string" name="XGMML Edge Label" label="XGMML Edge Label" value="CTTTTCTAGTTCGTCGATATGT (SRT) AT2G39675"/>
        <att type="string" name="interaction" label="interaction" value="SRT"/>
        <att type="string" name="canonicalName" label="canonicalName" value="CTTTTCTAGTTCGTCGATATGT (SRT) AT2G39675"/>
        <graphics width="1" fill="#3399ff"/>
    </edge>
    <edge label="TATTCCAGGATATGCAAAAGA (SRT) AT2G39675" id="TATTCCAGGATATGCAAAAGA (SRT) AT2G39675" target="-162" source="-466">
        <att type="string" name="XGMML Edge Label" label="XGMML Edge Label" value="TATTCCAGGATATGCAAAAGA (SRT) AT2G39675"/>
        <att type="string" name="interaction" label="interaction" value="SRT"/>
        <att type="string" name="canonicalName" label="canonicalName" value="TATTCCAGGATATGCAAAAGA (SRT) AT2G39675"/>
        <graphics width="1" fill="#3399ff"/>
    </edge>
    <edge label="TATTCCAGGATATGCAAAAGA (SRT) AT2G27400" id="TATTCCAGGATATGCAAAAGA (SRT) AT2G27400" target="-138" source="-466">
        <att type="string" name="XGMML Edge Label" label="XGMML Edge Label" value="TATTCCAGGATATGCAAAAGA (SRT) AT2G27400"/>
        <att type="string" name="interaction" label="interaction" value="SRT"/>
        <att type="string" name="canonicalName" label="canonicalName" value="TATTCCAGGATATGCAAAAGA (SRT) AT2G27400"/>
        <graphics width="1" fill="#3399ff"/>
    </edge>
    <edge label="ATAATCAAGTGAATAGTTTAA (SRT) AT2G39681" id="ATAATCAAGTGAATAGTTTAA (SRT) AT2G39681" target="-130" source="-195">
        <att type="string" name="XGMML Edge Label" label="XGMML Edge Label" value="ATAATCAAGTGAATAGTTTAA (SRT) AT2G39681"/>
        <att type="string" name="interaction" label="interaction" value="SRT"/>
        <att type="string" name="canonicalName" label="canonicalName" value="ATAATCAAGTGAATAGTTTAA (SRT) AT2G39681"/>
        <graphics width="1" fill="#3399ff"/>
    </edge>
    <edge label="TTTTAAGTCTAACATAGCGTT (SRT) AT2G27400" id="TTTTAAGTCTAACATAGCGTT (SRT) AT2G27400" target="-138" source="-194">
        <att type="string" name="XGMML Edge Label" label="XGMML Edge Label" value="TTTTAAGTCTAACATAGCGTT (SRT) AT2G27400"/>
        <att type="string" name="interaction" label="interaction" value="SRT"/>
        <att type="string" name="canonicalName" label="canonicalName" value="TTTTAAGTCTAACATAGCGTT (SRT) AT2G27400"/>
        <graphics width="1" fill="#3399ff"/>
    </edge>
    <edge label="ATATCCTCGAATATGTTTTGT (SRT) AT2G39675" id="ATATCCTCGAATATGTTTTGT (SRT) AT2G39675" target="-162" source="-464">
        <att type="string" name="XGMML Edge Label" label="XGMML Edge Label" value="ATATCCTCGAATATGTTTTGT (SRT) AT2G39675"/>
        <att type="string" name="interaction" label="interaction" value="SRT"/>
        <att type="string" name="canonicalName" label="canonicalName" value="ATATCCTCGAATATGTTTTGT (SRT) AT2G39675"/>
        <graphics width="1" fill="#3399ff"/>
    </edge>
    <edge label="CTATGTTGGACTTAGGATG (SRT) AT2G39675" id="CTATGTTGGACTTAGGATG (SRT) AT2G39675" target="-162" source="-193">
        <att type="string" name="XGMML Edge Label" label="XGMML Edge Label" value="CTATGTTGGACTTAGGATG (SRT) AT2G39675"/>
        <att type="string" name="interaction" label="interaction" value="SRT"/>
        <att type="string" name="canonicalName" label="canonicalName" value="CTATGTTGGACTTAGGATG (SRT) AT2G39675"/>
        <graphics width="1" fill="#3399ff"/>
    </edge>
    <edge label="CTATGTTGGACTTAGGATG (SRT) AT2G27400" id="CTATGTTGGACTTAGGATG (SRT) AT2G27400" target="-138" source="-193">
        <att type="string" name="XGMML Edge Label" label="XGMML Edge Label" value="CTATGTTGGACTTAGGATG (SRT) AT2G27400"/>
        <att type="string" name="interaction" label="interaction" value="SRT"/>
        <att type="string" name="canonicalName" label="canonicalName" value="CTATGTTGGACTTAGGATG (SRT) AT2G27400"/>
        <graphics width="1" fill="#3399ff"/>
    </edge>
    <edge label="TAAAAAGACTACACAACTCCC (SRT) AT2G27400" id="TAAAAAGACTACACAACTCCC (SRT) AT2G27400" target="-138" source="-191">
        <att type="string" name="XGMML Edge Label" label="XGMML Edge Label" value="TAAAAAGACTACACAACTCCC (SRT) AT2G27400"/>
        <att type="string" name="interaction" label="interaction" value="SRT"/>
        <att type="string" name="canonicalName" label="canonicalName" value="TAAAAAGACTACACAACTCCC (SRT) AT2G27400"/>
        <graphics width="1" fill="#3399ff"/>
    </edge>
    <edge label="AT1G62860 (OSR) TCTACCATCCGATCAACAAG" id="AT1G62860 (OSR) TCTACCATCCGATCAACAAG" target="-473" source="-189">
        <att type="string" name="XGMML Edge Label" label="XGMML Edge Label" value="AT1G62860 (OSR) TCTACCATCCGATCAACAAG"/>
        <att type="string" name="interaction" label="interaction" value="OSR"/>
        <att type="string" name="canonicalName" label="canonicalName" value="AT1G62860 (OSR) TCTACCATCCGATCAACAAG"/>
        <graphics width="1" fill="#66cc00"/>
    </edge>
    <edge label="AT1G62860 (OSR) CTACCATCCGATCAACAAGAG" id="AT1G62860 (OSR) CTACCATCCGATCAACAAGAG" target="-67" source="-189">
        <att type="string" name="XGMML Edge Label" label="XGMML Edge Label" value="AT1G62860 (OSR) CTACCATCCGATCAACAAGAG"/>
        <att type="string" name="interaction" label="interaction" value="OSR"/>
        <att type="string" name="canonicalName" label="canonicalName" value="AT1G62860 (OSR) CTACCATCCGATCAACAAGAG"/>
        <graphics width="1" fill="#66cc00"/>
    </edge>
    <edge label="AT1G62860 (OSR) TTCTACCATCCGATCAACAAG" id="AT1G62860 (OSR) TTCTACCATCCGATCAACAAG" target="-152" source="-189">
        <att type="string" name="XGMML Edge Label" label="XGMML Edge Label" value="AT1G62860 (OSR) TTCTACCATCCGATCAACAAG"/>
        <att type="string" name="interaction" label="interaction" value="OSR"/>
        <att type="string" name="canonicalName" label="canonicalName" value="AT1G62860 (OSR) TTCTACCATCCGATCAACAAG"/>
        <graphics width="1" fill="#66cc00"/>
    </edge>
    <edge label="GCTTGTAATGGGTGTTGTGT (SRT) AT2G27400" id="GCTTGTAATGGGTGTTGTGT (SRT) AT2G27400" target="-138" source="-188">
        <att type="string" name="XGMML Edge Label" label="XGMML Edge Label" value="GCTTGTAATGGGTGTTGTGT (SRT) AT2G27400"/>
        <att type="string" name="interaction" label="interaction" value="SRT"/>
        <att type="string" name="canonicalName" label="canonicalName" value="GCTTGTAATGGGTGTTGTGT (SRT) AT2G27400"/>
        <graphics width="1" fill="#3399ff"/>
    </edge>
    <edge label="TAGAAAATTATTTTAAGTCTA (SRT) AT2G27400" id="TAGAAAATTATTTTAAGTCTA (SRT) AT2G27400" target="-138" source="-186">
        <att type="string" name="XGMML Edge Label" label="XGMML Edge Label" value="TAGAAAATTATTTTAAGTCTA (SRT) AT2G27400"/>
        <att type="string" name="interaction" label="interaction" value="SRT"/>
        <att type="string" name="canonicalName" label="canonicalName" value="TAGAAAATTATTTTAAGTCTA (SRT) AT2G27400"/>
        <graphics width="1" fill="#3399ff"/>
    </edge>
    <edge label="TAGAAAATTATTTTAAGTCTA (SRT) AT2G39675" id="TAGAAAATTATTTTAAGTCTA (SRT) AT2G39675" target="-162" source="-186">
        <att type="string" name="XGMML Edge Label" label="XGMML Edge Label" value="TAGAAAATTATTTTAAGTCTA (SRT) AT2G39675"/>
        <att type="string" name="interaction" label="interaction" value="SRT"/>
        <att type="string" name="canonicalName" label="canonicalName" value="TAGAAAATTATTTTAAGTCTA (SRT) AT2G39675"/>
        <graphics width="1" fill="#3399ff"/>
    </edge>
    <edge label="TTAAATGTTATTTTCTACTTAAT (SRT) AT2G27400" id="TTAAATGTTATTTTCTACTTAAT (SRT) AT2G27400" target="-138" source="-460">
        <att type="string" name="XGMML Edge Label" label="XGMML Edge Label" value="TTAAATGTTATTTTCTACTTAAT (SRT) AT2G27400"/>
        <att type="string" name="interaction" label="interaction" value="SRT"/>
        <att type="string" name="canonicalName" label="canonicalName" value="TTAAATGTTATTTTCTACTTAAT (SRT) AT2G27400"/>
        <graphics width="1" fill="#3399ff"/>
    </edge>
    <edge label="TTGTGAAGTCTACATGAAGCA (SRT) AT2G27400" id="TTGTGAAGTCTACATGAAGCA (SRT) AT2G27400" target="-138" source="-459">
        <att type="string" name="XGMML Edge Label" label="XGMML Edge Label" value="TTGTGAAGTCTACATGAAGCA (SRT) AT2G27400"/>
        <att type="string" name="interaction" label="interaction" value="SRT"/>
        <att type="string" name="canonicalName" label="canonicalName" value="TTGTGAAGTCTACATGAAGCA (SRT) AT2G27400"/>
        <graphics width="1" fill="#3399ff"/>
    </edge>
    <edge label="GATATCTTCCATTTCTCTACGCTA (SRT) AT2G27400" id="GATATCTTCCATTTCTCTACGCTA (SRT) AT2G27400" target="-138" source="-458">
        <att type="string" name="XGMML Edge Label" label="XGMML Edge Label" value="GATATCTTCCATTTCTCTACGCTA (SRT) AT2G27400"/>
        <att type="string" name="interaction" label="interaction" value="SRT"/>
        <att type="string" name="canonicalName" label="canonicalName" value="GATATCTTCCATTTCTCTACGCTA (SRT) AT2G27400"/>
        <graphics width="1" fill="#3399ff"/>
    </edge>
    <edge label="CAATGTCTTTTCTAGTTCGTC (SRT) AT2G39675" id="CAATGTCTTTTCTAGTTCGTC (SRT) AT2G39675" target="-162" source="-184">
        <att type="string" name="XGMML Edge Label" label="XGMML Edge Label" value="CAATGTCTTTTCTAGTTCGTC (SRT) AT2G39675"/>
        <att type="string" name="interaction" label="interaction" value="SRT"/>
        <att type="string" name="canonicalName" label="canonicalName" value="CAATGTCTTTTCTAGTTCGTC (SRT) AT2G39675"/>
        <graphics width="1" fill="#3399ff"/>
    </edge>
    <edge label="AATTTTCTAAGATCTTATCGA (SRT) AT2G27400" id="AATTTTCTAAGATCTTATCGA (SRT) AT2G27400" target="-138" source="-182">
        <att type="string" name="XGMML Edge Label" label="XGMML Edge Label" value="AATTTTCTAAGATCTTATCGA (SRT) AT2G27400"/>
        <att type="string" name="interaction" label="interaction" value="SRT"/>
        <att type="string" name="canonicalName" label="canonicalName" value="AATTTTCTAAGATCTTATCGA (SRT) AT2G27400"/>
        <graphics width="1" fill="#3399ff"/>
    </edge>
    <edge label="ATATCCCATTTCTACCATCTG (SRT) AT2G39681" id="ATATCCCATTTCTACCATCTG (SRT) AT2G39681" target="-130" source="-457">
[truncated: 309,464 more chars]
